# Supplementary material for: Human synthetic lethal inference as potential anti-cancer target gene detection
Source: BMC Syst Biol. 2009 Dec 16;3:116. doi: 10.1186/1752-0509-3-116 (PMC2804737; doi:10.1186/1752-0509-3-116)
Supplement: Additional file 1 — Detailed information on the statistical analysis of iHSLN biological functions. File in a .xls format. [file 1752-0509-3-116-S1.XLS]

## Sheet: Sheet1
File created with BiNGO (c) on Jun 10, 2009 at 10:06:20 AM
ontology: process
curator: GO
Selected ontology file : jar:file:/home/carlos/.cytoscape/2.6/plugins/BiNGO-2.31/BiNGO.jar!/GO_Biological_Process
Selected annotation file : jar:file:/home/carlos/.cytoscape/2.6/plugins/BiNGO-2.31/BiNGO.jar!/H_sapiens_default
Discarded evidence codes :
Overrepresentation
Selected statistical test : Hypergeometric test
Selected correction : Benjamini & Hochberg False Discovery Rate (FDR) correction
Selected significance level : 0.05
Testing option : Test cluster versus whole annotation
The selected cluster :
VPS54	PPP2R5D	VPS52	VPS53	RCE1	SART1	TBPL2	DHX37	PIK3C3	VPS4B	VPS4A	PDHA1	MAK10	CUL1	SH3GL3	IKBKAP	PCID2	LIG1	VPS45	VPS41	ESPL1	SARS2	OGFOD1	JUP	SCYL1	ABAT	MYBBP1A	RAD23B	KIAA1109	RAD23A	RER1	MYBL1	ARFGEF2	XAB2	ARFGEF1	VPS72	V	PFN4	GOLPH3L	NAT12	ISY1	PABPC3	PABPC1	PPP2R2C	NTHL1	NDC80	ATR	NXF1	RBM32B	SEPT11
TARS2	HIRA	RAB1C	CCT2	CCT3	VPS33B	VPS33A	ATP2B2	ATP2B3	PICALM	GBF1	MTG1	ENSP00000339025	DDX12	EIF1AY	SCD5	GPT2	DBNL	PLD2	SGPL1	NP_001087202.1	PLD1	GTPBP5	TXNDC9	FAM86B2	VTI1A	FRY	ATP2C2	BTF3L4	LETM1	ATP2C1	ABT1	TGFBRAP1	NCBP2L	HAS3	GCN5L2	BIN1	NM_016199.1	ARV1	CHKA	HTF9C	CHKB	ADA	PLAA	QRSL1	SLC11A2	UPRT	STX16	WDHD1	CDC37L1
UTP3	CKS1B	LASS5LAS2	UTP6	HAT1	TUBGCP4	EXOSC10	RPA1	RPA2	KIAA0020	TYMS	KIAA0409	SLC39A7	PHF20L1	ERCC3	ERCC4	GAPDH	PIK3R4	TEX261	SLC25A40	ERCC1	PINX1	SCO1	ERCC2	TCP1	NUP155	SIRT1	TUBGCP2	RPAP2	ENDOG	PHB2	NGDN	RPL18	SLC9A9	RFT1	XRCC3	SLC9A7	SLC9A6	TUBB2B	RPL13	TUBB2A	LSM6	XRCC6	C14ORF1	HSD17B7P2	CIAPIN1	HIST1H2BO	WDR74	HIST1H2BM	HIST1H2BK
UGCGL1	NIPBL	DDX3X	RPL7	POLE2	POLE3	UGCGL2	RPL9	RPL3	ENSP00000381619	TAF9	DOPEY2	DOPEY1	LIPT1	ALLC	XPOT	TAF2	TAF1	GINS2	DHDDS	GINS4	TAF7	SMEK2	SMEK1	WIPI2	WIPI1	POLD3	TRNT1	NP_060640.2	DDX56	VCP	POLD1	POLD2	GTF2F2	SEC13	CFDP1	HSPD1	DDX54	DDX51	SEL1L	CYB5R3	CYB5R4	KYNU	ALG2	ALG3	ALG5	PIP5K1C	ALG6	PRDX2	PIP5K1A
SEC14L2	POLR2B	NP_001078864.1	POLR2A	GALK2	PRPF19	NR_003700.1Q8N8J0	MRPL15	CD2BP2	AP3D1	STCH	RBM28	RBM22	POLR3F	TRMU	NAT5	POLR3K	RPSAP15	POLR3A	PRPF18	CSNK2A1P	EIF2B1	NP_071767.3	POLR3B	POLR3D	PAPOLA	PSMD14	PPP1R2	PSMD11	ATP6V1E1	ATP6V1E2	CALM3	PIN1L	ENSP00000313775	MORF4L1	TUSC4	TUSC3	CTPS	CHMP4B	CHMP4A	DTYMK	C9ORF151	NP_001015000.1	IAG2	MCM10	LASS6	INDO	TPT1	FRAP1	DARS
No annotations were retrieved for the following entities:
H2B1C	STXBP1S	C9ORF151	IAG2	NP_001015000.1	DDX27	WDR74	DMXL1	ENSP00000339025	MTG1	DHX37	SLMO2	Q9HAV2	PLS1	RPL9P7	PQLC1	ENSP00000375457	NP_001087202.1	EIF5AP1	PCID2	ENSP00000309463	Q76N54	FAM86B2	ENSP00000352132	NVL	ENSP00000339522	BTF3L4	RSHL3	RSHL1	FCHSD2	NP_689969.2	NCBP2L	ENSP00000381447	NM_016199.1	C20ORF77	KIAA1109	RS27	NP_001087232.1	WDR5B	NOC3L	BOLA2B	ENSP00000331218	RIOK1	RRAGD	ENSG00000061987	Q5SRD2	H2A1	POLE4	Q58FF7	UPRT
GO-ID	p-value	corr p-value	number of genes in iHSLN	number of genes in the termGO	Number of genes in HSLN	Number of genes in the GO	GO description	Genes in test set
44237	3.5323E-40	6.9833E-37	647	6475	998	14486	cellular metabolic process	RPL18|XRCC3|TUBB2B|RPL13|TUBB2A|LSM6|XRCC6|RCE1|C14ORF1|SART1|TBPL2|MAT1A|PIK3C3|FAU|PDHA1|LSM1|CUL1|HCC1|IKBKAP|LIG1|ESPL1|SARS2|ORC1L|RPS18|RPS19|SCYL1|RPS17|RPS14|EIF1AP1|UBL4A|ABAT|YME1L1|SURF1|TRAPPC2|RAD23B|PUS3|PUS1|RAD23A|XAB2|ATP6V0B|ATP6V0C|RPS27|RPS29|ISY1|PEMT|PABPC3|PABPC1|NTHL1|RPS24|NPLOC4|PHB|ATR|DLAT|RPS6|ATM|RPS8|PRPSAP2|RPS7|GCS1|PCNA|SMURF2|C1ORF69|SLC20A1|CRNKL1|UBE2G1|UBE2G2…
44238	1.8940E-39	1.8723E-36	635	6328	998	14486	primary metabolic process	RPL18|XRCC3|TUBB2B|RPL13|TUBB2A|LSM6|XRCC6|RCE1|C14ORF1|SART1|TBPL2|MAT1A|PIK3C3|FAU|PDHA1|LSM1|CUL1|HCC1|IKBKAP|LIG1|ESPL1|SARS2|ORC1L|OGFOD1|RPS18|RPS19|SCYL1|RPS17|RPS14|EIF1AP1|UBL4A|ABAT|YME1L1|SURF1|TRAPPC2|RAD23B|PUS3|PUS1|RAD23A|XAB2|ATP6V0B|ATP6V0C|RPS27|RPS29|ISY1|PEMT|PABPC3|PABPC1|NTHL1|RPS24|NPLOC4|PHB|ATR|DLAT|RPS6|ATM|RPS8|PRPSAP2|RPS7|GCS1|PCNA|SMURF2|C1ORF69|CRNKL1|UBE2G1|UBE2G2|…
8152	8.0883E-39	5.3302E-36	685	7093	998	14486	metabolic process	RPL18|XRCC3|TUBB2B|RPL13|TUBB2A|LSM6|XRCC6|RCE1|C14ORF1|HSD17B7P2|SART1|TBPL2|MAT1A|PIK3C3|FAU|PDHA1|LSM1|CUL1|HCC1|IKBKAP|LIG1|ESPL1|SARS2|ORC1L|OGFOD1|RPS18|RPS19|SCYL1|RPS17|RPS14|EIF1AP1|UBL4A|ABAT|YME1L1|SURF1|TRAPPC2|RAD23B|PUS3|PUS1|RAD23A|XAB2|ATP6V0B|ATP6V0C|RPS27|RPS29|NAT12|ISY1|PEMT|PABPC3|PABPC1|NTHL1|RPS24|NPLOC4|PHB|ATR|DLAT|RPS6|ATM|RPS8|PRPSAP2|RPS7|GCS1|PCNA|SMURF2|C1ORF69|SLC20…
6259	3.8089E-36	1.8826E-33	115	455	998	14486	DNA metabolic process	MORF4L1|MMS19|XRCC3|XRCC6|MCM10|PRIM1|TOP1|RAD21|PRIM2|PMS2|LIG1|POLE|RNASEH2A|ORC1L|ESCO2|RFC5|RFC3|RFC4|RFC1|RFC2|RAD18|XRN2|RAD23B|HMGB2|BLM|RAD23A|MRE11A|UBE2V2|RRM2B|CDC34|XAB2|RBX1|POLE2|POLE3|NTHL1|ASF1A|GINS2|PHB|GINS4|ATR|ATM|POLD3|VCP|POLD1|POLD2|SUPT16H|PCNA|CHAF1B|DUT|NAP1L1|MLH1|DMAP1|MCM7|DKC1|NSMCE1|PSMC3IP|TOP2B|TERT|CDC7|RBBP4|CCNH|CYCS|GIYD2|PAPD5|MCM2|TOP1MT|CDK7|MCM3|RBBP7|RAD…
45184	4.0323E-33	1.5944E-30	139	676	998	14486	establishment of protein localization	XPO1|SEC31A|RAB9A|RAB9B|CHMP4B|XPO5|CHMP4A|CHMP6|VPS54|UNC50|RAB1C|VPS52|VPS53|VPS33B|VPS33A|GOT1|VPS4A|STAM|GOLT1A|GOLT1B|VPS45|VPS41|VTI1A|PDCD6IP|VPS26B|VPS26A|ARFGAP3|SNX8|COPZ1|SNX7|SNX2|NAPA|NAPB|CDC37|CSE1L|STX16|SNF8|ISY1|DOPEY2|DOPEY1|RAB6C|SYS1|TRNT1|VCP|ARF3|PCNA|HGS|SEC13|YIPF5|NUTF2|GOSR1|HSPD1|ATG16L1|CLTCL1|COPA|AP1B1|TIMM17A|TIMM17B|TIMM50|ZFYVE20|CANX|STXBP5L|COPB2|AP2B1|PEX1|SEH…
15031	1.3353E-32	4.3998E-30	138	675	998	14486	protein transport	XPO1|SEC31A|RAB9A|RAB9B|CHMP4B|XPO5|CHMP4A|CHMP6|VPS54|UNC50|RAB1C|VPS52|VPS53|VPS33B|VPS33A|GOT1|VPS4A|STAM|GOLT1A|GOLT1B|VPS45|VPS41|VTI1A|PDCD6IP|VPS26B|VPS26A|ARFGAP3|SNX8|COPZ1|SNX7|SNX2|NAPA|NAPB|CDC37|CSE1L|STX16|SNF8|ISY1|DOPEY2|DOPEY1|RAB6C|SYS1|TRNT1|VCP|ARF3|PCNA|HGS|SEC13|YIPF5|NUTF2|GOSR1|HSPD1|ATG16L1|CLTCL1|COPA|AP1B1|TIMM17A|TIMM17B|TIMM50|ZFYVE20|CANX|STXBP5L|COPB2|AP2B1|PEX1|SEH…
33036	1.1096E-31	3.1338E-29	150	790	998	14486	macromolecule localization	NCBP2|NCBP1|XPO1|SEC31A|RAB9A|RAB9B|CHMP4B|XPO5|CHMP4A|CHMP6|VPS54|UNC50|RAB1C|VPS52|VPS53|VPS33B|VPS33A|GOT1|DDX25|VPS4A|STAM|GOLT1A|GOLT1B|VPS45|VPS41|VTI1A|DDX39|PDCD6IP|VPS26B|VPS26A|BAT1|ARFGAP3|SNX8|COPZ1|SNX7|SNX2|NAPA|NAPB|CDC37|CSE1L|SNF8|STX16|ISY1|DOPEY2|DOPEY1|RAB6C|SYS1|NXF1|TRNT1|VCP|ARF3|PCNA|SEC13|HGS|YIPF5|NUTF2|HSPD1|GOSR1|ATG16L1|CLTCL1|COPA|AP1B1|TIMM17A|ALG2|TIMM17B|TIMM50|ZF…
43170	1.8331E-31	4.5301E-29	537	5265	998	14486	macromolecule metabolic process	RPL18|XRCC3|TUBB2B|RPL13|TUBB2A|LSM6|XRCC6|RCE1|SART1|TBPL2|PIK3C3|FAU|PDHA1|LSM1|CUL1|HCC1|IKBKAP|LIG1|ESPL1|SARS2|ORC1L|OGFOD1|RPS18|RPS19|SCYL1|RPS17|RPS14|EIF1AP1|UBL4A|YME1L1|SURF1|TRAPPC2|RAD23B|PUS3|PUS1|RAD23A|XAB2|RPS27|RPS29|ISY1|PABPC3|PABPC1|NTHL1|RPS24|NPLOC4|PHB|ATR|DLAT|RPS6|ATM|RPS8|RPS7|GCS1|PCNA|SMURF2|CRNKL1|UBE2G1|UBE2G2|NAP1L1|PHF20|WDR36|RRN3|NUBP1|HSF1|SLMAP|USP10|MASTL|TAR…
43283	2.1822E-31	4.7936E-29	449	4103	998	14486	biopolymer metabolic process	RPL18|XRCC3|RPL13|LSM6|XRCC6|SART1|TBPL2|FAU|LSM1|CUL1|HCC1|IKBKAP|LIG1|ORC1L|SARS2|RPS18|RPS19|SCYL1|RPS17|RPS14|UBL4A|YME1L1|TRAPPC2|RAD23B|PUS3|PUS1|RAD23A|XAB2|RPS27|RPS29|ISY1|PABPC3|PABPC1|NTHL1|RPS24|NPLOC4|PHB|ATR|RPS6|ATM|RPS8|RPS7|GCS1|PCNA|SMURF2|CRNKL1|UBE2G1|UBE2G2|NAP1L1|PHF20|WDR36|RRN3|HSF1|USP10|MASTL|TARSL2|USP14|TAF1L|BRD8|CDC7|CLN3|BRF1|PGAP1|GIYD2|PAPD5|TOP1MT|EXOSC1|GTF2H1|E…
6260	2.6365E-30	5.2125E-28	68	198	998	14486	DNA replication	NAP1L1|MLH1|MCM10|PRIM1|TOP1|MCM7|DKC1|PRIM2|PMS2|TERT|CDC7|RBBP4|LIG1|POLE|PAPD5|MCM2|TOP1MT|MCM3|RNASEH2A|RBBP7|MCM4|ORC1L|RAD50|RAD51|RFC5|RFC3|RFC4|RFC1|RFC2|RRM2|RRM1|TOP3A|ORC5L|TOP3B|REV3L|HMGB2|BLM|MRE11A|WRNIP1|POLA1|RRM2B|CDC34|POLA2|KIN|RPA1|TYMS|RPA2|ORC2L|CDC45L|POLE2|POLE3|APPBP1|FEN1|MSH6|SSRP1|GINS2|UPF1|MSH2|PHB|GINS4|CDC25A|POLD3|POLD1|POLD2|SUPT16H|CHTF18|CHAF1B|DUT
16070	1.8612E-29	3.3451E-27	151	835	998	14486	RNA metabolic process	NCBP2|NCBP1|TARS2|RNMT|SNRPD3|LSM6|ASCC3L1|SNRPD2|TBP|SART1|DCPS|PRIM1|TBPL2|GTF2E1|PRIM2|DDX24|LSM1|HCC1|SNRPA1|CARS|PAN3|DARS|C8ORF53|RNASEH2A|NOL5A|SARS2|DDX39|PA2G4|ABT1|RPS14|SNRPA|SLU7|YARS2|XRN2|BAT1|PUS3|PUS1|SNRPB2|XAB2|KARS|RRAGC|CNOT6L|NOLA1|CDC40|ISY1|BTF3|PABPC3|SCYE1|TAF9|PABPC1|TAF2|TAF1|CSTF3|CSTF2|RARS2|TSR2|TAF7|EPRS|TRNT1|POLRMT|DDX56|PSMC5|DCP2|GTF2F2|SUPT16H|DDX54|DDX51|NARS|…
8104	2.1081E-29	3.4732E-27	141	748	998	14486	protein localization	XPO1|SEC31A|RAB9A|RAB9B|CHMP4B|XPO5|CHMP4A|CHMP6|VPS54|UNC50|RAB1C|VPS52|VPS53|VPS33B|VPS33A|GOT1|VPS4A|STAM|GOLT1A|GOLT1B|VPS45|VPS41|VTI1A|PDCD6IP|VPS26B|VPS26A|ARFGAP3|SNX8|COPZ1|SNX7|SNX2|NAPA|NAPB|CDC37|CSE1L|STX16|SNF8|ISY1|DOPEY2|DOPEY1|RAB6C|SYS1|TRNT1|VCP|ARF3|PCNA|HGS|SEC13|YIPF5|NUTF2|GOSR1|HSPD1|ATG16L1|CLTCL1|COPA|AP1B1|TIMM17A|ALG2|TIMM17B|TIMM50|ZFYVE20|CANX|STXBP5L|COPB2|AP2B1|PEX…
9058	3.7670E-27	5.7287E-25	345	2966	998	14486	biosynthetic process	RPL18|TARS2|RPL13|C14ORF1|PRIM1|TBPL2|SIN3B|SIN3A|GOT1|GBF1|PRIM2|EIF1AY|FAU|SCD5|GPT2|EIF2B4|HCC1|IKBKAP|CRLS1|LIG1|POLE|SARS2|ORC1L|FRY|RFC5|RFC3|RPS18|RFC4|RPS19|RFC1|SCYL1|RFC2|ABT1|RPS17|RPS14|EIF1AP1|GCN5L2|MRPL43|SUPT6H|TRAPPC2|MRE11A|CHKB|CDC34|XAB2|ADA|QRSL1|RPS27|RPS29|DRAP1|PEMT|PBRM1|RPS24|MOCS3|RARS2|SUB1|PHB|EPRS|ATR|DLAT|RPS6|RPS8|RPS7|GCS1|POLRMT|RPL18A|JAZF1|SUPT16H|QPRT|ALG11|CH…
6139	1.0816E-26	1.5274E-24	328	2779	998	14486	nucleobase, nucleoside, nucleotide and nucleic acid metabolic process	XRCC3|TARS2|LSM6|XRCC6|SART1|DCPS|PRIM1|TBPL2|SIN3B|SIN3A|DDX12|PRIM2|LSM1|HCC1|IKBKAP|PAN3|LIG1|POLE|NOL5A|ESCO2|SARS2|ORC1L|FRY|RFC5|RFC3|RFC4|RFC1|SCYL1|RFC2|ABT1|RPS14|GCN5L2|SUPT6H|TRAPPC2|RAD23B|PUS3|PUS1|MRE11A|RAD23A|CDC34|XAB2|ADA|ATP6V0B|ATP6V0C|DRAP1|CDC40|ISY1|PBRM1|PABPC3|PABPC1|NTHL1|RARS2|SUB1|PHB|EPRS|ATR|ATM|PRPSAP2|POLRMT|DCP2|JAZF1|SUPT16H|PCNA|QPRT|CHAF1B|NARS|CRNKL1|UTP15|NAP…
6281	3.7406E-26	4.9301E-24	74	267	998	14486	DNA repair	MORF4L1|MMS19|XRCC3|XRCC6|MLH1|RAD21|NSMCE1|PMS2|CCNH|LIG1|POLE|GIYD2|CDK7|RAD52|UBE2B|ESCO2|RAD50|XRCC6BP1|RAD51|GTF2H1|RFC5|SENP2|RFC3|RFC4|XPC|RFC1|RFC2|RAD18|RUVBL2|REV3L|RAD23B|HMGB2|APEX2|BLM|MRE11A|RAD23A|WRNIP1|POLA1|UBE2V2|RRM2B|KIN|XAB2|RBX1|PRPF19|RPA1|RPA2|TYMS|POLE2|MUS81|ERCC3|ASF1A|NTHL1|ERCC4|FEN1|ERCC1|ERCC2|MSH6|SSRP1|UPF1|MSH2|SMC6|ATR|SOD1|ATM|SOD2|POLD3|MNAT1|VCP|TDP1|POLD1|P…
43933	4.2456E-26	5.2460E-24	105	496	998	14486	macromolecular complex subunit organization	XPO1|ASCC3L1|CAPZA1|SNRPD2|TBP|HIST1H2BO|TBPL2|GTF2E1|HIST1H2BM|DMXL2|PICALM|HIST1H2BK|H2AFV|HIST1H2BJ|EIF1AY|EIF2B4|IKBKAP|DARS|RPS14|EIF1AP1|SLU7|SURF1|SEPT7|XRN2|BAT1|HMGB2|SNAP91|BLM|NAPB|EIF3B|CSE1L|TAF9|ASF1B|ASF1A|HIP1|TAF2|TAF1|EPRS|SEPT11|EIF4E|GTF2F2|SUPT16H|H3F3B|QPRT|ATG16L1|CHAF1B|EIF4E2|CRNKL1|NAP1L1|MKI67IP|EIF2A|RANBP9|H2BFS|NUBP1|GTF2A1|RPS3A|RANBP5|GTF2A2|HIST3H2BB|KPNB1|TAF1L|P…
65003	4.9790E-26	5.7903E-24	103	481	998	14486	macromolecular complex assembly	XPO1|ASCC3L1|CAPZA1|SNRPD2|TBP|HIST1H2BO|TBPL2|GTF2E1|HIST1H2BM|PICALM|DMXL2|HIST1H2BK|H2AFV|HIST1H2BJ|EIF1AY|EIF2B4|IKBKAP|DARS|RPS14|EIF1AP1|SLU7|SURF1|SEPT7|BAT1|HMGB2|SNAP91|BLM|NAPB|EIF3B|CSE1L|TAF9|ASF1B|ASF1A|HIP1|TAF2|TAF1|EPRS|SEPT11|EIF4E|GTF2F2|H3F3B|QPRT|ATG16L1|CHAF1B|EIF4E2|CRNKL1|NAP1L1|MKI67IP|EIF2A|RANBP9|H2BFS|NUBP1|GTF2A1|RPS3A|RANBP5|GTF2A2|HIST3H2BB|KPNB1|TAF1L|PPP2R1A|BRF1|C…
6974	3.7060E-25	4.0704E-23	81	325	998	14486	response to DNA damage stimulus	MORF4L1|MMS19|XRCC3|XRCC6|MLH1|MCM7|RAD21|NSMCE1|PMS2|CCNH|LIG1|POLE|GIYD2|MCM2|CDK7|CDS1|RAD52|UBE2B|ESCO2|RAD50|XRCC6BP1|RAD51|GTF2H1|RFC5|SENP2|RFC3|RFC4|XPC|RFC1|TIMELESS|RFC2|RAD18|RUVBL2|REV3L|RAD23B|HMGB2|APEX2|BLM|MRE11A|WRNIP1|RAD23A|POLA1|UBE2V2|RRM2B|XAB2|KIN|RBX1|PRPF19|RPA1|RPA2|TYMS|POLE2|MUS81|CEBPZ|APPBP1|ERCC3|ASF1A|NTHL1|ERCC4|FEN1|ERCC1|ERCC2|MSH6|SSRP1|UPF1|MSH2|SMC6|ATR|SOD1|…
22613	2.8624E-23	2.9784E-21	56	176	998	14486	ribonucleoprotein complex biogenesis and assembly	NCBP2|NCBP1|CRNKL1|SNRPD3|LSM6|ASCC3L1|UTP15|SNRPD2|GNL3L|EIF2A|DMXL2|WDR36|DKC1|RPS3A|PRMT5|EIF1AY|GNL2|EIF2B4|BRF1|GTPBP5|NIP7|SF1|C8ORF53|EXOSC1|GTF2B|NOL5A|MRTO4|EIF4A3|PA2G4|RPS14|EIF5AL1|EIF1AP1|SLU7|NOL14|EIF5A2|UTP3|UTP6|EXOSC10|UTP11L|EIF3B|NOLA1|PDCD11|TSR2|RPL24|BXDC5|EIF2B1|SF3A1|FBL|SF3A3|DDX56|EIF4E|RRS1|NGDN|PES1|EIF4E2|DDX51
51649	4.0186E-23	3.9724E-21	130	758	998	14486	establishment of localization in cell	NCBP2|XPO1|SEC31A|RAB9B|TUBB2B|TUBB2A|VPS54|RAB1C|VPS33B|VPS33A|GBF1|DDX25|VPS4B|VPS4A|STAM|VPS45|ESPL1|VPS41|VTI1A|DDX39|ATP2C1|SLC25A36|VPS26B|VPS26A|MYBBP1A|TRAPPC2|BAT1|ARFGAP3|COPZ1|SNX2|RER1|NAPA|NAPB|ARFGEF2|ARFGEF1|CDC37|CSE1L|STX16|ISY1|DOPEY2|DOPEY1|CDC23|NXF1|WIPI1|TRNT1|VCP|PCNA|HGS|SEC13|GOSR1|HSPD1|CLTCL1|COPA|AP1B1|TIMM17A|TIMM17B|TIMM50|ZFYVE20|CANX|COPB2|CDC42|AP2B1|PEX1|SEH1L|RA…
44249	4.4321E-23	4.1725E-21	168	1123	998	14486	cellular biosynthetic process	RPL18|TARS2|RPL13|TBP|PRIM1|ELOVL1|TBPL2|GTF2E1|DMXL2|GBF1|PRIM2|EIF1AY|FAU|SCD5|EIF2B4|CARS|DARS|FA2H|PRKAB1|EEF2|SARS2|PYCR1|PLCE1|PYCR2|RPS18|RPS19|ABT1|RPS17|RPS14|EFTUD1|EIF1AP1|YARS2|FLAD1|MRPL43|XRN2|GCLC|EEF1B2|SRM|MRPS12|KARS|ADA|QRSL1|RPS27|EIF3B|RPL7|RPS29|RPL9|RPL3|BTF3|TAF9|SCYE1|PRPS1L1|RPL10A|RPS24|TAF2|TAF1|MOCS3|RARS2|EEF1A2|TAF7|EPRS|ATR|DLAT|RPS6|RPS8|RPS7|EIF4B|POLRMT|PSMC5|EI…
51641	3.4510E-21	3.1012E-19	131	805	998	14486	cellular localization	NCBP2|XPO1|SEC31A|RAB9B|TUBB2B|TUBB2A|VPS54|RAB1C|VPS33B|VPS33A|GBF1|DDX25|VPS4B|VPS4A|STAM|VPS45|ESPL1|VPS41|VTI1A|DDX39|ATP2C1|SLC25A36|VPS26B|VPS26A|MYBBP1A|TRAPPC2|BAT1|ARFGAP3|COPZ1|SNX2|RER1|NAPA|NAPB|ARFGEF2|ARFGEF1|CDC37|CSE1L|STX16|ISY1|DOPEY2|DOPEY1|CDC23|NXF1|WIPI1|TRNT1|VCP|PCNA|HGS|SEC13|GOSR1|HSPD1|CLTCL1|COPA|AP1B1|TIMM17A|TIMM17B|TIMM50|ZFYVE20|CANX|COPB2|CDC42|AP2B1|PEX1|SEH1L|RA…
16192	2.4127E-20	2.0739E-18	90	455	998	14486	vesicle-mediated transport	COPA|SEC31A|AP1B1|RAB9B|VPS54|SYNJ1|RAB1C|ZFYVE20|VPS33B|VPS33A|STXBP5L|COPB2|TRAPPC6A|AP2B1|GOT1|PICALM|GBF1|FXN|ACTR1A|TRAPPC6B|AP3B2|VPS4B|VPS4A|RAB6B|ZNF289|SEC24C|KDELR1|SEC23A|SH3GL3|KDELR3|CLN3|STX5|KDELR2|DBNL|PLD2|GOLT1A|GOLT1B|VPS45|ATP6V1H|VPS41|STXBP3|PI4KB|VTI1A|STXBP5|VAMP4|COPG|VPS26A|SEC23B|TRAPPC3|EPN1|TRAPPC2|EXOC6B|PIP5K3|ARFGAP3|SNAP91|EXOC8|COPZ1|SNX2|RER1|NAPA|NAPB|ARFGEF2|A…
46907	3.5141E-20	2.8948E-18	112	649	998	14486	intracellular transport	NCBP2|XPO1|SEC31A|RAB9B|TUBB2B|TUBB2A|VPS54|RAB1C|GBF1|DDX25|VPS4B|VPS4A|STAM|VPS45|VPS41|VTI1A|DDX39|ATP2C1|SLC25A36|VPS26B|VPS26A|MYBBP1A|TRAPPC2|BAT1|ARFGAP3|COPZ1|SNX2|RER1|NAPA|NAPB|CDC37|CSE1L|STX16|ISY1|DOPEY2|DOPEY1|NXF1|WIPI1|TRNT1|VCP|PCNA|HGS|SEC13|GOSR1|HSPD1|CLTCL1|COPA|AP1B1|TIMM17A|TIMM17B|TIMM50|ZFYVE20|COPB2|AP2B1|PEX1|SEH1L|RANBP5|RANBP3|AP3B2|TUBB6|RAB6B|ATP5O|VPS16|TUBA1A|SEC2…
6289	3.4962E-19	2.7648E-17	28	53	998	14486	nucleotide-excision repair	MMS19|RAD23B|RAD23A|XAB2|RPA1|RPA2|POLE2|ERCC3|ERCC4|NTHL1|ERCC1|ERCC2|CCNH|LIG1|POLE|CDK7|GTF2H1|POLD3|RFC5|MNAT1|RFC3|RFC4|XPC|RFC1|RFC2|POLD1|POLD2|PCNA
6996	5.9769E-19	4.5447E-17	161	1155	998	14486	organelle organization and biogenesis	MORF4L1|PRC1|TUBB2B|TUBB2A|LSM6|CAPZA1|HIRA|TTK|HIST1H2BO|HIST1H2BM|PICALM|H2AFV|GBF1|HIST1H2BK|HIST1H2BJ|TUBG1|TUBG2|GNL2|PPP4C|PLS3|PLD2|GTPBP5|ESPL1|C8ORF53|NOL5A|MRTO4|ARPC1A|PLCE1|PA2G4|RFC1|ATP2C1|SLC25A36|RPS14|PAF1|GCN5L2|SUPT6H|HMGB2|SNAP91|BLM|MRE11A|COPZ1|ARPC5|CAPZB|VPS72|FIS1|PFN4|NOLA1|PBRM1|DULLARD|DOPEY2|DOPEY1|ASF1B|ASF1A|HIP1|NPLOC4|TSR2|PHB|CDC23|NDC80|WIPI1|TRNT1|POLRMT|DDX56|…
9059	8.5977E-19	6.2954E-17	276	2451	998	14486	macromolecule biosynthetic process	RPL18|TARS2|RPL13|PRIM1|TBPL2|SIN3B|SIN3A|PRIM2|EIF1AY|FAU|EIF2B4|HCC1|IKBKAP|LIG1|POLE|ORC1L|SARS2|FRY|RFC5|RFC3|RPS18|RFC4|RPS19|RFC1|SCYL1|RFC2|ABT1|RPS17|RPS14|EIF1AP1|GCN5L2|MRPL43|SUPT6H|TRAPPC2|MRE11A|CDC34|XAB2|QRSL1|RPS27|RPS29|DRAP1|PBRM1|RPS24|RARS2|SUB1|PHB|EPRS|RPS6|RPS8|RPS7|GCS1|POLRMT|RPL18A|JAZF1|SUPT16H|CHAF1B|NARS|PERLD1|NAP1L1|MLH1|PHF20|RRN3|HSF1|ELOF1|TARSL2|TAF1L|BRD8|MRPL2…
16043	1.8621E-17	1.3148E-15	206	1688	998	14486	cellular component organization and biogenesis	SEC31A|TUBB2B|VAPA|TUBB2A|LSM6|HIRA|HIST1H2BO|HIST1H2BM|PICALM|GBF1|HIST1H2BK|H2AFV|EIF1AY|HIST1H2BJ|PLS3|EIF2B4|SH3GL3|DBNL|PLD2|GTPBP5|ESPL1|NOL5A|RFC1|ATP2C1|RPS14|EIF1AP1|GCN5L2|SUPT6H|MRE11A|CAPZB|VPS72|PFN4|DULLARD|PBRM1|HIP1|NPLOC4|PHB|CDC23|NDC80|POLRMT|SUPT16H|H3F3B|CHAF1B|CLTCL1|CRNKL1|AP1B1|TIMM17A|SYNJ1|TIMM17B|NAP1L1|UTP15|GNL3L|EIF2A|DMAP1|COPB2|PDPK1|H2BFS|WDR36|NUBP1|DYNLL2|AP3B2|…
6394	6.6903E-17	4.5609E-15	87	485	998	14486	RNA processing	NCBP2|NCBP1|RNMT|CRNKL1|SNRPD3|LSM6|ASCC3L1|UTP15|SNRPD2|SART1|RNGTT|WDR36|PLRG1|DKC1|PRMT5|TRMT5|LSM1|HCC1|PPP2R1A|SNRPA1|SF1|PRPF39|C8ORF53|EXOSC1|NOL5A|EIF4A3|DDX39|PA2G4|RPS14|ERN1|SNRPA|ERN2|SLU7|THOC4|NOL14|THOC2|CPSF2|XRN2|BAT1|SSU72|UTP3|POLR2G|POLR2F|PUS3|POLR2E|PUS1|POLR2I|SNRPB2|UTP6|POLR2D|KIN|XAB2|POLR2B|KARS|POLR2A|RRAGC|PRPF19|EXOSC10|UTP11L|CNOT6L|NOLA1|CD2BP2|PRPF8|PPP2CA|CDC40|I…
6354	1.6139E-16	1.0636E-14	25	50	998	14486	RNA elongation	POLR2G|POLR2F|POLR2E|POLR2I|TBP|POLR2D|POLR2B|POLR2A|GTF2E1|TCEA3|GTF2A1|GTF2A2|TAF9|SUPT4H1|ERCC3|ERCC2|TAF1|CCNH|CDK7|GTF2B|GTF2H1|MNAT1|TAF10|TAF12|GTF2F2
6368	3.4977E-16	2.2306E-14	24	47	998	14486	RNA elongation from RNA polymerase II promoter	POLR2G|TAF1|POLR2F|POLR2E|CCNH|POLR2I|TBP|CDK7|POLR2D|GTF2B|POLR2B|POLR2A|GTF2H1|TAF10|MNAT1|GTF2E1|TAF12|GTF2A1|GTF2A2|GTF2F2|TAF9|SUPT4H1|ERCC3|ERCC2
8151	4.4752E-16	2.7649E-14	871	11235	998	14486	cellular process	VPS54|PPP2R5D|RCE1|SART1|TBPL2|PIK3C3|VPS4B|VPS4A|PDHA1|MAK10|CUL1|SH3GL3|IKBKAP|VPS45|LIG1|ESPL1|VPS41|SARS2|JUP|SCYL1|ABAT|MYBBP1A|RAD23B|RAD23A|RER1|ARFGEF2|XAB2|ARFGEF1|VPS72|V|PFN4|ISY1|PABPC3|PABPC1|PPP2R2C|NTHL1|NDC80|ATR|NXF1|SEPT11|ATM|PRPSAP2|GCS1|H4|ARF3|SMURF2|C1ORF69|SLC20A1|UBE2G1|UBE2G2|EIF2A|SMAP1|USP10|KDELR1|TARSL2|USP14|BRD8|TAF1L|SH3PXD2B|KDELR3|MRPL2|KDELR2|SH3PXD2A|BRF1|PGAP…
6263	5.6893E-16	3.4084E-14	29	71	998	14486	DNA-dependent DNA replication	HMGB2|POLA1|MLH1|CDC34|RPA1|PRIM1|RPA2|TOP1|ORC2L|CDC45L|MCM7|PRIM2|PMS2|MSH6|MSH2|TOP1MT|MCM2|MCM3|MCM4|ORC1L|RAD51|POLD3|RFC3|RFC4|RFC1|TOP3A|ORC5L|REV3L|TOP3B
65004	1.2870E-15	7.4835E-14	47	183	998	14486	protein-DNA complex assembly	POLR2G|POLR2F|HMGB2|POLR2E|POLR2I|NAP1L1|TBP|POLR2D|POLR2B|POLR2A|HIST1H2BO|GTF2E1|TBPL2|HIST1H2BM|H2BFS|H2AFV|GTF2A1|HIST1H2BK|GTF2A2|HIST1H2BJ|TAF9|ERCC3|HIST3H2BB|ASF1B|ASF1A|ERCC2|TAF1L|TAF2|TAF1|HIST1H2BB|BRF1|HIST1H2BD|CCNH|HIST1H2BH|MCM2|CDK7|GTF2B|GTF2H1|MNAT1|TAF10|HIST2H2BA|TAF12|HIST2H2BF|GTF2F2|HIST1H2AH|H3F3B|CHAF1B
6886	1.6484E-15	9.3111E-14	70	362	998	14486	intracellular protein transport	COPA|XPO1|AP1B1|TIMM17A|TIMM17B|TIMM50|COPB2|AP2B1|PEX1|SEH1L|RANBP5|AP3B2|STAM|VPS16|SEC24C|KPNB1|KDELR1|DNAJC19|SEC23A|KDELR2|STX5|GLE1L|VPS45|PGAP1|VPS41|TIMM23|TIMM44|VTI1A|SENP2|NUP205|IPO4|C3ORF31|KPNA6|NUP107|COPG|SEC23B|ARFGAP3|COPZ1|SNX2|NUP93|NAPA|NAPB|TIMM13|POLA2|CDC37|SEC63|CSE1L|PEX19|DDX19A|DDX19B|STX16|ISY1|AP3D1|RAB11A|PEX12|TNPO2|TNPO1|HSPA9|RBM22|NUP155|COG3|TRNT1|VCP|PCNA|HGS|…
6455	2.5565E-15	1.4039E-13	34	102	998	14486	translational elongation	RPL18|TUFM|EEF1B2|RPL13|RPL35|RPS15A|RPL37|RPS27|RPL7|RPS29|RPS3A|RPL9|RPL34|RPL3|FAU|RPL10A|RPS24|EEF1A2|RPL27|EEF2|RPL24|RPS4X|RPS6|RPS8|RPS7|RPS18|RPS19|RPL18A|RPS17|RPL13A|TRSPAP1|RPL21|RPS14|EEF1G
7049	4.6743E-15	2.4976E-13	98	622	998	14486	cell cycle	TUBB2B|PRC1|TUBB2A|DTYMK|TTK|CDC16|SART1|RAD21|DDX12|RPN1|TUBG1|CUL1|LIG1|POLE|ESPL1|PPP1CC|ESCO2|PA2G4|MAD2L1|TIMELESS|PSMA4|SEPT7|FZR1|BLM|MRE11A|ANAPC10|SKP1A|CDC34|NAPB|PIN1|PSMB7|NIPBL|PSMB2|PBRM1|TAF1|NUF2|CDC23|NDC80|CDC20|ATR|SUGT1|CDC27|ATM|SEPT11|PSMB8|PSMC5|POLD1|PSMC2|CHAF1B|CDC14A|MCM7|PSMC3IP|PSMD1|PSMD3|TUBB3|PSMD8|TAF1L|CDC7|CDC6|CCNK|RBBP4|CCNH|UBE2I|PAPD5|CDK7|MCM2|RAD52|CDS1|MC…
6297	2.7836E-14	1.4482E-12	14	17	998	14486	nucleotide-excision repair, DNA gap filling	LIG1|POLE|RPA1|POLD3|RFC5|RPA2|RFC3|RFC4|POLE2|RFC1|RFC2|POLD1|POLD2|PCNA
9057	8.8382E-14	4.4803E-12	76	444	998	14486	macromolecule catabolic process	UBE2G1|UBE2G2|CDC16|PDHB|DCPS|PSMD1|RPN1|PSMD3|USP10|PDHA1|PSMD8|CUL1|USP14|CLN3|FRAP1|PAN3|BRF1|CCNH|UFD1L|CYCS|NUDT5|UBE2I|CDK7|RNASEH2A|UBE2B|GTF2H1|USP28|EIF4A3|MAD2L1|G6PD|XPC|PSMA4|BUB1B|ERN2|YME1L1|USP25|XRN2|RAD23B|FZR1|RAD23A|ANAPC10|UBE2V2|SKP1A|EDEM1|EXOSC10|RPA1|RPA2|PSMB7|UBE2D3|PSMB2|RPIA|ERCC3|NTHL1|ERCC4|GAPDH|ERCC1|ENO1|ERCC2|NPLOC4|UPF1|CDC23|CDC20|DLAT|AFG3L2|SOD1|CDC27|PSMB8|M…
43285	1.6083E-13	7.9493E-12	67	369	998	14486	biopolymer catabolic process	UBE2G1|UBE2G2|CDC16|DCPS|PSMD1|RPN1|PSMD3|USP10|PSMD8|CUL1|USP14|CLN3|FRAP1|BRF1|PAN3|CCNH|UFD1L|CYCS|UBE2I|CDK7|RNASEH2A|UBE2B|GTF2H1|USP28|EIF4A3|XPC|MAD2L1|PSMA4|BUB1B|ERN2|YME1L1|USP25|XRN2|RAD23B|FZR1|RAD23A|ANAPC10|UBE2V2|SKP1A|EDEM1|EXOSC10|RPA1|RPA2|PSMB7|UBE2D3|PSMB2|ERCC3|NTHL1|ERCC4|ERCC1|ERCC2|NPLOC4|UPF1|CDC23|CDC20|SOD1|AFG3L2|CDC27|PSMB8|MNAT1|PSMD14|PSMC5|VCP|PSMD11|DCP2|PSMC2|SMU…
6367	2.0101E-13	9.6924E-12	25	64	998	14486	transcription initiation from RNA polymerase II promoter	POLR2G|POLR2F|POLR2E|POLR2I|TBP|POLR2D|POLR2B|POLR2A|GTF2E1|TBPL2|GTF2A1|GTF2A2|TAF9|ERCC3|ERCC2|TAF2|TAF1|CCNH|CDK7|GTF2B|GTF2H1|MNAT1|TAF10|TAF12|GTF2F2
43284	2.3669E-13	1.1142E-11	212	1915	998	14486	biopolymer biosynthetic process	RPL18|RPL13|PRIM1|TBPL2|SIN3B|SIN3A|PRIM2|FAU|HCC1|IKBKAP|LIG1|POLE|ORC1L|FRY|RFC5|RPS18|RFC3|RPS19|RFC4|SCYL1|RFC1|RPS17|ABT1|RFC2|RPS14|GCN5L2|TRAPPC2|SUPT6H|MRE11A|CDC34|XAB2|RPS27|RPS29|DRAP1|PBRM1|RPS24|SUB1|PHB|RPS6|RPS8|RPS7|POLRMT|RPL18A|SUPT16H|JAZF1|CHAF1B|NAP1L1|MLH1|PHF20|HSF1|RRN3|ELOF1|TAF1L|BRD8|CDC7|CCNK|BRF1|RBBP4|POLR1E|CCNH|SF1|PAPD5|CCNC|POLR1C|TOP1MT|RBBP7|GTF2B|RAD50|GTF2H1|…
44267	2.7158E-13	1.2486E-11	279	2734	998	14486	cellular protein metabolic process	RPL18|TARS2|TUBB2B|RPL13|TUBB2A|CCT2|RCE1|CDC16|CCT3|EIF1AY|FAU|EIF2B4|CUL1|DBNL|IKBKAP|PAN3|ESPL1|SARS2|RPS18|MAD2L1|RPS19|SCYL1|RPS17|RPS14|EIF1AP1|UBL4A|YME1L1|GCN5L2|SURF1|MRPL43|RAD23B|RAD23A|CAPZB|PIN1|QRSL1|RPS27|RPS29|ZMPSTE24|RPS24|NPLOC4|RARS2|PHB|CDC23|EPRS|CDC20|AFG3L2|RPS6|CDC27|RPS8|RPS7|GCS1|RPL18A|SUPT16H|SMURF2|NARS|UBE2G1|PERLD1|UBE2G2|VBP1|CANX|RNGTT|LONP1|PDPK1|NUBP1|SLMAP|TUB…
42254	2.8715E-13	1.2902E-11	32	105	998	14486	ribosome biogenesis	UTP3|LSM6|UTP6|UTP15|GNL3L|EIF2A|EXOSC10|UTP11L|WDR36|DKC1|NOLA1|GNL2|PDCD11|TSR2|GTPBP5|NIP7|RPL24|BXDC5|C8ORF53|EXOSC1|NOL5A|FBL|MRTO4|EIF4A3|PA2G4|DDX56|RPS14|RRS1|NGDN|NOL14|PES1|DDX51
19538	3.3960E-13	1.4920E-11	281	2764	998	14486	protein metabolic process	RPL18|TARS2|TUBB2B|RPL13|TUBB2A|CCT2|RCE1|CDC16|CCT3|EIF1AY|FAU|EIF2B4|CUL1|DBNL|IKBKAP|PAN3|ESPL1|SARS2|OGFOD1|RPS18|MAD2L1|RPS19|SCYL1|RPS17|RPS14|EIF1AP1|UBL4A|YME1L1|GCN5L2|SURF1|MRPL43|RAD23B|RAD23A|CAPZB|PIN1|QRSL1|RPS27|RPS29|ZMPSTE24|RPS24|NPLOC4|RARS2|PHB|CDC23|EPRS|CDC20|AFG3L2|RPS6|CDC27|RPS8|RPS7|GCS1|RPL18A|SUPT16H|SMURF2|NARS|UBE2G1|PERLD1|UBE2G2|VBP1|CANX|RNGTT|LONP1|PDPK1|NUBP1|SL…
10467	3.6892E-13	1.5855E-11	261	2517	998	14486	gene expression	RPL18|TARS2|RPL13|LSM6|SART1|PRIM1|TBPL2|SIN3B|SIN3A|EIF1AY|PRIM2|FAU|LSM1|EIF2B4|HCC1|IKBKAP|NOL5A|SARS2|FRY|RPS18|RPS19|RFC1|SCYL1|ABT1|RPS17|RPS14|EIF1AP1|GCN5L2|MRPL43|SUPT6H|TRAPPC2|PUS3|PUS1|XAB2|QRSL1|RPS27|RPS29|DRAP1|CDC40|ISY1|PBRM1|PABPC1|RPS24|RARS2|SUB1|EPRS|RPS6|RPS8|RPS7|POLRMT|RPL18A|JAZF1|SUPT16H|CHAF1B|NARS|CRNKL1|UTP15|PHF20|RNGTT|WDR36|RRN3|HSF1|ELOF1|TRMT5|TARSL2|TAF1L|BRD8|M…
6352	4.7477E-13	1.9971E-11	27	77	998	14486	transcription initiation	POLR2G|POLR2F|POLR2E|POLR2I|TBP|POLR2D|POLR2B|POLR2A|GTF2E1|TBPL2|GTF2A1|GTF2A2|TAF9|ERCC3|ERCC2|TAF1L|TAF2|TAF1|BRF1|CCNH|CDK7|GTF2B|GTF2H1|MNAT1|TAF10|TAF12|GTF2F2
32774	9.1337E-13	3.7620E-11	52	255	998	14486	RNA biosynthetic process	MKI67IP|TBP|PRIM1|GTF2E1|TBPL2|RRN3|GTF2A1|GTF2A2|PRIM2|TAF1L|CCNK|BRF1|POLR1E|CCNH|POLR1C|CDK7|GTF2B|GTF2H1|TAF10|TAF12|ABT1|XRN2|SUPT3H|POLR2G|POLR2F|POLR2E|POLR2I|NFYA|POLR2D|POLR2B|POLR2A|TCEA3|TADA2L|CEBPZ|BTF3|TAF9|SUPT4H1|ERCC3|TRIP13|ERCC2|GTF3C3|TAF2|TAF1|POLR3K|TAF7|POLR3A|POLR3D|MNAT1|POLRMT|PSMC5|GTF2F2|SUPT16H
16071	2.6717E-12	1.0779E-10	61	338	998	14486	mRNA metabolic process	NCBP2|NCBP1|RNMT|CRNKL1|SNRPD3|LSM6|ASCC3L1|SNRPD2|SART1|RNGTT|DCPS|PLRG1|PRMT5|LSM1|HCC1|SNRPA1|BRF1|PAN3|SF1|PRPF39|EIF4A3|DDX39|ERN1|SNRPA|SLU7|ERN2|THOC4|THOC2|CPSF2|XRN2|SSU72|BAT1|POLR2G|POLR2F|POLR2E|SNRPB2|POLR2I|POLR2D|KIN|XAB2|POLR2B|POLR2A|PRPF19|EXOSC10|CNOT6L|CD2BP2|PRPF8|CDC40|ISY1|PABPC3|PABPC1|RBM22|CSTF3|CSTF2|UPF1|PRPF18|SF3A1|SF3A3|PAPOLA|DCP2|GTF2F2
44260	2.8768E-12	1.1375E-10	281	2813	998	14486	cellular macromolecule metabolic process	RPL18|TARS2|TUBB2B|RPL13|TUBB2A|CCT2|RCE1|CDC16|CCT3|EIF1AY|FAU|EIF2B4|CUL1|DBNL|IKBKAP|PAN3|ESPL1|SARS2|RPS18|MAD2L1|RPS19|SCYL1|RPS17|RPS14|EIF1AP1|UBL4A|YME1L1|GCN5L2|SURF1|MRPL43|RAD23B|RAD23A|CAPZB|PIN1|QRSL1|RPS27|RPS29|ZMPSTE24|RPS24|NPLOC4|RARS2|PHB|CDC23|EPRS|CDC20|AFG3L2|RPS6|CDC27|RPS8|RPS7|GCS1|RPL18A|SUPT16H|SMURF2|NARS|UBE2G1|PERLD1|UBE2G2|VBP1|CANX|RNGTT|LONP1|PDPK1|NUBP1|SLMAP|TUB…
6351	6.3001E-12	2.4422E-10	50	251	998	14486	transcription, DNA-dependent	TBP|MKI67IP|GTF2E1|TBPL2|RRN3|GTF2A1|GTF2A2|TAF1L|CCNK|BRF1|POLR1E|CCNH|POLR1C|CDK7|GTF2B|GTF2H1|TAF10|TAF12|ABT1|XRN2|SUPT3H|POLR2G|POLR2F|POLR2E|POLR2I|NFYA|POLR2D|POLR2B|POLR2A|TCEA3|TADA2L|CEBPZ|BTF3|TAF9|SUPT4H1|ERCC3|TRIP13|ERCC2|GTF3C3|TAF2|TAF1|POLR3K|TAF7|POLR3A|POLR3D|MNAT1|POLRMT|PSMC5|GTF2F2|SUPT16H
6810	1.2797E-11	4.8652E-10	256	2534	998	14486	transport	SLC9A9|RFT1|SLC9A7|SEC31A|SLC9A6|AQP9|TUBB2B|TUBB2A|CHMP6|VPS54|RAB1C|VPS52|VPS53|VPS33B|VPS33A|ATP2B2|ATP2B3|GOT1|PICALM|GBF1|VPS4B|VPS4A|STAM|SH3GL3|PLD2|DBNL|SLC12A9|VPS45|VPS41|VTI1A|ATP2C2|RPS19|RFC1|RHCG|ATP2C1|MYBBP1A|TRAPPC3|TRAPPC2|SLC2A13|CHKA|RER1|ARFGEF2|ARFGEF1|CDC37|ATP6V0B|SLC11A2|ATP6V0C|STX16|ISY1|HIP1|SYS1|NXF1|ATP13A1|ARF3|PCNA|HGS|NUTF2|GOSR1|CLTCL1|CLCN4|SLC16A14|AP1B1|SLC20A…
278	1.3153E-11	4.9062E-10	55	298	998	14486	mitotic cell cycle	TUBB2B|PRC1|TUBB2A|TTK|CDC16|RAD21|PSMD1|RPN1|PSMD3|PSMD8|CUL1|TUBB3|CDC7|CDC6|CCNK|POLE|UBE2I|ESPL1|PAPD5|CDK2|MAD2L1|TIMELESS|PSMA4|BUB1B|MAPRE1|PPP6C|FZR1|BLM|POLA1|ANAPC10|SKP1A|CDC34|PSMB7|PSMB2|BUB1|PBRM1|PAFAH1B1|TAF1|PDS5B|NUF2|CDC23|NDC80|CDC20|SUGT1|CDC27|CDC25A|PSMB8|CDC25B|PSMD14|PSMC5|CCNB2|PSMD11|PSMC2|POLD1|PES1
51234	1.4242E-11	5.2143E-10	259	2574	998	14486	establishment of localization	SLC9A9|RFT1|SLC9A7|SEC31A|SLC9A6|AQP9|TUBB2B|TUBB2A|CHMP6|VPS54|RAB1C|VPS52|VPS53|VPS33B|VPS33A|ATP2B2|ATP2B3|GOT1|PICALM|GBF1|VPS4B|VPS4A|STAM|SH3GL3|PLD2|DBNL|SLC12A9|VPS45|VPS41|ESPL1|VTI1A|ATP2C2|RPS19|RFC1|RHCG|ATP2C1|MYBBP1A|TRAPPC3|TRAPPC2|SLC2A13|CHKA|RER1|ARFGEF2|ARFGEF1|CDC37|ATP6V0B|SLC11A2|ATP6V0C|STX16|ISY1|HIP1|SYS1|CDC23|NXF1|ATP13A1|ARF3|PCNA|HGS|NUTF2|GOSR1|CLTCL1|CLCN4|SLC16A14|…
16072	1.7635E-11	6.3389E-10	25	76	998	14486	rRNA metabolic process	UTP3|LSM6|UTP6|UTP15|MKI67IP|EXOSC10|UTP11L|WDR36|DKC1|NOLA1|PDCD11|TSR2|EXOSC1|C8ORF53|BXDC5|NOL5A|FBL|EIF4A3|PA2G4|DDX56|RPS14|NGDN|ERN2|NOL14|DDX51
22618	2.9620E-11	1.0457E-9	23	66	998	14486	ribonucleoprotein complex assembly	BRF1|CRNKL1|NIP7|ASCC3L1|SF1|SNRPD2|EIF2A|EIF2B1|GTF2B|SF3A1|SF3A3|DMXL2|EIF3B|EIF4E|RPS3A|EIF5AL1|RPS14|EIF1AY|EIF1AP1|SLU7|EIF5A2|EIF4E2|EIF2B4
6397	3.2189E-11	1.1164E-9	54	296	998	14486	mRNA processing	NCBP2|NCBP1|RNMT|CRNKL1|LSM6|SNRPD3|ASCC3L1|SNRPD2|SART1|RNGTT|PLRG1|PRMT5|LSM1|HCC1|SNRPA1|SF1|PRPF39|EIF4A3|DDX39|ERN1|SNRPA|SLU7|ERN2|THOC4|THOC2|CPSF2|XRN2|SSU72|BAT1|POLR2G|POLR2F|POLR2E|SNRPB2|POLR2I|POLR2D|KIN|XAB2|POLR2B|POLR2A|PRPF19|CNOT6L|CD2BP2|PRPF8|CDC40|ISY1|PABPC1|RBM22|CSTF3|CSTF2|PRPF18|SF3A1|SF3A3|PAPOLA|GTF2F2
22402	4.0835E-11	1.3919E-9	70	443	998	14486	cell cycle process	PRC1|TUBB2B|TUBB2A|TTK|CDC16|SART1|RAD21|PSMD1|PSMC3IP|RPN1|PSMD3|TUBG1|PSMD8|TUBB3|CUL1|TAF1L|CDC7|CDC6|CCNK|POLE|ESPL1|PAPD5|UBE2I|RAD52|RAD50|CDK2|RAD51|PA2G4|MAD2L1|TIMELESS|PSMA4|TOP3A|ERN1|BUB1B|ERN2|MAPRE1|PPP6C|FZR1|BLM|MRE11A|POLA1|ANAPC10|CDC34|SKP1A|RPA1|PSMB7|PSMB2|CEBPZ|BUB1|PBRM1|PAFAH1B1|TAF1|PDS5B|NUF2|CDC23|CDC20|NDC80|SUGT1|CDC27|PSMB8|ATM|CDC25A|CDC25B|PSMD14|PSMC5|CCNB2|PSMD11…
6644	6.0041E-11	2.0119E-9	37	162	998	14486	phospholipid metabolic process	PIP5K3|IMPA1|CHKB|PERLD1|PIP5K1C|LYCAT|PIP5K1A|CDS2|PLAA|IHPK1|PIGF|SMPDL3B|PIGG|SMPDL3A|PIK3C3|PIGB|PEMT|PIGC|PCSK9|PAFAH1B1|AGPAT2|AGPAT1|CLN3|CRLS1|PIGW|PGAP1|PIGU|PI4KA|PIGT|PISD|PI4KB|CDS1|PIGN|PLCE1|IPO4|PIP4K2B|SMPD2
44248	8.1525E-11	2.6862E-9	89	637	998	14486	cellular catabolic process	KYNU|UBE2G1|UBE2G2|CDC16|PRDX1|INDO|PDHB|DCPS|MTHFD1|GOT1|SMPDL3B|SMPDL3A|PSMD1|RPN1|PSMD3|USP10|ATP5O|PDHA1|PSMD8|CUL1|USP14|SGPL1|PAN3|BRF1|UFD1L|CCNH|NUDT5|CYCS|NCOA7|UBE2I|CDK7|RNASEH2A|UBE2B|GTF2H1|KIAA0100|EIF4A3|USP28|MAD2L1|G6PD|XPC|PSMA4|BUB1B|ERN2|ABAT|USP25|XRN2|RAD23B|FZR1|RAD23A|ANAPC10|UBE2V2|SKP1A|EDEM1|ADA|EXOSC10|RPA1|RPA2|PSMB7|UBE2D3|PSMB2|RPIA|ERCC3|NTHL1|ERCC4|GAPDH|ERCC1|ENO…
6416	8.8257E-11	2.8604E-9	71	460	998	14486	translation	RPL18|TARS2|NARS|RPL13|DMXL2|RPS3A|NARS2|EIF1AY|FAU|TARSL2|EIF2B4|MRPL2|CARS|BRF1|DARS|EEF2|RPS4X|GTF2B|SARS2|TARS|RPS18|RPS19|TRSPAP1|RPS17|EIF5AL1|EIF4A2|RPS14|EFTUD1|EIF1AP1|EEF1G|YARS2|EIF5A2|MRPL43|TUFM|EEF1B2|MRPS12|RPL35|RPS15A|RPL37|KARS|QRSL1|RPS27|EIF3B|MRPL15|RPL7|RPS29|PARS2|RPL9|RPL34|RPL3|SCYE1|RPL10A|RPS24|MARS|RARS2|RPSAP15|EEF1A2|EPRS|RPL27|RPL24|RPS6|EIF2B1|RPS8|RPS7|EIF4B|EIF4E…
6643	1.0488E-10	3.3444E-9	43	212	998	14486	membrane lipid metabolic process	PIP5K3|ARV1|IMPA1|SGPP1|CHKB|PERLD1|PIP5K1C|LYCAT|PIP5K1A|CDS2|IHPK1|PLAA|PIGF|SMPDL3B|PIGG|SMPDL3A|PPP2CA|PIK3C3|PIGB|PEMT|PIGC|PCSK9|PAFAH1B1|AGPAT2|AGPAT1|SGPL1|PPP2R1A|CLN3|CRLS1|SPTLC1|PIGW|PGAP1|PIGU|PI4KA|PIGT|PISD|PI4KB|CDS1|PIGN|PLCE1|IPO4|SMPD2|PIP4K2B
6365	3.0322E-10	9.5152E-9	23	73	998	14486	rRNA processing	UTP3|PDCD11|TSR2|LSM6|UTP6|UTP15|BXDC5|C8ORF53|EXOSC1|NOL5A|FBL|EXOSC10|EIF4A3|UTP11L|DDX56|PA2G4|WDR36|DKC1|NOLA1|RPS14|NGDN|NOL14|DDX51
42147	3.1728E-10	9.7796E-9	9	10	998	14486	retrograde transport, endosome to Golgi	PIP5K3|STX5|VPS54|STX16|VPS35|GOSR1|VPS26A|YKT6|VTI1A
6395	3.2153E-10	9.7796E-9	49	270	998	14486	RNA splicing	NCBP2|NCBP1|CRNKL1|LSM6|SNRPD3|ASCC3L1|SNRPD2|SART1|PLRG1|PRMT5|LSM1|HCC1|PPP2R1A|SNRPA1|SF1|PRPF39|EIF4A3|DDX39|SLU7|SNRPA|THOC4|THOC2|CPSF2|BAT1|POLR2G|POLR2F|POLR2E|SNRPB2|POLR2I|POLR2D|XAB2|POLR2B|RRAGC|POLR2A|PRPF19|CD2BP2|PPP2CA|PRPF8|CDC40|ISY1|PABPC1|RBM22|CSTF3|CSTF2|PRPF18|SF3A1|SF3A3|PAPOLA|GTF2F2
43161	3.8972E-10	1.1500E-8	24	80	998	14486	proteasomal ubiquitin-dependent protein catabolic process	RAD23B|NPLOC4|RAD23A|CDC23|ANAPC10|CDC20|CDC16|EDEM1|CDC27|PSMB8|PSMB7|PSMD14|PSMC5|MAD2L1|VCP|PSMD11|PSMC2|PSMA4|PSMD1|PSMB2|RPN1|BUB1B|PSMD3|PSMD8
10498	3.8972E-10	1.1500E-8	24	80	998	14486	proteasomal protein catabolic process	RAD23B|NPLOC4|RAD23A|CDC23|ANAPC10|CDC20|CDC16|EDEM1|CDC27|PSMB8|PSMB7|PSMD14|PSMC5|MAD2L1|VCP|PSMD11|PSMC2|PSMA4|PSMD1|PSMB2|RPN1|BUB1B|PSMD3|PSMD8
51439	4.1518E-10	1.2071E-8	22	68	998	14486	regulation of ubiquitin-protein ligase activity during mitotic cell cycle	FZR1|CDC23|CDC20|ANAPC10|SKP1A|CDC16|CDC27|PSMB8|PSMB7|PSMD14|PSMC5|MAD2L1|PSMD11|PSMC2|PSMA4|PSMD1|PSMB2|RPN1|BUB1B|PSMD3|PSMD8|CUL1
6454	4.3645E-10	1.2505E-8	13	23	998	14486	translational initiation	BRF1|GTF2B|EIF2B1|DMXL2|EIF3B|EIF4E|RPS3A|EIF5AL1|EIF1AY|EIF1AP1|EIF5A2|EIF2B4|EIF4E2
9056	4.5386E-10	1.2818E-8	99	763	998	14486	catabolic process	CDC16|PDHB|INDO|DCPS|GOT1|RPN1|PDHA1|CUL1|SGPL1|PLD2|PLD1|PAN3|FRAP1|NUDT5|RNASEH2A|PLCE1|MAD2L1|PSMA4|ABAT|YME1L1|XRN2|RAD23B|FZR1|RAD23A|UBE2V2|ANAPC10|SKP1A|ADA|UBE2D3|PSMB7|PSMB2|NTHL1|NPLOC4|CDC23|CDC20|DLAT|AFG3L2|CDC27|PSMB8|PSMC5|VCP|DCP2|PSMC2|SMURF2|C1ORF69|KYNU|UBE2G1|UBE2G2|PRDX1|MTHFD1|SMPDL3B|SMPDL3A|PSMD1|PSMD3|ATP5O|USP10|USP14|PSMD8|CLN3|BRF1|CCNH|UFD1L|CYCS|NCOA7|UBE2I|CDK7|UBE2…
16197	4.6776E-10	1.3025E-8	18	46	998	14486	endosome transport	PIP5K3|STX5|RAB9B|VPS54|RAB1C|ZFYVE20|WIPI1|VTI1A|STX16|VPS4B|VPS4A|HGS|VPS35|DOPEY2|DOPEY1|GOSR1|VPS26A|YKT6
48193	6.0975E-10	1.6743E-8	25	88	998	14486	Golgi vesicle transport	COPA|SEC31A|RAB9B|COPZ1|RER1|NAPA|COPB2|GBF1|STX16|SEC22A|AP3B2|RAB6B|DOPEY2|EXOC5|DOPEY1|SEC24C|SEC23A|WIPI1|COG3|SEC13|GOSR1|COPG|YKT6|SEC23B|TRAPPC2
44265	9.7791E-10	2.6484E-8	57	351	998	14486	cellular macromolecule catabolic process	UBE2G1|UBE2G2|CDC16|PDHB|DCPS|PSMD1|RPN1|PSMD3|USP10|PDHA1|PSMD8|CUL1|USP14|BRF1|PAN3|UFD1L|NUDT5|UBE2I|RNASEH2A|UBE2B|USP28|EIF4A3|G6PD|MAD2L1|PSMA4|BUB1B|ERN2|USP25|XRN2|RAD23B|FZR1|RAD23A|ANAPC10|SKP1A|EDEM1|EXOSC10|UBE2D3|PSMB7|PSMB2|RPIA|GAPDH|ENO1|NPLOC4|UPF1|CDC23|CDC20|DLAT|CDC27|PSMB8|PSMD14|PSMC5|GCK|VCP|DCP2|PSMD11|PSMC2|SMURF2
51179	1.2574E-9	3.3593E-8	274	2878	998	14486	localization	SLC9A9|RFT1|SLC9A7|SEC31A|SLC9A6|AQP9|TUBB2B|TUBB2A|CHMP6|VPS54|RAB1C|VPS52|VPS53|VPS33B|VPS33A|ATP2B2|ATP2B3|GOT1|PICALM|GBF1|VPS4B|VPS4A|STAM|SH3GL3|PLD2|DBNL|SLC12A9|VPS45|VPS41|ESPL1|VTI1A|ATP2C2|RPS19|RFC1|RHCG|ATP2C1|MYBBP1A|TRAPPC3|TRAPPC2|SLC2A13|CHKA|RER1|ARFGEF2|CAPZB|ARFGEF1|CDC37|ATP6V0B|SLC11A2|ATP6V0C|STX16|ISY1|HIP1|SYS1|CDC23|NXF1|ATP13A1|ARF3|PCNA|HGS|NUTF2|GOSR1|CLTCL1|CLCN4|SLC…
718	1.7623E-9	4.6455E-8	12	21	998	14486	nucleotide-excision repair, DNA damage removal	RPA1|MNAT1|RPA2|RAD23B|XPC|CCNH|CDK7|ERCC3|ERCC4|ERCC1|GTF2H1|ERCC2
51438	1.9044E-9	4.9538E-8	22	73	998	14486	regulation of ubiquitin-protein ligase activity	FZR1|CDC23|CDC20|ANAPC10|SKP1A|CDC16|CDC27|PSMB8|PSMB7|PSMD14|PSMC5|MAD2L1|PSMD11|PSMC2|PSMA4|PSMD1|PSMB2|RPN1|BUB1B|PSMD3|PSMD8|CUL1
51436	2.7474E-9	7.0541E-8	20	62	998	14486	negative regulation of ubiquitin-protein ligase activity during mitotic cell cycle	FZR1|CDC23|CDC20|ANAPC10|CDC16|CDC27|PSMB8|PSMD14|PSMB7|PSMC5|MAD2L1|PSMD11|PSMC2|PSMA4|PSMD1|PSMB2|RPN1|BUB1B|PSMD3|PSMD8
51352	3.7673E-9	9.4278E-8	20	63	998	14486	negative regulation of ligase activity	FZR1|CDC23|CDC20|ANAPC10|CDC16|CDC27|PSMB8|PSMD14|PSMB7|PSMC5|MAD2L1|PSMD11|PSMC2|PSMA4|PSMD1|PSMB2|RPN1|BUB1B|PSMD3|PSMD8
51444	3.7673E-9	9.4278E-8	20	63	998	14486	negative regulation of ubiquitin-protein ligase activity	FZR1|CDC23|CDC20|ANAPC10|CDC16|CDC27|PSMB8|PSMD14|PSMB7|PSMC5|MAD2L1|PSMD11|PSMC2|PSMA4|PSMD1|PSMB2|RPN1|BUB1B|PSMD3|PSMD8
51340	4.4223E-9	1.0929E-7	22	76	998	14486	regulation of ligase activity	FZR1|CDC23|CDC20|ANAPC10|SKP1A|CDC16|CDC27|PSMB8|PSMB7|PSMD14|PSMC5|MAD2L1|PSMD11|PSMC2|PSMA4|PSMD1|PSMB2|RPN1|BUB1B|PSMD3|PSMD8|CUL1
375	5.0308E-9	1.1983E-7	32	148	998	14486	RNA splicing, via transesterification reactions	NCBP2|NCBP1|POLR2G|POLR2F|POLR2E|CRNKL1|SNRPD3|ASCC3L1|SNRPB2|POLR2I|SNRPD2|POLR2D|POLR2B|POLR2A|CD2BP2|PRPF8|PRMT5|CDC40|SNRPA1|CSTF3|CSTF2|SF1|SF3A1|SF3A3|DDX39|PAPOLA|GTF2F2|SNRPA|SLU7|THOC4|CPSF2|BAT1
377	5.0308E-9	1.1983E-7	32	148	998	14486	RNA splicing, via transesterification reactions with bulged adenosine as nucleophile	NCBP2|NCBP1|POLR2G|POLR2F|POLR2E|CRNKL1|SNRPD3|ASCC3L1|SNRPB2|POLR2I|SNRPD2|POLR2D|POLR2B|POLR2A|CD2BP2|PRPF8|PRMT5|CDC40|SNRPA1|CSTF3|CSTF2|SF1|SF3A1|SF3A3|DDX39|PAPOLA|GTF2F2|SNRPA|SLU7|THOC4|CPSF2|BAT1
6374	5.0308E-9	1.1983E-7	32	148	998	14486	nuclear mRNA splicing, via spliceosome	NCBP2|NCBP1|POLR2G|POLR2F|POLR2E|CRNKL1|SNRPD3|ASCC3L1|SNRPB2|POLR2I|SNRPD2|POLR2D|POLR2B|POLR2A|CD2BP2|PRPF8|PRMT5|CDC40|SNRPA1|CSTF3|CSTF2|SF1|SF3A1|SF3A3|DDX39|PAPOLA|GTF2F2|SNRPA|SLU7|THOC4|CPSF2|BAT1
51437	6.9334E-9	1.6318E-7	20	65	998	14486	positive regulation of ubiquitin-protein ligase activity during mitotic cell cycle	FZR1|CDC23|CDC20|ANAPC10|SKP1A|CDC16|CDC27|PSMB8|PSMD14|PSMB7|PSMC5|PSMD11|PSMC2|PSMA4|PSMD1|PSMB2|RPN1|PSMD3|PSMD8|CUL1
6302	7.4853E-9	1.7410E-7	15	37	998	14486	double-strand break repair	BLM|MRE11A|XRCC6|POLA1|UBE2V2|RAD52|SOD1|RAD50|XRCC6BP1|RAD51|SOD2|RAD21|VCP|ERCC4|FEN1
51246	7.9587E-9	1.8296E-7	55	352	998	14486	regulation of protein metabolic process	METAP1|UBE2G1|UBE2G2|EIF5|CAPZA1|EIF2A|ACTR3|CDC42|DDX25|PSMD1|RPN1|PSMD3|PRKACA|EIF1|EIF2B2|EIF2B4|EIF2B5|HCC1|PPP2R1A|BRF1|ARP11|EIF1B|UBE2I|UBE2B|EIF4G1|ARPC1A|EIF4A3|ARPC1B|PA2G4|TRSPAP1|EIF4A2|EIF2S1|ARPC5L|UBE2M|MAPRE1|GCLC|ACTR3B|UBE2V2|ARPC5|CDC34|CAPZB|UBE2R2|UBE2D3|ARPC3|ARPC2|PPP2CA|UPF1|BIRC6|EIF4B|EIF4E|EIF4H|NGDN|HGS|PPP2R4|EIF4E2
51443	9.3107E-9	2.1158E-7	20	66	998	14486	positive regulation of ubiquitin-protein ligase activity	FZR1|CDC23|CDC20|ANAPC10|SKP1A|CDC16|CDC27|PSMB8|PSMD14|PSMB7|PSMC5|PSMD11|PSMC2|PSMA4|PSMD1|PSMB2|RPN1|PSMD3|PSMD8|CUL1
6650	1.0620E-8	2.3860E-7	23	86	998	14486	glycerophospholipid metabolic process	PIP5K3|IMPA1|PIGW|PGAP1|CHKB|PERLD1|PIGU|PI4KA|PIGT|PIP5K1C|PI4KB|PIP5K1A|PIGN|IHPK1|PIGF|PIGG|PIK3C3|PIGB|PEMT|PIGC|AGPAT2|AGPAT1|PIP4K2B
8610	1.1446E-8	2.5425E-7	46	272	998	14486	lipid biosynthetic process	TM7SF2|CYB5R3|CNBP|IMPA1|MVD|CHKB|PRKAG1|PERLD1|PRKAG2|LSS|LYCAT|C14ORF1|LASS6|SC4MOL|PRPF19|CDS2|ELOVL1|PIGF|GBF1|PIGG|PIGB|GGPS1|PEMT|PIGC|SCD5|AGPAT2|HSD17B7|AGPAT1|OPRS1|CRLS1|PIGW|FA2H|PGAP1|PIGU|PI4KA|PRKAB1|PIGT|PISD|PI4KB|CDS1|PIGN|PLCE1|COQ2|SQLE|SC5DL|SMPD2
6270	1.2599E-8	2.7677E-7	10	16	998	14486	DNA replication initiation	ORC2L|MCM7|CDC45L|POLA1|ORC5L|MCM2|CDC34|MCM3|MCM4|ORC1L
30384	1.3169E-8	2.8610E-7	19	61	998	14486	phosphoinositide metabolic process	PIP5K3|IMPA1|PIGW|PGAP1|PERLD1|PIGU|PI4KA|PIGT|PIP5K1C|PI4KB|PIP5K1A|PIGN|IHPK1|PIGF|PIGG|PIK3C3|PIGB|PIGC|PIP4K2B
6308	1.7423E-8	3.7038E-7	17	50	998	14486	DNA catabolic process	RAD23B|CCNH|CYCS|UBE2V2|CDK7|SOD1|GTF2H1|RPA1|MNAT1|RPA2|XPC|ERCC3|NTHL1|ERCC4|XRN2|ERCC1|ERCC2
46474	1.7423E-8	3.7038E-7	17	50	998	14486	glycerophospholipid biosynthetic process	IMPA1|PIGW|PGAP1|CHKB|PERLD1|PIGU|PI4KA|PIGT|PI4KB|PIGN|PIGF|PIGG|PEMT|PIGB|PIGC|AGPAT2|AGPAT1
31145	1.7774E-8	3.7382E-7	19	62	998	14486	anaphase-promoting complex-dependent proteasomal ubiquitin-dependent protein catabolic process	CDC23|CDC20|ANAPC10|CDC16|CDC27|PSMB8|PSMD14|PSMB7|PSMC5|MAD2L1|PSMD11|PSMC2|PSMA4|PSMD1|PSMB2|RPN1|BUB1B|PSMD3|PSMD8
51351	2.1710E-8	4.5179E-7	20	69	998	14486	positive regulation of ligase activity	FZR1|CDC23|CDC20|ANAPC10|SKP1A|CDC16|CDC27|PSMB8|PSMD14|PSMB7|PSMC5|PSMD11|PSMC2|PSMA4|PSMD1|PSMB2|RPN1|PSMD3|PSMD8|CUL1
8654	3.3530E-8	6.9052E-7	22	84	998	14486	phospholipid biosynthetic process	CRLS1|IMPA1|PIGW|PGAP1|CHKB|PERLD1|PIGU|PI4KA|PIGT|PISD|LYCAT|PI4KB|CDS1|PIGN|CDS2|PIGF|PIGG|PIGB|PEMT|PIGC|AGPAT2|AGPAT1
6366	6.3301E-8	1.2902E-6	37	206	998	14486	transcription from RNA polymerase II promoter	SUPT3H|POLR2G|POLR2F|POLR2E|POLR2I|TBP|NFYA|POLR2D|POLR2B|POLR2A|TBPL2|GTF2E1|GTF2A1|TADA2L|GTF2A2|CEBPZ|BTF3|TAF9|SUPT4H1|ERCC3|ERCC2|TRIP13|TAF2|TAF1|CCNK|CCNH|TAF7|CDK7|GTF2B|GTF2H1|TAF10|MNAT1|PSMC5|TAF12|ABT1|GTF2F2|SUPT16H
34470	7.1021E-8	1.4327E-6	30	148	998	14486	ncRNA processing	UTP3|PUS3|PUS1|LSM6|UTP6|UTP15|KARS|EXOSC10|UTP11L|WDR36|DKC1|NOLA1|TRMT5|NSUN2|TRMU|PDCD11|TSR2|BXDC5|C8ORF53|EXOSC1|NOL5A|FBL|TRNT1|EIF4A3|PA2G4|DDX56|RPS14|NGDN|NOL14|DDX51
22403	7.7957E-8	1.5568E-6	48	308	998	14486	cell cycle phase	PPP6C|FZR1|BLM|TUBB2B|TUBB2A|MRE11A|POLA1|ANAPC10|CDC34|RPA1|RAD21|PSMC3IP|BUB1|PBRM1|PAFAH1B1|TUBB3|CUL1|TAF1L|CDC7|TAF1|CDC6|CCNK|PDS5B|POLE|NUF2|CDC23|CDC20|PAPD5|NDC80|ESPL1|UBE2I|SUGT1|RAD52|CDC27|CDC25A|CDK2|RAD50|ATM|CDC25B|RAD51|MAD2L1|CCNB2|TIMELESS|POLD1|TOP3A|BUB1B|MAPRE1|PES1
6511	8.4223E-8	1.6651E-6	38	217	998	14486	ubiquitin-dependent protein catabolic process	RAD23B|FZR1|UBE2G1|RAD23A|UBE2G2|ANAPC10|SKP1A|CDC16|EDEM1|PSMB7|UBE2D3|PSMD1|PSMB2|RPN1|PSMD3|USP10|PSMD8|USP14|CUL1|NPLOC4|UFD1L|CDC23|UBE2I|CDC20|UBE2B|CDC27|PSMB8|USP28|PSMD14|PSMC5|MAD2L1|VCP|PSMD11|PSMC2|PSMA4|BUB1B|SMURF2|USP25
43632	9.5398E-8	1.8490E-6	38	218	998	14486	modification-dependent macromolecule catabolic process	RAD23B|FZR1|UBE2G1|RAD23A|UBE2G2|ANAPC10|SKP1A|CDC16|EDEM1|PSMB7|UBE2D3|PSMD1|PSMB2|RPN1|PSMD3|USP10|PSMD8|USP14|CUL1|NPLOC4|UFD1L|CDC23|UBE2I|CDC20|UBE2B|CDC27|PSMB8|USP28|PSMD14|PSMC5|MAD2L1|VCP|PSMD11|PSMC2|PSMA4|BUB1B|SMURF2|USP25
19941	9.5398E-8	1.8490E-6	38	218	998	14486	modification-dependent protein catabolic process	RAD23B|FZR1|UBE2G1|RAD23A|UBE2G2|ANAPC10|SKP1A|CDC16|EDEM1|PSMB7|UBE2D3|PSMD1|PSMB2|RPN1|PSMD3|USP10|PSMD8|USP14|CUL1|NPLOC4|UFD1L|CDC23|UBE2I|CDC20|UBE2B|CDC27|PSMB8|USP28|PSMD14|PSMC5|MAD2L1|VCP|PSMD11|PSMC2|PSMA4|BUB1B|SMURF2|USP25
48278	9.8416E-8	1.8890E-6	11	23	998	14486	vesicle docking	SCFD1|VPS45|EXOC4|STXBP3|EXOC6|EXOC5|VPS33B|VPS33A|YKT6|SNAP25|EXOC6B
51603	1.0795E-7	2.0521E-6	38	219	998	14486	proteolysis involved in cellular protein catabolic process	RAD23B|FZR1|UBE2G1|RAD23A|UBE2G2|ANAPC10|SKP1A|CDC16|EDEM1|PSMB7|UBE2D3|PSMD1|PSMB2|RPN1|PSMD3|USP10|PSMD8|USP14|CUL1|NPLOC4|UFD1L|CDC23|UBE2I|CDC20|UBE2B|CDC27|PSMB8|USP28|PSMD14|PSMC5|MAD2L1|VCP|PSMD11|PSMC2|PSMA4|BUB1B|SMURF2|USP25
32392	1.1570E-7	2.1579E-6	9	15	998	14486	DNA geometric change	TOP1|HMGB2|TOP3A|MCM2|TOP1MT|ERCC3|MCM4|TOP3B|RAD51
32508	1.1570E-7	2.1579E-6	9	15	998	14486	DNA duplex unwinding	TOP1|HMGB2|TOP3A|MCM2|TOP1MT|ERCC3|MCM4|TOP3B|RAD51
6904	1.2002E-7	2.2175E-6	10	19	998	14486	vesicle docking during exocytosis	SCFD1|VPS45|EXOC4|STXBP3|EXOC6|VPS33B|VPS33A|YKT6|SNAP25|EXOC6B
6913	1.2353E-7	2.2612E-6	25	112	998	14486	nucleocytoplasmic transport	NCBP2|XPO1|POLA2|CSE1L|DDX25|RANBP5|DDX19B|ISY1|LSG1|TNPO2|KPNB1|TNPO1|HSPA9|RBM22|UPF1|GLE1L|NXF1|NUP155|DDX39|NUP205|IPO4|KPNA6|NUP107|MYBBP1A|BAT1
44257	1.3784E-7	2.5000E-6	38	221	998	14486	cellular protein catabolic process	RAD23B|FZR1|UBE2G1|RAD23A|UBE2G2|ANAPC10|SKP1A|CDC16|EDEM1|PSMB7|UBE2D3|PSMD1|PSMB2|RPN1|PSMD3|USP10|PSMD8|USP14|CUL1|NPLOC4|UFD1L|CDC23|UBE2I|CDC20|UBE2B|CDC27|PSMB8|USP28|PSMD14|PSMC5|MAD2L1|VCP|PSMD11|PSMC2|PSMA4|BUB1B|SMURF2|USP25
51169	1.7787E-7	3.1968E-6	25	114	998	14486	nuclear transport	NCBP2|XPO1|POLA2|CSE1L|DDX25|RANBP5|DDX19B|ISY1|LSG1|TNPO2|KPNB1|TNPO1|HSPA9|RBM22|UPF1|GLE1L|NXF1|NUP155|DDX39|NUP205|IPO4|KPNA6|NUP107|MYBBP1A|BAT1
46467	3.8902E-7	6.9287E-6	23	103	998	14486	membrane lipid biosynthetic process	CRLS1|IMPA1|PIGW|PGAP1|CHKB|PERLD1|PIGU|PI4KA|PIGT|PISD|LYCAT|PI4KB|CDS1|PIGN|CDS2|PIGF|PIGG|PIGB|PEMT|PIGC|AGPAT2|AGPAT1|SMPD2
30163	4.3317E-7	7.6462E-6	42	268	998	14486	protein catabolic process	RAD23B|FZR1|UBE2G1|RAD23A|UBE2G2|ANAPC10|SKP1A|CDC16|EDEM1|PSMB7|UBE2D3|PSMD1|PSMB2|RPN1|PSMD3|USP10|PSMD8|USP14|CUL1|CLN3|NPLOC4|FRAP1|UFD1L|CDC23|CDC20|UBE2I|AFG3L2|CDC27|UBE2B|PSMB8|USP28|PSMD14|PSMC5|MAD2L1|VCP|PSMD11|PSMC2|PSMA4|BUB1B|SMURF2|YME1L1|USP25
7001	4.5610E-7	7.9797E-6	55	396	998	14486	chromosome organization and biogenesis	MORF4L1|HIRA|NAP1L1|DMAP1|HIST1H2BO|HIST1H2BM|H2BFS|DKC1|HIST1H2BK|H2AFV|PRMT5|HIST1H2BJ|HIST3H2BB|TERT|BRD8|TBL1XR1|RBBP4|ESPL1|MCM2|RBBP7|RAD50|HIST2H2BA|RFC1|HIST2H2BF|RUVBL2|GCN5L2|SUPT6H|UTP3|HMGB2|BLM|MRE11A|VPS72|PBRM1|SUPT4H1|ASF1B|ASF1A|HIST1H2BB|PDS5B|HIST1H2BD|MSH2|PHB|HIST1H2BH|CDC23|NDC80|SIRT1|DOT1L|HDAC1|SMARCC1|SMARCC2|SUPT16H|HIST1H2AH|H3F3B|CHAF1B|HDAC8|RNF40
6268	4.6527E-7	8.0687E-6	8	13	998	14486	DNA unwinding during replication	TOP1|HMGB2|TOP3A|MCM2|TOP1MT|MCM4|TOP3B|RAD51
51656	5.4751E-7	9.3312E-6	13	37	998	14486	establishment of organelle localization	COPA|STX5|COPZ1|CDC23|ESPL1|WIPI1|COPB2|CDC42|GCK|GBF1|PAFAH1B1|COPG|YKT6
46489	5.4751E-7	9.3312E-6	13	37	998	14486	phosphoinositide biosynthetic process	IMPA1|PGAP1|PIGW|PERLD1|PI4KA|PIGU|PIGT|PI4KB|PIGN|PIGF|PIGG|PIGB|PIGC
51301	5.5368E-7	9.3559E-6	38	233	998	14486	cell division	CKS1B|FZR1|CDC14A|PRC1|RAB1C|ANAPC10|NAPB|CDC16|CDC42|RAD21|CDC40|BUB1|PAFAH1B1|CDC7|CDC6|CCNK|PDS5B|LIG1|NUF2|CDC23|CDC20|PAPD5|NDC80|ESPL1|UBE2I|CDK7|PPP1CC|CDK5|CDC25A|SEPT11|CDK2|CDC25B|MAD2L1|CCNB2|TIMELESS|BUB1B|MAPRE1|SEPT7
51028	6.3029E-7	1.0560E-5	19	76	998	14486	mRNA transport	NCBP2|XPO1|NCBP1|UPF1|GLE1L|NUP93|NXF1|NUP155|SENP2|DDX39|DDX19A|SEH1L|DDX25|DDX19B|NUP205|THOC4|NUP107|THOC2|BAT1
6445	9.4900E-7	1.5766E-5	23	108	998	14486	regulation of translation	HCC1|METAP1|BRF1|UPF1|EIF5|EIF2A|EIF1B|EIF4G1|EIF4B|EIF4A3|PA2G4|EIF4E|TRSPAP1|DDX25|EIF2S1|EIF4A2|EIF4H|NGDN|EIF1|EIF2B2|EIF4E2|EIF2B4|EIF2B5
22406	1.1342E-6	1.8671E-5	11	28	998	14486	membrane docking	SCFD1|VPS45|EXOC4|STXBP3|EXOC6|EXOC5|VPS33B|VPS33A|YKT6|SNAP25|EXOC6B
44255	1.1427E-6	1.8671E-5	71	577	998	14486	cellular lipid metabolic process	TM7SF2|CYB5R3|IMPA1|SGPP1|PRKAG1|PERLD1|PRKAG2|PIP5K1C|LSS|PIP5K1A|C14ORF1|SC4MOL|CDS2|ELOVL1|IHPK1|PIGF|GBF1|SMPDL3B|PIGG|SMPDL3A|PIK3C3|PIGB|PIGC|SCD5|AGPAT2|AGPAT1|OPRS1|SGPL1|ARL1|PPP2R1A|CLN3|CRLS1|SPTLC1|PIGW|FA2H|PGAP1|PIGU|PRKAB1|PI4KA|PIGT|PISD|PI4KB|CDS1|PIGN|PLCE1|COQ2|SQLE|IPO4|SLC27A6|ABAT|SLC27A2|SC5DL|PIP5K3|ARV1|HDLBP|CNBP|MVD|CHKB|LYCAT|PLAA|PPP2CA|GGPS1|PEMT|PCSK9|PAFAH1B1|ACSL3…
6520	1.2214E-6	1.9792E-5	37	231	998	14486	amino acid metabolic process	PYCRL|KYNU|GCLC|TARS2|NARS|CTPS|SLC7A4|INDO|KARS|MTHFD1|GOT1|PARS2|MAT1A|NARS2|SCYE1|TARSL2|MARS|SHMT1|CARS|SHMT2|DARS|RARS2|MAT2A|BCKDHB|EPRS|GMPS|SARS2|MTRR|PYCR1|TARS|PYCR2|THNSL1|YARS2|FPGS|PSAT1|C1ORF69|BAT1
6310	1.6449E-6	2.6439E-5	20	88	998	14486	DNA recombination	XRCC3|BLM|MRE11A|LIG1|XRCC6|SMC6|UBE2V2|RAD52|KIN|ATM|RAD50|RAD51|RPA1|RAD21|NSMCE1|PSMC3IP|MUS81|RUVBL2|ERCC4|ERCC1
279	1.6960E-6	2.7040E-5	39	253	998	14486	M phase	FZR1|TUBB2B|TUBB2A|MRE11A|ANAPC10|RPA1|RAD21|PSMC3IP|BUB1|PBRM1|PAFAH1B1|TUBB3|TAF1L|CDC6|CCNK|PDS5B|NUF2|CDC23|CDC20|PAPD5|NDC80|ESPL1|UBE2I|SUGT1|RAD52|CDC27|CDC25A|RAD50|ATM|CDK2|CDC25B|RAD51|MAD2L1|CCNB2|TIMELESS|TOP3A|BUB1B|MAPRE1|PES1
6901	2.0533E-6	3.2474E-5	8	15	998	14486	vesicle coating	COPB2|COPA|SNAP91|PICALM|GBF1|COPZ1|COPG|HIP1
15931	2.1103E-6	3.3112E-5	21	97	998	14486	nucleobase, nucleoside, nucleotide and nucleic acid transport	NCBP2|XPO1|NCBP1|UPF1|GLE1L|SLC25A4|AQP9|NUP93|NXF1|NUP155|SENP2|DDX39|DDX19A|SEH1L|DDX25|DDX19B|NUP205|THOC4|NUP107|THOC2|BAT1
51640	2.6127E-6	4.0404E-5	14	48	998	14486	organelle localization	COPA|STX5|COPZ1|CDC23|ESPL1|WIPI1|COPB2|CDC42|GCK|GBF1|PEX1|PAFAH1B1|COPG|YKT6
6265	2.6160E-6	4.0404E-5	6	8	998	14486	DNA topological change	TOP1|TOP3A|TOP1MT|TOP2B|ERCC3|TOP3B
51236	3.2147E-6	4.8515E-5	19	84	998	14486	establishment of RNA localization	NCBP2|XPO1|NCBP1|UPF1|GLE1L|NUP93|NXF1|NUP155|SENP2|DDX39|DDX19A|SEH1L|DDX25|DDX19B|NUP205|THOC4|NUP107|THOC2|BAT1
50657	3.2147E-6	4.8515E-5	19	84	998	14486	nucleic acid transport	NCBP2|XPO1|NCBP1|UPF1|GLE1L|NUP93|NXF1|NUP155|SENP2|DDX39|DDX19A|SEH1L|DDX25|DDX19B|NUP205|THOC4|NUP107|THOC2|BAT1
50658	3.2147E-6	4.8515E-5	19	84	998	14486	RNA transport	NCBP2|XPO1|NCBP1|UPF1|GLE1L|NUP93|NXF1|NUP155|SENP2|DDX39|DDX19A|SEH1L|DDX25|DDX19B|NUP205|THOC4|NUP107|THOC2|BAT1
6461	3.4313E-6	5.1391E-5	37	241	998	14486	protein complex assembly	XPO1|SNAP91|BLM|CAPZA1|MKI67IP|NAPB|TUBGCP4|RANBP9|PICALM|CSE1L|NUBP1|RANBP5|TNPO2|TNPO1|KPNB1|HIP1|SCO1|PPP2R1A|IKBKAP|SHMT1|TCP1|DARS|EPRS|TUBGCP2|CDK5|SEPT11|RAD51|MNAT1|TBCA|IPO4|NUP205|QPRT|ATG16L1|SEPT7|CHAF1B|SURF1|BAT1
74	3.5773E-6	5.3176E-5	42	290	998	14486	regulation of cell cycle	CKS1B|TUSC4|BLM|MLH1|RPS15A|TTK|ANAPC10|CDC73|NAPB|CDC16|CDC37|PIN1|CDC45L|PRMT5|BUB1|PMS2|APPBP1|ERCC3|PINX1|ERCC2|CDC7|CDC6|CCNK|MSH2|NF1|CDC23|ESPL1|ATR|CDK7|CDS1|CDC25A|CDK2|ATM|GTF2H1|MNAT1|MAD2L1|XPC|TIMELESS|DMTF1|BUB1B|BIN1|XRN1
65002	3.7496E-6	5.5321E-5	17	70	998	14486	intracellular protein transport across a membrane	GLE1L|TIMM17A|TIMM17B|NUP93|TIMM50|TIMM13|TIMM23|NUP155|TIMM44|SENP2|DDX19A|SEH1L|DDX19B|NUP205|C3ORF31|NUP107|DNAJC19
6900	3.8583E-6	5.6352E-5	8	16	998	14486	membrane budding	COPB2|COPA|SNAP91|PICALM|GBF1|COPZ1|COPG|HIP1
6403	3.8765E-6	5.6352E-5	19	85	998	14486	RNA localization	NCBP2|XPO1|NCBP1|UPF1|GLE1L|NUP93|NXF1|NUP155|SENP2|DDX39|DDX19A|SEH1L|DDX25|DDX19B|NUP205|THOC4|NUP107|THOC2|BAT1
6903	4.6529E-6	6.7144E-5	9	21	998	14486	vesicle targeting	STX5|COPB2|COPA|GBF1|GCK|COPZ1|COPG|WIPI1|YKT6
6519	5.5485E-6	7.9488E-5	42	295	998	14486	amino acid and derivative metabolic process	PYCRL|KYNU|CCBL1|GCLC|TARS2|SRM|NARS|CTPS|SLC7A4|INDO|KARS|MTHFD1|GOT1|PARS2|MAT1A|NARS2|SCYE1|TARSL2|MARS|SHMT1|CARS|SHMT2|DARS|RARS2|MAT2A|BCKDHB|EPRS|GMPS|SARS2|MTRR|PYCR1|TARS|PYCR2|DOHH|ABAT|YARS2|THNSL1|FPGS|PSAT1|EIF5A2|BAT1|C1ORF69
43039	6.0373E-6	8.4651E-5	15	58	998	14486	tRNA aminoacylation	CARS|TARS2|DARS|NARS|RARS2|EPRS|SARS2|KARS|TARS|PARS2|NARS2|SCYE1|YARS2|TARSL2|MARS
43038	6.0373E-6	8.4651E-5	15	58	998	14486	amino acid activation	CARS|TARS2|DARS|NARS|RARS2|EPRS|SARS2|KARS|TARS|PARS2|NARS2|SCYE1|YARS2|TARSL2|MARS
6418	6.0373E-6	8.4651E-5	15	58	998	14486	tRNA aminoacylation for protein translation	CARS|TARS2|DARS|NARS|RARS2|EPRS|SARS2|KARS|TARS|PARS2|NARS2|SCYE1|YARS2|TARSL2|MARS
51186	6.1095E-6	8.5059E-5	28	163	998	14486	cofactor metabolic process	KYNU|GCLC|PPOX|KMO|PDHB|INDO|GLRX2|MTHFD1|GSR|HAAO|RPIA|NAPRT1|SHMT1|MOCS3|CS|NADK|DLAT|ATR|SOD1|KIAA0100|ISCA1|NFU1|ISCU|COQ2|G6PD|QPRT|FLAD1|FPGS
6457	6.8048E-6	9.4012E-5	30	182	998	14486	protein folding	HSP90AB1|COPA|VBP1|NFYC|FKBP1A|CCT2|CCT3|CANX|HSCB|SEC63|GLRX2|PIN1|UGCGL1|SLMAP|DNAJC19|HSPA8|HSPA9|DNAJA2|CLN3|TCP1|PFDN2|TBCA|PFDN6|TBCD|PFDN5|PFDN4|ZRF1|RUVBL2|DNAJB1|HSPD1
59	6.8476E-6	9.4012E-5	8	17	998	14486	protein import into nucleus, docking	XPO1|CSE1L|IPO4|NUP205|RANBP5|TNPO2|TNPO1|KPNB1
15992	7.3837E-6	1.0004E-4	16	66	998	14486	proton transport	ATP5F1|ATP6V1H|ATP6V1B1|ATP6V1D|ATP6V0B|ATP6V1F|ATP6V0C|ATP6V1C1|ATP6V1C2|ATP2C2|ATP6V1E1|ATP6V1E2|ATP6V0A1|ATP5O|ATP6V0D1|ATP6V0D2
731	7.3882E-6	1.0004E-4	6	9	998	14486	DNA synthesis during DNA repair	POLD3|RFC3|POLD1|WRNIP1|POLE|POLA1
7067	8.5121E-6	1.1442E-4	30	184	998	14486	mitosis	FZR1|TUBB2B|TUBB2A|ANAPC10|RAD21|BUB1|PBRM1|PAFAH1B1|TUBB3|CDC6|CCNK|PDS5B|NUF2|CDC23|UBE2I|PAPD5|NDC80|ESPL1|CDC20|SUGT1|CDC27|CDK2|CDC25A|CDC25B|CCNB2|MAD2L1|TIMELESS|BUB1B|MAPRE1|PES1
21782	8.5652E-6	1.1442E-4	7	13	998	14486	glial cell development	NF1|EIF2B2|SOD1|EIF2B1|CDK5|EIF2B4|EIF2B5
737	8.6986E-6	1.1447E-4	5	6	998	14486	DNA catabolic process, endonucleolytic	ERCC3|ERCC4|NTHL1|ERCC1|ERCC2
33683	8.6986E-6	1.1447E-4	5	6	998	14486	nucleotide-excision repair, DNA incision	ERCC3|ERCC4|NTHL1|ERCC1|ERCC2
43086	8.7432E-6	1.1447E-4	28	166	998	14486	negative regulation of catalytic activity	FZR1|ANAPC10|CDC16|PSMB7|PPP2CA|PSMB2|PSMD1|RPN1|PSMD3|PCSK9|PRKACA|PSMD8|PPP2R1A|PIF1|NF1|CDC23|CDC20|CDC27|SIRT1|PSMB8|PSMD14|MAD2L1|PSMC5|PSMD11|PSMA4|PSMC2|BUB1B|PPP2R4
6950	9.3155E-6	1.2116E-4	126	1260	998	14486	response to stress	MORF4L1|MMS19|XRCC3|AQP9|VAPB|XRCC6|RAD21|HIST1H2BK|HIST1H2BJ|PMS2|EIF1|EIF2B2|EIF2B4|EIF2B5|PAN3|VPS45|LIG1|POLE|ESCO2|RFC5|RFC3|RFC4|RFC1|SCYL1|TIMELESS|RFC2|TIAL1|EIF2S1|RAD18|RAD23B|HMGB2|GCLC|BLM|MRE11A|RAD23A|UBE2V2|STIP1|RRM2B|XAB2|ADA|RBX1|POLE2|SCYE1|NTHL1|ASF1A|BECN1|ATR|ATM|POLD3|HYOU1|VCP|POLD1|POLD2|SUPT16H|PCNA|DNAJB1|HSPD1|ATG16L1|CHAF1B|HSP90AB1|KYNU|MLH1|EIF2A|PRDX2|PRDX1|HSPH1|L…
6325	9.7724E-6	1.2627E-4	44	322	998	14486	establishment and/or maintenance of chromatin architecture	MORF4L1|UTP3|HMGB2|NAP1L1|HIRA|DMAP1|VPS72|HIST1H2BO|HIST1H2BM|H2BFS|H2AFV|HIST1H2BK|PRMT5|HIST1H2BJ|PBRM1|SUPT4H1|ASF1B|HIST3H2BB|ASF1A|BRD8|HIST1H2BB|TBL1XR1|HIST1H2BD|RBBP4|PHB|HIST1H2BH|MCM2|RBBP7|SIRT1|DOT1L|HIST2H2BA|HDAC1|HIST2H2BF|SMARCC1|SMARCC2|SUPT16H|HIST1H2AH|RUVBL2|H3F3B|GCN5L2|HDAC8|CHAF1B|RNF40|SUPT6H
6818	1.1133E-5	1.4292E-4	16	68	998	14486	hydrogen transport	ATP5F1|ATP6V1H|ATP6V1B1|ATP6V1D|ATP6V0B|ATP6V1F|ATP6V0C|ATP6V1C1|ATP6V1C2|ATP2C2|ATP6V1E1|ATP6V1E2|ATP6V0A1|ATP5O|ATP6V0D1|ATP6V0D2
6890	1.1582E-5	1.4772E-4	8	18	998	14486	retrograde vesicle-mediated transport, Golgi to ER	COG3|COPB2|COPA|GBF1|COPZ1|RER1|RAB6B|COPG
87	1.1816E-5	1.4974E-4	30	187	998	14486	M phase of mitotic cell cycle	FZR1|TUBB2B|TUBB2A|ANAPC10|RAD21|BUB1|PBRM1|PAFAH1B1|TUBB3|CDC6|CCNK|PDS5B|NUF2|CDC23|UBE2I|PAPD5|NDC80|ESPL1|CDC20|SUGT1|CDC27|CDK2|CDC25A|CDC25B|CCNB2|MAD2L1|TIMELESS|BUB1B|MAPRE1|PES1
32268	1.1974E-5	1.5078E-4	40	284	998	14486	regulation of cellular protein metabolic process	METAP1|GCLC|ACTR3B|CAPZA1|EIF5|EIF2A|ARPC5|CAPZB|ACTR3|ARPC3|ARPC2|DDX25|PPP2CA|EIF1|PRKACA|EIF2B2|EIF2B4|EIF2B5|HCC1|PPP2R1A|UPF1|BRF1|ARP11|EIF1B|EIF4G1|ARPC1A|EIF4B|ARPC1B|EIF4A3|PA2G4|EIF4E|TRSPAP1|ARPC5L|EIF4A2|EIF4H|EIF2S1|NGDN|PPP2R4|MAPRE1|EIF4E2
10608	1.2215E-5	1.5285E-4	25	142	998	14486	posttranscriptional regulation of gene expression	METAP1|EIF5|EIF2A|DDX25|EIF1|PABPC1|EIF2B2|EIF2B4|EIF2B5|HCC1|UPF1|BRF1|EIF1B|EIF4B|COG3|EIF4G1|EIF4A3|PA2G4|EIF4E|TRSPAP1|EIF4H|EIF4A2|EIF2S1|NGDN|EIF4E2
6487	1.3040E-5	1.6214E-4	12	41	998	14486	protein amino acid N-linked glycosylation	STT3B|GCS1|TUSC3|MAN1A2|ALG2|DAD1|RPN1|ALG6|ALG8|DOLPP1|MAN1C1|DDOST
51052	1.3579E-5	1.6778E-4	16	69	998	14486	regulation of DNA metabolic process	PPP2R1A|CDC6|BLM|PIF1|MRE11A|WRNIP1|UBE2V2|ATR|CDK2|RAD50|RAD51|CDC45L|PPP2CA|PCNA|ERCC4|ERCC1
6399	1.3775E-5	1.6815E-4	22	117	998	14486	tRNA metabolic process	TRMU|CARS|PUS3|TARS2|DARS|NARS|RARS2|PUS1|LSM6|EPRS|SARS2|KARS|TRNT1|TARS|PARS2|NARS2|TRMT5|SCYE1|YARS2|TARSL2|NSUN2|MARS
16126	1.3779E-5	1.6815E-4	10	29	998	14486	sterol biosynthetic process	TM7SF2|CYB5R3|OPRS1|CNBP|MVD|SQLE|PRKAG2|C14ORF1|SC5DL|SC4MOL
51650	1.7138E-5	2.0786E-4	9	24	998	14486	establishment of vesicle localization	STX5|COPB2|COPA|GBF1|GCK|COPZ1|COPG|WIPI1|YKT6
44419	1.7534E-5	2.1137E-4	34	229	998	14486	interspecies interaction between organisms	XPO1|POLR2E|GRB2|SLC20A2|VAPB|RAD23A|RRAGA|TBP|KIN|RNGTT|ATP6V0C|DDX3X|RANBP5|TNPO1|KPNB1|VAC14|SLC25A4|SLC25A5|ATP6V1H|UBE2I|NXF1|GTF2B|YWHAE|SIRT1|EIF4G1|PDCL3|EIF4E|PSMC2|EIF4A2|EIF4H|PDCD6IP|HSPD1|BIN1|GCN5L2
51716	1.8582E-5	2.2265E-4	13	49	998	14486	cellular response to stimulus	CLN3|ATG12|EIF2A|EIF2B1|GLRX2|GOT1|EIF2S1|CEBPZ|PCSK9|EIF2B2|ATG16L1|EIF2B4|EIF2B5
31326	2.0037E-5	2.3864E-4	25	146	998	14486	regulation of cellular biosynthetic process	HSP90AB1|METAP1|EIF5|EIF2A|DDX25|EIF1|EIF2B2|EIF2B4|EIF2B5|HCC1|UPF1|BRF1|EIF1B|EIF4B|EIF4G1|EIF4A3|PA2G4|EIF4E|GCK|TRSPAP1|EIF4H|EIF4A2|EIF2S1|NGDN|EIF4E2
6767	2.3543E-5	2.7871E-4	13	50	998	14486	water-soluble vitamin metabolic process	SHMT1|KYNU|GCLC|KMO|NADK|ATR|INDO|G6PD|HAAO|QPRT|RPIA|PSAT1|NAPRT1
6334	2.3828E-5	2.8040E-4	20	104	998	14486	nucleosome assembly	HIST1H2BB|HMGB2|HIST1H2BD|HIST1H2BH|NAP1L1|MCM2|HIST1H2BO|HIST2H2BA|HIST1H2BM|H2BFS|H2AFV|HIST1H2BK|HIST2H2BF|HIST1H2BJ|HIST1H2AH|H3F3B|ASF1B|HIST3H2BB|ASF1A|CHAF1B
51648	2.5147E-5	2.9245E-4	9	25	998	14486	vesicle localization	STX5|COPB2|COPA|GBF1|GCK|COPZ1|COPG|WIPI1|YKT6
6626	2.5147E-5	2.9245E-4	9	25	998	14486	protein targeting to mitochondrion	TRNT1|TIMM17A|C3ORF31|TIMM17B|HSPD1|TIMM13|TIMM23|TIMM44|DNAJC19
55086	2.6572E-5	3.0716E-4	32	214	998	14486	nucleobase, nucleoside and nucleotide metabolic process	KYNU|CTPS|DTYMK|KMO|RRM2B|ATP6V1B1|INDO|ATP6V0B|ADA|MTHFD1|ATP6V0C|TYMS|HAAO|ATP5O|PDE8B|PRPS1L1|RPIA|NTHL1|NAPRT1|SHMT1|NUDT5|ATP5F1|NADK|GMPS|PRPSAP2|ATP6V1F|UMPS|G6PD|RRM2|QPRT|FPGS|DUT
6506	2.6878E-5	3.0716E-4	10	31	998	14486	GPI anchor biosynthetic process	PIGF|PIGG|PIGW|PGAP1|PERLD1|PIGU|PIGB|PIGT|PIGC|PIGN
46472	2.6878E-5	3.0716E-4	10	31	998	14486	GPI anchor metabolic process	PIGF|PIGG|PIGW|PGAP1|PERLD1|PIGU|PIGB|PIGT|PIGC|PIGN
46488	2.8411E-5	3.2281E-4	7	15	998	14486	phosphatidylinositol metabolic process	PIP5K3|IMPA1|PI4KA|PIP5K1C|PIP5K1A|PI4KB|PIP4K2B
75	2.8737E-5	3.2465E-4	14	58	998	14486	cell cycle checkpoint	CDC6|BLM|TTK|ATR|CDS1|ATM|XPC|CDC45L|MAD2L1|BUB1|BUB1B|APPBP1|ERCC3|ERCC2
31497	3.3954E-5	3.8141E-4	21	115	998	14486	chromatin assembly	HIST1H2BB|HMGB2|HIST1H2BD|HIST1H2BH|NAP1L1|MCM2|SIRT1|HIST1H2BO|HIST2H2BA|HIST1H2BM|H2BFS|H2AFV|HIST1H2BK|HIST2H2BF|HIST1H2BJ|HIST1H2AH|H3F3B|ASF1B|HIST3H2BB|ASF1A|CHAF1B
6629	3.4338E-5	3.8278E-4	78	717	998	14486	lipid metabolic process	TM7SF2|CYB5R3|IMPA1|SGPP1|PRKAG1|PERLD1|PRKAG2|PIP5K1C|LSS|PIP5K1A|C14ORF1|SC4MOL|CDS2|IHPK1|ELOVL1|PIGF|GBF1|SMPDL3B|PIGG|SMPDL3A|PIK3C3|PIGB|PIGC|SCD5|AGPAT2|AGPAT1|OPRS1|SGPL1|PLD2|PPP2R1A|ARL1|CLN3|CRLS1|PLD1|SPTLC1|PIGW|PGAP1|FA2H|PIGU|PI4KA|PRKAB1|PIGT|PISD|PI4KB|CDS1|PIGN|PLCE1|COQ2|SQLE|IPO4|SLC27A6|ABAT|SLC27A2|SC5DL|PIP5K3|CHKA|ARV1|CNBP|HDLBP|MVD|CHKB|ABHD5|ABHD4|LYCAT|PLAA|PPP2CA|GGPS…
16195	3.4464E-5	3.8278E-4	16	74	998	14486	exocytosis	EXOC8|VPS45|STXBP3|ARFGEF2|VPS33B|VPS33A|ARFGEF1|SCFD1|EXOC4|EXOC3|EXOC6|EXOC5|SNAP25|YKT6|EXOC2|EXOC6B
9117	3.6474E-5	4.0060E-4	30	198	998	14486	nucleotide metabolic process	KYNU|CTPS|DTYMK|KMO|RRM2B|ATP6V1B1|INDO|ATP6V0B|ADA|MTHFD1|ATP6V0C|TYMS|HAAO|ATP5O|PDE8B|PRPS1L1|RPIA|NTHL1|NAPRT1|NUDT5|ATP5F1|NADK|GMPS|PRPSAP2|ATP6V1F|UMPS|G6PD|RRM2|QPRT|DUT
6753	3.6474E-5	4.0060E-4	30	198	998	14486	nucleoside phosphate metabolic process	KYNU|CTPS|DTYMK|KMO|RRM2B|ATP6V1B1|INDO|ATP6V0B|ADA|MTHFD1|ATP6V0C|TYMS|HAAO|ATP5O|PDE8B|PRPS1L1|RPIA|NTHL1|NAPRT1|NUDT5|ATP5F1|NADK|GMPS|PRPSAP2|ATP6V1F|UMPS|G6PD|RRM2|QPRT|DUT
6732	4.0859E-5	4.4629E-4	23	134	998	14486	coenzyme metabolic process	SHMT1|MOCS3|KYNU|GCLC|CS|KMO|NADK|DLAT|SOD1|INDO|PDHB|GLRX2|KIAA0100|MTHFD1|GSR|COQ2|G6PD|HAAO|QPRT|RPIA|FPGS|FLAD1|NAPRT1
6333	4.5182E-5	4.9080E-4	25	153	998	14486	chromatin assembly or disassembly	HMGB2|NAP1L1|HIST1H2BO|HIST1H2BM|H2BFS|HIST1H2BK|H2AFV|HIST1H2BJ|HIST3H2BB|ASF1B|ASF1A|HIST1H2BB|HIST1H2BD|HIST1H2BH|MCM2|SIRT1|HIST2H2BA|SMARCC1|HIST2H2BF|SMARCC2|SUPT16H|HIST1H2AH|H3F3B|CHAF1B|HDAC8
6605	5.4471E-5	5.8847E-4	26	164	998	14486	protein targeting	XPO1|TIMM17A|TIMM17B|POLA2|TIMM13|SEC63|CDC37|PEX1|PEX19|CSE1L|RANBP5|PEX12|TNPO2|TNPO1|KPNB1|DNAJC19|HSPA9|RBM22|TIMM23|TIMM44|TRNT1|IPO4|NUP205|C3ORF31|KPNA6|HSPD1
48199	6.7842E-5	7.2893E-4	6	12	998	14486	vesicle targeting, to, from or within Golgi	COPB2|COPA|GBF1|COPZ1|COPG|WIPI1
51168	7.2765E-5	7.7761E-4	11	41	998	14486	nuclear export	NCBP2|DDX39|UPF1|GLE1L|DDX25|DDX19B|LSG1|NUP107|NXF1|HSPA9|BAT1
17038	7.7529E-5	8.2406E-4	17	87	998	14486	protein import	RBM22|XPO1|TIMM13|POLA2|PEX1|CSE1L|RANBP5|NUP205|IPO4|C3ORF31|KPNA6|PEX12|HSPD1|TNPO2|TNPO1|KPNB1|DNAJC19
6406	9.5141E-5	1.0059E-3	8	23	998	14486	mRNA export from nucleus	DDX39|UPF1|GLE1L|DDX25|DDX19B|NUP107|NXF1|BAT1
6405	9.5931E-5	1.0088E-3	9	29	998	14486	RNA export from nucleus	NCBP2|DDX39|UPF1|GLE1L|DDX25|DDX19B|NUP107|NXF1|BAT1
6323	1.0310E-4	1.0784E-3	23	142	998	14486	DNA packaging	HIST1H2BB|HMGB2|HIST1H2BD|HIST1H2BH|NAP1L1|HAT1|MCM2|SIRT1|ARD1A|HIST1H2BO|HIST2H2BA|HIST1H2BM|H2BFS|H2AFV|HIST1H2BK|HIST2H2BF|HIST1H2BJ|HIST1H2AH|H3F3B|ASF1B|HIST3H2BB|ASF1A|CHAF1B
389	1.0586E-4	1.1015E-3	4	5	998	14486	nuclear mRNA 3'-splice site recognition	SF1|SLU7|SF3A1|SF3A3
43623	1.0994E-4	1.1379E-3	14	65	998	14486	cellular protein complex assembly	XPO1|TCP1|CDK5|NUBP1|CSE1L|TBCA|RANBP5|NUP205|IPO4|TNPO2|TNPO1|SURF1|KPNB1|SCO1
30833	1.2873E-4	1.3187E-3	9	30	998	14486	regulation of actin filament polymerization	ACTR3|ARPC1A|ARPC1B|ARPC3|ACTR3B|ARP11|ARPC2|ARPC5L|ARPC5
19362	1.2873E-4	1.3187E-3	9	30	998	14486	pyridine nucleotide metabolic process	KYNU|G6PD|HAAO|QPRT|NADK|KMO|RPIA|INDO|NAPRT1
22607	1.2990E-4	1.3237E-3	25	163	998	14486	cellular component assembly	HMGB2|SNAP91|NAP1L1|HIST1H2BO|HIST1H2BM|H2BFS|PICALM|HIST1H2BK|H2AFV|HIST1H2BJ|HIST3H2BB|ASF1B|ASF1A|HIP1|HIST1H2BB|HIST1H2BD|HIST1H2BH|MCM2|SIRT1|UBE2B|HIST2H2BA|HIST2H2BF|HIST1H2AH|H3F3B|CHAF1B
6446	1.4597E-4	1.4799E-3	11	44	998	14486	regulation of translational initiation	EIF4G1|EIF4B|EIF2S1|EIF4H|EIF4A2|EIF5|EIF1|EIF1B|EIF2A|EIF2B2|EIF2B5
18279	1.5320E-4	1.5375E-3	5	9	998	14486	protein amino acid N-linked glycosylation via asparagine	STT3B|TUSC3|DAD1|RPN1|DDOST
18196	1.5320E-4	1.5375E-3	5	9	998	14486	peptidyl-asparagine modification	STT3B|TUSC3|DAD1|RPN1|DDOST
16050	1.8410E-4	1.8382E-3	10	38	998	14486	vesicle organization and biogenesis	COPB2|COPA|SNAP91|PICALM|ATG12|GBF1|COPZ1|ATG16L1|COPG|HIP1
19674	1.9555E-4	1.9331E-3	6	14	998	14486	NAD metabolic process	KYNU|HAAO|QPRT|NADK|KMO|INDO
31365	1.9555E-4	1.9331E-3	6	14	998	14486	N-terminal protein amino acid modification	NAT5|METAP1|METAP2|NARG1|NARG1L|ARD1A
7017	2.0110E-4	1.9780E-3	29	207	998	14486	microtubule-based process	COPA|PRC1|TUBB2B|TUBB2A|COPZ1|TTK|TUBGCP4|COPB2|RANBP9|PEX1|GBF1|DYNLL2|TUBB6|PAFAH1B1|TUBG1|PPP4C|TUBG2|TUBA1A|TUBB3|STX5|NDC80|ESPL1|UBE2B|TUBGCP2|WIPI1|GCK|BUB1B|COPG|YKT6
19752	2.2870E-4	2.2383E-3	54	479	998	14486	carboxylic acid metabolic process	KYNU|TARS2|NARS|CTPS|PRKAG1|PRKAG2|SLC7A4|INDO|SC4MOL|MTHFD1|ELOVL1|GOT1|GBF1|MAT1A|NARS2|SCD5|TARSL2|AGPAT2|AGPAT1|SGPL1|CARS|DARS|FA2H|PRKAB1|GMPS|SARS2|MTRR|PYCR1|TARS|PYCR2|ABAT|SLC27A6|YARS2|SLC27A2|BAT1|PYCRL|GCLC|KARS|PARS2|SCYE1|ACSL3|MARS|SHMT1|SHMT2|MAT2A|RARS2|BCKDHB|EPRS|DLAT|QPRT|THNSL1|FPGS|PSAT1|C1ORF69
6733	2.3246E-4	2.2639E-3	10	39	998	14486	oxidoreduction coenzyme metabolic process	KYNU|COQ2|G6PD|HAAO|QPRT|NADK|KMO|RPIA|INDO|NAPRT1
6082	2.6739E-4	2.5913E-3	54	482	998	14486	organic acid metabolic process	KYNU|TARS2|NARS|CTPS|PRKAG1|PRKAG2|SLC7A4|INDO|SC4MOL|MTHFD1|ELOVL1|GOT1|GBF1|MAT1A|NARS2|SCD5|TARSL2|AGPAT2|AGPAT1|SGPL1|CARS|DARS|FA2H|PRKAB1|GMPS|SARS2|MTRR|PYCR1|TARS|PYCR2|ABAT|SLC27A6|YARS2|SLC27A2|BAT1|PYCRL|GCLC|KARS|PARS2|SCYE1|ACSL3|MARS|SHMT1|SHMT2|MAT2A|RARS2|BCKDHB|EPRS|DLAT|QPRT|THNSL1|FPGS|PSAT1|C1ORF69
48220	2.8902E-4	2.7209E-3	5	10	998	14486	cis-Golgi to rough ER vesicle-mediated transport	COPB2|COPA|GBF1|COPZ1|COPG
48219	2.8902E-4	2.7209E-3	5	10	998	14486	inter-Golgi cisterna vesicle-mediated transport	COPB2|COPA|GBF1|COPZ1|COPG
48206	2.8902E-4	2.7209E-3	5	10	998	14486	vesicle targeting, cis-Golgi to rough ER	COPB2|COPA|GBF1|COPZ1|COPG
48205	2.8902E-4	2.7209E-3	5	10	998	14486	COPI coating of Golgi vesicle	COPB2|COPA|GBF1|COPZ1|COPG
48204	2.8902E-4	2.7209E-3	5	10	998	14486	vesicle targeting, inter-Golgi cisterna	COPB2|COPA|GBF1|COPZ1|COPG
48200	2.8902E-4	2.7209E-3	5	10	998	14486	Golgi transport vesicle coating	COPB2|COPA|GBF1|COPZ1|COPG
32271	2.9103E-4	2.7269E-3	10	40	998	14486	regulation of protein polymerization	ACTR3|ARPC1A|ARPC1B|ARPC3|ACTR3B|ARP11|ARPC2|ARPC5L|MAPRE1|ARPC5
6951	3.0698E-4	2.8628E-3	6	15	998	14486	response to heat	GCLC|EIF2B2|SOD1|EIF2B1|EIF2B4|EIF2B5
7005	3.0887E-4	2.8668E-3	17	97	998	14486	mitochondrion organization and biogenesis	DNM1L|SLC25A4|TIMM17A|TIMM17B|TIMM50|TIMM13|TIMM23|TIMM44|SOD2|TRNT1|POLRMT|FIS1|SLC25A36|C3ORF31|ATP5O|HSPD1|DNAJC19
19	3.2608E-4	2.9437E-3	3	3	998	14486	regulation of mitotic recombination	BLM|MRE11A|RAD50
14044	3.2608E-4	2.9437E-3	3	3	998	14486	Schwann cell development	NF1|SOD1|CDK5
6435	3.2608E-4	2.9437E-3	3	3	998	14486	threonyl-tRNA aminoacylation	TARS|TARS2|TARSL2
6296	3.2608E-4	2.9437E-3	3	3	998	14486	nucleotide-excision repair, DNA incision, 5'-to lesion	ERCC4|NTHL1|ERCC1
6271	3.2608E-4	2.9437E-3	3	3	998	14486	DNA strand elongation during DNA replication	RFC3|RFC4|POLA1
22616	3.2608E-4	2.9437E-3	3	3	998	14486	DNA strand elongation	RFC3|RFC4|POLA1
6769	3.3639E-4	3.0229E-3	8	27	998	14486	nicotinamide metabolic process	KYNU|G6PD|HAAO|QPRT|NADK|KMO|RPIA|INDO
33554	3.6761E-4	3.2885E-3	9	34	998	14486	cellular response to stress	CLN3|ATG12|EIF2S1|CEBPZ|PCSK9|EIF2A|ATG16L1|GLRX2|EIF2B5
6839	4.1968E-4	3.7374E-3	12	57	998	14486	mitochondrial transport	TRNT1|SLC25A4|TIMM17A|SLC25A36|C3ORF31|TIMM17B|ATP5O|HSPD1|TIMM13|TIMM23|TIMM44|DNAJC19
6888	4.6495E-4	4.1220E-3	9	35	998	14486	ER to Golgi vesicle-mediated transport	SEC23A|COG3|SEC31A|SEC22A|SEC13|SEC24C|YKT6|SEC23B|TRAPPC2
48194	4.9985E-4	4.4116E-3	5	11	998	14486	Golgi vesicle budding	COPB2|COPA|GBF1|COPZ1|COPG
10033	5.3084E-4	4.6643E-3	14	75	998	14486	response to organic substance	PPP2R1A|MAT2A|AQP9|SOD1|EIF2B1|GLRX2|GCK|PPP2CA|VPS4B|CEBPZ|ABAT|EIF2B2|EIF2B4|EIF2B5
43413	5.3674E-4	4.6746E-3	19	120	998	14486	biopolymer glycosylation	TUSC3|MAN1A2|ALG2|ALG3|ALG5|ALG6|ALG8|MAN1C1|GCS1|STT3B|COG3|POMT2|UGCGL1|UGCGL2|POMT1|DAD1|RPN1|DOLPP1|DDOST
6486	5.3674E-4	4.6746E-3	19	120	998	14486	protein amino acid glycosylation	TUSC3|MAN1A2|ALG2|ALG3|ALG5|ALG6|ALG8|MAN1C1|GCS1|STT3B|COG3|POMT2|UGCGL1|UGCGL2|POMT1|DAD1|RPN1|DOLPP1|DDOST
32940	6.2011E-4	5.3770E-3	18	112	998	14486	secretion by cell	ARFGAP3|EXOC8|VPS45|STXBP3|VPS33B|ARFGEF2|CANX|VPS33A|ARFGEF1|SCFD1|EXOC4|EXOC3|EXOC6|EXOC5|SNAP25|YKT6|EXOC2|EXOC6B
6474	6.6216E-4	5.7165E-3	4	7	998	14486	N-terminal protein amino acid acetylation	NAT5|NARG1|NARG1L|ARD1A
6473	6.7360E-4	5.7649E-3	6	17	998	14486	protein amino acid acetylation	NAT5|NARG1|NARG1L|HAT1|GCN5L2|ARD1A
16254	6.7360E-4	5.7649E-3	6	17	998	14486	preassembly of GPI anchor in ER membrane	PIGF|PIGG|PIGW|PIGB|PIGC|PIGN
9308	7.4286E-4	6.3303E-3	40	343	998	14486	amine metabolic process	PYCRL|KYNU|GCLC|TARS2|SRM|NARS|CTPS|SGPP1|SLC7A4|INDO|KARS|MTHFD1|GOT1|PARS2|MAT1A|NARS2|SCYE1|TARSL2|MARS|SHMT1|CARS|SHMT2|DARS|RARS2|MAT2A|BCKDHB|EPRS|GMPS|SARS2|MTRR|PYCR1|TARS|PYCR2|ABAT|YARS2|THNSL1|FPGS|PSAT1|BAT1|C1ORF69
16044	7.7891E-4	6.6090E-3	33	267	998	14486	membrane organization and biogenesis	COPA|SNAP91|SEC31A|AP1B1|VAPA|COPZ1|SYNJ1|SNX2|TIMM50|NAPA|TIMM13|COPB2|PICALM|GBF1|AP3B2|DULLARD|SEC24C|HIP1|SH3GL3|SEC23A|PLD2|DBNL|CLN3|NPLOC4|DNM1L|ATP6V1H|PI4KB|SOD1|SEC13|COPG|CLTCL1|EPN1|DNM1
6401	8.0003E-4	6.7592E-3	10	45	998	14486	RNA catabolic process	DCPS|EXOSC10|EIF4A3|PAN3|UPF1|BRF1|DCP2|ERN2|RNASEH2A|XRN2
9101	8.1161E-4	6.8279E-3	19	124	998	14486	glycoprotein biosynthetic process	TUSC3|MAN1A2|ALG2|ALG3|ALG5|ALG6|ALG8|MAN1C1|GCS1|STT3B|COG3|POMT2|UGCGL1|UGCGL2|POMT1|DAD1|RPN1|DOLPP1|DDOST
956	8.8267E-4	7.3942E-3	7	24	998	14486	nuclear-transcribed mRNA catabolic process	DCPS|EXOSC10|EIF4A3|PAN3|UPF1|BRF1|DCP2
50790	9.4980E-4	7.9074E-3	60	579	998	14486	regulation of catalytic activity	CDC16|CDC42|SMAP1|PSMD1|RPN1|PSMD3|PRKACA|ZNF289|CAP1|PSMD8|CUL1|CDC6|PPP2R1A|DBNL|CCNK|CYCS|CDK7|CDK5|TBC1D22B|TBC1D22A|GTF2H1|PLCE1|MAD2L1|PSMA4|ERN1|BUB1B|CKS1B|ARFGAP3|FZR1|BLM|PPP1R2P9|ANAPC10|SKP1A|CDC37|PSMB7|PPP2CA|PSMB2|PCSK9|CCS|PAFAH1B1|HIP1|GDI1|CAP2|PIF1|NF1|CDC23|CDC20|SOD1|SIRT1|CDC27|PSMB8|CDC25A|MNAT1|PSMD14|PSMC5|PPP1R2|VCP|PSMD11|PSMC2|PPP2R4
6891	9.5192E-4	7.9074E-3	6	18	998	14486	intra-Golgi vesicle-mediated transport	COG3|COPB2|COPZ1|STX16|NAPA|GOSR1
51329	1.0023E-3	8.2566E-3	13	71	998	14486	interphase of mitotic cell cycle	CDC7|PPP6C|CDC6|TAF1|BLM|POLE|POLA1|CDC23|ANAPC10|CDC34|CDK2|POLD1|CUL1
6766	1.0023E-3	8.2566E-3	13	71	998	14486	vitamin metabolic process	SHMT1|KYNU|GCLC|KMO|NADK|ATR|INDO|G6PD|HAAO|QPRT|RPIA|PSAT1|NAPRT1
8064	1.1351E-3	9.3114E-3	11	55	998	14486	regulation of actin polymerization and/or depolymerization	ACTR3|ARPC1A|ARPC1B|ARPC3|ACTR3B|ARP11|ARPC2|ARPC5L|CAPZA1|ARPC5|CAPZB
6497	1.1456E-3	9.3587E-3	10	47	998	14486	protein amino acid lipidation	PIGF|PIGG|PIGW|PGAP1|PERLD1|PIGU|PIGB|PIGT|PIGC|PIGN
7404	1.1538E-3	9.3872E-3	7	25	998	14486	glial cell differentiation	NF1|EIF2B2|SOD1|EIF2B1|CDK5|EIF2B4|EIF2B5
43558	1.2371E-3	9.8813E-3	3	4	998	14486	regulation of translational initiation in response to stress	EIF2S1|EIF2A|EIF2B5
43555	1.2371E-3	9.8813E-3	3	4	998	14486	regulation of translation in response to stress	EIF2S1|EIF2A|EIF2B5
14037	1.2371E-3	9.8813E-3	3	4	998	14486	Schwann cell differentiation	NF1|SOD1|CDK5
6422	1.2371E-3	9.8813E-3	3	4	998	14486	aspartyl-tRNA aminoacylation	DARS|NARS|NARS2
726	1.2395E-3	9.8813E-3	5	13	998	14486	non-recombinational repair	MRE11A|XRCC6|POLA1|UBE2V2|XRCC6BP1
14003	1.2521E-3	9.9415E-3	4	8	998	14486	oligodendrocyte development	EIF2B2|EIF2B1|EIF2B4|EIF2B5
51325	1.3100E-3	1.0325E-2	13	73	998	14486	interphase	CDC7|PPP6C|CDC6|TAF1|BLM|POLE|POLA1|CDC23|ANAPC10|CDC34|CDK2|POLD1|CUL1
7145	1.3109E-3	1.0325E-2	6	19	998	14486	meiotic recombination	RAD21|MRE11A|RAD52|RAD50|ATM|RAD51
6275	1.3195E-3	1.0352E-2	9	40	998	14486	regulation of DNA replication	CDC6|PPP2R1A|CDC45L|BLM|PPP2CA|WRNIP1|PCNA|ATR|CDK2
6807	1.4095E-3	1.1014E-2	41	366	998	14486	nitrogen compound metabolic process	PYCRL|KYNU|GCLC|TARS2|SRM|NARS|CTPS|SGPP1|SLC7A4|INDO|KARS|MTHFD1|GOT1|PARS2|MAT1A|NARS2|SCYE1|TARSL2|MARS|SHMT1|CARS|SHMT2|DARS|RARS2|MAT2A|BCKDHB|EPRS|GMPS|SARS2|MTRR|ISCU|PYCR1|TARS|PYCR2|ABAT|YARS2|THNSL1|FPGS|PSAT1|BAT1|C1ORF69
30832	1.5430E-3	1.2010E-2	11	57	998	14486	regulation of actin filament length	ACTR3|ARPC1A|ARPC1B|ARPC3|ACTR3B|ARP11|ARPC2|ARPC5L|CAPZA1|ARPC5|CAPZB
8283	1.7357E-3	1.3457E-2	34	291	998	14486	cell proliferation	CKS1B|CDC14A|DTYMK|POLA1|UBE2V2|CDC16|PRDX1|PRPF19|PSPHL|RPS27|CSE1L|DKC1|PRMT5|PEMT|BUB1|PAFAH1B1|MAK10|CDK7|RBBP7|RPS4X|CDC27|CDK5|CDC25A|MNAT1|PLCE1|PA2G4|TXN|PCNA|ZNF259|BUB1B|MAPRE1|BIN1|PES1|EIF5A2
9262	1.7646E-3	1.3628E-2	6	20	998	14486	deoxyribonucleotide metabolic process	TYMS|RRM2|DTYMK|RRM2B|NTHL1|DUT
9749	1.8195E-3	1.3835E-2	5	14	998	14486	response to glucose stimulus	GCK|EIF2B2|EIF2B1|EIF2B4|EIF2B5
9746	1.8195E-3	1.3835E-2	5	14	998	14486	response to hexose stimulus	GCK|EIF2B2|EIF2B1|EIF2B4|EIF2B5
34284	1.8195E-3	1.3835E-2	5	14	998	14486	response to monosaccharide stimulus	GCK|EIF2B2|EIF2B1|EIF2B4|EIF2B5
31123	1.8195E-3	1.3835E-2	5	14	998	14486	RNA 3'-end processing	TRNT1|CSTF3|PAPOLA|CSTF2|PABPC1
16568	2.0878E-3	1.5815E-2	25	196	998	14486	chromatin modification	UTP3|MORF4L1|HIRA|DMAP1|VPS72|PRMT5|PBRM1|SUPT4H1|ASF1B|ASF1A|BRD8|TBL1XR1|RBBP4|PHB|RBBP7|SIRT1|DOT1L|HDAC1|SMARCC1|SMARCC2|RUVBL2|GCN5L2|HDAC8|RNF40|SUPT6H
9132	2.1313E-3	1.5960E-2	4	9	998	14486	nucleoside diphosphate metabolic process	RRM2|DTYMK|NUDT5|RRM2B
6378	2.1313E-3	1.5960E-2	4	9	998	14486	mRNA polyadenylation	CSTF3|PAPOLA|CSTF2|PABPC1
6895	2.1313E-3	1.5960E-2	4	9	998	14486	Golgi to endosome transport	RAB9B|DOPEY2|DOPEY1|WIPI1
42158	2.2013E-3	1.6423E-2	10	51	998	14486	lipoprotein biosynthetic process	PIGF|PIGG|PIGW|PGAP1|PERLD1|PIGU|PIGB|PIGT|PIGC|PIGN
184	2.3281E-3	1.7110E-2	6	21	998	14486	nuclear-transcribed mRNA catabolic process, nonsense-mediated decay	DCPS|EXOSC10|EIF4A3|PAN3|UPF1|DCP2
723	2.3281E-3	1.7110E-2	6	21	998	14486	telomere maintenance	RFC1|BLM|DKC1|MRE11A|TERT|RAD50
32200	2.3281E-3	1.7110E-2	6	21	998	14486	telomere organization and biogenesis	RFC1|BLM|DKC1|MRE11A|TERT|RAD50
6892	2.3281E-3	1.7110E-2	6	21	998	14486	post-Golgi vesicle-mediated transport	RAB9B|AP3B2|DOPEY2|DOPEY1|EXOC5|WIPI1
51789	2.3729E-3	1.7247E-2	11	60	998	14486	response to protein stimulus	HSP90AB1|HSPH1|DOM3Z|VCP|VAPB|CEBPZ|ERN1|HSPD1|DNAJB1|EDEM1|HSPA8
32535	2.3729E-3	1.7247E-2	11	60	998	14486	regulation of cellular component size	ACTR3|ARPC1A|ARPC1B|ARPC3|ACTR3B|ARP11|ARPC2|ARPC5L|CAPZA1|ARPC5|CAPZB
6986	2.3729E-3	1.7247E-2	11	60	998	14486	response to unfolded protein	HSP90AB1|HSPH1|DOM3Z|VCP|VAPB|CEBPZ|ERN1|HSPD1|DNAJB1|EDEM1|HSPA8
65009	2.6187E-3	1.8964E-2	63	641	998	14486	regulation of molecular function	CDC16|CDC42|SMAP1|PSMD1|RPN1|PSMD3|PRKACA|ZNF289|CAP1|PSMD8|CUL1|CDC6|PPP2R1A|DBNL|CCNK|CYCS|CDK7|CDK5|TBC1D22B|TBC1D22A|GTF2H1|SENP2|PLCE1|MAD2L1|PSMA4|ERN1|BUB1B|CKS1B|FZR1|ARFGAP3|BLM|PPP1R2P9|ANAPC10|SKP1A|CDC37|PSMB7|PPP2CA|PSMB2|CEBPZ|PCSK9|CCS|PAFAH1B1|HIP1|GDI1|CAP2|PIF1|NF1|CDC23|CDC20|SOD1|SIRT1|CDC27|PSMB8|CDC25A|MNAT1|PSMD14|PSMC5|PPP1R2|VCP|PSMD11|PSMC2|NARFL|PPP2R4
18193	2.6487E-3	1.9111E-2	14	88	998	14486	peptidyl-amino acid modification	METAP1|NAT5|METAP2|TUSC3|ARD1A|STT3B|NARG1|NARG1L|DOHH|PRMT5|RPN1|DAD1|EIF5A2|DDOST
9100	2.8601E-3	2.0561E-2	20	148	998	14486	glycoprotein metabolic process	CLN3|TUSC3|MAN1A2|ALG2|ALG3|ALG5|ALG6|ALG8|MAN1C1|GCS1|STT3B|COG3|POMT2|UGCGL1|UGCGL2|POMT1|DAD1|RPN1|DOLPP1|DDOST
48268	2.9340E-3	2.0697E-2	3	5	998	14486	clathrin coat assembly	SNAP91|PICALM|HIP1
6312	2.9340E-3	2.0697E-2	3	5	998	14486	mitotic recombination	RAD52|ERCC1|RAD51
7094	2.9340E-3	2.0697E-2	3	5	998	14486	mitotic cell cycle spindle assembly checkpoint	BUB1|TTK|ATM
32204	2.9340E-3	2.0697E-2	3	5	998	14486	regulation of telomere maintenance	PIF1|ERCC4|ERCC1
6402	2.9418E-3	2.0697E-2	7	29	998	14486	mRNA catabolic process	DCPS|EXOSC10|EIF4A3|PAN3|UPF1|BRF1|DCP2
31570	2.9418E-3	2.0697E-2	7	29	998	14486	DNA integrity checkpoint	CDC6|CDC45L|XPC|BLM|APPBP1|ATR|CDS1
51053	3.0170E-3	2.1151E-2	6	22	998	14486	negative regulation of DNA metabolic process	CDC6|CDC45L|BLM|ATR|ERCC4|ERCC1
9259	3.0652E-3	2.1413E-2	13	80	998	14486	ribonucleotide metabolic process	CTPS|NUDT5|ATP5F1|NADK|ATP6V1B1|GMPS|ADA|ATP6V0B|ATP6V1F|ATP6V0C|UMPS|ATP5O|PRPS1L1
33043	3.1741E-3	2.2095E-2	16	109	998	14486	regulation of organelle organization and biogenesis	ARP11|ACTR3B|PIF1|CAPZA1|ESPL1|ARPC5|CAPZB|ACTR3|ARPC1A|ARPC1B|ARPC3|ARPC2|ARPC5L|MAPRE1|ERCC4|ERCC1
43412	3.2761E-3	2.2726E-2	120	1372	998	14486	biopolymer modification	TUSC3|TTK|PRKACG|RPN1|FAU|PRKACA|DDOST|DBNL|IKBKAP|PAN3|CSNK1G1|PPP1CC|PLCE1|SCYL1|UBL4A|GCN5L2|RAD23B|PUS3|SRM|PUS1|RAD23A|UBE2V2|RABGGTB|ARD1A|FBXW7|UGCGL1|UGCGL2|NTHL1|LIPT1|TAF1|SEC11C|SEC11A|PHB|GCS1|HDAC1|VCP|DOHH|SPCS3|SMURF2|HDAC8|METAP1|METAP2|CDC14A|CDC14C|PRKAG1|ALG2|PERLD1|UBE2G2|ALG3|ALG5|TIMM50|ALG6|DMAP1|ALG8|RNGTT|POMT2|PDPK1|PRMT1|PIGF|DKC1|NARG1L|PIGG|POMT1|PRMT5|PIGB|PIGC|MASTL…
18409	3.3594E-3	2.3141E-2	4	10	998	14486	peptide or protein amino-terminal blocking	NAT5|NARG1|NARG1L|ARD1A
48709	3.3594E-3	2.3141E-2	4	10	998	14486	oligodendrocyte differentiation	EIF2B2|EIF2B1|EIF2B4|EIF2B5
6694	3.5215E-3	2.4108E-2	12	72	998	14486	steroid biosynthetic process	TM7SF2|CYB5R3|OPRS1|CNBP|MVD|SQLE|PRKAG2|LSS|C14ORF1|HSD17B7|SC5DL|SC4MOL
6606	3.5317E-3	2.4108E-2	11	63	998	14486	protein import into nucleus	RBM22|XPO1|CSE1L|IPO4|NUP205|RANBP5|KPNA6|POLA2|TNPO2|TNPO1|KPNB1
31400	3.5363E-3	2.4108E-2	5	16	998	14486	negative regulation of protein modification process	PPP2R1A|GCLC|PPP2CA|PRKACA|PPP2R4
245	3.6128E-3	2.4544E-2	7	30	998	14486	spliceosome assembly	CRNKL1|ASCC3L1|SF1|SLU7|SNRPD2|SF3A1|SF3A3
43543	3.8474E-3	2.6049E-2	6	23	998	14486	protein amino acid acylation	NAT5|NARG1|NARG1L|HAT1|GCN5L2|ARD1A
9266	4.3940E-3	2.9469E-2	7	31	998	14486	response to temperature stimulus	GCLC|EIF2B2|SOD1|EIF2B1|EIF2B4|GLRX2|EIF2B5
42063	4.3940E-3	2.9469E-2	7	31	998	14486	gliogenesis	NF1|EIF2B2|SOD1|EIF2B1|CDK5|EIF2B4|EIF2B5
51128	4.3973E-3	2.9469E-2	31	274	998	14486	regulation of cellular component organization and biogenesis	ACTR3B|EIF5|CAPZA1|EIF2A|ARPC5|CAPZB|ACTR3|CDC42|ARPC3|ARPC2|EIF1|EIF2B2|ERCC4|ERCC1|EIF2B5|UPF1|ARP11|PIF1|EIF1B|ESPL1|EIF4G1|EIF4B|ARPC1A|ARPC1B|EIF4A2|EIF4H|EIF2S1|ARPC5L|CFDP1|MAPRE1|BIN1
51170	4.5286E-3	3.0247E-2	11	65	998	14486	nuclear import	RBM22|XPO1|CSE1L|IPO4|NUP205|RANBP5|KPNA6|POLA2|TNPO2|TNPO1|KPNB1
22011	4.7420E-3	3.0737E-2	2	2	998	14486	myelination in the peripheral nervous system	NF1|SOD1
30490	4.7420E-3	3.0737E-2	2	2	998	14486	maturation of SSU-rRNA	RPS14|NOL14
9452	4.7420E-3	3.0737E-2	2	2	998	14486	RNA capping	RNMT|RNGTT
6433	4.7420E-3	3.0737E-2	2	2	998	14486	prolyl-tRNA aminoacylation	PARS2|EPRS
6421	4.7420E-3	3.0737E-2	2	2	998	14486	asparaginyl-tRNA aminoacylation	NARS|NARS2
6475	4.7420E-3	3.0737E-2	2	2	998	14486	internal protein amino acid acetylation	HAT1|ARD1A
32292	4.7420E-3	3.0737E-2	2	2	998	14486	ensheathment of axons in the peripheral nervous system	NF1|SOD1
6370	4.7420E-3	3.0737E-2	2	2	998	14486	mRNA capping	RNMT|RNGTT
42274	4.7420E-3	3.0737E-2	2	2	998	14486	ribosomal small subunit biogenesis	RPS14|NOL14
79	4.9355E-3	3.1845E-2	9	48	998	14486	regulation of cyclin-dependent protein kinase activity	MNAT1|CDC6|CKS1B|CCNK|BLM|CDK7|CDC37|CDC25A|GTF2H1
43631	4.9935E-3	3.1845E-2	4	11	998	14486	RNA polyadenylation	CSTF3|PAPOLA|CSTF2|PABPC1
6303	4.9935E-3	3.1845E-2	4	11	998	14486	double-strand break repair via nonhomologous end joining	MRE11A|XRCC6|POLA1|XRCC6BP1
6684	4.9935E-3	3.1845E-2	4	11	998	14486	sphingomyelin metabolic process	CLN3|SMPDL3B|SMPDL3A|SMPD2
31124	4.9935E-3	3.1845E-2	4	11	998	14486	mRNA 3'-end processing	CSTF3|PAPOLA|CSTF2|PABPC1
6464	5.4612E-3	3.4615E-2	114	1315	998	14486	protein modification process	TUSC3|TTK|PRKACG|RPN1|FAU|PRKACA|DDOST|DBNL|IKBKAP|PAN3|CSNK1G1|PPP1CC|PLCE1|SCYL1|UBL4A|GCN5L2|RAD23B|SRM|RAD23A|UBE2V2|RABGGTB|ARD1A|FBXW7|UGCGL1|UGCGL2|LIPT1|TAF1|SEC11C|SEC11A|PHB|GCS1|HDAC1|VCP|DOHH|SPCS3|SMURF2|HDAC8|METAP1|METAP2|CDC14A|CDC14C|PRKAG1|ALG2|PERLD1|UBE2G2|ALG3|ALG5|TIMM50|ALG6|ALG8|RNGTT|POMT2|PDPK1|PRMT1|PIGF|NARG1L|PIGG|POMT1|PRMT5|PIGB|PIGC|MASTL|USP14|CDC7|PPP2R1A|MAN1A2|…
9186	5.5679E-3	3.4615E-2	3	6	998	14486	deoxyribonucleoside diphosphate metabolic process	RRM2|DTYMK|RRM2B
6621	5.5679E-3	3.4615E-2	3	6	998	14486	protein retention in ER lumen	KDELR3|KDELR2|KDELR1
6661	5.5679E-3	3.4615E-2	3	6	998	14486	phosphatidylinositol biosynthetic process	IMPA1|PI4KA|PI4KB
31577	5.5679E-3	3.4615E-2	3	6	998	14486	spindle checkpoint	BUB1|TTK|ATM
16226	5.5679E-3	3.4615E-2	3	6	998	14486	iron-sulfur cluster assembly	ISCA1|ISCU|NFU1
31163	5.5679E-3	3.4615E-2	3	6	998	14486	metallo-sulfur cluster assembly	ISCA1|ISCU|NFU1
46426	5.5679E-3	3.4615E-2	3	6	998	14486	negative regulation of JAK-STAT cascade	PPP2R1A|PPP2CA|HGS
6338	5.6850E-3	3.5233E-2	9	49	998	14486	chromatin remodeling	RBBP4|SMARCC1|SMARCC2|PBRM1|SUPT4H1|GCN5L2|SIRT1|ASF1A|SUPT6H
32956	5.7368E-3	3.5332E-2	11	67	998	14486	regulation of actin cytoskeleton organization and biogenesis	ACTR3|ARPC1A|ARPC1B|ARPC3|ACTR3B|ARP11|ARPC2|ARPC5L|CAPZA1|ARPC5|CAPZB
42157	5.7368E-3	3.5332E-2	11	67	998	14486	lipoprotein metabolic process	PIGF|PIGG|PIGW|PGAP1|PERLD1|PIGU|PIGB|PIGT|PIGC|PCSK9|PIGN
16125	5.7874E-3	3.5443E-2	13	86	998	14486	sterol metabolic process	CYB5R3|TM7SF2|SOAT2|OPRS1|HDLBP|CNBP|MVD|PRKAG2|C14ORF1|SC4MOL|SQLE|PCSK9|SC5DL
9165	5.7906E-3	3.5443E-2	17	126	998	14486	nucleotide biosynthetic process	KYNU|CTPS|DTYMK|ATP5F1|ATP6V1B1|GMPS|ADA|ATP6V0B|PRPSAP2|ATP6V0C|MTHFD1|TYMS|UMPS|ATP5O|QPRT|PRPS1L1|NAPRT1
6665	5.8141E-3	3.5477E-2	10	58	998	14486	sphingolipid metabolic process	CLN3|ARV1|SGPL1|PPP2R1A|SPTLC1|SMPDL3B|SMPDL3A|SGPP1|PPP2CA|SMPD2
7346	5.9194E-3	3.6008E-2	14	96	998	14486	regulation of mitotic cell cycle	CDC6|BLM|TTK|CDC23|ESPL1|ANAPC10|CDC16|ATM|CDK2|PIN1|MAD2L1|PRMT5|BUB1|BUB1B
226	6.1468E-3	3.7163E-2	12	77	998	14486	microtubule cytoskeleton organization and biogenesis	TUBGCP4|RANBP9|PRC1|BUB1B|TTK|PAFAH1B1|NDC80|ESPL1|TUBG1|PPP4C|TUBGCP2|UBE2B
51188	6.1468E-3	3.7163E-2	12	77	998	14486	cofactor biosynthetic process	MTHFD1|MOCS3|KYNU|COQ2|GCLC|QPRT|PPOX|DLAT|ATR|FPGS|FLAD1|NAPRT1
42364	6.1819E-3	3.7261E-2	5	18	998	14486	water-soluble vitamin biosynthetic process	KYNU|QPRT|ATR|PSAT1|NAPRT1
9116	6.3307E-3	3.8042E-2	7	33	998	14486	nucleoside metabolic process	UMPS|DTYMK|PRPS1L1|FPGS|ADA|DUT|PRPSAP2
33044	7.0860E-3	4.2323E-2	4	12	998	14486	regulation of chromosome organization and biogenesis	PIF1|ESPL1|ERCC4|ERCC1
34404	7.0860E-3	4.2323E-2	4	12	998	14486	nucleobase, nucleoside and nucleotide biosynthetic process	SHMT1|UMPS|GMPS|ADA
9743	7.9215E-3	4.7171E-2	5	19	998	14486	response to carbohydrate stimulus	GCK|EIF2B2|EIF2B1|EIF2B4|EIF2B5
32970	8.0090E-3	4.7549E-2	11	70	998	14486	regulation of actin filament-based process	ACTR3|ARPC1A|ARPC1B|ARPC3|ACTR3B|ARP11|ARPC2|ARPC5L|CAPZA1|ARPC5|CAPZB
9108	8.3428E-3	4.9383E-2	10	61	998	14486	coenzyme biosynthetic process	MTHFD1|MOCS3|KYNU|COQ2|GCLC|QPRT|DLAT|FPGS|FLAD1|NAPRT1
[truncated: 205 more columns]
