# Supplementary material for: Human synthetic lethal inference as potential anti-cancer target gene detection
Source: BMC Syst Biol. 2009 Dec 16;3:116. doi: 10.1186/1752-0509-3-116 (PMC2804737; doi:10.1186/1752-0509-3-116)
Supplement: Additional file 2 — List of 1078 human genes homologous to the 2383 SL yeast genes from the BioGRID database (Figure 5). File in a .xls format. [file 1752-0509-3-116-S2.XLS]

## Sheet: Sheet1
YLR185W	ENSG00000145592	RPL37	16047	46	70	59	1	0	0	GO:0022625 GO:0003723 GO:0003735 GO:0006412 GO:0005622 GO:0005840 GO:0005842 GO:0008270 GO:0019843 GO:0046872
YOR103C	ENSG00000129562	DAD1	2589	39	57	66	1	2	0	GO:0004579 GO:0016740 GO:0006915 GO:0006916 GO:0018279 GO:0008250 GO:0016020 GO:0016021
YPR023C	ENSG00000185787	MORF4L1	9532	27	41	46	1	0	0	GO:0001558 GO:0003682 GO:0003700 GO:0005515 GO:0005634 GO:0006350 GO:0006355 GO:0007568 GO:0008283 GO:0016568
YDR450W	ENSG00000182498	RPS18	1601	67	85	82	1	0	0	GO:0003723 GO:0005843 GO:0003735 GO:0019843 GO:0006412 GO:0005622 GO:0005737 GO:0005840 GO:0022627
YJL136C	ENSG00000186659	ENSP00000339025	ENSP00000339025	45	58	64	1	-	0
YER105C	ENSG00000113569	NUP155	5984	18	36	36	1	0	0	GO:0006810 GO:0005215 GO:0017056 GO:0006913 GO:0015031 GO:0051028 GO:0065002 GO:0005634 GO:0005643 GO:0016020
YHR031C	ENSG00000140451	PIF1	10715	28	43	44	1	0	0	GO:0000166 GO:0000287 GO:0003677 GO:0004386 GO:0005524 GO:0016787 GO:0017116 GO:0042162 GO:0043141 GO:0032204 GO:0051974 GO:0000784 GO:0005634
YPR131C	ENSG00000173418	NAT5	7136	42	58	64	1	2	0	GO:0008080 GO:0008415 GO:0016740 GO:0008152 GO:0005622
YKL056C	ENSG00000133112	TPT1	15979	38	65	58	1	2	0	GO:0005737 GO:0005509 GO:0006816 GO:0005615 GO:0042981 GO:0006874 GO:0045298 GO:0005771 GO:0005515 GO:0006916
YOR057W	ENSG00000165416	SUGT1	9160	25	40	44	1	2	0	GO:0005488 GO:0006512 GO:0007067 GO:0000151 GO:0000776
YHR008C	ENSG00000112096	SOD2	938	44	57	60	1	0	0	GO:0000303 GO:0001315 GO:0004784 GO:0005739 GO:0005743 GO:0006357 GO:0006801 GO:0006979 GO:0008383 GO:0016491 GO:0030145 GO:0046872
YFR002W	ENSG00000102900	NUP93	14854	25	45	46	1	0	0	GO:0005515 GO:0015031 GO:0051028 GO:0065002 GO:0005634 GO:0005643
YHR004C	ENSG00000175826	DULLARD	16845	35	29	54	1	0	0	GO:0006998 GO:0004722 GO:0004721 GO:0016787 GO:0016791 GO:0005634 GO:0005783 GO:0016020 GO:0016021 GO:0005635 GO:0005789
YMR186W	ENSG00000096384 ENSG00000183199	HSP90AB1 Q58FF7					2	0 1	2	GO:0005524 GO:0051082
YJL101C	ENSG00000001084	GCLC	6032	45	58	62	1	4	0	GO:0000287 GO:0004357 GO:0016595 GO:0016874 GO:0043531 GO:0046982 GO:0050662 GO:0006534 GO:0006536 GO:0006750 GO:0006916 GO:0006979 GO:0009408 GO:0009410 GO:0009725 GO:0016481 GO:0019852 GO:0030503 GO:0031397 GO:0032436 GO:0046685 GO:0050880 GO:0051900 GO:0005829 GO:0017109
YGR192C	ENSG00000111640	GAPDH	713	63	78	78	1	4	0	GO:0004365 GO:0005515 GO:0016491 GO:0051287 GO:0006006 GO:0006096 GO:0008152 GO:0005737 GO:0016020
YKL025C	ENSG00000152520	PAN3	17818	22	48	44	1	2	0	GO:0004674 GO:0004672 GO:0005524 GO:0000184 GO:0006468 GO:0005737
YBL098W	ENSG00000117009	KMO	4642	33	55	52	1	0	0	GO:0004497 GO:0004502 GO:0009055 GO:0008152 GO:0005739 GO:0005741 GO:0016020 GO:0016021
YCL037C	ENSG00000155506	LARP1	11225	8	37	14	1	0	0	GO:0003723 GO:0005515
YJL198W	ENSG00000007216	SLC13A2	9164	18	22	33	1	-	0
YJL194W	ENSG00000094804	CDC6	4022	21	43	39	1	0	0	GO:0000166 GO:0003682 GO:0005515 GO:0005524 GO:0017111 GO:0000076 GO:0000079 GO:0006260 GO:0007049 GO:0007067 GO:0007089 GO:0008156 GO:0008285 GO:0051301 GO:0005634 GO:0005737 GO:0005819
YIL150C	ENSG00000065328	MCM10	11297	13	42	27	1	0	0	GO:0005515 GO:0008270 GO:0046872 GO:0006260 GO:0005634
YMR267W	ENSG00000180817 ENSG00000138777	PPA1 PPA2					2	4 4	1	GO:0000287 GO:0004427 GO:0006796 GO:0005737
YJL059W	ENSG00000188603	CLN3	8450	33	49	45	1	0	0	GO:0051082 GO:0001575 GO:0006457 GO:0006678 GO:0006681 GO:0006684 GO:0006898 GO:0007042 GO:0015809 GO:0016236 GO:0030163 GO:0042987 GO:0043066 GO:0051453 GO:0000139 GO:0005624 GO:0005634 GO:0005737 GO:0005739 GO:0005765 GO:0005769 GO:0005783 GO:0005794 GO:0005795 GO:0005802 GO:0005886 GO:0005901 GO:0008021 GO:0016021 GO:0030176 GO:0043005 GO:0045121
YMR128W	ENSG00000150990	DHX37	10883	35	48	53	1	0	0	GO:0000166 GO:0003676 GO:0004386 GO:0005524 GO:0016787
YDL065C	ENSG00000162735	PEX19	2610	20	34	39	1	0	0	GO:0005515 GO:0006625 GO:0005737 GO:0005777 GO:0005778 GO:0016020
YER136W	ENSG00000203879	GDI1	2114	53	75	75	1	4	0	GO:0005093 GO:0005096 GO:0005515 GO:0007165 GO:0007264 GO:0015031 GO:0043087 GO:0005624 GO:0005737
YMR236W	ENSG00000085231 ENSG00000187325 ENSG00000215760	TAF9 TAF9BTAF9B					3	0 2	1	GO:0003677 GO:0006350 GO:0006352 GO:0006355 GO:0005634 GO:0005669
YBR202W	ENSG00000166508	MCM7	1154	40	47	55	1	0	0	GO:0000166
YOL068C	ENSG00000096717	SIRT1	8381	17	39	26	1	0	0	GO:0003677 GO:0003950 GO:0008270 GO:0016787 GO:0017136 GO:0046872 GO:0051287 GO:0006342 GO:0006350 GO:0006355 GO:0006471 GO:0006476 GO:0006915 GO:0007275 GO:0007519 GO:0030154 GO:0005634 GO:0005677
YLR289W	ENSG00000151806	GUF1	7821	45	66	64	1	0	0	GO:0000166 GO:0003924 GO:0005525 GO:0007264
YJR033C	ENSG00000172869 ENSG00000104093	DMXL1 DMXL2					2	0 0	1	GO:0005515 * GO:0017137 GO:0008021 GO:0016020 GO:0030054 GO:0031410 GO:0045202
YPR135W	ENSG00000198554	WDHD1	10483	14	36	30	1	0	0	GO:0003677 GO:0006355 GO:0005634 GO:0005654 GO:0005737
YOR207C	ENSG00000013503	POLR3B	11447	62	75	76	1	-	0
YHR166C	ENSG00000094880	CDC23	7221	29	46	48	1	0	0	GO:0004842 GO:0005488 GO:0000080 GO:0006511 GO:0006512 GO:0007049 GO:0007080 GO:0007096 GO:0030071 GO:0051301 GO:0005680
YPR100W	ENSG00000055950	MRPL43	14762	11	42	22	1	-	0
YKL160W	ENSG00000130165	ELOF1	14639	48	36	63	1	0	0	GO:0008270 GO:0046872 GO:0006350 GO:0006355 GO:0005634
YHR135C	ENSG00000169118	CSNK1G1	5886	42	47	60	1	-	0
YEL039C	ENSG00000172115	CYCS	479	58	68	73	1	4	0	GO:0005506 GO:0005515 GO:0020037 GO:0045155 GO:0046872 GO:0006118 GO:0006309 GO:0006810 GO:0006915 GO:0008635 GO:0045333 GO:0000159 GO:0005634 GO:0005739 GO:0005746 GO:0005758 GO:0005759 GO:0005829
YPL069C	ENSG00000152904	GGPS1	6099	41	53	59	1	4	0	GO:0008299
YOL006C	ENSG00000198900 ENSG00000184428	TOP1 TOP1MT	535	42	57	58	2	0	1	GO:0003682 GO:0003917 GO:0003918 GO:0005515 GO:0006265 GO:0006268 GO:0012501 GO:0016310 GO:0042493 GO:0005634 GO:0005654
YMR301C	ENSG00000131269	ABCB7	2137	39	64	58	1	0	0	GO:0000166 GO:0005524 GO:0015232 GO:0016887 GO:0042626 GO:0006810 GO:0005739 GO:0005743 GO:0016020 GO:0016021
YOR269W	ENSG00000007168	PAFAH1B1	3329	29	39	47	1	-	0
YDR235W	ENSG00000185246	PRPF39	17913	17	38	38	1	-	0
YOR265W	ENSG00000171530	TBCA	18166	21	52	41	1	0	0	GO:0051082 GO:0051087 GO:0007023 GO:0007025 GO:0005737 GO:0005856 GO:0005874
YIR009W	ENSG00000077312 ENSG00000125870	SNRPA SNRPB2					2	0 2	1	GO:0000166 GO:0000398 GO:0003676 GO:0003723 GO:0005515 GO:0005634 GO:0005681 GO:0005685 GO:0005686 GO:0008380
YIR005W	ENSG00000134597	RBMX2	6470	19	65	29	1	2	0	GO:0003676 GO:0000166 GO:0003723
YJR068W	ENSG00000163918	RFC4	22	47	65	63	1	0	0	GO:0000166 GO:0003689 GO:0005515 GO:0005524 GO:0017111 GO:0006260 GO:0006271 GO:0006281 GO:0048015 GO:0005634 GO:0005663
YNL163C	ENSG00000140598	EFTUD1	7812	38	55	54	1	2	0	GO:0005525 GO:0003924 GO:0000166
YDR208W	ENSG00000186111 ENSG00000143398	PIP5K1C PIP5K1A	5834	17	24	27	2	- -	1
YGR261C	ENSG00000103723	AP3B2	3699	17	43	32	1	2	0	GO:0016192 GO:0005215 GO:0031410 GO:0008565 GO:0016020 GO:0006897 GO:0005905 GO:0006886 GO:0006892 GO:0030137 GO:0006461 GO:0005515 GO:0030117 GO:0005794
YGL095C	ENSG00000136631	VPS45	10301	35	57	57	1	0	0	GO:0006886 GO:0006904 GO:0006954 GO:0016192 GO:0000139 GO:0005764 GO:0005768 GO:0005794 GO:0005798 GO:0010008 GO:0016020
YDL030W	ENSG00000183431	SF3A3	10411	25	45	47	1	2	0	GO:0000389 GO:0005622 GO:0046872 GO:0003676 GO:0031202 GO:0008380 GO:0005681 GO:0008270 GO:0005634 GO:0000398
YOR361C	ENSG00000106263	EIF3B	EIF3B	23	49	43	1	0	0	GO:0000166 GO:0003723 GO:0003743 GO:0005515 GO:0006413 GO:0005852
YGR103W	ENSG00000100029	PES1	5783	39	58	60	1	2	0	GO:0005622 GO:0008283 GO:0042254 GO:0000793 GO:0005730 GO:0009653 GO:0005634 GO:0005515 GO:0000089 GO:0007000
YGL091C	ENSG00000103274	NUBP1	2611	50	68	70	1	0	0	GO:0000166 GO:0005524 GO:0017111 GO:0000921
YBR060C	ENSG00000115942	ORC2L	3112	21	41	45	1	-	0	GO:0003688 GO:0005515 GO:0000122 GO:0006260 GO:0006270 GO:0000785 GO:0000939 GO:0005634 GO:0005664
YLR008C	ENSG00000205981	DNAJC19	12349	43	40	58	1	0	0	GO:0031072 GO:0006457 GO:0016021 GO:0051082 GO:0016020
YJR006W	ENSG00000106628	POLD2	15982	29	48	50	1	-	0
YDL003W	ENSG00000164754 ENSG00000125906	RAD21 Q9H4I0	5924	15	33	30	2	0 1	2	GO:0005515 GO:0006302 GO:0006915 GO:0007049 GO:0007059 GO:0007067 GO:0007131 GO:0051301 GO:0000228 GO:0005634
YBR037C	ENSG00000133028 ENSG00000214586	SCO1 ENSP00000381619	4705	30	50	49	2	0	2	GO:0005507 GO:0046872 GO:0006118 GO:0006825 GO:0006878 GO:0008535 GO:0005739 GO:0005743
YEL062W	ENSG00000114388	TUSC4	6147	32	31	50	1	0	0	GO:0005515 GO:0007049 GO:0045786
YDL134C	ENSG00000113575	PPP2CA	8912	73	71	84	1	-	0
YHR108W	ENSG00000125447	GGA3	10443	15	37	30	1	0	0	GO:0005515 GO:0008565 GO:0030306 GO:0006461 GO:0006886 GO:0016192 GO:0005622 GO:0005768 GO:0005794 GO:0005802 GO:0010008 GO:0016020 GO:0030117 GO:0030131
YEL031W	ENSG00000105726	ATP13A1	12501	38	56	56	1	0	0	GO:0000166 GO:0000287 GO:0003824 GO:0005524 GO:0006810 GO:0006812 GO:0008152 GO:0015662 GO:0016020 GO:0016021 GO:0016787 GO:0016820 GO:0016887
YMR036C	ENSG00000101224 ENSG00000164045	CDC25B CDC25A	307	15	26	24	2	-1	1	GO:0001556 GO:0007067 GO:0051301 GO:0000087 GO:0007144 GO:0016787 GO:0005515 GO:0006470 GO:0045860 GO:0004725 GO:0005622 GO:0008284
YBR002C	ENSG00000117682	DHDDS	12183	32	56	48	1	2	0	GO:0005515 GO:0016740 GO:0008152
YKR030W	ENSG00000115446	UNC50	18259	37	56	59	1	0	0	GO:0003723 GO:0015031 GO:0000139 GO:0005634 GO:0005637 GO:0005794 GO:0016020 GO:0016021
YJR102C	ENSG00000131475	VPS25	14396	31	47	54	1	0	0	GO:0006350 GO:0006355 GO:0015031 GO:0005634 GO:0005737
YER044C	ENSG00000133935	C14orf1	5201	30	48	51	1	-	0
YLR066W	ENSG00000129128	SPCS3	8001	24	48	50	1	2	0	GO:0009003 GO:0006465 GO:0005783 GO:0005787 GO:0005792 GO:0016020 GO:0016021
YPL169C	ENSG00000162231	NXF1	4035	19	38	37	1	0	0	GO:0000166 GO:0003729 GO:0005487 GO:0005515 GO:0006405 GO:0006810 GO:0016973 GO:0051028 GO:0005622 GO:0005634 GO:0005643 GO:0005737 GO:0042405
YER017C	ENSG00000141385	AFG3L2	5205	38	52	50	1	2	0	GO:0046872 GO:0051082 GO:0005743 GO:0005739 GO:0000166 GO:0008270 GO:0016020 GO:0006508 GO:0030163 GO:0005524 GO:0004222 GO:0017111 GO:0016021
YDR097C	ENSG00000116062	MSH6	7202	24	42	38	1	0	0	GO:0000166
YDL192W	ENSG00000134287	ARF3	56	76	88	88	1	0	0	GO:0000166 GO:0003924 GO:0005525 GO:0007264 GO:0015031 GO:0016192 GO:0005622 GO:0005794
YFL036W	ENSG00000099821	POLRMT	3468	26	40	44	1	-	0
YGL099W	ENSG00000041802	LSG1	7748	32	53	51	1	-	0
YDR335W	ENSG00000124571	XPO5	6385	18	39	39	1	2	0	GO:0000049 GO:0005515 GO:0015031 GO:0031047 GO:0005634 GO:0005737
YPL003W	ENSG00000159593	APPBP1	4545	22	43	37	1	4	0	GO:0003824 GO:0005515 GO:0046982 GO:0006260 GO:0006512 GO:0007049 GO:0007165 GO:0008152 GO:0031574 GO:0042981 GO:0045116 GO:0005626 GO:0005737 GO:0005886
YLR435W	ENSG00000158526	TSR2	6493	26	44	47	1	0	0	GO:0006364
YPL138C	ENSG00000154832	CXXC1	10852	11	38	20	1	2	0	GO:0005515 GO:0006355 GO:0003677 GO:0016607 GO:0046872 GO:0005634 GO:0006350 GO:0016563 GO:0008270 GO:0016363 GO:0045322
YDL165W	ENSG00000111596	CNOT2	5367	10	49	17	1	0	0	GO:0016455 GO:0030528 GO:0006355 GO:0006358 GO:0005634 GO:0005737
YDL161W	ENSG00000063245	EPN1	6270	17	37	29	1	0	0	GO:0008289 GO:0006897 GO:0005634 GO:0005737 GO:0005886 GO:0005905
YLR166C	ENSG00000070367	EXOC5	7258	21	36	44	1	2	0	GO:0006887 GO:0006892 GO:0015031 GO:0048278 GO:0005737
YFL009W	ENSG00000109670	FBXW7	5888	24	38	42	1	0	0	GO:0005515 GO:0016567 GO:0005634
YFL001W	ENSG00000110060	PUS3	15195	29	48	44	1	0	0	GO:0000049 GO:0016439 GO:0016853 GO:0008033 GO:0031119 GO:0005634
YHL003C	ENSG00000172292 ENSG00000139624 ENSG00000143418	LASS6 LASS5LAS2	17258	17	33	35	3	0 0 0	1	GO:0003700 GO:0005515 GO:0005634 GO:0005783 GO:0005789 GO:0005792 GO:0006355 GO:0008610 GO:0016020 GO:0016021 GO:0031965 GO:0043565 GO:0046513 GO:0050291
YDR170C	ENSG00000066777 ENSG00000124198	ARFGEF1 ARFGEF2	9163	23	38	42	2	4 4	1	GO:0005086 GO:0005488 GO:0017022 GO:0006887 GO:0007242 GO:0032012 GO:0000139 GO:0005622 GO:0005829 GO:0016020
YIL062C	ENSG00000162704 ENSG00000136950	ARPC5 ARPC5L	11969	25	44	44	2	0	1	GO:0003779 GO:0005200 GO:0005515 GO:0006928 GO:0030036 GO:0030833 GO:0005737 GO:0005885 GO:0030027
YBR164C	ENSG00000120805	ARL1	4574	59	77	74	1	2	0	GO:0015031 GO:0006886 GO:0000166 GO:0003924 GO:0005515 GO:0005525 GO:0008047 GO:0007264 GO:0005622 GO:0005794
YMR190C	ENSG00000197299	BLM	5211	22	38	39	1	0	0	GO:0000166 GO:0000405 GO:0000739 GO:0002039 GO:0003677 GO:0005524 GO:0009378 GO:0016787 GO:0016818 GO:0016887 GO:0043140 GO:0051880 GO:0000079 GO:0000085 GO:0000723 GO:0000724 GO:0006260 GO:0006281 GO:0006310 GO:0010165 GO:0031572 GO:0044237 GO:0045941 GO:0045950 GO:0046632 GO:0046641 GO:0048478 GO:0051098 GO:0051259 GO:0051276 GO:0051782
YGL033W	ENSG00000131470	PSMC3IP	16362	20	38	41	1	4	0	GO:0003674 GO:0003677 GO:0005515 GO:0006310 GO:0007126 GO:0008150 GO:0005575 GO:0005634
YOR038C	ENSG00000100084	HIRA	2583	16	38	32	1	2	0	GO:0007369 GO:0000790 GO:0045449 GO:0030528 GO:0003700 GO:0003714 GO:0005515 GO:0006357 GO:0009653 GO:0016568 GO:0005634
YIL035C	ENSG00000101266	CSNK2A1P	CSNK2A1P	54	70	66	1	2	0	GO:0000166 GO:0004672 GO:0004674 GO:0004682 GO:0004713 GO:0005524 GO:0005634 GO:0005886 GO:0006468 GO:0007165 GO:0016055 GO:0016740 GO:0047485
YDR404C	ENSG00000168002	POLR2G	15995	43	63	62	1	-	0
YPL196W	ENSG00000111912	NCOA7	14814	7	38	11	1	0	0	GO:0005515 GO:0006350 GO:0006355 GO:0016998 GO:0005622 GO:0005634
YOL133W	ENSG00000100387	RBX1	6794	58	60	67	1	0	0	GO:0005515 GO:0008270 GO:0046872 GO:0006281 GO:0006512 GO:0005634 GO:0005737
YNL201C	ENSG00000100796 ENSG00000138041	SMEK1 SMEK2	11176	23	40	41	2	0 0	1	GO:0005515 GO:0016020 GO:0016021
YBR133C	ENSG00000100462	PRMT5	4955	29	38	50	1	2	0	GO:0008168 GO:0016568 GO:0006350 GO:0005737 GO:0006355 GO:0016740 GO:0008469 GO:0035246 GO:0008283 GO:0007088
YGL006W	ENSG00000067842 ENSG00000157087	ATP2B3 ATP2B2	2057	24	37	36	2	- -	1
YCR034W	ENSG00000066322	ELOVL1	10935	24	34	42	1	4	0	GO:0005515 GO:0006633 GO:0005783 GO:0005789 GO:0016020 GO:0016021
YBL075C	ENSG00000109971	HSPA8	7205	72	84	84	1	4	0	GO:0000166 GO:0005515 GO:0005524 GO:0042623 GO:0006457 GO:0006986 GO:0005622 GO:0005634 GO:0005737 GO:0009986 GO:0042470
YOR119C	ENSG00000124784	RIOK1	17978	30	55	47	1	2	0	GO:0000166 GO:0004674 GO:0005524 GO:0016301 GO:0016740
YLR197W	ENSG00000101361	NOL5A	10119	41	67	57	1	2	0	GO:0003723 GO:0006364 GO:0005634 GO:0005730
YOR115C	ENSG00000182400 ENSG00000007255	TRAPPC6B TRAPPC6A	18221	36	31	53	2	0 0	1	GO:0005794 GO:0006810 GO:0005783 GO:0006888
YBR102C	ENSG00000116903	EXOC8	9943	15	30	31	1	0	0	GO:0005515 GO:0006887 GO:0015031 GO:0005737 GO:0042995
YHR204W	ENSG00000134109	EDEM1	9644	31	39	47	1	2	0	GO:0004571 GO:0005509 GO:0005515 GO:0006986 GO:0030433 GO:0005783 GO:0005789 GO:0016020 GO:0016021 GO:0030176
YNL290W	ENSG00000111445	RFC5	2677	48	68	68	1	0	0	GO:0000166 GO:0003689 GO:0005524 GO:0017111 GO:0019899 GO:0006260 GO:0006281 GO:0005634 GO:0005663
YHR200W	ENSG00000141720	PIP4K2B	PIP4K2B	9	32	20	1	-	0
YKL099C	ENSG00000183520	UTP11L	16711	30	54	53	1	1	0	GO:0006364 GO:0048011 GO:0005615 GO:0006917 GO:0032040 GO:0005515 GO:0005634 GO:0005737 GO:0007399
YOR096W	ENSG00000171863 ENSG00000183405	RPS7 ENSP00000352132	4712	54	72	71	2	5 5	2	GO:0005840 GO:0003723 GO:0005622 GO:0005515 GO:0005730 GO:0006412 GO:0003735 GO:0005843
YDR062W	ENSG00000100596 ENSG00000172296	SPTLC2 SPTLC3	5755	42	61	61	2	4 1	1	GO:0004758 GO:0005783 GO:0005789 GO:0008152 GO:0008415 GO:0008483 GO:0009058 GO:0016020 GO:0016021 GO:0016740 GO:0016769 GO:0030170
YNL267W	ENSG00000143393	PI4KB	PI4KB	26	35	45	1	0	0	GO:0004430 GO:0005515 GO:0016740 GO:0006661 GO:0006898 GO:0007165 GO:0046854 GO:0048015 GO:0005737 GO:0005739 GO:0005741 GO:0005768 GO:0005783 GO:0005794 GO:0016020 GO:0030867
YBL040C	ENSG00000105438 ENSG00000100196 ENSG00000136240	KDELR1 KDELR3 KDELR2	569	51	69	72	3	4 – 4	1	GO:0004872 GO:0005046 GO:0005794 GO:0005515 GO:0006621 GO:0006886 GO:0016192 GO:0005624 GO:0005783 GO:0005789 GO:0005793 GO:0016020 GO:0016021
YNR006W	ENSG00000185359	HGS	5085	12	32	25	1	0	0	GO:0005515 GO:0008270 GO:0046872 GO:0006886 GO:0007165 GO:0008285 GO:0016197 GO:0042176 GO:0046426 GO:0005737 GO:0016020 GO:0031901
YOR069W	ENSG00000205302	SNX2	9332	20	31	41	1	0	0	GO:0005515 GO:0008565 GO:0035091 GO:0006886 GO:0006897 GO:0007154 GO:0005737
YOR065W	ENSG00000179091	CYC1	480	46	64	61	1	-	0
YOR061W	ENSG00000101266	CSNK2A1P	CSNK2A1P	49	72	62	1	1	0	GO:0016055 GO:0006468 GO:0005634 GO:0000166 GO:0007165 GO:0047485 GO:0005524 GO:0016740 GO:0004713 GO:0004672 GO:0005886 GO:0004674 GO:0004682
YFR010W	ENSG00000101557	USP14	6279	27	51	45	1	1	0	GO:0005625 GO:0006512 GO:0004197 GO:0004221 GO:0045735 GO:0019717 GO:0007268 GO:0006511 GO:0008193 GO:0006464
YPL234C	ENSG00000185883	ATP6V0C	162	61	73	77	1	-	0
YNL232W	ENSG00000171311	EXOSC1	16223	38	37	56	1	4	0	GO:0003723 GO:0004527 GO:0005515 GO:0016787 GO:0006364 GO:0000178 GO:0005634 GO:0005730
YBR160W	ENSG00000123374	CDK2	310	61	78	78	1	0	0	GO:0000166 GO:0004693 GO:0005524 GO:0016740
YLR262C	ENSG00000175582 ENSG00000154917	RAB6C RAB6B	15201	62	76	79	2	0 0	1	GO:0000166 GO:0003924 GO:0005525 GO:0006890 GO:0007264 GO:0015031 GO:0042493 GO:0005622 GO:0016192 GO:0000139 GO:0005794 GO:0016020
YNL209W	ENSG00000155304	STCH	3061	34	38	50	1	2	0	GO:0000166 GO:0005524 GO:0005783 GO:0005792
YDR004W	ENSG00000126215	XRCC3	7201	24	31	41	1	0	0	GO:0000166 GO:0003677 GO:0005524 GO:0008094 GO:0006281 GO:0006310 GO:0005634
YGR046W	ENSG00000144559	C3orf31	14452	31	37	45	1	-	0
YMR167W	ENSG00000076242	MLH1	390	34	52	53	1	0	0	GO:0005515 GO:0005524 GO:0030983
YLR239C	ENSG00000175536	ENSP00000309463	ENSP00000309463	28	35	50	1	1	0	GO:0006464
YLR370C	ENSG00000111229	ARPC3	9175	45	67	67	1	0	0	GO:0003779 GO:0005200 GO:0005515 GO:0006928 GO:0030833 GO:0005737 GO:0005885 GO:0042995
YLR100W	ENSG00000132196 ENSG00000099251	HSD17B7 HSD17B7P2	5996	23	44	45	2	3 1	1	GO:0008152 GO:0016491
YIL008W	ENSG00000167118	URM1	12976	41	65	64	1	0	0	GO:0006512
YLR231C	ENSG00000115919	KYNU	8940	43	58	57	1	0	0	GO:0008233 GO:0030170 GO:0030429 GO:0006569 GO:0008152 GO:0009435 GO:0005737
YER171W	ENSG00000104884	ERCC2	530	50	69	70	1	0	0	GO:0000166 GO:0000287 GO:0003677 GO:0004003 GO:0005524 GO:0008022
YGR019W	ENSG00000183044	ABAT	661	39	61	57	1	4	0	GO:0016740 GO:0030170 GO:0032145 GO:0042803 GO:0047298 GO:0007610 GO:0009450 GO:0042135 GO:0048148 GO:0005739 GO:0005759 GO:0032144
YAL016W	ENSG00000105568	PPP2R1A	16184	44	59	64	1	-	0
YLR347C	ENSG00000108424	KPNB1	4114	33	54	53	1	4	0	GO:0005515 GO:0008139 GO:0008270 GO:0008565 GO:0000059 GO:0000060 GO:0006607 GO:0006610 GO:0005634 GO:0005635 GO:0005643 GO:0005737
YBL079W	ENSG00000113569	NUP155	5984	19	37	40	1	4	0	GO:0005215 GO:0017056 GO:0006913 GO:0015031 GO:0051028 GO:0065002 GO:0005634 GO:0005643 GO:0016020
YGL137W	ENSG00000184432	COPB2	6103	41	62	61	1	0	0	GO:0005198 GO:0005515 GO:0008565 GO:0006461 GO:0006886 GO:0006890 GO:0006891 GO:0016192 GO:0000139 GO:0005737 GO:0005794 GO:0016020 GO:0030117 GO:0030126 GO:0031410
YDL077C	ENSG00000166887 ENSG00000135966	VPS39 TGFBRAP1	10300	19	32	38	2	0 4	2	GO:0005083 GO:0015031 GO:0005737 GO:0005765 GO:0005768 GO:0031902 GO:0004872 GO:0005160 GO:0046332 GO:0007165 GO:0007179 GO:0045449 GO:0016020
YDL207W	ENSG00000119392	GLE1L	4536	14	38	29	1	4	0	GO:0015031 GO:0016973 GO:0065002 GO:0005634 GO:0005643 GO:0005737
YER148W	ENSG00000112592 ENSG00000182521	TBP TBPL2	2511	45	75	53	2	0	1	GO:0003677 GO:0005515 GO:0016251 GO:0006350 GO:0006355 GO:0006367 GO:0008219 GO:0005634 GO:0005669
YKL110C	ENSG00000198841	KTI12	14471	24	48	42	1	0	0	GO:0000166 GO:0005524
YHR070W	ENSG00000126814	TRMT5	17213	32	50	49	1	0	0	GO:0008168 GO:0009019 GO:0016740 GO:0008033 GO:0005737
YJL036W	ENSG00000162627	SNX7	15416	21	36	40	1	0	0	GO:0005515 GO:0035091 GO:0007154 GO:0015031
YJR049C	ENSG00000008130	NADK	16907	23	46	41	1	2	0	GO:0004747 GO:0003951 GO:0005515 GO:0016740 GO:0046872 GO:0008152 GO:0016310 GO:0046034 GO:0005829
YGL237C	ENSG00000001167	NFYA	1793	23	47	36	1	0	0	GO:0003700 GO:0005515 GO:0006350 GO:0006355 GO:0006366 GO:0005634 GO:0016602
YJR045C	ENSG00000113013	HSPA9	2770	60	78	75	1	4	0	GO:0000166 GO:0005524 GO:0051082 GO:0006457 GO:0006611 GO:0006916 GO:0005737 GO:0005739 GO:0009986
YMR217W	ENSG00000163655	GMPS	10927	26	60	40	1	1	0	GO:0000166 GO:0006164 GO:0003922 GO:0006541 GO:0003824 GO:0005737 GO:0009113 GO:0006177 GO:0003921 GO:0005524 GO:0016874 GO:0009058
YJL140W	ENSG00000144231	POLR2D	16191	37	39	61	1	-	0
YHR012W	ENSG00000111237	VPS29	9499	45	40	61	1	2	0	GO:0004647 GO:0008270 GO:0016787 GO:0046872 GO:0015031 GO:0005737 GO:0005768 GO:0016020
YOL041C	ENSG00000188739	RBM34	11065	27	42	44	1	2	0	GO:0000166 GO:0003723 GO:0005634
YGL206C	ENSG00000070371	CLTCL1	3172	48	68	69	1	1	0	GO:0016192 GO:0006461 GO:0031410 GO:0006898 GO:0008565 GO:0016020 GO:0006886 GO:0004871 GO:0030130 GO:0009653 GO:0030132 GO:0005198 GO:0005515
YOL018C	ENSG00000124222	STX16	4718	20	40	41	1	0	0	GO:0005484 GO:0006886 GO:0006891 GO:0016192 GO:0042147 GO:0000139 GO:0005737 GO:0005792 GO:0005794 GO:0005795 GO:0016020 GO:0016021 GO:0031201
YKL145W	ENSG00000161057	PSMC2	1105	75	80	87	1	4	0	GO:0000166 GO:0005515 GO:0005524 GO:0016787 GO:0017111 GO:0006508 GO:0030163 GO:0000502 GO:0005634 GO:0005737 GO:0005829
YNL071W	ENSG00000150768	DLAT	10578	30	60	44	1	4	0	GO:0004742 GO:0005515 GO:0008415 GO:0016740 GO:0031405 GO:0006085 GO:0006090 GO:0006096 GO:0008152 GO:0005739 GO:0005967
YPL203W	ENSG00000072062 ENSG00000165059	PRKACA PRKACG	3382	47	62	68	2	-4	1	GO:0004698 GO:0005509 GO:0008270 GO:0019992 GO:0000188 GO:0001933 GO:0001934 GO:0002026 GO:0006469 GO:0006874 GO:0006937 GO:0007166 GO:0007242 GO:0008624 GO:0008629 GO:0030593 GO:0046325 GO:0046627 GO:0050729 GO:0050730 GO:0050930 GO:0005624 GO:0005739 GO:0005829 GO:0000166 GO:0004674 GO:0004691 GO:0005515 GO:0005524 GO:0016740 GO:0006468 GO:0005634 GO:0005737 GO:0005952
YNL048W	ENSG00000136112	ALG11	11265	34	50	56	1	2	0	GO:0030529 GO:0005515 GO:0016757 GO:0009058 GO:0016020 GO:0016021
YNL044W	ENSG00000105404	RABAC1	5375	23	43	41	1	4	0	GO:0042802 GO:0005737 GO:0005794 GO:0005886 GO:0016021 GO:0030054 GO:0031410 GO:0045202
YDR378C	ENSG00000164167	LSM6	6286	47	56	61	1	0	0	GO:0003723 GO:0005515 GO:0006397 GO:0008380 GO:0005634 GO:0030532
YLR208W	ENSG00000157020	SEC13	2538	39	65	53	1	0	0	GO:0003674 GO:0006886
YLR200W	ENSG00000204220	PFDN6	16135	39	57	51	1	4	0	GO:0051082 GO:0006457 GO:0016272
YDR212W	ENSG00000120438	TCP1	1748	61	78	78	1	4	0	GO:0000166 GO:0005524 GO:0051082 GO:0007021 GO:0005737 GO:0005829
YOL076W	ENSG00000111300	C12orf30	8578	17	41	34	1	-	0
YLR447C	ENSG00000147614	ATP6V0D1 ATP6V0D2	6121	45	65	64	2	- -	1
YOL072W	ENSG00000126226	PCID2	7749	18	35	35	1	0	0	GO:0005515
YLR043C	ENSG00000136810	TXN	1761	44	59	58	1	4	0	GO:0005515 GO:0030508 GO:0006118 GO:0006810 GO:0006928 GO:0007165 GO:0007267 GO:0008283 GO:0045454 GO:0005737
YGL233W	ENSG00000144036 ENSG00000138190	EXOC6B EXOC6	19418	19	33	45	2	1 0	1	GO:0015031 GO:0000145 GO:0006904
YHR174W	ENSG00000074800	ENO1	1400	62	77	78	1	1	0	GO:0008243 GO:0003700 GO:0030308 GO:0006350 GO:0005515 GO:0016020 GO:0003714 GO:0000287 GO:0016829 GO:0006096 GO:0000015 GO:0005634 GO:0004634 GO:0005737 GO:0000122
YHR170W	ENSG00000169251	NMD3	13026	44	65	67	1	-	0
YGR246C	ENSG00000185024	BRF1	5361	25	49	43	1	4	0	GO:0003700 GO:0003709 GO:0005515 GO:0008270 GO:0016563 GO:0046872 GO:0006355 GO:0006384 GO:0009303 GO:0009304 GO:0045941 GO:0000126 GO:0005634
YBR049C	ENSG00000135164	DMTF1	9770	12	21	23	1	-	0
YGL076C	ENSG00000137970 ENSG00000214485 ENSG00000147604	NP_001087232.1 ENSP00000381447 RPL7	NP_001087232.1	44	71	63	3	5 5 5	1	GO:0005840 GO:0005842 GO:0003723 GO:0015934 GO:0005622 GO:0030528 GO:0006412 GO:0003735
YJR145C	ENSG00000198034	RPS4X	2427	71	85	84	1	4	0	GO:0003735 GO:0019843 GO:0006412 GO:0007275 GO:0008283 GO:0005622 GO:0005840 GO:0022627
YDL142C	ENSG00000088766	CRLS1	12187	24	44	42	1	2	0	GO:0016740 GO:0016780 GO:0008654 GO:0005739 GO:0005743 GO:0016020 GO:0016021
YGL049C	ENSG00000114867	EIF4G1	6774	10	33	18	1	-	0
YOL145C	ENSG00000198730	CTR9	6717	20	45	41	1	0	0	GO:0005488 GO:0005634 GO:0016607
YCR077C	ENSG00000166889	NP_689929.1	NP_689929.1	16	27	33	1	-	0
YGL018C	ENSG00000100209	HSCB	16289	19	50	39	1	1	0	GO:0005515 GO:0005739 GO:0006457 GO:0031072 GO:0051087
YCR042C	ENSG00000064313	TAF2	7060	21	35	41	1	0	0	GO:0003702 GO:0008237 GO:0008270 GO:0006350 GO:0006355 GO:0006367 GO:0005634 GO:0005669
YNR041C	ENSG00000173085	COQ2	13062	31	51	45	1	2	0	GO:0004659 GO:0016740 GO:0006071 GO:0006744 GO:0008299 GO:0009058 GO:0005739 GO:0016020 GO:0016021 GO:0031966
YMR079W	ENSG00000100003	SEC14L2	6344	17	44	33	1	1	0	GO:0005622 GO:0005634 GO:0045893 GO:0045540 GO:0008320 GO:0005215 GO:0006810 GO:0005829 GO:0006350 GO:0016563 GO:0005543 GO:0016021 GO:0008431 GO:0005737 GO:0008047 GO:0045542
YHL011C	ENSG00000147224	PRPS1L1	17914	60	77	78	1	-	0
YER087W	ENSG00000162396	PARS2	13220	31	39	47	1	-	0
YBR041W	ENSG00000140284 ENSG00000113396	SLC27A2 SLC27A6	11935	31	45	49	2	- -	1
YLR147C	ENSG00000100028	SNRPD3	3039	36	69	55	1	1	0	GO:0006397 GO:0016071 GO:0005737 GO:0005681 GO:0008380 GO:0005634 GO:0030532 GO:0005515 GO:0030529
YNL248C	ENSG00000137054	POLR1E	15096	17	44	38	1	-	0	GO:0003677 GO:0003899 GO:0005515 GO:0006350 GO:0009303 GO:0005634 GO:0005730
YNL244C	ENSG00000173812 ENSG00000114784	EIF1 EIF1B	15449	58	80	76	2	0 0	1	GO:0003743 GO:0006446 GO:0006950 GO:0005737 GO:0005515
YNL240C	ENSG00000103245	NARFL	14810	28	45	42	1	2	0	GO:0001666 GO:0032364 GO:0043433 GO:0045449 GO:0005634
YGR211W	ENSG00000109917	ZNF259	4877	45	57	61	1	4	0	GO:0005515 GO:0008270 GO:0046872 GO:0007165 GO:0008283 GO:0005634 GO:0005730 GO:0005737
YOR046C	ENSG00000157349 ENSG00000109832 ENSG00000168872	DDX19B DDX25 DDX19A	5781	43	63	64	3	4 2 4	1	GO:0000166 GO:0003676 GO:0003723 GO:0003724 GO:0004004 GO:0004386 GO:0005515 GO:0005524 GO:0005634 GO:0005643 GO:0005737 GO:0006406 GO:0006417 GO:0006810 GO:0007275 GO:0007283 GO:0007286 GO:0008026 GO:0015031 GO:0016787 GO:0016887 GO:0030154 GO:0033391 GO:0051028 GO:0065002
YBR010W	ENSG00000163041	H3F3B	3036	90	96	96	1	-	0
YJR110W	ENSG00000003987	MTMR7	16027	27	40	42	1	2	0	GO:0020037 GO:0005829 GO:0004497 GO:0005624 GO:0006118 GO:0005506 GO:0016311 GO:0005515 GO:0016791 GO:0004437 GO:0004725 GO:0016787 GO:0006470 GO:0046839
YNR072W	ENSG00000151229	SLC2A13	15363	17	38	33	1	-	0
YER021W	ENSG00000108344	PSMD3	10170	29	54	52	1	0	0	GO:0005515 GO:0000502 GO:0005829
YMR229C	ENSG00000148843	PDCD11	18752	22	44	40	1	4	0	GO:0003723 GO:0008134 GO:0006364 GO:0005622 GO:0005634 GO:0005829
YIL078W	ENSG00000113407	TARS	1762	54	69	70	1	1	0	GO:0005515 GO:0005524 GO:0006418 GO:0006412 GO:0004812 GO:0000166 GO:0016874 GO:0006435 GO:0005737 GO:0005625 GO:0004829
YDR182W	ENSG00000154889	MPPE1	14734	18	30	38	1	2	0	GO:0003824 GO:0016787 GO:0046872 GO:0016020 GO:0016021
YOR077W	ENSG00000151657	KIN	3425	21	60	35	1	0	0	GO:0003677 GO:0003690 GO:0003723 GO:0008270 GO:0046872 GO:0006260 GO:0006281 GO:0006310 GO:0006397 GO:0005622 GO:0005634 GO:0005737 GO:0016363
YJL013C	ENSG00000169679 ENSG00000156970	BUB1 BUB1B	3907	7	33	15	2	0 2	1	GO:0000166 GO:0000776 GO:0000940 GO:0004674 GO:0005515 GO:0005524 GO:0005634 GO:0005680 GO:0005737 GO:0005816 GO:0006468 GO:0006915 GO:0007049 GO:0007051 GO:0007067 GO:0007093 GO:0007094 GO:0008283 GO:0016740 GO:0045786 GO:0048015 GO:0051233 GO:0051301
YBL021C	ENSG00000120837 ENSG00000214380	NFYB ENSP00000381292	1794	31	60	42	2	0 5	2	GO:0003677 GO:0003700 GO:0005515 GO:0043565 GO:0006350 GO:0006355 GO:0005622 GO:0005634 GO:0016602
YDR416W	ENSG00000076924	XAB2	18306	21	40	41	1	0	0	GO:0005515 GO:0001824 GO:0006281 GO:0006283 GO:0006350 GO:0006397 GO:0008380 GO:0005622 GO:0005634 GO:0005681
YDR412W	ENSG00000100101	NOL12	17537	24	41	45	1	0	0	GO:0019843 GO:0005634 GO:0005730
YLR116W	ENSG00000168066	SF1	3306	20	41	29	1	4	0	GO:0046872 GO:0008150 GO:0005634
YGR054W	ENSG00000144895	EIF2A	11739	26	43	46	1	2	0	GO:0000049 GO:0003743 GO:0043022 GO:0006417 GO:0042255 GO:0005737 GO:0005850
YBR118W	ENSG00000101210	EEF1A2	4265	79	89	88	1	-	0
YOR281C	ENSG00000115539	PDCL3	17827	33	45	53	1	0	0	GO:0005515 GO:0006915 GO:0005737
YIL143C	ENSG00000163161	ERCC3	593	53	65	71	1	0	0	GO:0000166 GO:0003684 GO:0004003 GO:0004386 GO:0005524 GO:0008022 GO:0008134 GO:0016787 GO:0016887 GO:0043138 GO:0047485 GO:0000075 GO:0000717 GO:0006265 GO:0006283 GO:0006350 GO:0006355 GO:0006366 GO:0006917 GO:0006979 GO:0007605 GO:0008104 GO:0009411 GO:0033683 GO:0035315 GO:0045944 GO:0005634 GO:0005675
YHR086W	ENSG00000180098	TRSPAP1	18035	27	25	45	1	1	0	GO:0000166 GO:0005515 GO:0005634 GO:0001514 GO:0003676
YNL313C	ENSG00000115760	BIRC6	5731	1	24	4	1	0	0	GO:0004842 GO:0004869 GO:0016874 GO:0006512 GO:0006915 GO:0006916 GO:0008284 GO:0051246 GO:0005575 GO:0005622 GO:0005624
YLR212C	ENSG00000131462 ENSG00000037042	TUBG1 TUBG2	1853	39	56	59	2	-4	1	GO:0000166 GO:0003924 GO:0005200 GO:0005515 GO:0005525 GO:0000212 GO:0000226 GO:0051258 GO:0000242 GO:0000794 GO:0000930 GO:0005737 GO:0005816 GO:0005827 GO:0005881
YLL027W	ENSG00000135070	ISCA1	17091	44	34	67	1	0	0	GO:0005198 GO:0005506 GO:0046872 GO:0051536 GO:0016226 GO:0005739
YOR254C	ENSG00000025796	SEC63	9783	19	43	38	1	0	0	GO:0004872 GO:0031072 GO:0051082 GO:0006457 GO:0006612 GO:0015031 GO:0005783 GO:0005789 GO:0016020 GO:0016021
YDR224C	ENSG00000203814 ENSG00000196331 ENSG00000184678 ENSG00000197459 ENSG00000196501 ENSG00000197697 ENSG00000168242 ENSG00000180596 ENSG00000197846 ENSG00000158373 ENSG00000197903 ENSG00000197597 ENSG00000124635 ENSG00000196890 ENSG00000196226 ENSG00000187990 ENSG00000196374	HIST2H2BF HIST1H2BO HIST2H2BA HIST1H2BH HIST2H2BA H2B1C H2B1C H2B1C H2B1C HIST1H2BD HIST1H2BK H2BFS HIST1H2BJ HIST3H2BB HIST1H2BB H2B1C HIST1H2BM	18639	69	78	81	17	5	1	GO:0000785 GO:0000786GO:0005634 GO:0005515 GO:0042742 GO:0000786GO: GO:0005634 GO:0003677 GO:0006334 GO:0007001 GO:0005694 GO:0000786
YNL025C	ENSG00000112237	CCNC	456	29	43	46	1	0	0	GO:0005515 GO:0006350 GO:0006355 GO:0005634
YOL080C	ENSG00000148300	REXO4	4239	21	48	33	1	0	0	GO:0003676 GO:0003700 GO:0004527 GO:0016787 GO:0006355 GO:0005622 GO:0005634 GO:0005730
YER125W	ENSG00000108854	SMURF2	6901	31	49	45	1	-	0
YKL180W	ENSG00000212664 ENSG00000175333	NP_001083061.1 NP_001087202.1	4715	52	67	67	2	5 5	1	GO:0005840 GO:0015934 GO:0005622 GO:0006412 GO:0003735
YLR270W	ENSG00000110063	DCPS	16787	28	47	49	1	0	0	GO:0005515 GO:0016787 GO:0000184 GO:0000290 GO:0005634 GO:0005737
YKL045W	ENSG00000146143	PRIM2	PRIM2	35	37	57	1	1	0	GO:0006269 GO:0003896 GO:0003677 GO:0006260 GO:0016740
YML028W	ENSG00000167815	PRDX2	2763	65	76	75	1	0	0	GO:0008379 GO:0016491 GO:0006916 GO:0006979 GO:0042981 GO:0005737
YKL041W	ENSG00000115561	VPS24	15650	28	52	53	1	4	0	GO:0015031 GO:0005737 GO:0016020
YLR386W	ENSG00000103043	VAC14	7660	32	46	52	1	0	0	GO:0004872 GO:0005488 GO:0007165 GO:0005575
YML024W	ENSG00000184779	RPS17	1600	58	72	72	1	-	0
YPL215W	ENSG00000101019	UQCC	UQCC	22	35	39	1	2	0	GO:0031410
YEL055C	ENSG00000132382	MYBBP1A	5349	14	37	28	1	4	0	GO:0003677 GO:0003887 GO:0008134 GO:0016564 GO:0006118 GO:0006350 GO:0006355 GO:0006913 GO:0016481 GO:0005634 GO:0005730 GO:0005737 GO:0042564
YOL022C	ENSG00000126249	PDCD2L	17480	20	31	36	1	-	0
YPL211W	ENSG00000132603	NIP7	16709	56	75	75	1	0	0	GO:0003723 GO:0005515 GO:0042255 GO:0005634
YGR181W	ENSG00000099800	TIMM13	9573	40	55	61	1	4	0	GO:0005515 GO:0008270 GO:0046872 GO:0006626 GO:0007605 GO:0015031 GO:0045039 GO:0065002 GO:0005739 GO:0005744 GO:0016020 GO:0042719
YIR029W	ENSG00000151360	ALLC	10642	26	53	44	1	2	0	GO:0004037 GO:0016787
YJR084W	ENSG00000126226	PCID2	7749	20	43	40	1	0	0	GO:0005515
YML124C	ENSG00000167552	TUBA1A	3959	72	85	84	1	4	0	GO:0000166 GO:0003924 GO:0005198 GO:0005525 GO:0019904 GO:0007018 GO:0051258 GO:0005874 GO:0043234
YGR285C	ENSG00000105821	ZRF1	19072	22	50	35	1	1	0	GO:0006457 GO:0000085 GO:0051082 GO:0003677 GO:0030308 GO:0031072 GO:0005634 GO:0006260
YJR057W	ENSG00000215694 ENSG00000168393	DTYMK DTYMK	1773	43	58	59	2	2 0	1	GO:0000166 GO:0004798 GO:0005524 GO:0016301 GO:0016740 GO:0006233 GO:0006235 GO:0006259 GO:0007049 GO:0008283 GO:0009165
YGL245W	ENSG00000136628	EPRS	703	19	61	28	1	4	0	GO:0000166 GO:0004818 GO:0004827 GO:0005515 GO:0005524 GO:0016874 GO:0006424 GO:0006433 GO:0006461 GO:0005625 GO:0005737
YBR088C	ENSG00000132646	PCNA	1456	34	62	62	1	2	0	GO:0005657 GO:0003677 GO:0005515 GO:0030337 GO:0032405 GO:0006260 GO:0006275 GO:0006281 GO:0006287 GO:0006886 GO:0008283 GO:0048015 GO:0000307 GO:0005634 GO:0005652 GO:0005663 GO:0043626
YDR328C	ENSG00000113558	SKP1A	3255	50	62	74	1	4	0	GO:0005515 GO:0006511 GO:0006512
YFL025C	ENSG00000197121	PGAP1	PGAP1	20	36	40	1	0	0	GO:0004518 GO:0042578 GO:0006505 GO:0006886 GO:0015798 GO:0005783 GO:0016020 GO:0016021 GO:0031227
YDR324C	ENSG00000141076	CIRH1A	8468	23	39	45	1	4	0	GO:0003674 GO:0008150 GO:0005634 GO:0005730
YGL084C	ENSG00000054392	HHAT	12041	20	34	37	1	0	0	GO:0000166 GO:0005525 GO:0008415 GO:0016740 GO:0007275 GO:0005783 GO:0005789 GO:0016020 GO:0016021
YGL210W	ENSG00000103769	RAB11A	5715	60	73	75	1	4	0	GO:0000166 GO:0003924 GO:0005215 GO:0005515 GO:0005525 GO:0019905 GO:0007264 GO:0015031 GO:0048227 GO:0005768 GO:0005802 GO:0005886 GO:0055038
YER099C	ENSG00000147224	PRPS1L1	17914	61	77	77	1	-	0
YGR223C	ENSG00000141580	WDR45L	15669	36	42	55	1	-	0
YOR327C	ENSG00000117533	VAMP4	6070	24	58	47	1	0	0	GO:0006461 GO:0016192 GO:0000139 GO:0005764 GO:0005768 GO:0005794 GO:0016020 GO:0016021
YPL085W	ENSG00000120341	SEC16B	SEC16B	16	15	32	1	1	0	GO:0031177
YEL051W	ENSG00000100554	ATP6V1D	16524	51	67	70	1	-	0
YHR128W	ENSG00000094841	UPRT	6640	31	60	42	1	-	0
YMR056C	ENSG00000005022 ENSG00000151729	SLC25A5 SLC25A4	2147	51	62	65	2	- -	1
YEL024W	ENSG00000169021	UQCRFSL1	UQCRFSL1	39	70	55	1	-	0
YDR386W	ENSG00000172732	MUS81	9419	24	36	41	1	0	0	GO:0000287 GO:0004519 GO:0005515 GO:0016787 GO:0043565 GO:0006281 GO:0006310 GO:0005622 GO:0005634
YOL122C	ENSG00000110911	SLC11A2	2750	26	44	43	1	-	0
YLR459W	ENSG00000101464	PIGU	12250	27	53	48	1	2	0	GO:0016020 GO:0006506 GO:0003923 GO:0048503 GO:0016255 GO:0046425 GO:0005783 GO:0005789 GO:0005886 GO:0016021 GO:0042765
YNR053C	ENSG00000134697	GNL2	11006	35	69	46	1	1	0	GO:0000166 GO:0005515 GO:0003924 GO:0042254 GO:0005525 GO:0005634 GO:0005622 GO:0008150
YOR358W	ENSG00000066136	NFYC	5633	14	35	18	1	0	0	GO:0003700 GO:0003702 GO:0003713 GO:0005515 GO:0043565 GO:0006350 GO:0006357 GO:0006457 GO:0005622 GO:0005634 GO:0016602
YDR059C	ENSG00000109332	UBE2D3	4269	77	91	90	1	-	0
YDL150W	ENSG00000168495	POLR3D	1755	22	39	41	1	1	0	GO:0003677 GO:0003899 GO:0005666 GO:0006383 GO:0005634 GO:0006350
YER095W	ENSG00000051180	RAD51	1557	59	62	73	1	2	0	GO:0008094 GO:0017111 GO:0006259 GO:0005515 GO:0003677 GO:0000150 GO:0000166 GO:0003684 GO:0003690 GO:0003697 GO:0005524 GO:0008022 GO:0016887 GO:0042802 GO:0043142 GO:0043565 GO:0000724 GO:0006268 GO:0006281 GO:0006312 GO:0007126 GO:0007131 GO:0051106 GO:0051260 GO:0000794 GO:0005622 GO:0005634 GO:0016605
YGR227W	ENSG00000175548 ENSG00000139133	ALG10B ALG10	11923	29	42	47	2	4 1	1	GO:0016757 GO:0005886 GO:0016021 GO:0016020 GO:0005783
YBR296C	ENSG00000144136 ENSG00000168575	SLC20A1 SLC20A2	8846	25	51	43	2	- -	1
YOR058C	ENSG00000198901	PRC1	17899	17	29	39	1	0	0	GO:0005515 GO:0000022 GO:0000910 GO:0007049 GO:0005634 GO:0005737 GO:0005876
YER068W	ENSG00000080802	CNOT4	5369	22	48	36	1	2	0	GO:0003676 GO:0000166 GO:0003723 GO:0005515 GO:0008270 GO:0016874 GO:0046872 GO:0006350 GO:0006355 GO:0006512 GO:0005634 GO:0005737
YDR424C	ENSG00000121083	DYNLL2	6489	44	69	71	1	4	0	GO:0003777 GO:0005515 GO:0007017 GO:0005737 GO:0005874 GO:0016459 GO:0030286
YJR122W	ENSG00000181873	C1orf69	17318	25	31	43	1	-	0
YOR166C	ENSG00000116668	C1orf26	10726	10	41	21	1	-	0
YPL189W	ENSG00000054392	HHAT	12041	19	30	36	1	0	0	GO:0000166 GO:0005525 GO:0008415 GO:0016740 GO:0007275 GO:0005783 GO:0005789 GO:0016020 GO:0016021
YGL022W	ENSG00000163527	STT3B	12268	46	70	61	1	0	0	GO:0004579 GO:0016740 GO:0006486 GO:0005783 GO:0005789 GO:0016020 GO:0016021
YHR098C	ENSG00000176986	SEC24C	6217	19	39	33	1	4	0	GO:0003674 GO:0005515 GO:0008270 GO:0006886 GO:0006888 GO:0016192 GO:0005737 GO:0005783 GO:0005794 GO:0030127
YPL181W	ENSG00000129292 ENSG00000025293	PHF20L1 PHF20	15125	5	30	15	2	-2	1	GO:0003676 GO:0003677 GO:0005515 GO:0008270 GO:0046872 GO:0006350 GO:0006355 GO:0005622 GO:0005634
YBL091C	ENSG00000111142 ENSG00000170515	METAP2 PA2G4	3522	47	67	59	2	4 5	2	GO:0004239 GO:0008233 GO:0046872 GO:0050897 GO:0006508 GO:0016485 GO:0018206 GO:0031365 GO:0005737 GO:0005515 GO:0005634 GO:0008283 GO:0045892 GO:0003700 GO:0007050
YER168C	ENSG00000072756	TRNT1	18227	23	34	42	1	2	0	GO:0006396 GO:0003723 GO:0016779 GO:0000049 GO:0000166 GO:0000287 GO:0004810 GO:0005524 GO:0016740 GO:0006626 GO:0042780 GO:0005622 GO:0005739
YLL039C	ENSG00000150991	UBC	7038	50	95	51	1	-	0
YBR234C	ENSG00000130429 ENSG00000013455	ARPC1B ARPC1A	10366	36	53	55	2	4 4	1	GO:0003779 GO:0005200 GO:0005515 GO:0006928 GO:0005737 GO:0005885 GO:0042995 GO:0030036 GO:0015629
YMR260C	ENSG00000198692E NSG00000173674	EIF1AY EIF1AP1	2455	65	76	81	2	1 1	1	GO:0006413 GO:0003743 GO:0003723 GO:0005515 GO:0016281
YAL005C	ENSG00000109971	HSPA8	7205	74	86	85	1	4	0	GO:0000166 GO:0005515 GO:0005524 GO:0042623 GO:0006457 GO:0006986 GO:0005622 GO:0005634 GO:0005737 GO:0009986 GO:0042470
YER006W	ENSG00000130119	GNL3L	6514	24	43	38	1	0	0	GO:0000166 GO:0005525 GO:0042254 GO:0005622 GO:0005634
YNL287W	ENSG00000181789 ENSG00000214133	COPG ENSP00000331218	9887	35	53	57	2	0 5	1	GO:0000139 GO:0005198 GO:0005515 GO:0005737 GO:0005794 GO:0005798 GO:0006461 GO:0006886 GO:0008565 GO:0016020 GO:0016192 GO:0030117 GO:0030126 GO:0031410
YJL164C	ENSG00000072062	PRKACA	3382	45	60	68	1	4	0	GO:0004698 GO:0005509 GO:0008270 GO:0019992 GO:0000188 GO:0001933 GO:0001934 GO:0002026 GO:0006469 GO:0006874 GO:0006937 GO:0007166 GO:0007242 GO:0008624 GO:0008629 GO:0030593 GO:0046325 GO:0046627 GO:0050729 GO:0050730 GO:0050930 GO:0005624 GO:0005739 GO:0005829 GO:0000166 GO:0004674 GO:0004691 GO:0005515 GO:0005524 GO:0016740 GO:0006468 GO:0005634 GO:0005737 GO:0005952
YJL029C	ENSG00000141252	VPS53	7720	20	42	42	1	2	0	GO:0005622 GO:0007165 GO:0015031 GO:0005768 GO:0005794 GO:0010008 GO:0016020
YPR163C	ENSG00000106682 ENSG00000063046	EIF4H EIF4B	11940	20	22	38	2	4 1	1	GO:0000166 GO:0003723 GO:0003743 GO:0006412 GO:0006446 GO:0005737 GO:0016281 GO:0003676
YOR085W	ENSG00000104723 ENSG00000102158	TUSC3 IAG2	3228	19	37	37	2	2 0	2	GO:0008137 GO:0042773 GO:0005739 GO:0004579 GO:0018279 GO:0005783 GO:0008250 GO:0016020 GO:0016021
YFR030W	ENSG00000124275	MTRR	3979	18	24	35	1	2	0	GO:0016491 GO:0009055 GO:0005506 GO:0010181 GO:0030586 GO:0050660 GO:0050661 GO:0006118 GO:0008652 GO:0009086 GO:0005737 GO:0005739 GO:0005829
YDR167W	ENSG00000166337	TAF10	15972	23	41	38	1	0	0	GO:0003702 GO:0005515 GO:0006350 GO:0006352 GO:0006355 GO:0005634 GO:0005669 GO:0005737 GO:0048471
YKL196C	ENSG00000106636	YKT6	16205	47	66	67	1	0	0	GO:0005484 GO:0016740 GO:0019706 GO:0006888 GO:0006903 GO:0006904 GO:0015031 GO:0042147 GO:0000139 GO:0005737 GO:0005768 GO:0005783 GO:0005794 GO:0005887 GO:0016020 GO:0030659 GO:0031201 GO:0031410
YDR298C	ENSG00000159186	ATP5O	2899	32	54	53	1	1	0	GO:0016469 GO:0015992 GO:0005739 GO:0016787 GO:0006811 GO:0045261 GO:0005624 GO:0046961 GO:0015986 GO:0046933 GO:0005753 GO:0046872 GO:0005215
YLR128W	ENSG00000043093	DCUN1D1	12067	25	44	45	1	-	0
YLR398C	ENSG00000204351	NP_008860.4	NP_008860.4	36	50	52	1	-	0
YDR294C	ENSG00000166224	SGPL1	7224	36	55	57	1	0	0	GO:0008117 GO:0016829 GO:0016831 GO:0030170 GO:0006629 GO:0006672 GO:0006915 GO:0019752 GO:0030149 GO:0005783 GO:0005789 GO:0016020 GO:0016021 GO:0030176
YPL227C	ENSG00000120697	ALG5	5193	40	57	58	1	2	0	GO:0004576 GO:0004581 GO:0016757 GO:0006486 GO:0007368 GO:0005783 GO:0005789 GO:0016020 GO:0016021
YML032C	ENSG00000002016	RAD52	11855	25	38	43	1	0	0	GO:0003677 GO:0005515 GO:0006302 GO:0006312 GO:0007131 GO:0005634
YKL165C	ENSG00000197563	PIGN	12085	37	58	57	1	2	0	GO:0016787 GO:0009117 GO:0016740 GO:0006506 GO:0008152 GO:0005783 GO:0005789 GO:0016020 GO:0016021
YLR259C	ENSG00000144381	HSPD1	318	54	72	72	1	4	0	GO:0000166 GO:0005524 GO:0051082 GO:0051087 GO:0006457 GO:0006986 GO:0030150 GO:0042981 GO:0005737 GO:0005739 GO:0005743 GO:0005759
YDR267C	ENSG00000144021	CIAO1	16057	39	59	58	1	0	0	GO:0005515 GO:0006357 GO:0008284 GO:0005634
YOR027W	ENSG00000168439	STIP1	5454	33	48	47	1	0	0	GO:0005488 GO:0006950 GO:0005634 GO:0005737 GO:0005794
YKL022C	ENSG00000130177	CDC16	4587	29	37	50	1	0	0	GO:0005488 GO:0006512 GO:0007049 GO:0007088 GO:0008283 GO:0051301 GO:0005737 GO:0005813 GO:0005876
YPR086W	ENSG00000137947	GTF2B	8928	35	51	55	1	4	0	GO:0003700 GO:0005515 GO:0008270 GO:0016251 GO:0046872 GO:0006352 GO:0006355 GO:0006366 GO:0005634 GO:0005667
YDL097C	ENSG00000108671	PSMD11	5119	41	59	61	1	-	0
YNL064C	ENSG00000069345	DNAJA2	7105	46	65	64	1	4	0	GO:0008270 GO:0031072 GO:0046872 GO:0051082 GO:0000080 GO:0006457 GO:0008284 GO:0016020
YNL325C	ENSG00000112367	FIG4	FIG4	29	43	42	1	-	0
YJL191W	ENSG00000164587	RPS14	562	72	89	81	1	4	0	GO:0003723 GO:0003735 GO:0005515 GO:0000028 GO:0006412 GO:0030490 GO:0045892 GO:0005622 GO:0005840 GO:0022627
YBL068W	ENSG00000147224	PRPS1L1	17914	62	77	79	1	-	0
YPR055W	ENSG00000131558	EXOC4	12185	16	35	38	1	0	0	GO:0006904 GO:0015031 GO:0000145 GO:0005737
YPR051W	ENSG00000139977	NAT12	16619	21	60	29	1	4	0	GO:0008080 GO:0008415 GO:0016740 GO:0008152
YML094W	ENSG00000123349	PFDN5	5359	36	60	64	1	4	0	GO:0003714 GO:0051082 GO:0006355 GO:0006457 GO:0005634 GO:0005737 GO:0016272
YMR125W	ENSG00000136937	NCBP1	2717	17	38	41	1	0	0	GO:0000339 GO:0005515 GO:0006379 GO:0006406 GO:0006810 GO:0008380 GO:0016070 GO:0031442 GO:0005634 GO:0005654
YJR065C	ENSG00000133627 ENSG00000115091 ENSG00000106526	ACTR3B ACTR3 ARP11	12489	59	67	72	3	4 4 5	1	GO:0051015 GO:0030041 GO:0005856 GO:0000166 GO:0003779 GO:0005515 GO:0005524 GO:0006928 GO:0005737 GO:0005885 GO:0030027
YER133W	ENSG00000186298	PPP1CC	8911	75	88	82	1	-	0
YLL008W	ENSG00000124228	DDX27	10859	31	56	53	1	0	0	GO:0000166 GO:0003676 GO:0005515 GO:0005524 GO:0008026 GO:0016787 GO:0005634
YPR024W	ENSG00000136758	YME1L1	6981	33	50	46	1	-	0
YLR305C	ENSG00000133511 ENSG00000183506 ENSG00000215513	PI4KA NR_003700.1Q8N8J0	PI4KA	23	43	40	3	2 1 1	1	GO:0046914 GO:0004428 GO:0016773 GO:0016491 GO:0004430 GO:0005515 GO:0016740 GO:0006661 GO:0007165 GO:0007268 GO:0046854 GO:0048015 GO:0005798
YKL080W	ENSG00000155097 ENSG00000143882	ATP6V1C1 ATP6V1C2	4371	35	54	55	2	- -	1
YJL133W	ENSG00000155287	SLC25A28	15359	32	53	45	1	1	0	GO:0005739 GO:0005215 GO:0005506 GO:0005743 GO:0016020 GO:0006811 GO:0005488 GO:0006826 GO:0016021 GO:0006810
YMR202W	ENSG00000147955	OPRS1	3580	31	50	50	1	0	0	GO:0000247 GO:0004872 GO:0008144 GO:0006696 GO:0006869 GO:0005634 GO:0005637 GO:0005640 GO:0005783 GO:0005789 GO:0005886 GO:0005887 GO:0012511 GO:0030054 GO:0042995
YOR293W	ENSG00000198810 ENSG00000101278	Q6PIR5 Q9NQ39	Q6PIR5	50	46	68	2	-5	2	G:0005840
YML001W	ENSG00000123570 ENSG00000123595	RAB9B RAB9A	2237	46	61	63	2	0 2	1	GO:0006895 GO:0005575 GO:0016020 GO:0005515 GO:0006913 GO:0005622 GO:0006886 GO:0007165 GO:0000166 GO:0003924 GO:0005525 GO:0007264 GO:0015031 GO:0005764 GO:0005770 GO:0005794 GO:0005886
YDL093W	ENSG00000009830	POMT2	9592	26	42	41	1	0	0	GO:0000287 GO:0004169 GO:0016757 GO:0006493 GO:0005783 GO:0005789 GO:0016020 GO:0016021
YKR031C	ENSG00000075651 ENSG00000129219	PLD1 PLD2	3855	30	31	49	2	0 0	1	GO:0004630 GO:0005515 GO:0016787 GO:0035091 GO:0006644 GO:0006935 GO:0007154 GO:0007265 GO:0008152 GO:0016042 GO:0005737 GO:0005770 GO:0005783 GO:0005794 GO:0016020 GO:0002031 GO:0006898 GO:0007010 GO:0007264 GO:0005886 GO:0031526
YGR162W	ENSG00000114867	EIF4G1	6774	11	34	20	1	-	0
YIL128W	ENSG00000155229	MMS19	MMS19	21	42	42	1	0	0	GO:0003713 GO:0030159 GO:0030331 GO:0030674 GO:0000160 GO:0006289 GO:0006350 GO:0009725 GO:0045893 GO:0005634 GO:0005675
YPL031C	ENSG00000164885	CDK5	449	57	70	73	1	0	0	GO:0000166 GO:0004693 GO:0005176 GO:0005515 GO:0005524 GO:0016740 GO:0030549 GO:0043125 GO:0050321 GO:0006468 GO:0007049 GO:0007160 GO:0007409 GO:0008045 GO:0008283 GO:0009790 GO:0014044 GO:0030182 GO:0030334 GO:0031175 GO:0043113 GO:0043525 GO:0045860 GO:0051301 GO:0060078 GO:0005634 GO:0005737 GO:0005829 GO:0016020 GO:0030027 GO:0030175 GO:0030424 GO:0030425 GO:0030426 GO:0031594 GO:0043025
YGL253W	ENSG00000106633	GCK	680	30	51	53	1	4	0	GO:0000166 GO:0004674 GO:0005083 GO:0005515 GO:0005524 GO:0016740 GO:0006468 GO:0006903 GO:0006950 GO:0006955 GO:0007243 GO:0007254 GO:0007516 GO:0000139 GO:0005625 GO:0005737 GO:0005794 GO:0016020 GO:0016323
YGR135W	ENSG00000041357	PSMA4	10168	49	70	70	1	4	0	GO:0004298 GO:0042802 GO:0006511 GO:0005634 GO:0005737 GO:0005829 GO:0005839
YDR205W	ENSG00000145740	SLC30A5	6381	19	38	36	1	-	0
YNL006W	ENSG00000167965	NP_071767.3	NP_071767.3	38	59	55	1	-	0
YOL069W	ENSG00000143228	NUF2	10817	18	41	40	1	0	0	GO:0003674 GO:0005515 GO:0007049 GO:0007059 GO:0007067 GO:0051301 GO:0000775 GO:0005634
YFL033C	ENSG00000120539	MASTL	10499	19	20	40	1	0	0	GO:0000166 GO:0004674 GO:0005524 GO:0016740 GO:0006468
YGR108W	ENSG00000157456	CCNB2	4131	30	43	51	1	0	0	GO:0005515 GO:0007049 GO:0007067 GO:0051301 GO:0005634 GO:0015630
YDL031W	ENSG00000123064	DDX54	13129	34	47	53	1	0	0	GO:0000166 GO:0003714 GO:0003723 GO:0004004 GO:0005102 GO:0005524 GO:0016787 GO:0016818 GO:0030331 GO:0006350 GO:0006355 GO:0006396 GO:0030520 GO:0005634 GO:0005730
YBR065C	ENSG00000086589	RBM22	10186	17	37	32	1	0	0	GO:0000166 GO:0003723 GO:0008270 GO:0046872 GO:0006397 GO:0008380 GO:0005634 GO:0005681
YKL203C	ENSG00000198793	FRAP1	3134	38	56	54	1	1	0	GO:0016049 GO:0016310 GO:0050826 GO:0042309 GO:0005942 GO:0030163 GO:0007584 GO:0016020 GO:0050825 GO:0005737 GO:0007165 GO:0016301 GO:0016773 GO:0051219 GO:0016740
YOR204W	ENSG00000215301	DDX3X	2154	48	67	61	1	2	0	GO:0004386 GO:0003676 GO:0008026 GO:0000166 GO:0003677 GO:0003723 GO:0004004 GO:0005524 GO:0016787 GO:0005634 GO:0005737 GO:0016607
YDL008W	ENSG00000215639	ENSP00000383552	ENSP00000383552	33	37	46	1	1	0	GO:0008270
YPL097W	ENSG00000139131	YARS2	13025	31	51	53	1	4	0	GO:0000166 GO:0004831 GO:0005515 GO:0005524 GO:0016874 GO:0006437 GO:0005737 GO:0005739 GO:0005759
YLR409C	ENSG00000134987	WDR36	10305	30	51	50	1	0	0	GO:0003674 GO:0006364 GO:0007601 GO:0050896 GO:0005575 GO:0032040
YGR231C	ENSG00000215021	PHB2	17843	49	68	70	1	2	0	GO:0004872 GO:0005515 GO:0016566 GO:0030331 GO:0006350 GO:0006355 GO:0016481 GO:0005634 GO:0005737 GO:0005739 GO:0005743 GO:0016020
YJR007W	ENSG00000134001	EIF2S1	4881	51	73	70	1	3	0	GO:0000049 GO:0003743 GO:0043022 GO:0006417 GO:0042255 GO:0005737 GO:0005850
YGL065C	ENSG00000119523	ALG2	9716	39	48	58	1	0	0	GO:0000033 GO:0016757 GO:0006488 GO:0009058 GO:0033577 GO:0016020 GO:0016021
YNL106C	ENSG00000159082	SYNJ1	9182	19	40	30	1	2	0	GO:0048489 GO:0030117 GO:0006836 GO:0030384 GO:0005198 GO:0015629 GO:0003676 GO:0004437 GO:0007155 GO:0003723 GO:0004439 GO:0004445 GO:0016787 GO:0006796 GO:0048488 GO:0005737
YBR034C	ENSG00000126457	PRMT1	4257	45	64	62	1	4	0	GO:0005515 GO:0008170 GO:0016740 GO:0006479 GO:0006952 GO:0007166 GO:0005634 GO:0005737
YOR308C	ENSG00000175467	SART1	10440	15	41	30	1	-	0
YDR398W	ENSG00000163811	WDR43	WDR43	20	39	35	1	0	0	GO:0005634
YGR200C	ENSG00000134759	ELP2	ELP2	28	50	47	1	2	0	GO:0003677 GO:0016944 GO:0006350 GO:0006357 GO:0005634 GO:0005730 GO:0005737 GO:0008023 GO:0016591
YOL138C	ENSG00000127580	WDR24	15665	18	24	36	1	-	0
YEL032W	ENSG00000112118	MCM3	4072	42	49	59	1	0	0	GO:0000166 GO:0003677 GO:0005515 GO:0005524 GO:0008094 GO:0017111 GO:0006260 GO:0006270 GO:0006350 GO:0006355 GO:0007049 GO:0005634 GO:0005658
YBL102W	ENSG00000213064 ENSG00000198818 ENSG00000173349	SFT2D2 SFT2D1 SFT2D3	14192	21	32	43	3	- - -	1
YDL100C	ENSG00000198356	ASNA1	3555	44	61	62	1	-	0
YKR008W	ENSG00000163939	PBRM1	PBRM1	8	48	17	1	-	0
YGL003C	ENSG00000105325	FZR1	4687	39	50	57	1	4	0	GO:0005515 GO:0008047 GO:0006511 GO:0006512 GO:0007049 GO:0007067 GO:0051301 GO:0005634 GO:0005680 GO:0005737
YCR031C	ENSG00000164587	RPS14	562	72	89	81	1	4	0	GO:0003723 GO:0003735 GO:0005515 GO:0000028 GO:0006412 GO:0030490 GO:0045892 GO:0005622 GO:0005840 GO:0022627
YDR490C	ENSG00000140992	PDPK1	5556	32	37	51	1	0	0	GO:0000166 GO:0004676 GO:0005515 GO:0005524 GO:0016740 GO:0006468 GO:0007242 GO:0008286 GO:0030036 GO:0005737 GO:0005886
YPL008W	ENSG00000013573 ENSG00000111788	DDX12 ENSP00000339557	DDX12	28	47	44	2	0 5	1	GO:0000166 GO:0003677 GO:0003723 GO:0004003 GO:0005524 GO:0016787 GO:0016818 GO:0006139 GO:0007049 GO:0005634 GO:0003676 GO:0008026
YFL037W	ENSG00000137285 ENSG00000198211 ENSG00000137267 ENSG00000176014	TUBB2B TUBB3 TUBB2A TUBB6	14707	74	85	88	4	1 4 1 1	1	GO:0000166 GO:0007017 GO:0005198 GO:0003924 GO:0005737 GO:0051258 GO:0005874 GO:0005525 GO:0043234 GO:0007018
YHL031C	ENSG00000108587	GOSR1	4936	21	50	44	1	0	0	GO:0005484 GO:0006886 GO:0006891 GO:0016192 GO:0042147 GO:0000139 GO:0005794 GO:0016020 GO:0016021 GO:0031201
YLR163C	ENSG00000105819 ENSG00000010256	PMPCB UQCRC1	7539	40	63	60	2	4 5	2	GO:0004222 GO:0004240 GO:0005515 GO:0005739 GO:0005743 GO:0005746 GO:0005759 GO:0006118 GO:0006119 GO:0006508 GO:0006810 GO:0008121 GO:0008270 GO:0009060 GO:0016020 GO:0016491 GO:0046872
YNR003C	ENSG00000132664	POLR3F	15156	23	44	44	1	1	0	GO:0005666 GO:0005515 GO:0003677 GO:0005634 GO:0003899 GO:0006359 GO:0006350
YIL063C	ENSG00000031823 ENSG00000164188	RANBP3 RANBP3L	4508	11	39	22	2	1 1	1	GO:0005737 GO:0005634 GO:0046907 GO:0005515
YNL102W	ENSG00000101868	POLA1	2416	31	51	51	1	1	0	GO:0006273 GO:0006303 GO:0000731 GO:0006270 GO:0005515 GO:0009268 GO:0000084 GO:0046982 GO:0006139 GO:0000785 GO:0009615 GO:0000166 GO:0003887 GO:0016740 GO:0003889 GO:0016020 GO:0019882 GO:0016363 GO:0003896 GO:0005635 GO:0008283 GO:0005654 GO:0006260 GO:0005529 GO:0005634 GO:0003677 GO:0008270 GO:0003676 GO:0006272 GO:0005730 GO:0046872 GO:0006955 GO:0003682 GO:0005658
YBR169C	ENSG00000120694	HSPH1	9990	31	58	47	1	1	0	GO:0051085 GO:0005737 GO:0005524 GO:0006986 GO:0006950 GO:0005515 GO:0000166
YGR208W	ENSG00000146733	PSPHL	11972	28	34	47	1	-	0
YCR093W	ENSG00000125107	CNOT1	11999	21	45	39	1	0	0	GO:0006350 GO:0006355
YGR078C	ENSG00000155959	VBP1	2135	37	55	56	1	4	0	GO:0051082 GO:0006457 GO:0005634 GO:0005737 GO:0016272
YGR204W	ENSG00000100714	MTHFD1	1403	57	71	72	1	4	0	GO:0000166 GO:0004329 GO:0004477 GO:0004488 GO:0005515 GO:0005524 GO:0016155 GO:0016491 GO:0016787 GO:0016874 GO:0000105 GO:0006164 GO:0006548 GO:0006730 GO:0008152 GO:0008652 GO:0009086 GO:0009396 GO:0005737 GO:0005739
YDL108W	ENSG00000134058	CDK7	15993	41	65	58	1	0	0	GO:0000166 GO:0003713 GO:0004693 GO:0005524 GO:0008022 GO:0008353 GO:0016740 GO:0050681 GO:0000079 GO:0006281 GO:0006350 GO:0006367 GO:0006468 GO:0007049 GO:0008283 GO:0030521 GO:0045944 GO:0051301 GO:0005634
YER049W	ENSG00000087263	OGFOD1	8553	24	37	44	1	4	0	GO:0005506 GO:0016491 GO:0016702 GO:0016706 GO:0031418 GO:0046872 GO:0019538
YCR066W	ENSG00000070950	RAD18	9242	18	39	38	1	2	0	GO:0003676 GO:0003677 GO:0003684 GO:0005515 GO:0008270 GO:0016874 GO:0046872 GO:0006281 GO:0006512 GO:0000785 GO:0005634
YGR047C	ENSG00000119041	GTF3C3	11997	22	37	42	1	-	0
YJR103W	ENSG00000171793	CTPS	465	54	74	71	1	-	0
YJL091C	ENSG00000184886	PIGW	11432	30	50	48	1	0	0	GO:0008415 GO:0016746 GO:0006506 GO:0005783 GO:0005789 GO:0016020 GO:0016021
YER172C	ENSG00000144028	ASCC3L1	3391	39	59	60	1	4	0
YMR272C	ENSG00000103089	FA2H	16873	30	46	47	1	0	0	GO:0005506 GO:0016491 GO:0020037 GO:0006118 GO:0006633 GO:0006810 GO:0005783 GO:0005789 GO:0005792 GO:0016020 GO:0016021
YER014W	ENSG00000143224	PPOX	2953	25	39	45	1	0	0	GO:0004729 GO:0016491 GO:0050660 GO:0006118 GO:0006783 GO:0005739 GO:0016020 GO:0031304
YNL299W	ENSG00000121274	PAPD5	16119	24	38	39	1	2	0	GO:0003674 GO:0003677 GO:0003887 GO:0016740 GO:0016779 GO:0006260 GO:0007049 GO:0007067 GO:0008150 GO:0051301 GO:0005575 GO:0005634
YHR079C	ENSG00000178607 ENSG00000134398	ERN1 ERN2	4943	26	39	44	2	2 0	1	GO:0005634 GO:0004672 GO:0004713 GO:0003677 GO:0046777 GO:0005515 GO:0006464 GO:0006986 GO:0006987 GO:0030176 GO:0000166 GO:0000287 GO:0004519 GO:0004674 GO:0005524 GO:0016740 GO:0016787 GO:0016891 GO:0006118 GO:0006350 GO:0006355 GO:0006397 GO:0006468 GO:0006915 GO:0006917 GO:0006950 GO:0007050 GO:0016075 GO:0016481 GO:0005783 GO:0005789 GO:0016020 GO:0016021
YOR116C	ENSG00000148606	POLR3A	17879	52	66	69	1	-	0
YBL072C	ENSG00000142937	RPS8	15969	58	77	70	1	4	0	GO:0005622 GO:0005840
YJL176C	ENSG00000139613 ENSG00000173473	SMARCC2 SMARCC1	3437	15	40	27	2	4 4	1	GO:0045892 GO:0003677 GO:0003682 GO:0003713 GO:0008022 GO:0047485 GO:0006333 GO:0006338 GO:0006350 GO:0006357 GO:0009887 GO:0045893 GO:0000785 GO:0005622 GO:0005634 GO:0005654 GO:0016514
YNR038W	ENSG00000185163	DDX51	10865	24	43	40	1	2	0	GO:0003676 GO:0004386 GO:0000166 GO:0003723 GO:0005524 GO:0008026 GO:0016787 GO:0006364 GO:0005634
YPL135W	ENSG00000136003	ISCU	14828	59	70	69	1	0	0	GO:0005506 GO:0032947 GO:0046872 GO:0051536 GO:0009399 GO:0016226 GO:0005634 GO:0005737 GO:0005739 GO:0005829
YLR167W	ENSG00000198708	ENSP00000375457	ENSP00000375457	78	85	83	1	-	0
YMR102C	ENSG00000131725	WDR44	11682	19	34	31	1	0	0	GO:0005737 GO:0005768 GO:0005794 GO:0010008 GO:0016020
YBR192W	ENSG00000114120	SLC25A36	7688	38	49	59	1	-	0
YER110C	ENSG00000196497	IPO4	7022	21	41	43	1	2	0	GO:0005488 GO:0005737 GO:0005643 GO:0006644 GO:0004623 GO:0016042 GO:0005515 GO:0008565 GO:0000059 GO:0006886 GO:0005634
YJL002C	ENSG00000163902	RPN1	1598	19	46	36	1	-	0
YFR019W	ENSG00000115020	PIP5K3	17852	23	38	41	1	-	0
YHR013C	ENSG00000102030 ENSG00000156269	ARD1A ARD1B	2056	41	56	57	2	0 2	1	GO:0005515 GO:0004596 GO:0008080 GO:0008415 GO:0016740 GO:0008152 GO:0005634 GO:0005737
YOR004W	ENSG00000147679	C8orf53	17499	29	45	46	1	-	0
YJL060W	ENSG00000137944 ENSG00000171097	CCBL2 CCBL1	13752	29	50	49	2	4 1	1	GO:0000166 GO:0003676 GO:0009058 GO:0005829 GO:0047804 GO:0016740 GO:0016212 GO:0006575 GO:0008483 GO:0016847 GO:0047316 GO:0005737 GO:0016829 GO:0030170 GO:0016769
YOR270C	ENSG00000033627	ATP6V0A1	1886	39	55	56	1	-	0
YJR077C	ENSG00000075415	SLC25A3	2654	35	60	51	1	-	0
YBR103W	ENSG00000177565	TBL1XR1	15476	17	31	32	1	1	0	GO:0016568 GO:0006355 GO:0005634 GO:0006350 GO:0006512
YDL074C	ENSG00000103549	RNF40	7411	15	44	30	1	4	0	GO:0005515 GO:0008270 GO:0016874 GO:0046872 GO:0006512 GO:0016568 GO:0005634 GO:0005694
YNL041C	ENSG00000133103	COG6	8445	18	33	42	1	2	0	GO:0015031 GO:0000139 GO:0005794 GO:0016020 GO:0017119
YGL130W	ENSG00000111880	RNGTT	4621	19	39	30	1	4	0	GO:0004484 GO:0004651 GO:0004725 GO:0008138 GO:0016740 GO:0016779 GO:0016787 GO:0016791 GO:0006370 GO:0006470 GO:0005634
YJL172W	ENSG00000162877	NP_689704.3	NP_689704.3	18	27	31	1	-	0
YPR175W	ENSG00000100479	POLE2	16007	28	38	50	1	4	0	GO:0003677 GO:0003893 GO:0016740 GO:0016779 GO:0006260 GO:0006281 GO:0005634
YOR112W	ENSG00000142186	SCYL1	6414	15	32	30	1	1	0	GO:0003677 GO:0006355 GO:0008150 GO:0006350 GO:0005515 GO:0004713 GO:0005634 GO:0004672 GO:0006468 GO:0004674 GO:0005524 GO:0005737
YJR073C	ENSG00000133027	PEMT	3862	35	57	50	1	0	0	GO:0004608 GO:0016740 GO:0006629 GO:0006656 GO:0008283 GO:0008654 GO:0005739 GO:0005783 GO:0005789 GO:0016020 GO:0016021 GO:0031966
YNL302C	ENSG00000105372	RPS19	4591	48	65	64	1	-	0
YPR036W	ENSG00000047249	ATP6V1H	10591	21	43	42	1	-	0
YPR032W	ENSG00000145087 ENSG00000164506	STXBP5L STXBP5	19367	15	35	31	2	1 4	1	GO:0015031 GO:0016192 GO:0005737 GO:0005886 GO:0016021 GO:0030054 GO:0030659 GO:0031410 GO:0045202
YPL235W	ENSG00000183207	RUVBL2	16070	66	82	83	1	4	0	GO:0000166 GO:0003684 GO:0004003 GO:0005524 GO:0016787 GO:0042802 GO:0051082 GO:0001558 GO:0006281 GO:0006310 GO:0006350 GO:0006355 GO:0006457 GO:0016568 GO:0005622 GO:0005634 GO:0005737 GO:0005829 GO:0016020 GO:0016363 GO:0035267
YPL078C	ENSG00000116459	ATP5F1	4467	19	41	39	1	-	0
YNL072W	ENSG00000104889	RNASEH2A	6914	36	53	54	1	4	0	GO:0003723 GO:0004519 GO:0004523 GO:0004540 GO:0016787 GO:0046872 GO:0006260 GO:0006401 GO:0005634
YKL007W	ENSG00000116489	CAPZA1	3347	28	52	49	1	-	0
YGR274C	ENSG00000147133 ENSG00000122728	TAF1 TAF1L	2436	14	46	26	2	0	1	GO:0000166 GO:0005515 GO:0005524 GO:0016301 GO:0016740 GO:0000080 GO:0006355 GO:0046777 GO:0003677 GO:0004402 GO:0004674 GO:0016563 GO:0017025 GO:0006350 GO:0006352 GO:0006357 GO:0007049 GO:0007140 GO:0005634 GO:0005669
YDL047W	ENSG00000119414	PPP6C	2141	61	75	77	1	4	0	GO:0004721 GO:0005506 GO:0016787
YGL238W	ENSG00000124207	CSE1L	3217	35	56	55	1	4	0	GO:0005515 GO:0008262 GO:0008565 GO:0000059 GO:0006886 GO:0006915 GO:0008283 GO:0005634 GO:0005643 GO:0005737
YGR116W	ENSG00000109111	SUPT6H	3211	20	45	38	1	4	0	GO:0003700 GO:0003723 GO:0005515 GO:0016788 GO:0006338 GO:0006350 GO:0006355 GO:0005634
YGR112W	ENSG00000148290	SURF1	1711	28	33	44	1	0	0	GO:0004129 GO:0006118 GO:0008535 GO:0009060 GO:0005739 GO:0005746 GO:0016020 GO:0016021
YNL118C	ENSG00000172795	DCP2	13125	29	21	49	1	0	0	GO:0003723 GO:0005515 GO:0016787 GO:0030145 GO:0046872 GO:0000184 GO:0005634 GO:0005737
YGL207W	ENSG00000092201	SUPT16H	16088	34	54	54	1	1	0	GO:0005634 GO:0006281 GO:0006337 GO:0006508 GO:0006260 GO:0016021 GO:0006350 GO:0005245 GO:0005694 GO:0008235 GO:0008159 GO:0006816 GO:0006366 GO:0006355
YMR076C	ENSG00000083642	PDS5B	PDS5B	15	38	34	1	2	0	GO:0003674 GO:0003677 GO:0005524 GO:0042802 GO:0007049 GO:0007064 GO:0007067 GO:0008283 GO:0008285 GO:0051301 GO:0005634
YNL110C	ENSG00000155438	MKI67IP	17576	18	45	33	1	4	0	GO:0000166 GO:0003723 GO:0005515 GO:0006461 GO:0009303 GO:0016072 GO:0000794 GO:0005634 GO:0005654 GO:0005730 GO:0005737
YBR019C	ENSG00000117308	GALE	6092	53	34	69	1	2	0	GO:0016491 GO:0008152 GO:0006694 GO:0003854 GO:0003824 GO:0016857 GO:0006808 GO:0016564 GO:0045226 GO:0008831 GO:0003978 GO:0005488 GO:0016853 GO:0050662 GO:0005975 GO:0006012 GO:0044237
YOR312C	ENSG00000105640 ENSG00000212695	RPL18A Q76N54 ENSP00000345843 ENSP00000375262	16045	53	69	68	2	5 5	1	GO:0003723 GO:0003735 GO:0005515 GO:0005622 GO:0005840 GO:0005842 GO:0006412
YEL044W	ENSG00000153391	C18orf37	10719	16	33	28	1	-	0
YHR117W	ENSG00000154174	TOMM70A	16194	22	37	39	1	4	0	GO:0005515 GO:0005739 GO:0005741 GO:0016020 GO:0016021 GO:0019867
YEL013W	ENSG00000173801	JUP	1414	12	35	27	1	4	0	GO:0005488
YOL119C	ENSG00000163053	SLC16A14	15347	17	30	29	1	-	0
YPL043W	ENSG00000106344	RBM28	7668	21	42	38	1	0	0	GO:0000166 GO:0003723 GO:0005634
YOL111C	ENSG00000102178	UBL4A	2417	20	31	36	1	0	0	GO:0008639 GO:0006464
YGR278W	ENSG00000163510	NP_065994.1	NP_065994.1	17	50	31	1	-	0
YLR048W	ENSG00000168028	RPSAP15	RPSAP15	46	69	59	1	-	0
YNL141W	ENSG00000196839	ADA	38	19	43	37	1	0	0	GO:0004000 GO:0016787 GO:0006163 GO:0006955 GO:0009168 GO:0005737
YDR071C	ENSG00000129673	AANAT	2974	21	39	36	1	4	0	GO:0004059 GO:0008415 GO:0016740 GO:0007623 GO:0008152
YIL079C	ENSG00000147905	ZCCHC7	15703	11	29	19	1	4	0	GO:0003676 GO:0008270 GO:0046872
YIL075C	ENSG00000173692	PSMD1	10169	41	61	60	1	0	0	GO:0005515 GO:0000502 GO:0005829 GO:0005838
YGL073W	ENSG00000215702 ENSG00000185122	Q9HAV2 HSF1	Q9HAV2	13	5	28	2	1	1	GO:0003677 GO:0003700 GO:0005515 GO:0043565 GO:0006350 GO:0006355 GO:0006950 GO:0005634 GO:0005737
YOR074C	ENSG00000176890	TYMS	1774	59	74	72	1	1	0	GO:0006281 GO:0006139 GO:0016740 GO:0048015 GO:0008168 GO:0006260 GO:0006231 GO:0004799 GO:0009157 GO:0009165
YOR070C	ENSG00000065491 ENSG00000054611	TBC1D22B TBC1D22A	15475	33	43	50	2	- -	1
YNL241C	ENSG00000160211	G6PD	2377	40	60	54	1	0	0	GO:0004345 GO:0005488 GO:0016491 GO:0005975 GO:0006006 GO:0006010 GO:0006098 GO:0008152 GO:0005575 GO:0005737
YBR173C	ENSG00000132963	POMP	12613	25	45	48	1	2	0	GO:0006457 GO:0006955 GO:0005634 GO:0005737 GO:0005829 GO:0043234
YOR182C	ENSG00000149806	FAU	2	27	66	31	1	-	0
YDL116W	ENSG00000111581	NUP107	6356	15	39	30	1	-	0
YIL044C	ENSG00000112305	SMAP1	18072	16	39	25	1	0	0	GO:0008060 GO:0008270 GO:0046872 GO:0032312 GO:0005886
YDR017C	ENSG00000176095	IHPK1	7379	25	19	46	1	4	0	GO:0004428 GO:0008440 GO:0016740 GO:0050517 GO:0046854 GO:0005634 GO:0005737
YLR117C	ENSG00000101343	CRNKL1	9898	30	57	46	1	1	0	GO:0003674 GO:0008380 GO:0005737 GO:0005681 GO:0000245 GO:0006397 GO:0005634 GO:0006396 GO:0005622
YDR129C	ENSG00000102024 ENSG00000136167 ENSG00000120756	PLS3 LCP1 PLS1	2133	38	59	60	3	0 1 0	0	GO:0005829 GO:0005884 GO:0051015 GO:0042802 GO:0008150 GO:0001726 GO:0003779 GO:0001891 GO:0051017 GO:0005737 GO:0005509 GO:0005515 GO:0017128 GO:0009615 GO:0017121 GO:0030168 GO:0005886 GO:0016021
YGL173C	ENSG00000114127	XRN1	10470	26	49	44	1	0	0	GO:0003677 GO:0003723 GO:0004527 GO:0005515 GO:0016787 GO:0007049 GO:0045786 GO:0005622 GO:0005737
YDL243C	ENSG00000053371	AKR7A2	4567	20	40	36	1	1	0	GO:0016491 GO:0005794 GO:0009055 GO:0005739 GO:0004032 GO:0006081 GO:0005975
YGL019W	ENSG00000204435	LY6G5B	10063	40	50	59	1	-	0
YOR151C	ENSG00000047315	POLR2B	15943	60	72	75	1	-	0
YBR254C	ENSG00000196459	TRAPPC2	2189	37	50	60	1	1	0	GO:0001501 GO:0006810 GO:0006350 GO:0006355 GO:0008134 GO:0005783 GO:0005737 GO:0006888 GO:0005794 GO:0005622
YOL115W	ENSG00000121274	PAPD5	16119	23	41	38	1	2	0	GO:0003674 GO:0003677 GO:0003887 GO:0016740 GO:0016779 GO:0006260 GO:0007049 GO:0007067 GO:0008150 GO:0051301 GO:0005575 GO:0005634
YPL178W	ENSG00000114503 ENSG00000170935	NCBP2 NCBP2L	5503	49	50	67	2	0 -	1	GO:0000166 GO:0000339 GO:0005515 GO:0006408 GO:0006810 GO:0008380 GO:0046833 GO:0051028 GO:0005634
YBL088C	ENSG00000149311	ATM	6347	17	39	36	1	0	0	GO:0003677 GO:0004674 GO:0016303 GO:0016740 GO:0047485 GO:0006281 GO:0007049 GO:0007094 GO:0007131 GO:0007165 GO:0010212 GO:0045786 GO:0005634 GO:0031410
YMR010W	ENSG00000122490	PQLC1	11454	23	29	43	1	2	0	GO:0016020 GO:0016021
YJL072C	ENSG00000131153	GINS2	15197	28	46	54	1	4	0	GO:0005515 GO:0006260 GO:0005634
YBL084C	ENSG00000004897	CDC27	304	25	46	42	1	0	0	GO:0005515 GO:0007091 GO:0008283 GO:0005634 GO:0005680 GO:0005737 GO:0005813 GO:0005876
YGL142C	ENSG00000069943	PIGB	4988	27	42	47	1	2	0	GO:0000030 GO:0016757 GO:0006486 GO:0006506 GO:0005783 GO:0005789 GO:0016020 GO:0016021
YAL021C	ENSG00000138767	CNOT6L	10841	30	34	48	1	1	0	GO:0005515
YBR111C	ENSG00000165609	NUDT5	14851	34	49	49	1	0	0	GO:0000287 GO:0005515 GO:0016787 GO:0019144 GO:0047631 GO:0051061 GO:0009117 GO:0009191 GO:0019303 GO:0005622
YOR124C	ENSG00000155313 ENSG00000048028	USP25 USP28	5296	15	28	33	2	1 4	1	GO:0006508 GO:0006464 GO:0004221 GO:0008234 GO:0006511 GO:0006512
YGR020C	ENSG00000128524	ATP6V1F	6198	51	66	66	1	-	0
YBR223C	ENSG00000042088	TDP1	6226	19	41	36	1	-	0
YDR075W	ENSG00000149923	PPP4C	3615	61	75	75	1	4	0	GO:0004704 GO:0004722 GO:0005506 GO:0005515 GO:0016787 GO:0030145 GO:0046872 GO:0000226 GO:0005634 GO:0005737 GO:0005813
YLL024C	ENSG00000109971	HSPA8	7205	75	86	85	1	4	0	GO:0000166 GO:0005515 GO:0005524 GO:0042623 GO:0006457 GO:0006986 GO:0005622 GO:0005634 GO:0005737 GO:0009986 GO:0042470
YLR175W	ENSG00000130826	DKC1	2129	56	74	70	1	0	0	GO:0003720 GO:0003723 GO:0005515 GO:0016439 GO:0016853 GO:0006364 GO:0007004 GO:0008283 GO:0031119 GO:0005634 GO:0005654 GO:0005697 GO:0005730
YDR183W	ENSG00000115514	TXNDC9	15592	29	50	51	1	4	0	GO:0003674 GO:0005515 GO:0008150 GO:0005575
YNR019W	ENSG00000167780	SOAT2	3202	18	27	33	1	0	0	GO:0004772 GO:0008415 GO:0016740 GO:0006629 GO:0008202 GO:0008203 GO:0005783 GO:0005789 GO:0016020 GO:0016021
YER122C	ENSG00000166130	NP_710154.1	NP_710154.1	8	19	25	1	-	0
YMR222C	ENSG00000214014	NP_543012.1	NP_543012.1	24	39	39	1	-	0
YDR448W	ENSG00000108264	TADA2L	3784	27	50	49	1	4	0	GO:0003700 GO:0003712 GO:0008270 GO:0006355 GO:0006366 GO:0005634 GO:0005694
YLR148W	ENSG00000104142	VPS18	9776	20	42	40	1	2	0	GO:0016192 GO:0005764 GO:0006886 GO:0003779 GO:0005515 GO:0008270 GO:0046872 GO:0007032 GO:0015031 GO:0005765 GO:0005769 GO:0005884 GO:0016020 GO:0031902
YFR027W	ENSG00000171320	ESCO2	18564	10	40	18	1	2	0	GO:0008270 GO:0008415 GO:0016740 GO:0046872 GO:0006281 GO:0007049 GO:0005634
YBL022C	ENSG00000196365	LONP1	5689	42	51	61	1	4	0	GO:0000166 GO:0003677 GO:0004176 GO:0004252 GO:0005524 GO:0017111 GO:0006510 GO:0005739 GO:0005759
YDR440W	ENSG00000104885	DOT1L	10455	6	36	12	1	2	0	GO:0008168 GO:0016740 GO:0018024 GO:0016568 GO:0005634
YHR021C	ENSG00000177954 ENSG00000130041	RS27 RPS27	RS27	70	78	76	2	0 4	1	GO:0003723 GO:0005515 GO:0008270 GO:0046872 GO:0007165 GO:0008283 GO:0022627 GO:0003735 GO:0006412 GO:0005622 GO:0005840
YIL048W	ENSG00000166377	ATP9B	16528	44	61	61	1	2	0	GO:0003824 GO:0000166 GO:0000287 GO:0004012 GO:0005524 GO:0015662 GO:0016787 GO:0019829 GO:0006810 GO:0008152 GO:0015914 GO:0015917 GO:0016020 GO:0016021
YNL218W	ENSG00000124535	WRNIP1	10494	33	53	47	1	1	0	GO:0030174 GO:0016887 GO:0000731 GO:0005524 GO:0006275 GO:0003688 GO:0006270 GO:0005634 GO:0017111 GO:0005515 GO:0006281 GO:0000166 GO:0003677 GO:0016787
YBR142W	ENSG00000089737	DDX24	5860	25	47	43	1	0	0	GO:0000166 GO:0003723 GO:0004004 GO:0005524 GO:0016787 GO:0016070 GO:0005575 GO:0005730
YPL212C	ENSG00000177192	PUS1	10481	30	38	49	1	4	0	GO:0000049 GO:0004730 GO:0016439 GO:0016853 GO:0001522 GO:0008033 GO:0005634
YLR244C	ENSG00000164024	METAP1	10071	48	63	63	1	1	0	GO:0005737 GO:0006417 GO:0005515 GO:0031365 GO:0006508 GO:0050897 GO:0018206 GO:0008235 GO:0008233 GO:0046872 GO:0004239
YDR121W	ENSG00000148229	POLE3	6274	24	35	46	1	4	0	GO:0003893 GO:0005515 GO:0016740 GO:0016779 GO:0043565 GO:0006260 GO:0005622 GO:0005634
YJL076W	ENSG00000164190	NIPBL	10560	5	32	13	1	2	0	GO:0005488 GO:0007049 GO:0005634
YMR284W	ENSG00000196419	XRCC6	1071	18	39	38	1	4	0	GO:0003677 GO:0003690 GO:0004003 GO:0005515 GO:0006266 GO:0006281 GO:0006303 GO:0006310 GO:0045893 GO:0005624 GO:0005634 GO:0005667 GO:0005737 GO:0005958
YER157W	ENSG00000136152	COG3	8443	19	40	39	1	2	0	GO:0016192 GO:0005515 GO:0008565 GO:0006486 GO:0006886 GO:0006888 GO:0006890 GO:0006891 GO:0033365 GO:0050821 GO:0005794 GO:0005801 GO:0016020 GO:0017119
YPR187W	ENSG00000100142	POLR2F	5105	55	57	70	1	4	0	GO:0003677 GO:0003899 GO:0006366 GO:0045449 GO:0005634 GO:0030880
YNL310C	ENSG00000213221	C9orf151	C9orf151	24	39	38	1	-	0
YPR048W	ENSG00000188566	NDOR1	10444	29	49	50	1	4	0	GO:0005506 GO:0009055 GO:0010181 GO:0050660 GO:0050661 GO:0006118 GO:0005737 GO:0016020
YGL115W	ENSG00000181929 ENSG00000106617	PRKAG1 PRKAG2	4118	31	54	51	2	- -	1
YGL111W	ENSG00000133316	WDR74	8548	21	33	39	1	2	0	GO:0005634
YGL246C	ENSG00000204348	DOM3Z	16186	20	39	38	1	0	0	GO:0042802 GO:0051059 GO:0006952 GO:0006986 GO:0007584 GO:0005829 GO:0043234
YJL014W	ENSG00000163468	CCT3	8969	57	77	76	1	4	0	GO:0000166 GO:0005524 GO:0051082 GO:0006457 GO:0005737
YDL028C	ENSG00000112742	TTK	4973	20	45	40	1	0	0	GO:0000166 GO:0004674 GO:0004713 GO:0005524 GO:0016740 GO:0006468 GO:0007052 GO:0007094 GO:0008284 GO:0005819
YKL073W	ENSG00000149428	HYOU1	3448	21	45	40	1	0	0	GO:0000166 GO:0005515 GO:0005524 GO:0001666 GO:0005783 GO:0005788
YHR156C	ENSG00000169217	CD2BP2	5127	20	37	36	1	-	0
YLR275W	ENSG00000125743	SNRPD2	3038	50	77	72	1	3	0	GO:0005737 GO:0030532 GO:0016071 GO:0005515 GO:0006397 GO:0030529 GO:0003723 GO:0005681 GO:0005634 GO:0008380 GO:0000245
YKL181W	ENSG00000141127	PRPSAP2	4789	37	49	57	1	-	0
YDR287W	ENSG00000133731	IMPA1	3641	35	53	56	1	0	0	GO:0000287 GO:0008934 GO:0016787 GO:0031403 GO:0042578 GO:0005975 GO:0006661 GO:0006796 GO:0007165 GO:0005737
YNL088W	ENSG00000131747 ENSG00000077097	P11388-2 TOP2B	P11388-2	36	58	51	2	1 2	1	GO:0045944 GO:0006468 GO:0005634 GO:0003677 GO:0005654 GO:0005737 GO:0000792 GO:0004672 GO:0005694 GO:0005829 GO:0006259 GO:0000166 GO:0003682 GO:0003918 GO:0005080 GO:0005524 GO:0008022 GO:0042826 GO:0046982 GO:0001764 GO:0006265 GO:0007409 GO:0030900
YOL027C	ENSG00000168924	LETM1	5101	21	47	37	1	2	0	GO:0005509 GO:0007165 GO:0007275 GO:0005739 GO:0005743 GO:0005887 GO:0016020
YLR383W	ENSG00000163029	SMC6	10242	22	44	45	1	0	0	GO:0000166 GO:0005524 GO:0006281 GO:0006310 GO:0005622 GO:0005634 GO:0005694
YPL086C	ENSG00000134014	ELP3	10936	74	84	86	1	2	0	GO:0005634 GO:0006357 GO:0008152 GO:0006350 GO:0005737 GO:0003677 GO:0003824 GO:0046961 GO:0016944 GO:0015986 GO:0051536 GO:0016591 GO:0008023 GO:0016469 GO:0005730 GO:0046872 GO:0006754 GO:0046933 GO:0004402 GO:0005506 GO:0005515 GO:0008080 GO:0008415 GO:0008607 GO:0016740
YPL082C	ENSG00000095564	BTAF1	5546	37	56	56	1	0	0	GO:0000166 GO:0003700 GO:0004386 GO:0005524 GO:0016787 GO:0016481 GO:0005634
YHR129C	ENSG00000115073 ENSG00000138107	ACTR1B ACTR1A	5508	49	67	68	2	4 4	1	GO:0000166 GO:0005198 GO:0005515 GO:0005524 GO:0016192 GO:0005737 GO:0005813 GO:0005856 GO:0005869
YLR240W	ENSG00000078142	PIK3C3	4009	33	51	50	1	1	0	GO:0016740 GO:0005515 GO:0000166 GO:0005942 GO:0004672 GO:0005524 GO:0016773 GO:0046854 GO:0006468 GO:0004428 GO:0030145 GO:0016303 GO:0048015
YIL144W	ENSG00000080986	NDC80	6277	20	40	43	1	2	0	GO:0016192 GO:0016020 GO:0005515 GO:0000070 GO:0007049 GO:0007051 GO:0048015 GO:0051301 GO:0000775 GO:0005634
YDR513W	ENSG00000023572	GLRX2	12112	24	47	41	1	0	0	GO:0005506 GO:0008794 GO:0009053 GO:0015035 GO:0015038 GO:0030508 GO:0046872 GO:0051537 GO:0006118 GO:0006467 GO:0006749 GO:0006810 GO:0006915 GO:0006980 GO:0009266 GO:0009268 GO:0009966 GO:0010033 GO:0030154 GO:0030503 GO:0042262 GO:0042542 GO:0045449 GO:0005634 GO:0005739
YLR087C	ENSG00000138688	KIAA1109	11126	5	21	12	1	1	0	GO:0004190 GO:0006508
YML125C	ENSG00000100243	CYB5R3	8942	31	49	50	1	-	0
YIR022W	ENSG00000166562 ENSG00000140612	SEC11C SEC11A	15310	40	64	55	2	1 1	1	GO:0005515 GO:0016021 GO:0006508 GO:0016020 GO:0005792 GO:0008236 GO:0005783 GO:0006465 GO:0008233
YLR083C	ENSG00000101337	TM9SF4	15514	36	51	55	1	1	0	GO:0016020 GO:0016021
YDR225W	ENSG00000198374 ENSG00000196747 ENSG00000196787	HIST1H2AH H2A1 v	13655	76	84	86	3	- - -	1
YOL081W	ENSG00000196712	NF1	1203	17	31	34	1	0	0	GO:0005099 GO:0005515 GO:0000165 GO:0001649 GO:0001656 GO:0001666 GO:0001889 GO:0001937 GO:0001952 GO:0007049 GO:0007165 GO:0007265 GO:0007406 GO:0007420 GO:0007422 GO:0007507 GO:0008542 GO:0014065 GO:0021510 GO:0021897 GO:0021987 GO:0022011 GO:0030036 GO:0030199 GO:0030325 GO:0030336 GO:0032320 GO:0042060 GO:0042992 GO:0043407 GO:0043409 GO:0043473 GO:0043525 GO:0043535 GO:0045124 GO:0045685 GO:…
YPL020C	ENSG00000079387 ENSG00000163904	SENP1 SENP2	7153	14	32	30	2	2 0	1	GO:0016926 GO:0004175 GO:0005515 GO:0008234 GO:0016929 GO:0006508 GO:0006512 GO:0015031 GO:0030111 GO:0051028 GO:0065002 GO:0005634 GO:0005643 GO:0005737
YNL153C	ENSG00000101132	PFDN4	5358	34	57	55	1	4	0	GO:0051082 GO:0051087 GO:0006457 GO:0007022 GO:0005829 GO:0016272
YJR050W	ENSG00000172780	ISY1	13834	21	48	34	1	0	0	GO:0006397 GO:0008380 GO:0005634 GO:0005681
YBR081C	ENSG00000112983	BRD8	4166	12	28	30	1	0	0	GO:0003700 GO:0003706 GO:0003713 GO:0004887 GO:0001558 GO:0006350 GO:0006357 GO:0007166 GO:0016568 GO:0005634
YGL211W	ENSG00000142544 ENSG00000213818	ATPBD3 ENSP00000379732	14270	44	60	62	2	- -	1
YMR080C	ENSG00000005007	UPF1	3254	39	61	52	1	4	0	GO:0000166 GO:0003677 GO:0003682 GO:0003723 GO:0004004 GO:0004386 GO:0005515 GO:0005524 GO:0008270 GO:0016787 GO:0046872 GO:0000184 GO:0006260 GO:0006281 GO:0006396 GO:0006406 GO:0006449 GO:0007049 GO:0000785 GO:0005737
YEL056W	ENSG00000162521 ENSG00000102054	RBBP4 RBBP7	4232	34	56	53	2	2 2	1	GO:0007049 GO:0008094 GO:0016581 GO:0006338 GO:0008285 GO:0005515 GO:0006260 GO:0006350 GO:0006355 GO:0007275 GO:0008283 GO:0016568 GO:0005634
YKR059W	ENSG00000156976	EIF4A2	3062	62	80	77	1	-	0
YEL052W	ENSG00000135537	LACE1	11223	34	49	52	1	0	0	GO:0000166 GO:0005524
YGL054C	ENSG00000143771	CNIH4	13709	40	59	58	1	0	0	GO:0005515 GO:0007242 GO:0005783 GO:0016020 GO:0016021
YBR023C	ENSG00000103044	HAS3	3889	18	18	38	1	0	0	GO:0016757 GO:0050501 GO:0005975 GO:0005887 GO:0016020
YGL027C	ENSG00000115275	GCS1	GCS1	28	43	43	1	2	0	GO:0004573 GO:0016798 GO:0006487 GO:0008152 GO:0009311 GO:0005624 GO:0005783 GO:0005789 GO:0016020 GO:0016021
YMR026C	ENSG00000108733	PEX12	3455	23	41	45	1	0	0	GO:0008022 GO:0008270 GO:0016558 GO:0005777 GO:0005778 GO:0005779 GO:0016020 GO:0016021
YEL021W	ENSG00000114491	UMPS	2022	27	67	37	1	4	0	GO:0004588 GO:0004590 GO:0016757 GO:0016829 GO:0006207 GO:0006221 GO:0006222 GO:0008152 GO:0009116
YPL051W	ENSG00000101246	ARFRP1	5264	46	66	65	1	4	0	GO:0005525
YML121W	ENSG00000083750 ENSG00000155876	RRAGB RRAGA	6710	43	69	57	2	0 2	1	GO:0005515 GO:0007165 GO:0007264 GO:0015031 GO:0000166 GO:0005525 GO:0042803 GO:0046982 GO:0051219 GO:0006915 GO:0007166 GO:0008219 GO:0019048 GO:0045919 GO:0005634 GO:0005737
YLR056W	ENSG00000109929	SC5DL	9078	43	49	60	1	-	0
YCR024C	ENSG00000137513	NARS2	8026	34	51	53	1	-	0
YNR054C	ENSG00000146109	ABT1	16469	22	37	43	1	0	0	GO:0003677 GO:0003713 GO:0003723 GO:0016251 GO:0006350 GO:0006355 GO:0006366 GO:0005634 GO:0005667
YBR085W	ENSG00000005022 ENSG00000151729	SLC25A5 SLC25A4	2147	52	64	66	2	- -	1
YPL151C	ENSG00000171566	PLRG1	16181	35	61	53	1	0	0	GO:0003714 GO:0004871 GO:0005515 GO:0006397 GO:0008380 GO:0005634 GO:0005681 GO:0016607
YNL284C	ENSG00000137547	MRPL15	14742	29	42	46	1	4	0	GO:0003735 GO:0006412 GO:0005622 GO:0005739 GO:0005840 GO:0015934
YNL280C	ENSG00000143815 ENSG00000149809	LBR TM7SF2	2488	27	53	38	2	0 1	2	GO:0003677 GO:0004872 GO:0005521 GO:0005634 GO:0005637 GO:0005639 GO:0016021 GO:0005783 GO:0005887 GO:0016491 GO:0016020 GO:0050613 GO:0006695
YLR025W	ENSG00000100931 ENSG00000101421	CHMP4A CHMP4B	16597	33	54	49	1	4 1	0	GO:0005515 GO:0008289 GO:0015031 GO:0016020 GO:0030659 GO:0031410 GO:0005737
YNL126W	ENSG00000130640	TUBGCP2	18245	14	33	31	1	4	0	GO:0006461 GO:0007020 GO:0000922 GO:0005813 GO:0005881
YDL155W	ENSG00000157456	CCNB2	4131	29	46	50	1	0	0	GO:0005515 GO:0007049 GO:0007067 GO:0051301 GO:0005634 GO:0015630
YGR098C	ENSG00000135476	ESPL1	6825	13	39	30	1	0	0	GO:0005515 GO:0008234 GO:0000070 GO:0000910 GO:0006508 GO:0006915 GO:0007059 GO:0040001 GO:0045842 GO:0045875 GO:0005634 GO:0005737 GO:0005813
YOR194C	ENSG00000165417	GTF2A1	2748	17	41	31	1	-	0
YGL058W	ENSG00000119048	UBE2B	1533	68	74	84	1	0	0	GO:0004842 GO:0005515 GO:0016874 GO:0006301 GO:0006511 GO:0006512 GO:0007288 GO:0051246 GO:0000785 GO:0005634 GO:0005886
YDR164C	ENSG00000136854ENSG00000076944 ENSG00000116266	STXBP1S TXBP2 STXBP3	3423	27	39	47	3	4 4 -	1	GO:0006904 GO:0015031 GO:0016192 GO:0005737 GO:0016020
YIL052C	ENSG00000109475	RPL34	17996	52	67	70	1	-	0
YDL120W	ENSG00000165060	FXN	6013	26	47	39	1	4	0	GO:0004428 GO:0005381 GO:0009055 GO:0006118 GO:0006879 GO:0007268 GO:0016192 GO:0005739
YBR154C	ENSG00000099817	POLR2E	15946	44	65	66	1	-	0
YGR063C	ENSG00000213246	SUPT4H1	16026	38	60	52	1	-	0
YMR296C	ENSG00000090054	SPTLC1	5754	34	45	53	1	4	0	GO:0016740
YMR022W	ENSG00000184787 ENSG00000132388 ENSG00000107341 ENSG00000099804	UBE2G2 UBE2G1 UBE2R2 CDC34	4387	62	74	74	4	1 - - 4	1	GO:0005737 GO:0004842 GO:0016874 GO:0006511 GO:0019787 GO:0006512 GO:0005783 GO:0005829 GO:0005515 GO:0030433 GO:0006464
YGR036C	ENSG00000167130	DOLPP1	16835	29	45	45	1	-	0
YJL080C	ENSG00000115677	HDLBP	813	18	41	39	1	4	0	GO:0003723 GO:0005319 GO:0005515 GO:0008289 GO:0006629 GO:0006869 GO:0008202 GO:0008203 GO:0005634 GO:0005737 GO:0005886
YBR127C	ENSG00000116039	ATP6V1B1	1887	73	81	82	1	-	0
YHR091C	ENSG00000146282	RARS2	15209	38	51	57	1	4	0	GO:0000166 GO:0004814 GO:0005515 GO:0005524 GO:0016874 GO:0006420 GO:0005737 GO:0005739 GO:0005759
YBR231C	ENSG00000153774	CFDP1	16282	23	42	43	1	0	0	GO:0003674 GO:0006916 GO:0007155 GO:0007275 GO:0008150 GO:0008360 GO:0042127 GO:0005575
YGL127C	ENSG00000108590	MED31	14382	32	50	48	1	0	0	GO:0005515 GO:0016455 GO:0006355 GO:0000119 GO:0005634
YGR009C	ENSG00000132639	SNAP25	2637	24	13	44	1	1	0	GO:0030054 GO:0045202 GO:0050796 GO:0016192 GO:0007269 GO:0005515 GO:0016081 GO:0001504 GO:0016020 GO:0019717 GO:0007268
YLL036C	ENSG00000110107	PRPF19	12214	23	41	41	1	4	0	GO:0003677 GO:0004842 GO:0005515 GO:0016874 GO:0001833 GO:0006281 GO:0006397 GO:0008380 GO:0008610 GO:0016567 GO:0045665 GO:0048711 GO:0000151 GO:0005634 GO:0005681 GO:0005737 GO:0005811
YER007W	ENSG00000154114	TBCEL	11302	22	33	41	1	0	0	GO:0005515 GO:0006464 GO:0005737 GO:0005856
YDR083W	ENSG00000132275	KIAA0409	13800	26	46	39	1	4	0	GO:0005634
YGR005C	ENSG00000188342	GTF2F2	1804	25	31	49	1	1	0	GO:0006350 GO:0003677 GO:0016787 GO:0005524 GO:0045944 GO:0004386 GO:0016251 GO:0006368 GO:0005674 GO:0006367 GO:0006355 GO:0003702 GO:0000166 GO:0005634 GO:0005515
YNL288W	ENSG00000144580	RQCD1	8828	55	54	68	1	4	0	GO:0005488 GO:0007548
YML095C	ENSG00000012061	ERCC1	533	15	45	29	1	0	0	GO:0003684 GO:0003697 GO:0004519 GO:0008022 GO:0016787 GO:0019904 GO:0043565 GO:0006289 GO:0006295 GO:0006296 GO:0006312 GO:0006979 GO:0032205 GO:0000109 GO:0000784 GO:0005622 GO:0005634
YPR052C	ENSG00000164104	HMGB2	1229	17	54	24	1	0	0	GO:0003690 GO:0003697 GO:0003700 GO:0008301 GO:0006260 GO:0006268 GO:0006281 GO:0006288 GO:0006325 GO:0006334 GO:0006357 GO:0048015 GO:0000228 GO:0000785 GO:0000793 GO:0005634 GO:0005737 GO:0048471
YBL061C	ENSG00000071537 ENSG00000101251	SEL1L SEL1L2	7532	14	34	30	2	4 1	1	GO:0005488 GO:0007219 GO:0005783 GO:0005789 GO:0016020 GO:0016021
YHL028W	ENSG00000169116	PARM1	PARM1	17	22	36	1	2	0	GO:0016020 GO:0016021
YPR025C	ENSG00000134480	CCNH	9059	27	39	47	1	0	0	GO:0005515 GO:0016301 GO:0000079 GO:0006281 GO:0006350 GO:0006355 GO:0007049 GO:0045944 GO:0005634 GO:0019907
YDR456W	ENSG00000065923 ENSG00000198689 ENSG00000181804 ENSG00000130768 ENSG00000172594	SLC9A7 SLC9A6 SLC9A9 SMPDL3B SMPDL3A	2297	23	45	39	5	- - - 1 4	2	GO:0006813 GO:0015386 GO:0006811GO:0042803 GO:0005802 GO:0030955 GO:0005794 GO: GO:0016020 GO:0005792 GO:0004867 GO:0005739 GO:0005789 GO:0006814GO:0016020 GO:0015385 GO:0006885 GO:0015299 GO:0006811 GO:0031402 GO:0016021 GO:0006814 GO:0015297 GO:0016787 GO:0005515 GO:0016798 GO:0008152 GO:0005576
YDR452W	ENSG00000130768 ENSG00000172594	SMPDL3B SMPDL3A					2	1 4	1	GO:0016787 GO:0005515 GO:0016798 GO:0008152 GO:0005576
YJL138C	ENSG00000156976	EIF4A2	3062	62	80	77	1	-	0
YPL120W	ENSG00000126581	BECN1	5087	30	39	49	1	0	0	GO:0005515 GO:0006914 GO:0006916 GO:0006968 GO:0009615 GO:0000139 GO:0005737 GO:0005794 GO:0005802 GO:0016020 GO:0016023
YBL030C	ENSG00000005022	SLC25A5	2147	52	61	65	1	-	0
YKL197C	ENSG00000127980	PEX1	3682	24	49	39	1	0	0	GO:0000166 GO:0005524 GO:0008022 GO:0017111 GO:0032403 GO:0042623 GO:0015031 GO:0016558 GO:0060152 GO:0005737 GO:0005777 GO:0005778 GO:0005829 GO:0016020
YDR168W	ENSG00000105401 ENSG00000106993	CDC37 CDC37L1	5456	21	35	47	2	0 1	1	GO:0051082 GO:0051879 GO:0000079 GO:0006605 GO:0005829 GO:0005515 GO:0051301 GO:0005737
YDR021W	ENSG00000141543	EIF4A3	6482	58	80	78	1	-	0
YNL096C	ENSG00000171863	RPS7	4712	51	73	71	1	-	0
YFR004W	ENSG00000115233	PSMD14	6208	66	75	78	1	1	0	GO:0000502 GO:0006511 GO:0005515 GO:0005829
YKL166C	ENSG00000072062	PRKACA	3382	45	57	65	1	4	0	GO:0004698 GO:0005509 GO:0008270 GO:0019992 GO:0000188 GO:0001933 GO:0001934 GO:0002026 GO:0006469 GO:0006874 GO:0006937 GO:0007166 GO:0007242 GO:0008624 GO:0008629 GO:0030593 GO:0046325 GO:0046627 GO:0050729 GO:0050730 GO:0050930 GO:0005624 GO:0005739 GO:0005829 GO:0000166 GO:0004674 GO:0004691 GO:0005515 GO:0005524 GO:0016740 GO:0006468 GO:0005634 GO:0005737 GO:0005952
YNL222W	ENSG00000160075 ENSG00000186223 ENSG00000186217 ENSG00000186232	SSU72 ENSP00000334743 NP_001078864.1 ENSP00000334514	13712	43	61	65	4	1	0	GO:0006520 GO:0016743 GO:0016597
YMR292W	ENSG00000111711 ENSG00000174567	GOLT1B GOLT1A	13035	39	61	61	2	- -	1
YNL069C	ENSG00000142541	RPL13A	11775	53	72	70	1	-	0
YCL035C	ENSG00000023572	GLRX2	12112	21	53	35	1	0	0	GO:0005506 GO:0008794 GO:0009053 GO:0015035 GO:0015038 GO:0030508 GO:0046872 GO:0051537 GO:0006118 GO:0006467 GO:0006749 GO:0006810 GO:0006915 GO:0006980 GO:0009266 GO:0009268 GO:0009966 GO:0010033 GO:0030154 GO:0030503 GO:0042262 GO:0042542 GO:0045449 GO:0005634 GO:0005739
YKL135C	ENSG00000100280 ENSG00000006125	AP1B1 AP2B1	2541	27	55	42	2	1 -	1	GO:0005215 GO:0031410 GO:0006897 GO:0005905 GO:0008565 GO:0030131 GO:0006886 GO:0016192 GO:0030117 GO:0006461 GO:0005515 GO:0016020 GO:0005794
YLR229C	ENSG00000070831	CDC42	309	80	89	89	1	2	0	GO:0008324 GO:0007165 GO:0006913 GO:0006886 GO:0015031 GO:0006813 GO:0005515 GO:0051301 GO:0000166 GO:0003924 GO:0005525 GO:0030742 GO:0007097 GO:0007163 GO:0007264 GO:0030036 GO:0030225 GO:0031274 GO:0031333 GO:0043552 GO:0046847 GO:0005622 GO:0005737 GO:0005886 GO:0030175
YMR269W	ENSG00000160818	GPATCH4	13596	12	46	22	1	4	0	GO:0003676 GO:0005622
YER165W	ENSG00000070756 ENSG00000184388 ENSG00000186288 ENSG00000151846	PABPC1 RBM32B NP_001035971.1 PABPC3	5247	42	61	55	4	4 5 5 1	1	GO:0008022 GO:0008494 GO:0006378 GO:0006397 GO:0008380 GO:0048255 GO:0005634 GO:0005681 GO:0005737 GO:0003723 GO:0003676 GO:0016071 GO:0008143 GO:0000166
YBR235W	ENSG00000146828	SLC12A9	11564	29	37	46	1	-	0
YJL053W	ENSG00000151502 ENSG00000122958	VPS26B VPS26A	14395	39	53	59	2	- 4	1	GO:0005515 GO:0008565 GO:0007034 GO:0015031 GO:0042147 GO:0005737 GO:0005768 GO:0005829 GO:0010008 GO:0016020 GO:0030904
YIL129C	ENSG00000073910 ENSG00000075539	FRY FRYL	10821	14	38	29	2	2 2	1	GO:0005524 GO:0016020 GO:0016021 GO:0005515 GO:0005488 GO:0006350 GO:0006355
YAL002W	ENSG00000156931	VPS8	11111	17	39	35	1	2	0	GO:0005515 GO:0008270 GO:0046872
YOR109W	ENSG00000159082	SYNJ1	9182	18	43	30	1	2	0	GO:0048489 GO:0030117 GO:0006836 GO:0030384 GO:0005198 GO:0015629 GO:0003676 GO:0004437 GO:0007155 GO:0003723 GO:0004439 GO:0004445 GO:0016787 GO:0006796 GO:0048488 GO:0005737
YGR132C	ENSG00000167085	PHB	1454	53	73	77	1	0	0	GO:0005515 GO:0016563 GO:0016564 GO:0006260 GO:0007165 GO:0008285 GO:0016481 GO:0016575 GO:0042981 GO:0005634 GO:0005654 GO:0005739 GO:0005743 GO:0005887 GO:0016020
YJL026W	ENSG00000171848	RRM2	1587	52	70	63	1	4	0	GO:0004748 GO:0005506 GO:0005515 GO:0016491 GO:0006260 GO:0009186 GO:0005737
YMR230W	ENSG00000198810	Q6PIR5	Q6PIR5	50	45	66	1	-	0
YNL007C	ENSG00000132002	DNAJB1	5198	32	50	52	1	4	0	GO:0031072 GO:0051082 GO:0006457 GO:0006986 GO:0051085 GO:0005634 GO:0005737
YBR200W	ENSG00000107957 ENSG00000174705	SH3PXD2A SH3PXD2B	10228	4	25	12	2	- -	1
YNL003C	ENSG00000144741	SLC25A26	15357	45	48	64	1	-	0
YLL001W	ENSG00000087470	DNM1L	4833	41	58	58	1	0	0	GO:0000166 GO:0003924 GO:0005515 GO:0005525 GO:0016787 GO:0006897 GO:0007006 GO:0007154 GO:0007275 GO:0043653 GO:0005737 GO:0005783 GO:0005801 GO:0016020
YKL081W	ENSG00000186676	EEF1G	11745	31	53	50	1	1	0	GO:0006414 GO:0005853 GO:0003746 GO:0005515 GO:0005622
YJL134W	ENSG00000126821	SGPP1	10226	20	38	35	1	0	0	GO:0016787 GO:0042392 GO:0006665 GO:0006668 GO:0006670 GO:0006915 GO:0005624 GO:0005783 GO:0005789 GO:0016020 GO:0016021
YER103W	ENSG00000109971	HSPA8	7205	73	84	84	1	4	0	GO:0000166 GO:0005515 GO:0005524 GO:0042623 GO:0006457 GO:0006986 GO:0005622 GO:0005634 GO:0005737 GO:0009986 GO:0042470
YOR209C	ENSG00000147813	NAPRT1	15161	13	36	27	1	4	0	GO:0004516 GO:0016757 GO:0006979 GO:0019363 GO:0005737 GO:0005829
YJR031C	ENSG00000107862	GBF1	4740	17	45	34	1	0	0	GO:0005086 GO:0005515 GO:0006890 GO:0032012 GO:0005622 GO:0005794
YKL058W	ENSG00000140307	GTF2A2	2747	38	56	63	1	-	0
YHR164C	ENSG00000188014	NP_001093246.1	NP_001093246.1	14	17	29	1	-	0
YEL064C	ENSG00000169507	NP_775783.1	NP_775783.1	26	36	45	1	-	0
YPL090C	ENSG00000137154	RPS6	1592	59	80	75	1	1	0	GO:0042593 GO:0005843 GO:0003723 GO:0005515 GO:0005840 GO:0005622 GO:0006412 GO:0003735 GO:0005634
YEL060C	ENSG00000169174	PCSK9	7080	15	28	25	1	0	0	GO:0004289 GO:0005509 GO:0008233 GO:0016808 GO:0042802 GO:0050750 GO:0001822 GO:0001889 GO:0006629 GO:0006641 GO:0006644 GO:0006917 GO:0008202 GO:0008203 GO:0009267 GO:0016540 GO:0022008 GO:0030182 GO:0032803 GO:0032869 GO:0042157 GO:0042632 GO:0043086 GO:0043525 GO:0051605 GO:0005576 GO:0005615 GO:0005791
YPL220W	ENSG00000198755	RPL10A	10199	58	79	78	1	4	0	GO:0003735 GO:0006412 GO:0009653 GO:0005622 GO:0005840
YOR294W	ENSG00000179041	RRS1	15277	20	55	30	1	0	0	GO:0042254 GO:0005634
YEL037C	ENSG00000119318 ENSG00000179262	RAD23B RAD23A	6772	30	45	44	2	4 -	1	GO:0006464
YNL061W	ENSG00000111641	NOL1	1244	31	60	43	1	2	0	GO:0005515 GO:0008168 GO:0016740 GO:0008284 GO:0005634 GO:0005730
YLR099C	ENSG00000100439 ENSG00000011198	ABHD4 ABHD5	12406	23	36	42	2	2 0	1	GO:0003824 GO:0006725 GO:0016042 GO:0004177 GO:0005515 GO:0016787 GO:0006508 GO:0006629 GO:0007605 GO:0005737 GO:0012511
YBL103C	ENSG00000112561	TFEB	2847	13	32	29	1	0	0	GO:0003700 GO:0006355 GO:0005634
YJL207C	ENSG00000008869 ENSG00000129493	HEATR5B HEATR5A	11145	15	37	36	2	4 1	1	GO:0005488 GO:0003707 GO:0045735
YGR163W	ENSG00000025039 ENSG00000116954	RRAGD RRAGC	12199	38	65	56	2	0 2	1	GO:0006810 GO:0007186 GO:0019001 GO:0005215 GO:0008289 GO:0004871 GO:0000166 GO:0000287 GO:0003924 GO:0005515 GO:0005525 GO:0019003 GO:0046982 GO:0006350 GO:0006915 GO:0007264 GO:0008380 GO:0016049 GO:0005634 GO:0005737
YNL030W	ENSG00000197238	H4	H4	92	97	97	1	0	0	GO:0003677 GO:0005515 GO:0006325 GO:0006334 GO:0048015 GO:0000786 GO:0005634 GO:0005694
YOL093W	ENSG00000145331	RG9MTD2	15241	25	49	42	1	-	0
YJR066W	ENSG00000198793	FRAP1	3134	38	59	57	1	1	0	GO:0016049 GO:0016310 GO:0050826 GO:0042309 GO:0005942 GO:0030163 GO:0007584 GO:0016020 GO:0050825 GO:0005737 GO:0007165 GO:0016301 GO:0016773 GO:0051219 GO:0016740
YEL002C	ENSG00000117242	DDOST	3728	23	45	43	1	1	0	GO:0004579 GO:0005783 GO:0018279 GO:0005789 GO:0005515 GO:0016021 GO:0016740 GO:0008250 GO:0016020
YNL169C	ENSG00000100141	PISD	17854	39	42	51	1	2	0	GO:0004609 GO:0016829 GO:0008654 GO:0005634 GO:0005739
YDR364C	ENSG00000168438	CDC40	5721	27	53	41	1	4	0	GO:0006397 GO:0008380 GO:0005634 GO:0005681
YKR001C	ENSG00000106976	DNM1	3851	32	55	45	1	4	0	GO:0000166 GO:0003924 GO:0005525
YLR306W	ENSG00000130725	UBE2M	4414	40	61	63	1	4	0	GO:0004842 GO:0005515 GO:0016874 GO:0006512 GO:0051246
YFL038C	ENSG00000174903	RAB1C	RAB1C	69	79	81	1	4	0	GO:0000166 GO:0003924 GO:0005525 GO:0005546 GO:0000910 GO:0007264 GO:0008104 GO:0015031 GO:0016197 GO:0005886 GO:0005905 GO:0031253 GO:0042470 GO:0045171 GO:0045334
YGL227W	ENSG00000141084 ENSG00000010017	RANBP10 RANBP9	15207	16	20	32	2	- 1	1	GO:0005198 GO:0006461 GO:0005515 GO:0005634 GO:0005875 GO:0016021 GO:0045735 GO:0007155 GO:0005737 GO:0007020 GO:0008536 GO:0007186 GO:0015629 GO:0005576 GO:0005179
YAR007C	ENSG00000132383	RPA1	1565	31	54	55	1	0	0	GO:0000287 GO:0003677 GO:0003899 GO:0005515 GO:0008270 GO:0016740 GO:0016779 GO:0006350 GO:0005634 GO:0005736
YHR168W	ENSG00000101181	GTPBP5	13617	32	37	46	1	4	0	GO:0000166 GO:0005525 GO:0042254 GO:0005622 GO:0005739
YMR092C	ENSG00000071127	WDR1	9199	28	49	50	1	2	0	GO:0003779 GO:0005515 GO:0007605 GO:0005737 GO:0005856
YLR002C	ENSG00000173145	NOC3L	12562	24	47	39	1	0	0	GO:0005634 GO:0016607
YGR209C	ENSG00000136810	TXN	1761	46	63	62	1	4	0	GO:0005515 GO:0030508 GO:0006118 GO:0006810 GO:0006928 GO:0007165 GO:0007267 GO:0008283 GO:0045454 GO:0005737
YCR090C	ENSG00000162384	C1orf123	7929	26	42	48	1	-	0
YOL004W	ENSG00000169375 ENSG00000127511	SIN3A SIN3B	9690	29	38	46	2	0 0	1	GO:0005515 GO:0006350 GO:0045892 GO:0005634 GO:0006355
YPL063W	ENSG00000105197	TIMM50	12118	22	36	38	1	4	0	GO:0003723 GO:0004722 GO:0004725 GO:0005515 GO:0043021 GO:0006470 GO:0007006 GO:0015031 GO:0065002 GO:0005634 GO:0005739 GO:0005744 GO:0016020 GO:0016021 GO:0016607
YMR038C	ENSG00000173992	CCS	4841	21	45	41	1	0	0	GO:0004785 GO:0005375 GO:0005507 GO:0005515 GO:0008270 GO:0046872 GO:0006801 GO:0015680 GO:0030001 GO:0051353 GO:0005625 GO:0005634 GO:0005737
YOL139C	ENSG00000151247 ENSG00000135930	EIF4E EIF4E2	591	29	50	49	2	4 -	1	GO:0000339 GO:0003743 GO:0005515 GO:0006413 GO:0006417 GO:0005737 GO:0016281
YGL031C	ENSG00000114391 ENSG00000181524	RPL24 Q5T8W0	10365	43	67	60	1	5 5	1	GO:0005842 GO:0016068 GO:0003723 GO:0005515 GO:0003735 GO:0005622 GO:0005840 GO:0006412
YJL203W	ENSG00000099995	SF3A1	6903	10	56	20	1	1	0	GO:0005634 GO:0003723 GO:0015629 GO:0000389 GO:0007155 GO:0005199 GO:0006464 GO:0006396 GO:0005681 GO:0005515 GO:0000398 GO:0008380 GO:0005198
YJR104C	ENSG00000142168	SOD1	937	54	66	66	1	1	0	GO:0043085 GO:0006979 GO:0001819 GO:0031410 GO:0005507 GO:0005759 GO:0006302 GO:0006801 GO:0048538 GO:0005829 GO:0000303 GO:0016491 GO:0050665 GO:0048678 GO:0046716 GO:0051881 GO:0032839 GO:0007283 GO:0031012 GO:0043234 GO:0005634 GO:0033081 GO:0043065 GO:0006309 GO:0004785 GO:0000187 GO:0045471 GO:0046872 GO:0005886 GO:0043524 GO:0042554 GO:0007569 GO:0045541 GO:0046688 GO:0005739 GO:0051087 GO:…
YBR097W	ENSG00000196455	PIK3R4	4010	26	44	47	1	-	0
YPL167C	ENSG00000009413	REV3L	4145	14	50	24	1	4	0	GO:0000166 GO:0003677 GO:0003894 GO:0008270 GO:0016740 GO:0016779 GO:0046872 GO:0006139 GO:0006261 GO:0006281 GO:0005634 GO:0016035
YML102W	ENSG00000159259	CHAF1B	3147	27	50	42	1	1	0	GO:0051082 GO:0003682 GO:0006335 GO:0006355 GO:0006350 GO:0005678 GO:0005634 GO:0006461 GO:0006260 GO:0042393 GO:0005737 GO:0007049 GO:0006281 GO:0005654
YDL194W	ENSG00000151229	SLC2A13	15363	19	25	34	1	-	0
YNL138W	ENSG00000131236 ENSG00000112186	CAP1 CAP2	9869	36	49	54	2	2 2	1	GO:0005576 GO:0000902 GO:0001667 GO:0005737 GO:0030036 GO:0030864 GO:0006898 GO:0005179 GO:0016020 GO:0016491 GO:0045761 GO:0008179 GO:0008152 GO:0046872 GO:0003779 GO:0005488 GO:0007010 GO:0007163 GO:0007165 GO:0007190 GO:0005886
YPL001W	ENSG00000128708	HAT1	4339	24	49	44	1	0	0	GO:0004402 GO:0005515 GO:0008415 GO:0016740 GO:0006323 GO:0006475 GO:0005634 GO:0005737
YCR009C	ENSG00000136717	BIN1	3150	9	44	19	1	0	0	GO:0005515 GO:0007049 GO:0007275 GO:0008283 GO:0030100 GO:0030154 GO:0045786 GO:0005634 GO:0005737 GO:0015629
YCR005C	ENSG00000062485	CS	349	56	73	72	1	-	0
YAR003W	ENSG00000085978	ATG16L1	16498	5	23	16	1	-	0
YNR035C	ENSG00000163466	ARPC2	10367	39	52	60	1	0	0	GO:0003779 GO:0005200 GO:0005515 GO:0006928 GO:0030833 GO:0005737 GO:0005885 GO:0042995
YFR047C	ENSG00000103485	QPRT	6950	39	57	52	1	-	0
YLR168C	ENSG00000101166	SLMO2	12771	30	44	53	1	-	0
YKL204W	ENSG00000090061	CCNK	10352	10	19	21	1	2	0	GO:0007186 GO:0001584 GO:0019901 GO:0016021 GO:0005667 GO:0045449 GO:0006352 GO:0008270 GO:0045735 GO:0030528 GO:0005515 GO:0000079 GO:0006350 GO:0006355 GO:0006366 GO:0007049 GO:0007067 GO:0051301
YOR336W	ENSG00000136731 ENSG00000102595	UGCGL1 UGCGL2	12064	17	42	36	2	4 1	1	GO:0051082 GO:0051084 GO:0005793 GO:0005515 GO:0016740 GO:0003980 GO:0016757 GO:0005788 GO:0005783 GO:0006486
YOR332W	ENSG00000131100 ENSG00000171142	ATP6V1E1 ATP6V1E2	163	33	57	58	2	1 -	1	GO:0046872 GO:0015992 GO:0008553 GO:0005737 GO:0005886 GO:0015991 GO:0046961 GO:0016469 GO:0016787 GO:0005515 GO:0005739 GO:0015986 GO:0046933 GO:0006811
YDR302W	ENSG00000151665	PIGF	2539	20	37	37	1	0	0	GO:0004307 GO:0005515 GO:0006506 GO:0005783 GO:0005789 GO:0016020 GO:0016021
YIL068C	ENSG00000180104	EXOC3	9738	18	37	40	1	2	0	GO:0006887 GO:0015031
YOR067C	ENSG00000159063	ALG8	10480	38	51	56	1	0	0	GO:0000033 GO:0016757 GO:0006487 GO:0005783 GO:0005789 GO:0016020 GO:0016021
YMR061W	ENSG00000176102	CSTF3	2651	22	45	42	1	0	0	GO:0003723 GO:0005515 GO:0006378 GO:0006379 GO:0005622 GO:0005634
YCR094W	ENSG00000112697	TMEM30A	15535	34	47	51	1	4	0	GO:0016020 GO:0016021
YDL132W	ENSG00000055130	CUL1	4389	32	51	54	1	0	0	GO:0005515 GO:0031625 GO:0000082 GO:0006511 GO:0006512 GO:0006915 GO:0007050 GO:0008283 GO:0008285 GO:0008629 GO:0009887 GO:0019005
YJR131W	ENSG00000117643 ENSG00000198162 ENSG00000111885	MAN1C1 MAN1A2 MAN1A1	14354	24	44	38	3	1 - -	0	GO:0016798 GO:0030173 GO:0006487 GO:0016021 GO:0005794 GO:0004571 GO:0008152 GO:0016020 GO:0005509
YOR175C	ENSG00000143797 ENSG00000172197	MBOAT2 MBOAT1	11410	21	33	39	2	4 4	1	GO:0008415 GO:0016740 GO:0016020 GO:0016021
YDR141C	ENSG00000083097 ENSG00000142197	DOPEY1 DOPEY2	10022	14	40	27	2	4 1	0	GO:0007275 GO:0000139 GO:0006895 GO:0007029 GO:0003674 GO:0015031
YPL198W	ENSG00000137970	NP_001087232.1	NP_001087232.1	44	70	63	1	1	0	GO:0005622
YMR165C	ENSG00000101577 ENSG00000132793	LPIN2 LPIN3	16114	24	37	36	2	2 0	1	GO:0005634
YDR099W	ENSG00000108953	YWHAE	5457	72	76	82	1	1	0	GO:0005737 GO:0007242 GO:0019899 GO:0019904
YER019W	ENSG00000135587	SMPD2	4608	24	36	40	1	-	0
YIL002C	ENSG00000159082	SYNJ1	9182	13	39	23	1	2	0	GO:0048489 GO:0030117 GO:0006836 GO:0030384 GO:0005198 GO:0015629 GO:0003676 GO:0004437 GO:0007155 GO:0003723 GO:0004439 GO:0004445 GO:0016787 GO:0006796 GO:0048488 GO:0005737
YOL100W	ENSG00000140992	PDPK1	5556	32	28	55	1	0	0	GO:0000166 GO:0004676 GO:0005515 GO:0005524 GO:0016740 GO:0006468 GO:0007242 GO:0008286 GO:0030036 GO:0005737 GO:0005886
YPR176C	ENSG00000137955	RABGGTB	1532	49	70	68	1	4	0	GO:0016740
YIL095W	ENSG00000178950	GAK	3631	10	34	21	1	2	0	GO:0004497 GO:0020037 GO:0004672 GO:0004713 GO:0006118 GO:0005506 GO:0016301 GO:0000166 GO:0004674 GO:0005524 GO:0016740 GO:0031072 GO:0006468 GO:0007049 GO:0005634 GO:0005737 GO:0005794 GO:0030054
YDR060W	ENSG00000115816	CEBPZ	9875	25	46	44	1	0	0	GO:0003677 GO:0005488 GO:0006350 GO:0006355 GO:0006366 GO:0005634
YDR460W	ENSG00000020426	MNAT1	4042	30	51	53	1	4	0	GO:0008270 GO:0046872 GO:0047485 GO:0000079 GO:0006281 GO:0006350 GO:0006461 GO:0007049 GO:0008283 GO:0045944 GO:0005634
YNL261W	ENSG00000164815	ORC5L	9086	22	39	42	1	-	0
YLR291C	ENSG00000119718	EIF2B2	5923	33	49	54	1	-	0
YDR037W	ENSG00000065427	KARS	3249	52	71	67	1	4	0	GO:0000166 GO:0003676 GO:0004824 GO:0005524 GO:0016874 GO:0006430 GO:0005625 GO:0005737
YPL101W	ENSG00000109911	ELP4	7377	15	35	29	1	0	0	GO:0008607
YOR063W	ENSG00000100316	RPL3	16042	64	82	79	1	4	0	GO:0003735 GO:0006412 GO:0005622 GO:0005840
YLR133W	ENSG00000110721 ENSG00000100288	CHKA CHKB	327	19	30	39	2	0 0	1	GO:0004871 GO:0045735 GO:0006629 GO:0006869 GO:0005737 GO:0004103 GO:0004305 GO:0016740 GO:0006656 GO:0007517
YDR145W	ENSG00000120656	TAF12	15981	41	19	63	1	2	0	GO:0003677 GO:0005515 GO:0016251 GO:0016986 GO:0006350 GO:0006352 GO:0006355 GO:0005634 GO:0005669
YBR278W	ENSG00000115350	POLE4	16238	23	22	39	1	-	0
YPR110C	ENSG00000171453	POLR1C	9661	43	65	63	1	4	0	GO:0003677 GO:0003899 GO:0046983 GO:0006350 GO:0006360 GO:0005634 GO:0005736
YGR048W	ENSG00000070010	UFD1L	6778	35	49	51	1	1	0	GO:0001501 GO:0004843 GO:0006512 GO:0006511
YBR135W	ENSG00000173207	CKS1B	299	50	36	69	1	4	0	GO:0016301 GO:0016538 GO:0007049
YER177W	ENSG00000108953	YWHAE	5457	72	78	82	1	1	0	GO:0005737 GO:0007242 GO:0019899 GO:0019904
YIL006W	ENSG00000164933	SLC25A32	11301	33	43	52	1	-	0
YKL008C	ENSG00000172292	LASS6	17258	18	32	34	1	0	0	GO:0003700 GO:0043565 GO:0006355 GO:0008610 GO:0005634 GO:0005783 GO:0005789 GO:0016020 GO:0016021 GO:0031965
YGR175C	ENSG00000104549	SQLE	11802	30	53	46	1	1	0	GO:0016021 GO:0016020 GO:0016126 GO:0005792 GO:0006118 GO:0008152 GO:0008324 GO:0004497 GO:0004506 GO:0016491 GO:0005783 GO:0006725 GO:0006813
YMR277W	ENSG00000060069	CTDP1	5377	18	42	32	1	2	0	GO:0003899 GO:0004721 GO:0016787 GO:0006366 GO:0006470 GO:0005622 GO:0005634
YNL330C	ENSG00000116478	HDAC1	3143	52	75	67	1	2	0	GO:0003700 GO:0004407 GO:0008134 GO:0016787 GO:0019899 GO:0042802 GO:0006350 GO:0006355 GO:0006916 GO:0016568 GO:0016575 GO:0000118 GO:0005634 GO:0005737
YGL135W	ENSG00000198755	RPL10A	10199	58	79	78	1	4	0	GO:0003735 GO:0006412 GO:0009653 GO:0005622 GO:0005840
YOR001W	ENSG00000171824	EXOSC10	16180	24	51	42	1	1	0	GO:0042802 GO:0004674 GO:0005730 GO:0000184 GO:0003723 GO:0016787 GO:0006364 GO:0005737 GO:0005622 GO:0003676 GO:0000176 GO:0006396 GO:0008408 GO:0005634
YCL016C	ENSG00000136982	NP_076999.1	NP_076999.1	20	39	37	1	-	0
YIL133C	ENSG00000142541 ENSG00000136149	RPL13A Q5VY36	11775	56	73	72	2	5 5	1	GO:0005840 GO:0015934 GO:0005622 GO:0006412 GO:0003735
YHR072W	ENSG00000160285	LSS	2945	40	56	56	1	1	0	GO:0016853 GO:0003824 GO:0000250 GO:0008152 GO:0006694 GO:0016829
YJR070C	ENSG00000129932 ENSG00000111834 ENSG00000104941	DOHH RSHL3 RSHL1	14627	44	54	58	3	0 5 0	2	GO:0005245 GO:0016021 GO:0006816 GO:0003824 GO:0005506 GO:0005515 GO:0019135 GO:0046872 GO:0008612 GO:0005575 GO:0005622
YMR246W	ENSG00000123983	ACSL3	3845	28	47	45	1	0	0	GO:0000287 GO:0004321 GO:0004467 GO:0005515 GO:0016874 GO:0006629 GO:0006631 GO:0008152 GO:0005739 GO:0005741 GO:0005777 GO:0005778 GO:0005783 GO:0005789 GO:0005792 GO:0016020 GO:0016021
YJL034W	ENSG00000044574	HSPA5	682	64	75	78	1	-	0
YJL030W	ENSG00000164109	MAD2L1	3274	40	60	57	1	-	0
YLR314C	ENSG00000138758	SEPT11	8555	33	44	54	1	-	0
YJR047C	ENSG00000163577 ENSG00000132507 ENSG00000196513	EIF5A2 EIF5AP1 EIF5AL1	10426	64	80	82	3	- - -	1
YGL100W	ENSG00000085415	SEH1L	15319	28	54	45	1	2	0	GO:0015031 GO:0051028 GO:0065002 GO:0005634 GO:0005643
YDL040C	ENSG00000164134 ENSG00000172766	NARG1 NARG1L	10471	27	48	47	2	2 1	1	GO:0030154 GO:0006350 GO:0007275 GO:0005634 GO:0008080 GO:0001525 GO:0043022 GO:0005737 GO:0006474 GO:0045893 GO:0005667 GO:0005515
YJR043C	ENSG00000077514	POLD3	11446	12	39	29	1	4	0	GO:0003677 GO:0003891 GO:0016740 GO:0016779 GO:0000731 GO:0006298 GO:0005634 GO:0043625
YBL019W	ENSG00000169188	APEX2	6442	25	43	43	1	0	0	GO:0003677 GO:0003906 GO:0004519 GO:0008270 GO:0016829 GO:0006281 GO:0005622 GO:0005634 GO:0005739
YOL043C	ENSG00000065057	NTHL1	4039	28	36	44	1	2	0	GO:0006281 GO:0006284 GO:0003677 GO:0003690 GO:0003906 GO:0004519 GO:0005506 GO:0005515 GO:0016798 GO:0016829 GO:0019104 GO:0046872 GO:0051539 GO:0006285 GO:0006296 GO:0008152 GO:0005622 GO:0005634 GO:0005739
YJL115W	ENSG00000111875 ENSG00000105011	ASF1A ASF1B	16459	45	37	61	2	2 0	1	GO:0006457 GO:0003682 GO:0006281 GO:0006345 GO:0016585 GO:0042393 GO:0006333 GO:0006334 GO:0006350 GO:0006355 GO:0007275 GO:0007283 GO:0016568 GO:0030154 GO:0000785 GO:0005634
YHR010W	ENSG00000131469	RPL27	9602	55	75	75	1	-	0
YLR268W	ENSG00000121542	SEC22A	15313	17	44	30	1	4	0	GO:0005215 GO:0006888 GO:0015031 GO:0016192 GO:0005783 GO:0005789 GO:0016020 GO:0016021
YKR071C	ENSG00000005194	CIAPIN1	12338	21	39	37	1	4	0	GO:0006915 GO:0006916 GO:0005737
YKL035W	ENSG00000169764	UGP2	8934	51	72	71	1	4	0	GO:0003983 GO:0005515 GO:0016740 GO:0016779 GO:0006011 GO:0008152 GO:0016310 GO:0005737
YML014W	ENSG00000137760 ENSG00000170941	ALKBH8	14287	15	54	23	1	5 1	2	GO:0005840 GO:0003723 GO:0005622 GO:0006412 GO:0003735 GO:0003676 GO:0008168 GO:0008152
YMR311C	ENSG00000184203 ENSG00000215471 ENSG00000102055	PPP1R2 Q6ZU68 PPP1R2P9	3478	21	34	38	3	5 5 5	1	GO:0005977 GO:0005515 GO:0004865 GO:0005975 GO:0006091 GO:0005575 GO:0006470 GO:0004864 GO:0043666 GO:0009966
YKR048C	ENSG00000187109	NAP1L1	1248	29	48	51	1	-	0
YLR372W	ENSG00000066322	ELOVL1	10935	24	38	47	1	4	0	GO:0005515 GO:0006633 GO:0005783 GO:0005789 GO:0016020 GO:0016021
YOL012C	ENSG00000105968	H2AFV	13623	68	76	80	1	4	0	GO:0003677 GO:0006334 GO:0000786 GO:0005634 GO:0005694
YKL143W	ENSG00000135521	LTV1	12906	17	38	37	1	-	0
YJR078W	ENSG00000188676 ENSG00000131203	INDOL1 INDO	14113	32	45	50	2	1 1	1	GO:0016491 GO:0016702 GO:0006955 GO:0009055 GO:0046872 GO:0005506 GO:0007565 GO:0020037 GO:0019441
YLR206W	ENSG00000063245	EPN1	6270	18	28	29	1	0	0	GO:0008289 GO:0006897 GO:0005634 GO:0005737 GO:0005886 GO:0005905
YJR074W	ENSG00000108961	RANGRF	RANGRF	28	42	49	1	-	0
YDR372C	ENSG00000113384 ENSG00000143457	GOLPH3 GOLPH3L	11007	39	52	60	2	1 -	0	GO:0016020 GO:0005794 GO:0005737
YLR318W	ENSG00000164362	TERT	1754	15	39	30	1	2	0	GO:0003964 GO:0003677 GO:0003721 GO:0003723 GO:0005515 GO:0016740 GO:0016779 GO:0042162 GO:0000723 GO:0006278 GO:0000781 GO:0005634 GO:0005694 GO:0005697
YLR441C	ENSG00000187899 ENSG00000145425	ENSP00000343748 RPS3A	ENSP00000343748	56	78	75	2	5 4	1	GO:0006412 GO:0003723 GO:0003735 GO:0005515 GO:0006413 GO:0006917 GO:0005622 GO:0005634 GO:0005829 GO:0005840 GO:0022627
YDL175C	ENSG00000147905	ZCCHC7	15703	12	30	19	1	4	0	GO:0003676 GO:0008270 GO:0046872
YOR217W	ENSG00000035928	RFC1	24	22	48	36	1	2	0	GO:0003677 GO:0006952 GO:0006260 GO:0000166 GO:0003689 GO:0005515 GO:0005524 GO:0008047 GO:0008270 GO:0016566 GO:0017111 GO:0046872 GO:0006261 GO:0006350 GO:0006355 GO:0007004 GO:0005622 GO:0005634 GO:0005663
YBR070C	ENSG00000172339	ALG14	14466	34	47	52	1	0	0	GO:0005783 GO:0005789 GO:0016020 GO:0016021
YHR172W	ENSG00000137822	TUBGCP4	TUBGCP4	16	27	34	1	1	0	GO:0008274 GO:0005874 GO:0006461 GO:0005813 GO:0005815 GO:0007020 GO:0000922 GO:0000226 GO:0005200
YDL017W	ENSG00000097046	CDC7	10345	24	42	37	1	0	0	GO:0000166 GO:0004674 GO:0005515 GO:0005524 GO:0016740 GO:0000082 GO:0006468 GO:0007049 GO:0008284 GO:0033261 GO:0051301 GO:0005634 GO:0005737
YGL208W	ENSG00000111725	PRKAB1	4116	30	31	48	1	4	0	GO:0004553 GO:0005515 GO:0005975 GO:0006633 GO:0007165 GO:0005634
YLR418C	ENSG00000134371	CDC73	9581	17	46	34	1	0	0	GO:0005515 GO:0006350 GO:0007049 GO:0045786 GO:0005634
YMR077C	ENSG00000176108	CHMP6	8564	29	50	55	1	0	0	GO:0005515 GO:0015031 GO:0005768 GO:0010008 GO:0016020
YDL148C	ENSG00000087269	NOL14	12827	23	47	44	1	1	0	GO:0030490 GO:0005634 GO:0005515 GO:0042274 GO:0030515 GO:0000166 GO:0005730
YMR073C	ENSG00000065615	CYB5R4	12218	4	26	10	1	-	0
YGL070C	ENSG00000105258	POLR2I	15944	40	59	57	1	-	0
YJR143C	ENSG00000130714	POMT1	6305	28	45	46	1	0	0	GO:0000287 GO:0004169 GO:0016757 GO:0005975 GO:0006493 GO:0007275 GO:0005783 GO:0005789 GO:0016020 GO:0016021
YDL140C	ENSG00000181222	POLR2A	8916	47	71	62	1	-	0
YPL079W	ENSG00000122026	RPL21	4700	58	72	72	1	1	0	GO:0005622 GO:0006412 GO:0005840 GO:0003735 GO:0005842 GO:0003723
YHR114W	ENSG00000137478	FCHSD2	13321	12	27	25	1	4	0	GO:0005515
YER027C	ENSG00000111725	PRKAB1	4116	28	30	47	1	4	0	GO:0004553 GO:0005515 GO:0005975 GO:0006633 GO:0007165 GO:0005634
YCR044C	ENSG00000161395	PERLD1	15118	28	40	45	1	-	0
YNL142W	ENSG00000140519	RHCG	16102	16	32	33	1	0	0	GO:0008519 GO:0030506 GO:0006873 GO:0015696 GO:0015837 GO:0030855 GO:0042592 GO:0005886 GO:0005887 GO:0016324
YKL212W	ENSG00000198825	INPP5F	11048	15	44	24	1	4	0	GO:0004439 GO:0016787 GO:0006629 GO:0007165 GO:0000139 GO:0005622 GO:0005795 GO:0005798
YDR449C	ENSG00000108651	UTP6	11020	15	42	31	1	0	0	GO:0005515 GO:0006364 GO:0005622 GO:0005634
YLR410W	ENSG00000145725	HISPPD1	13802	26	42	38	1	4	0	GO:0000827 GO:0000832 GO:0003993 GO:0016301 GO:0016740 GO:0033857 GO:0050517 GO:0006020 GO:0005737 GO:0005829
YDR045C	ENSG00000161980	POLR3K	16187	53	61	62	1	1	0	GO:0006383 GO:0030528 GO:0046872 GO:0005666 GO:0045449 GO:0003676 GO:0006350 GO:0008270 GO:0003677 GO:0003899 GO:0005634
YFR028C	ENSG00000079335 ENSG00000081377	CDC14A CDC14C	4614	25	49	43	2	- 4	1	GO:0004725 GO:0008138 GO:0016787 GO:0006470 GO:0005634 GO:0016020 GO:0016021
YGR083C	ENSG00000115211	EIF2B4	9459	32	39	49	1	-	0
YOR317W	ENSG00000123983	ACSL3	3845	28	45	44	1	0	0	GO:0000287 GO:0004321 GO:0004467 GO:0005515 GO:0016874 GO:0006629 GO:0006631 GO:0008152 GO:0005739 GO:0005741 GO:0005777 GO:0005778 GO:0005783 GO:0005789 GO:0005792 GO:0016020 GO:0016021
YBR170C	ENSG00000182446	NPLOC4	6975	33	55	52	1	1	0	GO:0042175 GO:0008270 GO:0046872 GO:0030433 GO:0006512 GO:0005622 GO:0005634
YDR018C	ENSG00000172954	LYCAT	17458	17	37	36	1	0	0	GO:0003841 GO:0008415 GO:0016740 GO:0008152 GO:0008654 GO:0005783 GO:0005789 GO:0016020 GO:0016021
YOR048C	ENSG00000088930	XRN2	10309	38	50	53	1	2	0	GO:0004527 GO:0016070 GO:0003676 GO:0004534 GO:0005515 GO:0008270 GO:0016787 GO:0046872 GO:0000738 GO:0006350 GO:0006353 GO:0006355 GO:0006397 GO:0006401 GO:0007283 GO:0016049 GO:0005622 GO:0005634 GO:0005730
YGL043W	ENSG00000204219	TCEA3	16036	22	44	39	1	2	0	GO:0006350 GO:0030528 GO:0045449 GO:0003676 GO:0003677 GO:0003702 GO:0003746 GO:0005515 GO:0008270 GO:0046872 GO:0006354 GO:0006355 GO:0005634
YNL219C	ENSG00000086848	ALG9	9504	29	47	43	1	2	0	GO:0016757 GO:0005783 GO:0005789 GO:0016020 GO:0016021
YLR114C	ENSG00000105778	KIAA0241	13788	20	33	39	1	-	0
YCR048W	ENSG00000167780	SOAT2	3202	19	28	32	1	0	0	GO:0004772 GO:0008415 GO:0016740 GO:0006629 GO:0008202 GO:0008203 GO:0005783 GO:0005789 GO:0016020 GO:0016021
YGL147C	ENSG00000182754 ENSG00000163682	RPL9P7 RPL9	RPL9P7	48	67	66	2	- 1	1	GO:0005840 GO:0006412 GO:0005622 GO:0003723 GO:0003735
YAL026C	ENSG00000124406 ENSG00000132932	ATP8A1 ATP8A2	16527	42	51	60	2	- 1	1	GO:0016787 GO:0000166 GO:0015662 GO:0015914 GO:0016020 GO:0000287 GO:0005524 GO:0006810 GO:0016021 GO:0016820 GO:0004012 GO:0008285
YER023W	ENSG00000183010 ENSG00000143811 ENSG00000104524	PYCR1 PYCR2 PYCRL	1528	25	44	40	3	4 4 -	1	GO:0016491 GO:0008652 GO:0003824 GO:0004735 GO:0005488 GO:0006118 GO:0006561 GO:0008152
YMR142C	ENSG00000167526	RPL13	6428	48	69	65	1	4	0	GO:0003723 GO:0003735 GO:0006412 GO:0005622 GO:0022626
YPR045C	ENSG00000167615	LENG8	11226	15	43	25	1	-	0
YNR043W	ENSG00000167508	MVD	4454	44	60	59	1	4	0	GO:0004163 GO:0005524 GO:0016301 GO:0016829 GO:0006695 GO:0008299 GO:0016310
YJL154C	ENSG00000069329	VPS35	6085	35	48	57	1	0	0	GO:0005515 GO:0015031 GO:0042147 GO:0005737 GO:0005768 GO:0005829 GO:0016020
YNL273W	ENSG00000111602	TIMELESS	4864	16	34	35	1	4	0	GO:0005515 GO:0046982 GO:0002009 GO:0006350 GO:0006355 GO:0006974 GO:0007049 GO:0007067 GO:0007275 GO:0007623 GO:0009582 GO:0016481 GO:0033261 GO:0051301 GO:0000790 GO:0005634
YMR227C	ENSG00000178913 ENSG00000102387	TAF7 TAF7L	7196	26	29	49	2	0 0	1	GO:0003713 GO:0005515 GO:0006366 GO:0030520 GO:0016251 GO:0006355 GO:0007275 GO:0007283 GO:0030154 GO:0005634 GO:0005669 GO:0005737
YBL023C	ENSG00000073111	MCM2	303	42	59	57	1	0	0	GO:0000166 GO:0003677 GO:0003688 GO:0005515 GO:0005524 GO:0008094 GO:0008270 GO:0046872 GO:0006260 GO:0006268 GO:0006270 GO:0006334 GO:0006350 GO:0006355 GO:0007049 GO:0000785 GO:0005634 GO:0005664
YOR187W	ENSG00000178952	TUFM	3861	55	72	69	1	-	0
YPL240C	ENSG00000096384	HSP90AB1	6763	61	79	77	1	-	0
YLR276C	ENSG00000136271	DDX56	12154	44	60	65	1	0	0	GO:0000166 GO:0003723 GO:0004004 GO:0005515 GO:0005524 GO:0016787 GO:0006364 GO:0005634 GO:0005730
YGL174W	ENSG00000137656	BUD13	11307	9	43	18	1	-	0
YLR384C	ENSG00000070061	IKBKAP	4763	27	44	45	1	4	0	GO:0004871 GO:0005515 GO:0008607 GO:0006350 GO:0006357 GO:0006461 GO:0006468 GO:0006955 GO:0005634 GO:0005730 GO:0005737 GO:0008023 GO:0016591
YDR126W	ENSG00000136247	ZDHHC4	15719	20	39	38	1	4	0	GO:0008270 GO:0008415 GO:0016740 GO:0046872 GO:0016020 GO:0016021
YJL073W	ENSG00000141161 ENSG00000140553	UNC45B UNC45A	10840	5	22	15	2	4 4	1	GO:0005488 GO:0005515 GO:0007275 GO:0007519 GO:0030154 GO:0005634 GO:0005737
YHR088W	ENSG00000117133	BXDC5	15272	39	64	54	1	4	0	GO:0019843 GO:0006364 GO:0005634 GO:0005730
YPR072W	ENSG00000088038	CNOT3	5368	20	48	35	1	0	0	GO:0005515 GO:0030528 GO:0006355 GO:0005634 GO:0005737
YDL083C	ENSG00000187928	ENSP00000344777	ENSP00000344777	58	78	76	1	5	0	GO:0005840 GO:0005622 GO:0006412 GO:0003735
YBR228W	ENSG00000181625 ENSG00000132207	NP_001015000.1 GIYD2	NP_001015000.1	25	35	39	2	5 5	1	GO:0006281 GO:0005622 GO:0004518
YJL046W	ENSG00000144182	LIPT1	17282	26	41	45	1	-	0
YBL058W	ENSG00000088833	NSFL1C	9425	29	43	49	1	1	0	GO:0008289 GO:0005634
YGL116W	ENSG00000117399	CDC20	4686	31	42	52	1	0	0	GO:0005515 GO:0006511 GO:0006512 GO:0007049 GO:0007067 GO:0051301 GO:0005819
YPR041W	ENSG00000100664	EIF5	3417	37	58	54	1	-	0
YDL052C	ENSG00000204310 ENSG00000169692	AGPAT1 AGPAT2	4372	28	43	46	2	4 -	1	GO:0003841 GO:0008415 GO:0016740 GO:0050785 GO:0006654 GO:0007399 GO:0007420 GO:0008152 GO:0008654 GO:0005783 GO:0016020 GO:0016021
YER127W	ENSG00000129460	NGDN	NGDN	20	39	44	1	0	0	GO:0006364 GO:0006417 GO:0005634 GO:0005737 GO:0032040 GO:0042995
YBL050W	ENSG00000105402 ENSG00000125814	NAPA NAPB	4447	33	55	54	2	4 1	1	GO:0005515 GO:0006891 GO:0006944 GO:0007420 GO:0016192 GO:0030182 GO:0045176 GO:0005794 GO:0019905 GO:0006886 GO:0005488 GO:0016020 GO:0006888 GO:0005783
YHR188C	ENSG00000124155	PIGT	15136	30	46	49	1	0	0	GO:0005515 GO:0016255 GO:0005783 GO:0005789 GO:0016020 GO:0016021 GO:0042765
YGR121C	ENSG00000140519	RHCG	16102	17	31	31	1	0	0	GO:0008519 GO:0030506 GO:0006873 GO:0015696 GO:0015837 GO:0030855 GO:0042592 GO:0005886 GO:0005887 GO:0016324
YHR026W	ENSG00000117410	ATP6V0B	4759	48	61	63	1	-	0
YLR388W	ENSG00000213741	RPS29	4698	53	82	68	1	-	0
YCL055W	ENSG00000145388	NP_066012.1	NP_066012.1	19	50	35	1	-	0
YLR380W	ENSG00000130150	MOSPD2	6642	13	34	27	1	1	0	GO:0016021 GO:0016020 GO:0005198
YPL213W	ENSG00000131876 ENSG00000144158	SNRPA1	4629	17	39	36	1	4 5	1	GO:0003676 GO:0005515 GO:0030529
YEL053C	ENSG00000135040	MAK10	11291	19	38	38	1	0	0	GO:0005515 GO:0048659 GO:0005737
YKR052C	ENSG00000155287	SLC25A28	15359	31	54	45	1	1	0	GO:0005739 GO:0005215 GO:0005506 GO:0005743 GO:0016020 GO:0006811 GO:0005488 GO:0006826 GO:0016021 GO:0006810
YLR210W	ENSG00000157456	CCNB2	4131	26	41	48	1	0	0	GO:0005515 GO:0007049 GO:0007067 GO:0051301 GO:0005634 GO:0015630
YFL054C	ENSG00000103569	AQP9	4223	30	22	49	1	0	0	GO:0005215 GO:0005275 GO:0005345 GO:0005350 GO:0015166 GO:0015250 GO:0015288 GO:0046943 GO:0006833 GO:0006863 GO:0006955 GO:0006970 GO:0007588 GO:0008152 GO:0009935 GO:0010033 GO:0015791 GO:0015837 GO:0015855 GO:0030104 GO:0046689 GO:0046942 GO:0005887 GO:0016020
YIL110W	ENSG00000171806	C1orf156	14713	23	41	41	1	-	0
YNL154C	ENSG00000169118	CSNK1G1	5886	41	44	57	1	-	0
YBR086C	ENSG00000074855 ENSG00000160746	TMEM16H TMEM16K	17223	10	30	23	2	4 -	1	GO:0016020 GO:0016021
YBR082C	ENSG00000109332	UBE2D3	4269	77	89	89	1	-	0
YDL029W	ENSG00000138071	ACTR2	5023	60	72	71	1	4	0	GO:0000166 GO:0003779 GO:0005515 GO:0005524 GO:0006928 GO:0005737 GO:0005885 GO:0042995
YBR059C	ENSG00000204113	BMP2KL	BMP2KL	5	7	20	1	-	0
YLR026C	ENSG00000162236	STX5	4426	28	47	45	1	0	0	GO:0005484 GO:0006886 GO:0006903 GO:0042147 GO:0005794 GO:0016020 GO:0016021 GO:0031201 GO:0033116
YMR089C	ENSG00000141385	AFG3L2	5205	41	52	54	1	1	0	GO:0046872 GO:0051082 GO:0005743 GO:0005739 GO:0000166 GO:0008270 GO:0016020 GO:0006508 GO:0030163 GO:0005524 GO:0004222 GO:0017111 GO:0016021
YER093C	ENSG00000164327	NP_689969.2	NP_689969.2	17	37	31	1	-	0
YKR056W	ENSG00000188917 ENSG00000099899	Cxorf34 HTF9C	6520	17	30	38	2	5 2	2	GO:0000166 GO:0003723 GO:0008168 GO:0008152
YOL020W	ENSG00000099960	SLC7A4	4780	14	33	31	1	1	0	GO:0006520 GO:0015174 GO:0016021 GO:0006810 GO:0006865 GO:0016020
YDL125C	ENSG00000169567 ENSG00000137133	HINT1 HINT2	3204	30	37	47	2	0 0	1	GO:0005080 GO:0008270 GO:0016787 GO:0007165 GO:0005634 GO:0005737 GO:0005856 GO:0005739
YHR122W	ENSG00000166595	FAM96B	13033	48	45	64	1	1	0	GO:0005515
YDR388W	ENSG00000177885 ENSG00000140600	GRB2 SH3GL3	150	20	15	34	2	0 5	2	GO:0005515 GO:0007165 GO:0042802 GO:0005737 GO:0007417 GO:0005070 GO:0005154 GO:0043560 GO:0007173 GO:0007265 GO:0007267 GO:0008286 GO:0005794 GO:0005829
YNL189W	ENSG00000025800	KPNA6	9465	50	67	68	1	1	0	GO:0006607 GO:0005643 GO:0005488 GO:0006606 GO:0008565 GO:0005515 GO:0005737 GO:0006886 GO:0005634
YEL022W	ENSG00000107862	GBF1	4740	18	45	35	1	0	0	GO:0005086 GO:0005515 GO:0006890 GO:0032012 GO:0005622 GO:0005794
YOL120C	ENSG00000063177	RPL18	16046	54	72	71	1	-	0
YER031C	ENSG00000103769	RAB11A	5715	61	73	76	1	4	0	GO:0000166 GO:0003924 GO:0005215 GO:0005515 GO:0005525 GO:0019905 GO:0007264 GO:0015031 GO:0048227 GO:0005768 GO:0005802 GO:0005886 GO:0055038
YDR088C	ENSG00000164609	SLU7	12074	14	41	27	1	0	0	GO:0000386 GO:0003676 GO:0008270 GO:0030628 GO:0046872 GO:0000380 GO:0000389 GO:0006397 GO:0008380 GO:0005634 GO:0005681 GO:0005737 GO:0016607 GO:0030532
YDR196C	ENSG00000172992	DCAKD	8012	38	54	56	1	-	0
YGR252W	ENSG00000108773	GCN5L2	3807	21	61	32	1	-	0
YDR453C	ENSG00000167815 ENSG00000117450	PRDX2 PRDX1	2763	60	73	73	2	0 0	1	GO:0008379 GO:0006916 GO:0006979 GO:0042981 GO:0005515 GO:0016491 GO:0051920 GO:0001501 GO:0008283 GO:0005737 GO:0042470
YNR020C	ENSG00000166896	XRCC6BP1	17256	28	38	42	1	1	0	GO:0006303 GO:0008270 GO:0008237 GO:0005958 GO:0006508 GO:0004677
YOR321W	ENSG00000009830	POMT2	9592	32	49	49	1	0	0	GO:0000287 GO:0004169 GO:0016757 GO:0006493 GO:0005783 GO:0005789 GO:0016020 GO:0016021
YGL055W	ENSG00000145284	SCD5	9756	29	31	49	1	0	0	GO:0004768 GO:0005506 GO:0016491 GO:0046872 GO:0006629 GO:0006633 GO:0005783 GO:0005789 GO:0016020 GO:0016021
YMR054W	ENSG00000033627	ATP6V0A1	1886	38	51	54	1	-	0
YBR020W	ENSG00000156958	GALK2	657	35	48	53	1	0	0	GO:0000166 GO:0004335 GO:0005524 GO:0016301 GO:0016740 GO:0033858 GO:0006012 GO:0008152 GO:0046835 GO:0005737
YMR293C	ENSG00000130348	QRSL1	15199	27	50	44	1	-	0
YDR107C	ENSG00000101337 ENSG00000125304	TM9SF4 TM9SF2	15514	34	51	55	2	1 1	1	GO:0005887 GO:0006810 GO:0016021 GO:0016020 GO:0005768
YER162C	ENSG00000154767	XPC	2046	16	39	31	1	2	0	GO:0003684 GO:0003697 GO:0005515 GO:0000075 GO:0006289 GO:0010224 GO:0031573 GO:0005634
YBR236C	ENSG00000101654	RNMT	4622	24	45	41	1	1	0	GO:0008168 GO:0003723 GO:0016740 GO:0005634 GO:0004482 GO:0006370
YDR484W	ENSG00000112478	VPS52	9142	16	41	36	1	0	0	GO:0015031 GO:0005768 GO:0005794 GO:0010008 GO:0016020
YPL152W	ENSG00000119383	PPP2R4	2858	31	49	49	1	-	0
YGL124C	ENSG00000164077 ENSG00000103111	MON1A MON1B	17586	23	38	45	2	5 5	1	GO:0006879 GO:0006810 GO:0009306 GO:0015031
YER139C	ENSG00000122484	RPAP2	RPAP2	9	45	16	1	0	0	GO:0016020 GO:0016021
YDR080W	ENSG00000006715	VPS41	10402	25	40	47	1	0	0	GO:0005515 GO:0008270 GO:0046872 GO:0006886 GO:0016192
YGR002C	ENSG00000178028	DMAP1	5465	19	41	42	1	0	0	GO:0003677 GO:0005515 GO:0016564 GO:0001558 GO:0006306 GO:0006350 GO:0006355 GO:0016481 GO:0016568 GO:0005634
YLR180W	ENSG00000168906 ENSG00000151224	MAT2A MAT1A	3275	65	83	81	2	4 4	1	GO:0006556 GO:0007623 GO:0009416 GO:0009725 GO:0042493 GO:0051591 GO:0000166 GO:0000287 GO:0004478 GO:0005524 GO:0016740 GO:0030955 GO:0050897 GO:0006520 GO:0006730
YBL039C	ENSG00000171793	CTPS	465	56	73	71	1	-	0
YBL035C	ENSG00000014138	POLA2	10160	25	38	44	1	-	0
YBR186W	ENSG00000071539	TRIP13	5145	31	41	53	1	1	0	GO:0006366 GO:0042802 GO:0005634 GO:0000166 GO:0003712 GO:0017111 GO:0005524
YML061C	ENSG00000140451	PIF1	10715	30	38	46	1	0	0	GO:0000166 GO:0000287 GO:0003677 GO:0004386 GO:0005524 GO:0016787 GO:0017116 GO:0042162 GO:0043141 GO:0032204 GO:0051974 GO:0000784 GO:0005634
YPR138C	ENSG00000140519	RHCG	16102	17	30	31	1	0	0	GO:0008519 GO:0030506 GO:0006873 GO:0015696 GO:0015837 GO:0030855 GO:0042592 GO:0005886 GO:0005887 GO:0016324
YKL194C	ENSG00000113407 ENSG00000143374 ENSG00000185418	TARS TARS2 TARSL2	1762	26	60	38	3	1 4 4	1	GO:0005515 GO:0006418 GO:0006412 GO:0004812 GO:0005625 GO:0016874 GO:0005739 GO:0005759 GO:0000166 GO:0004829 GO:0005524 GO:0006435 GO:0005737
YNL250W	ENSG00000113522	RAD50	4950	26	51	51	1	0	0	GO:0000166 GO:0003677 GO:0004518 GO:0005524 GO:0008270
YFR009W	ENSG00000161204	ABCF3	12404	42	59	63	1	0	0	GO:0000166 GO:0005524 GO:0016887
YLR396C	ENSG00000184056 ENSG00000139719	VPS33B VPS33A	10541	21	34	39	2	5 5	1	GO:0048070 GO:0005768 GO:0016020 GO:0030220 GO:0006904 GO:0005764 GO:0015031 GO:0016192
YBR159W	ENSG00000103160	HSDL1	17117	27	46	49	1	0	0	GO:0005488 GO:0016491 GO:0008152
YGR060W	ENSG00000052802	SC4MOL	7396	34	45	48	1	4	0	GO:0000254 GO:0005506 GO:0016491 GO:0006631 GO:0008152 GO:0016126 GO:0005783 GO:0005789 GO:0005886 GO:0016021
YIL022W	ENSG00000104980	TIMM44	5450	24	47	45	1	4	0	GO:0000166 GO:0005515 GO:0005524 GO:0015450 GO:0006626 GO:0065002 GO:0005739 GO:0005744 GO:0005759 GO:0016020
YBR263W	ENSG00000182199 ENSG00000176974	SHMT2 SHMT1	717	49	70	68	2	5 5	1	GO:0016020 GO:0006565 GO:0005737 GO:0005829 GO:0006730 GO:0006563 GO:0004372 GO:0005515 GO:0005743 GO:0006544 GO:0005739 GO:0016740 GO:0030170
YDL229W	ENSG00000155304	STCH	3061	34	38	50	1	2	0	GO:0000166 GO:0005524 GO:0005783 GO:0005792
YPR080W	ENSG00000101210	EEF1A2	4265	79	89	88	1	-	0
YAL030W	ENSG00000117533	VAMP4	6070	24	54	45	1	0	0	GO:0006461 GO:0016192 GO:0000139 GO:0005764 GO:0005768 GO:0005794 GO:0016020 GO:0016021
YOR133W	ENSG00000167658	EEF2	561	65	79	77	1	4	0	GO:0000166 GO:0003746 GO:0003924 GO:0005515 GO:0005525 GO:0006412 GO:0005737
YJR090C	ENSG00000108306	FBXL20	10951	21	17	45	1	4	0	GO:0005515 GO:0006512 GO:0005737
YAL003W	ENSG00000114942	EEF1B2	2804	46	66	60	1	5	0	GO:0005515 GO:0003746 GO:0006414 GO:0005853
YGR006W	ENSG00000165630	PRPF18	5407	18	49	36	1	4	0	GO:0006397 GO:0008380 GO:0005634 GO:0005681 GO:0016607
YIR008C	ENSG00000198056	PRIM1	8899	29	55	54	1	1	0	GO:0006260 GO:0008270 GO:0005658 GO:0003896 GO:0016740 GO:0006269 GO:0046872 GO:0006350 GO:0005515
YNL031C	ENSG00000163041	H3F3B	3036	90	96	96	1	-	0
YOL094C	ENSG00000049541	RFC2	2675	53	77	70	1	0	0	GO:0000166 GO:0003689 GO:0005515 GO:0005524 GO:0017111 GO:0006260 GO:0005634 GO:0005663
YMR231W	ENSG00000160695	VPS11	12258	23	40	44	1	2	0	GO:0005764 GO:0006886 GO:0016192 GO:0000166 GO:0005515 GO:0005524 GO:0008270 GO:0046872 GO:0015031 GO:0005765 GO:0005769 GO:0005884 GO:0016020 GO:0031902
YML069W	ENSG00000149136	SSRP1	5061	24	53	42	1	0	0	GO:0003677 GO:0005515 GO:0006260 GO:0006281 GO:0006350 GO:0006355 GO:0000785 GO:0005634 GO:0005694
YML065W	ENSG00000085840	ORC1L	3544	20	36	39	1	4	0	GO:0000166 GO:0003677 GO:0005515 GO:0005524 GO:0017111 GO:0006260 GO:0006270 GO:0005634
YDL033C	ENSG00000100416	TRMU	15571	28	44	44	1	0	0	GO:0004808 GO:0008168 GO:0016740 GO:0008033 GO:0005737 GO:0005739
YHR165C	ENSG00000174231	PRPF8	6295	62	75	77	1	1	0	GO:0031202 GO:0008380 GO:0005682 GO:0005681 GO:0000398 GO:0007601 GO:0005515 GO:0050896 GO:0005634
YKL190W	ENSG00000188386	PPP3R2	10164	54	70	71	1	-	0
YHR161C	ENSG00000073921	PICALM	4320	18	37	36	1	4	0	GO:0005543 GO:0005545 GO:0030276 GO:0006461 GO:0006898 GO:0048268 GO:0005794 GO:0005905 GO:0016020 GO:0030118 GO:0031410
YBL008W	ENSG00000100084	HIRA	2583	19	40	33	1	2	0	GO:0007369 GO:0000790 GO:0045449 GO:0030528 GO:0003700 GO:0003714 GO:0005515 GO:0006357 GO:0009653 GO:0016568 GO:0005634
YJR009C	ENSG00000111640	GAPDH	713	63	78	77	1	4	0	GO:0004365 GO:0005515 GO:0016491 GO:0051287 GO:0006006 GO:0006096 GO:0008152 GO:0005737 GO:0016020
YKR068C	ENSG00000054116	TRAPPC3	11644	53	68	73	1	1	0	GO:0000139
YPR103W	ENSG00000204264	PSMB8	1515	49	64	66	1	4	0	GO:0004298 GO:0008233 GO:0006511 GO:0005829 GO:0005839
YKL028W	ENSG00000153767	GTF2E1	1799	23	39	42	1	-	0
YMR308C	ENSG00000065150 ENSG00000137040	RANBP5 RANBP6	3597	27	49	48	2	1 1	1	GO:0008536 GO:0000059 GO:0006886 GO:0008565 GO:0006607 GO:0005643 GO:0005515 GO:0005095 GO:0008139 GO:0015031 GO:0005737 GO:0005488 GO:0005634
YLR369W	ENSG00000113013	HSPA9	2770	44	65	63	1	4	0	GO:0000166 GO:0005524 GO:0051082 GO:0006457 GO:0006611 GO:0006916 GO:0005737 GO:0005739 GO:0009986
YGR191W	ENSG00000099960	SLC7A4	4780	15	30	28	1	1	0	GO:0006520 GO:0015174 GO:0016021 GO:0006810 GO:0006865 GO:0016020
YDL095W	ENSG00000009830	POMT2	9592	30	41	45	1	0	0	GO:0000287 GO:0004169 GO:0016757 GO:0006493 GO:0005783 GO:0005789 GO:0016020 GO:0016021
YIL153W	ENSG00000119383	PPP2R4	2858	33	42	46	1	-	0
YBL104C	ENSG00000164654	NP_061878.3	NP_061878.3	24	39	47	1	-	0
YJL208C	ENSG00000157036 ENSG00000167136	ENDOGL1 ENDOG	6813	29	51	46	2	4 -	1	GO:0003676 GO:0004519 GO:0016787 GO:0046872 GO:0008150 GO:0005575
YHR107C	ENSG00000122545	SEPT7	4398	28	53	44	1	2	0	GO:0019717 GO:0000166 GO:0005198 GO:0005515 GO:0005525 GO:0000910 GO:0007049 GO:0051291 GO:0001725 GO:0005634 GO:0031105
YNL323W	ENSG00000112697	TMEM30A	15535	31	40	46	1	4	0	GO:0016020 GO:0016021
YNL039W	ENSG00000145734	BDP1	6114	3	29	6	1	1	0	GO:0006310 GO:0005524 GO:0005634 GO:0003910 GO:0003677 GO:0006260 GO:0006281
YPL037C	ENSG00000145741 ENSG00000134717	BTF3 BTF3L4	3966	28	52	39	2	0 -	1	GO:0003702 GO:0005515 GO:0006350 GO:0006355 GO:0006366 GO:0005634
YCL001W	ENSG00000157916	RER1	17967	36	62	54	1	2	0	GO:0003674 GO:0006890 GO:0000139 GO:0005794 GO:0016020 GO:0016021 GO:0030173
YDL064W	ENSG00000103275	UBE2I	9045	55	74	74	1	1	0	GO:0051301 GO:0006511 GO:0006512 GO:0007067 GO:0043398 GO:0005515 GO:0005634 GO:0016605 GO:0016874 GO:0019787 GO:0007049 GO:0006464 GO:0000795 GO:0007059
YOL090W	ENSG00000095002	MSH2	389	38	57	59	1	0	0	GO:0000166
YJR063W	ENSG00000066379	ZNRD1	9601	34	48	48	1	4	0	GO:0003677 GO:0003899 GO:0004965 GO:0008270 GO:0030528 GO:0046872 GO:0001649 GO:0045449 GO:0005634
YGR264C	ENSG00000166986	MARS	8864	33	56	47	1	-	0
YPL002C	ENSG00000159210	SNF8	16847	33	58	53	1	0	0	GO:0003702 GO:0006350 GO:0006357 GO:0015031 GO:0005634 GO:0005737
YKR099W	ENSG00000185697	MYBL1	8868	15	30	32	1	1	0	GO:0006355 GO:0030528 GO:0003677 GO:0005634 GO:0016563 GO:0045449
YNL139C	ENSG00000125676	THOC2	2317	18	36	36	1	2	0	GO:0003723 GO:0006397 GO:0006810 GO:0008380 GO:0051028 GO:0005634
YMR097C	ENSG00000148824	MTG1	11602	15	28	31	1	0	0	GO:0000166 GO:0005525 GO:0005622 GO:0005739
YOR360C	ENSG00000113231 ENSG00000184588	PDE8B PDE4B	4546	10	30	18	2	0 0	1	GO:0000156 GO:0000287 GO:0004114 GO:0030145 GO:0000160 GO:0006355 GO:0009187 GO:0005575 GO:0004115 GO:0016787 GO:0007165 GO:0005625 GO:0005626
YNL135C	ENSG00000088832	FKBP1A	1741	42	72	57	1	1	0	GO:0043123 GO:0004872 GO:0006457 GO:0005737 GO:0016853 GO:0003755 GO:0005515
YGL220W	ENSG00000169627 ENSG00000183336	BOLA2B	19050	19	42	33	2	- -	1	No hi ha
YOR206W	ENSG00000188976	NOC2L	13166	25	48	45	1	2	0	GO:0005515 GO:0005634
YDL164C	ENSG00000105486	LIG1	534	31	58	47	1	4	0	GO:0005515 GO:0016020 GO:0016021
YDL160C	ENSG00000110367	DDX6	2638	56	66	69	1	2	0	GO:0004386 GO:0003676 GO:0000166 GO:0003723 GO:0003724 GO:0005515 GO:0005524 GO:0008026 GO:0016787 GO:0005737 GO:0010494
YDL006W	ENSG00000163590	PPM1L	17889	23	48	37	1	0	0	GO:0000287 GO:0015071 GO:0016787 GO:0030145 GO:0006470 GO:0008287 GO:0016020 GO:0016021
YPL091W	ENSG00000104687	GSR	704	45	63	58	1	1	0	GO:0004368 GO:0050660 GO:0006118 GO:0006749 GO:0004362 GO:0005739 GO:0005737 GO:0045454 GO:0006072 GO:0016491 GO:0050661 GO:0009331
YEL034W	ENSG00000163577 ENSG00000132507	EIF5A2 EIF5AP1	10426	63	78	81	2	5 5	1	GO:0006413 GO:0005634 GO:0003743 GO:0006446 GO:0019079 GO:0005737 GO:0006915
YBR009C	ENSG00000197238	H4	H4	92	97	97	1	0	0	GO:0003677 GO:0005515 GO:0006325 GO:0006334 GO:0048015 GO:0000786 GO:0005634 GO:0005694
YMR039C	ENSG00000113387	SUB1	2737	29	20	46	1	1	0	GO:0006355 GO:0006357 GO:0005488 GO:0006350 GO:0005667 GO:0003697 GO:0005634 GO:0003677 GO:0005515 GO:0003713
YDR392W	ENSG00000196284	SUPT3H	4254	26	44	45	1	4	0	GO:0003677 GO:0003702 GO:0016563 GO:0016986 GO:0006350 GO:0006352 GO:0006357 GO:0005634 GO:0005667
YEL003W	ENSG00000143256	PFDN2	9658	26	52	41	1	4	0	GO:0051082 GO:0006457 GO:0016272
YCR037C	ENSG00000007216 ENSG00000141485 ENSG00000158296 ENSG00000164707	SLC13A2 SLC13A5 SLC13A3 SLC13A4	9164	18	21	33	4	5 5 5 5	1	GO:0015361 GO:0005624 GO:0015141 GO:0009306 GO:0015744 GO:0015137 GO:0004965 GO:0015746 GO:0016021 GO:0016020 GO:0008272 GO:0006811 GO:0015293 GO:0031402 GO:0005887 GO:0015382 GO:0006814 GO:0005215
YKR002W	ENSG00000090060	PAPOLA	10407	29	58	44	1	4	0	GO:0003723 GO:0004652 GO:0016740 GO:0006350 GO:0006378 GO:0006397 GO:0005634 GO:0005737
YDR496C	ENSG00000080608	KIAA0020	8822	20	43	41	1	1	0	GO:0008083 GO:0005783 GO:0003723 GO:0005488 GO:0005634 GO:0005096
YDL195W	ENSG00000138674	SEC31A	15314	22	39	41	1	4	0	GO:0003674 GO:0005515 GO:0006888 GO:0015031 GO:0016192 GO:0005737 GO:0005783 GO:0005789 GO:0016020 GO:0030127 GO:0031410
YBR094W	ENSG00000162571	TTLL10	8771	10	19	22	1	1	0	GO:0016874 GO:0006464 GO:0004835
YNL297C	ENSG00000061987	ENSG00000061987	11123	18	40	38	1	1	0	GO:0005488 GO:0006895 GO:0015031
YDL191W	ENSG00000136942	RPL35	10200	56	75	73	1	-	0
YNR036C	ENSG00000128626	MRPS12	4316	45	47	52	1	4	0	GO:0003735 GO:0005515 GO:0006412 GO:0005622 GO:0005739 GO:0005761 GO:0005840 GO:0015935
YOR095C	ENSG00000153574	RPIA	1589	34	61	51	1	0	0	GO:0004751 GO:0016853 GO:0009052 GO:0005622
YMR093W	ENSG00000164338	UTP15	7796	30	53	52	1	0	0	GO:0006364 GO:0005634 GO:0005737
YKL205W	ENSG00000184575	XPOT	4418	21	40	46	1	0	0	GO:0000049 GO:0005488 GO:0006810 GO:0005634 GO:0005737
YLR007W	ENSG00000169189	NSMCE1	17648	25	31	40	1	1	0	GO:0007242
YIL065C	ENSG00000214253	FIS1	12352	24	48	49	1	2	0	GO:0005515 GO:0000266 GO:0006915 GO:0016559 GO:0005739 GO:0005741 GO:0005777 GO:0005778 GO:0005779 GO:0016020 GO:0016021 GO:0019867 GO:0031307
YLR403W	ENSG00000153814	JAZF1	9373	32	18	53	1	0	0	GO:0003676 GO:0003714 GO:0008270 GO:0046872 GO:0000122 GO:0006350 GO:0006355 GO:0005622 GO:0005634 GO:0017053
YDL137W	ENSG00000134287	ARF3	56	74	87	87	1	0	0	GO:0000166 GO:0003924 GO:0005525 GO:0007264 GO:0015031 GO:0016192 GO:0005622 GO:0005794
YPL106C	ENSG00000120694	HSPH1	9990	32	59	47	1	1	0	GO:0051085 GO:0005737 GO:0005524 GO:0006986 GO:0006950 GO:0005515 GO:0000166
YNR001C	ENSG00000062485	CS	349	59	74	76	1	-	0
YER074W	ENSG00000138326	RPS24	3877	55	72	73	1	-	0
YGL194C	ENSG00000147099	HDAC8	2227	36	48	58	1	0	0	GO:0004407 GO:0008134 GO:0016787 GO:0000122 GO:0006333 GO:0006350 GO:0006355 GO:0016568 GO:0016575 GO:0000118 GO:0000228 GO:0005634 GO:0005737
YMR197C	ENSG00000151532	VTI1A	18290	29	52	52	1	0	0	GO:0005484 GO:0008565 GO:0006886 GO:0016192 GO:0042147 GO:0016020 GO:0031201
YGL190C	ENSG00000074211	PPP2R2C	9345	51	59	69	1	1	0	GO:0007165 GO:0000159 GO:0008601
YER070W	ENSG00000167325	RRM1	1588	65	73	82	1	4	0	GO:0000166 GO:0004748 GO:0005515 GO:0005524 GO:0016491 GO:0006260 GO:0005737 GO:0005971
YIL038C	ENSG00000088038	CNOT3	5368	24	38	43	1	0	0	GO:0005515 GO:0030528 GO:0006355 GO:0005634 GO:0005737
YIL034C	ENSG00000077549	CAPZB	11872	44	63	60	1	2	0	GO:0003779 GO:0005515 GO:0006928 GO:0030036 GO:0051016 GO:0005737 GO:0008290
YPL195W	ENSG00000065000	AP3D1	6260	21	52	40	1	1	0	GO:0006816 GO:0051138 GO:0005215 GO:0006726 GO:0016021 GO:0005245 GO:0006461 GO:0005794 GO:0016192 GO:0019882 GO:0006334 GO:0048007 GO:0005515 GO:0005634 GO:0000786 GO:0030117 GO:0003677 GO:0006886 GO:0008565
YIL030C	ENSG00000145495	MARDH6	11095	17	23	34	1	1	0	GO:0016021 GO:0016020 GO:0016874 GO:0005783 GO:0005515 GO:0006512 GO:0046872 GO:0008270 GO:0005515 GO:0008270
YGL167C	ENSG00000017260 ENSG00000064270	ATP2C1 ATP2C2	5089	46	63	62	2	- 4	1	GO:0016787 GO:0006810 GO:0015662 GO:0005509 GO:0003824 GO:0006816 GO:0008152 GO:0015992 GO:0016820 GO:0000287 GO:0016021 GO:0005388 GO:0000166 GO:0006812 GO:0016020 GO:0005524
YDL102W	ENSG00000062822	POLD1	8882	44	62	60	1	4	0	GO:0000166 GO:0003677 GO:0003682 GO:0003891 GO:0004527 GO:0005515 GO:0008270 GO:0016740 GO:0016779 GO:0016787 GO:0046872 GO:0000084 GO:0000731 GO:0006139 GO:0009411 GO:0005634
YLR103C	ENSG00000093009	CDC45L	9145	28	44	51	1	1	0	GO:0007049 GO:0006270 GO:0005515 GO:0000076 GO:0005737 GO:0006260 GO:0005634
YOR141C	ENSG00000113812	ACTR8	9792	26	34	48	1		0
YPR069C	ENSG00000116649	SRM	1692	54	77	75	1	1	0	GO:0008295 GO:0016740 GO:0004766 GO:0003824
YMR274C	ENSG00000173653	RCE1	7289	24	40	38	1	4	0	GO:0008487 GO:0016787 GO:0006508 GO:0005783 GO:0005789 GO:0005887 GO:0016020
YMR004W	ENSG00000106266	SNX8	11592	20	36	40	1	0	0	GO:0005515 GO:0035091 GO:0007154 GO:0015031
YAL015C	ENSG00000065057	NTHL1	4039	35	38	49	1	2	0	GO:0006281 GO:0006284 GO:0003677 GO:0003690 GO:0003906 GO:0004519 GO:0005506 GO:0005515 GO:0016798 GO:0016829 GO:0019104 GO:0046872 GO:0051539 GO:0006285 GO:0006296 GO:0008152 GO:0005622 GO:0005634 GO:0005739
YER016W	ENSG00000101367	MAPRE1	4379	32	38	49	1	1	0	GO:0031115 GO:0007049 GO:0005874 GO:0008283 GO:0008022 GO:0030981 GO:0005819 GO:0008017 GO:0005737 GO:0051301 GO:0007067 GO:0005794 GO:0051010
YBR109C	ENSG00000160014	CALM3	243	59	83	82	1	-	0
YER012W	ENSG00000126067	PSMB2	3708	30	56	44	1	1	0	GO:0004175 GO:0005839 GO:0005634 GO:0005737 GO:0004298 GO:0005829 GO:0006511
YLR196W	ENSG00000136045	PWP1	11464	36	46	53	1	0	0	GO:0006350 GO:0005634
YPR173C	ENSG00000132612 ENSG00000119541	VPS4A VPS4B	11676	56	70	70	2	2 2	1	GO:0015031 GO:0016192 GO:0005737 GO:0005829 GO:0048471 GO:0006270 GO:0005773 GO:0003688 GO:0003677 GO:0006275 GO:0017111 GO:0000166 GO:0005515 GO:0005524 GO:0042623 GO:0006355 GO:0006944 GO:0007031 GO:0016197 GO:0005768 GO:0016020 GO:0031902
YJL039C	ENSG00000155561	NUP205	17653	15	39	32	1	4	0	GO:0005515 GO:0000059 GO:0006913 GO:0015031 GO:0051028 GO:0065002 GO:0005634 GO:0005643
YMR247C	ENSG00000198862	ZNF294	10327	17	39	34	1	1	0	GO:0003700 GO:0005515 GO:0046872 GO:0006355 GO:0008270 GO:0005488 GO:0043565 GO:0005634
YLL018C	ENSG00000115866	DARS	4361	57	63	71	1	4	0	GO:0000166 GO:0003676 GO:0004046 GO:0004815 GO:0005515 GO:0005524 GO:0016874 GO:0006422 GO:0006461 GO:0005625 GO:0005737
YLL010C	ENSG00000144677	CTDSPL	12264	40	36	56	1	4	0	GO:0003674 GO:0016791 GO:0008150 GO:0005575 GO:0005634
YHR046C	ENSG00000133731	IMPA1	3641	33	50	53	1	0	0	GO:0000287 GO:0008934 GO:0016787 GO:0031403 GO:0042578 GO:0005975 GO:0006661 GO:0006796 GO:0007165 GO:0005737
YNL262W	ENSG00000177084	POLE	7177	39	58	56	1	4	0	GO:0000166 GO:0003677 GO:0003682 GO:0003893 GO:0005515 GO:0008270 GO:0016740 GO:0016779 GO:0046872 GO:0000082 GO:0000731 GO:0006139 GO:0005634
YDR438W	ENSG00000115084	SLC35F5	11579	24	53	37	1	-	0
YHL002W	ENSG00000136738	STAM	3542	17	38	32	1	4	0	GO:0005070 GO:0005515 GO:0006886 GO:0007165 GO:0005737
YJL004C	ENSG00000198641	SYS1	SYS1	24	36	47	1	0	0	GO:0015031 GO:0000139 GO:0005794 GO:0016020 GO:0016021
YHR019C	ENSG00000134440	NARS	154	50	67	68	1	1	0	GO:0004815 GO:0004816 GO:0006422 GO:0004812 GO:0003676 GO:0005515 GO:0000166 GO:0005524 GO:0006421 GO:0016874 GO:0005625 GO:0006412 GO:0006418 GO:0005737
YBR279W	ENSG00000006712	PAF1	10140	18	43	36	1	4	0	GO:0005515 GO:0008270 GO:0046872 GO:0001764 GO:0007031 GO:0007399 GO:0005777 GO:0005778 GO:0005779 GO:0016020 GO:0016021
YBR136W	ENSG00000175054	ATR	8369	15	35	31	1	0	0	GO:0003677 GO:0004674 GO:0005515 GO:0016740 GO:0030145 GO:0032405 GO:0032407 GO:0000077 GO:0006281 GO:0007049 GO:0007275 GO:0008156 GO:0005634 GO:0005694
YER178W	ENSG00000131828	PDHA1	2420	48	60	65	1	1	0	GO:0005515 GO:0016491 GO:0016624 GO:0005739 GO:0008152 GO:0006096 GO:0006084 GO:0004739
YIL003W	ENSG00000095906	NUBP2	14846	49	64	70	1	2	0	GO:0017111 GO:0000166 GO:0005524 GO:0005634
YGR172C	ENSG00000145817	YIPF5	18071	30	47	44	1	0	0	GO:0015031 GO:0016192 GO:0005783 GO:0005789 GO:0005794 GO:0016020 GO:0016021 GO:0031410
YOR002W	ENSG00000088035	ALG6	5194	35	50	53	1	0	0	GO:0016757 GO:0046527 GO:0006487 GO:0005575 GO:0005783 GO:0005789 GO:0016020 GO:0016021
YJL062W	ENSG00000174227	PIGG	7890	21	44	37	1	2	0	GO:0006952 GO:0005515 GO:0008484 GO:0016740 GO:0051267 GO:0006506 GO:0008152 GO:0005783 GO:0005789 GO:0016020 GO:0016021
YKL113C	ENSG00000168496	FEN1	2670	58	72	72	1	0	0	GO:0000287 GO:0003684 GO:0003690 GO:0004519 GO:0004523 GO:0005515 GO:0008309 GO:0008409 GO:0016787 GO:0017108 GO:0030145 GO:0006260 GO:0006302 GO:0009650 GO:0048015 GO:0005634
YBR217W	ENSG00000145782	ATG12	8496	21	43	42	1	0	0	GO:0005515 GO:0000045 GO:0006464 GO:0006512 GO:0006914 GO:0006915 GO:0005737
YGL105W	ENSG00000164022	SCYE1	4676	30	40	45	1	4	0	GO:0000049 GO:0005125 GO:0042803 GO:0043498 GO:0001937 GO:0006418 GO:0006935 GO:0006954 GO:0007165 GO:0007267 GO:0050900 GO:0005615 GO:0017101
YDL045C	ENSG00000160688	FLAD1	17887	13	41	21	1	4	0	GO:0003919 GO:0016740 GO:0006777 GO:0008152
YPL268W	ENSG00000138193	PLCE1	7087	8	37	14	1	2	0	GO:0006629 GO:0007264 GO:0007165 GO:0004629 GO:0007242 GO:0004435 GO:0005057 GO:0005085 GO:0005509 GO:0016787 GO:0017016 GO:0019899 GO:0000187 GO:0001558 GO:0006644 GO:0006651 GO:0006940 GO:0007010 GO:0007173 GO:0007204 GO:0007205 GO:0007507 GO:0008277 GO:0008283 GO:0016042 GO:0019722 GO:0032835 GO:0045859 GO:0046578 GO:0048016 GO:0000139 GO:0005622 GO:0005624 GO:0005737 GO:0005794 GO:0005829 GO:…
YJL143W	ENSG00000126768 ENSG00000134375	TIMM17B TIMM17A	2218	44	64	59	2	4 4	1	GO:0008565 GO:0016021GO:0008565 GO:0015450 GO:0006626 GO:0065002 GO:0005739 GO:0005744 GO:0016020 GO:0016021
YJR017C	ENSG00000127445 ENSG00000203959	PIN1 PIN1L	3031	45	58	60	2	0 -	1	GO:0003755 GO:0005515 GO:0016853 GO:0006457 GO:0007049 GO:0007088 GO:0005634
YPR119W	ENSG00000157456	CCNB2	4131	34	42	52	1	0	0	GO:0005515 GO:0007049 GO:0007067 GO:0051301 GO:0005634 GO:0015630
YHR011W	ENSG00000104835	SARS2	15295	26	54	46	1	4	0	GO:0000166 GO:0004828 GO:0005515 GO:0005524 GO:0016874 GO:0006434 GO:0005737 GO:0005739 GO:0005759
YHR115C	ENSG00000163681	SLMAP	4079	6	36	18	1	0	0	GO:0051082 GO:0006457 GO:0006936 GO:0005790 GO:0005887 GO:0016020 GO:0016272
YKL009W	ENSG00000053372	MRTO4	12725	38	58	58	1	1	0	GO:0042254 GO:0005622 GO:0005634
YLR234W	ENSG00000177302 ENSG00000100038	TOP3A TOP3B	3145	26	56	36	2	0 2	1	GO:0008270 GO:0046872 GO:0007126 GO:0016605 GO:0003676 GO:0000793 GO:0003677 GO:0007059 GO:0003916 GO:0003917 GO:0005515 GO:0006265 GO:0006268 GO:0006304 GO:0005634 GO:0005694
YNL016W	ENSG00000116001 ENSG00000151923	TIA1 TIAL1	4626	28	35	42	2	0 4	1	GO:0003723 GO:0008143 GO:0006915 GO:0006917 GO:0000166 GO:0003677 GO:0008150 GO:0005575
YGR276C	ENSG00000005189	REXON	REXON	13	33	23	1	0	0	GO:0000166 GO:0003723 GO:0004527 GO:0016787 GO:0005622 GO:0005730
YOR241W	ENSG00000136877	FPGS	642	34	54	50	1	4	0	GO:0004326 GO:0005524 GO:0009058 GO:0009396
YDR211W	ENSG00000145191	EIF2B5	4898	28	50	49	1	-	0
YJR040W	ENSG00000073464	CLCN4	2362	30	50	51	1	2	0	GO:0005244 GO:0005247 GO:0031404 GO:0006811 GO:0006821 GO:0005624 GO:0005887 GO:0016020
YKL213C	ENSG00000137055	PLAA	4850	30	52	47	1	1	0	GO:0007165 GO:0005515 GO:0016005 GO:0006954
YGR241C	ENSG00000073921 ENSG00000065609	PICALM SNAP91	4320	16	39	33	2	4 1	1	GO:0005545 GO:0030276 GO:0006461 GO:0006898 GO:0048268 GO:0005794 GO:0016020 GO:0031410 GO:0042309 GO:0005905 GO:0005543 GO:0006886 GO:0050825 GO:0050826 GO:0030118
YDL014W	ENSG00000105202 ENSG00000188573	FBL ENSP00000339522	617	64	73	75	2	4 5	2	GO:0016020 GO:0051260 GO:0003723 GO:0005515 GO:0008168 GO:0016740 GO:0006364 GO:0016074 GO:0005634 GO:0005730 GO:0030529
YMR078C	ENSG00000127586	CHTF18	13059	14	40	25	1	1	0	GO:0017111 GO:0016887 GO:0004386 GO:0005524 GO:0000166
YDL145C	ENSG00000122218	COPA	3564	42	64	62	1	0	0	GO:0005179 GO:0005198 GO:0005509 GO:0008565 GO:0051082 GO:0006457 GO:0006461 GO:0006886 GO:0016192 GO:0030157 GO:0000139 GO:0005576 GO:0005615 GO:0005625 GO:0005737 GO:0005783 GO:0005792 GO:0005794 GO:0016020 GO:0030117 GO:0030126 GO:0031410
YPL076W	ENSG00000135845	PIGC	3433	18	41	39	1	0	0	GO:0016757 GO:0017176 GO:0006506 GO:0005783 GO:0005789 GO:0016020 GO:0016021
YGL048C	ENSG00000087191	PSMC5	3400	73	85	85	1	4	0	GO:0000166 GO:0005524 GO:0008233 GO:0017111 GO:0030163 GO:0005634 GO:0005737 GO:0005829 GO:0043234
YBR017C	ENSG00000105576 ENSG00000083312	TNPO2 TNPO1	4301	32	52	53	2	2 0	1	GO:0006886 GO:0005515 GO:0008139 GO:0008565 GO:0000059 GO:0000060 GO:0005634 GO:0005643 GO:0005737
YEL042W	ENSG00000187097	ENTPD5	16015	30	35	43	1	4	0	GO:0000287 GO:0005509 GO:0016787 GO:0017110 GO:0005783 GO:0005788
YGL044C	ENSG00000101811	CSTF2	2652	12	46	23	1	0	0	GO:0000166 GO:0003723 GO:0005515 GO:0006378 GO:0006379 GO:0005634
YOR310C	ENSG00000055044	NOL5	NOL5	45	67	65	1	0	0	GO:0006364 GO:0006608 GO:0016049 GO:0005634 GO:0005730 GO:0005732
YHR111W	ENSG00000124217	MOCS3	10092	36	58	56	1	0	0	GO:0005515 GO:0016874 GO:0006777 GO:0008152
YPL045W	ENSG00000215305	VPS16	12259	21	43	41	1	2	0	GO:0005764 GO:0006886 GO:0005737 GO:0005765 GO:0005768 GO:0016020 GO:0031902
YEL015W	ENSG00000179151	EDC3	7954	20	35	38	1	0	0	GO:0005515 GO:0005737
YDR373W	ENSG00000107130	FREQ	4500	60	75	75	1	4	0	GO:0005509 GO:0005515 GO:0005794 GO:0016020 GO:0030424 GO:0030425
YPL010W	ENSG00000111481	COPZ1	16738	36	55	58	1	0	0	GO:0005515 GO:0006461 GO:0006886 GO:0006890 GO:0006891 GO:0016192 GO:0000139 GO:0005737 GO:0005794 GO:0016020 GO:0030117 GO:0030126 GO:0031410
YNL147W	ENSG00000130332	NM_016199.1	NM_016199.1	22	54	40	1	1	0	GO:0016071
YOR349W	ENSG00000141556	TBCD	5227	14	29	30	1	2	0	GO:0005488 GO:0051087 GO:0006457 GO:0007025 GO:0005874
YLR019W	ENSG00000144677	CTDSPL	12264	40	40	57	1	4	0	GO:0003674 GO:0016791 GO:0008150 GO:0005575 GO:0005634
YNL116W	ENSG00000163681	SLMAP	4079	7	31	19	1	0	0	GO:0051082 GO:0006457 GO:0006936 GO:0005790 GO:0005887 GO:0016020 GO:0016272
YDR311W	ENSG0000011076	GTF2H1	1807	18	34	40	1	-	0
YNR013C	ENSG00000007216 ENSG00000141485 ENSG00000158296 ENSG00000164707	SLC13A2 SLC13A5 SLC13A3 SLC13A4	9164	18	21	33	4	5 5 5 5	1	GO:0015361 GO:0005624 GO:0015141 GO:0009306 GO:0015744 GO:0015137 GO:0004965 GO:0015746 GO:0016021 GO:0016020 GO:0008272 GO:0006811 GO:0015293 GO:0031402 GO:0005887 GO:0015382 GO:0006814 GO:0005215
YGR218W	ENSG00000082898	XPO1	3975	47	66	67	1	0	0	GO:0003723 GO:0005515 GO:0008565 GO:0000059 GO:0006886 GO:0009615 GO:0051028 GO:0005634 GO:0005635 GO:0005642 GO:0005643 GO:0005654 GO:0005737
YGR214W	ENSG00000168028	RPSAP15	RPSAP15	48	71	60	1	-	0
YJR117W	ENSG00000084073	ZMPSTE24	7349	35	54	52	1	1	0	GO:0030327 GO:0004222 GO:0008270 GO:0016020 GO:0005624 GO:0016021 GO:0006508 GO:0006998 GO:0005783 GO:0046872 GO:0008235 GO:0005794
YOR157C	ENSG00000136930	PSMB7	4940	50	71	67	1	4	0	GO:0004298 GO:0006511 GO:0005829 GO:0005839
YAL023C	ENSG00000009830	POMT2	9592	33	50	51	1	0	0	GO:0000287 GO:0004169 GO:0016757 GO:0006493 GO:0005783 GO:0005789 GO:0016020 GO:0016021
YHR089C	ENSG00000109534	NOLA1	7569	45	64	53	1	0	0	GO:0005261 GO:0019843 GO:0006364 GO:0005624 GO:0005634 GO:0005732
YBL082C	ENSG00000214160	ALG3	3067	34	48	51	1	2	0	GO:0000030 GO:0030176 GO:0000033 GO:0016757 GO:0006486 GO:0005783 GO:0005789 GO:0016020 GO:0016021
YER159C	ENSG00000175550	DRAP1	3796	19	47	32	1	0	0	GO:0003700 GO:0003714 GO:0043565 GO:0000122 GO:0006350 GO:0006355 GO:0005622 GO:0005634
YOR122C	ENSG00000176732	PFN4	15120	27	50	49	1	-	0
YBR229C	ENSG00000214013 ENSG00000089597	GANC GANAB	77	31	48	50	2	0 0	1	GO:0004553 GO:0004558 GO:0008152 GO:0005515 GO:0016787 GO:0033919 GO:0005975 GO:0005783 GO:0005794 GO:0017177 GO:0042470
YER151C	ENSG00000103194	USP10	7029	22	36	39	1	1	0	GO:0004221
YPR181C	ENSG00000101310 ENSG00000100934	SEC23B SEC23A	11543	49	66	66	2	1 -	1	GO:0016020 GO:0005783 GO:0016192 GO:0005794 GO:0006886 GO:0006888 GO:0030127 GO:0005515 GO:0008270 GO:0048471
YBR221C	ENSG00000168291 ENSG00000083123	PDHB BCKDHB	1530	58	73	74	2	4 5	1	GO:0016831 GO:0003863 GO:0009083 GO:0005515 GO:0003826 GO:0005947 GO:0004739 GO:0016491 GO:0006006 GO:0006096 GO:0006099 GO:0008152 GO:0005739 GO:0005759
YMR116C	ENSG00000204628	GNB2L1	1503	49	68	63	1	-	0
YML085C	ENSG00000167552	TUBA1A	3959	73	84	83	1	4	0	GO:0000166 GO:0003924 GO:0005198 GO:0005525 GO:0019904 GO:0007018 GO:0051258 GO:0005874 GO:0043234
YDR189W	ENSG00000092108	SCFD1	10210	32	52	54	1	0	0	GO:0006904 GO:0015031 GO:0016192 GO:0005737 GO:0005783 GO:0005789 GO:0005794 GO:0016020
YFR052W	ENSG00000099341	PSMD8	10171	32	50	54	1	0	0	GO:0005515 GO:0006508 GO:0000502 GO:0005829 GO:0005838
YNR017W	ENSG00000138297 ENSG00000204152	TIMM23 Q5SRD2	16089	22	36	39	2	4 1	1	GO:0005515 GO:0008565 GO:0015450 GO:0006626 GO:0065002 GO:0005739 GO:0005741 GO:0005744 GO:0005758 GO:0005887 GO:0016020 GO:0019867 GO:0006886 GO:0005743
YMR224C	ENSG00000020922	MRE11A	2889	32	50	49	1	4	0	GO:0000014 GO:0003677 GO:0003690 GO:0008022 GO:0008408 GO:0016787 GO:0030145 GO:0000019 GO:0006303 GO:0007004 GO:0007126 GO:0007131 GO:0005634 GO:0005654
YNL247W	ENSG00000110619	CARS	464	40	60	55	1	4	0	GO:0000166 GO:0004817 GO:0005524 GO:0006423 GO:0005737
YJL124C	ENSG00000175324	LSM1	6281	37	45	59	1	0	0	GO:0005515 GO:0031202 GO:0006397 GO:0008380 GO:0005634 GO:0030529
YBR175W	ENSG00000196363 ENSG00000196981	WDR5 WDR5B	10614	31	50	47	2	0 0	1	GO:0005515 GO:0001501 GO:0005622 GO:0005634 GO:0006512
YFR021W	ENSG00000157954 ENSG00000070540	WIPI2 WIPI1	15679	29	44	48	2	0 0	1	GO:0043234 GO:0005102 GO:0006914 GO:0000407 GO:0005768 GO:0005794 GO:0031410
YNL243W	ENSG00000127946	HIP1	3461	18	39	36	1	0	0	GO:0003779 GO:0005200 GO:0005543 GO:0030276 GO:0006897 GO:0006919 GO:0042981 GO:0048268 GO:0005624 GO:0005737 GO:0005794 GO:0005856 GO:0016020
YOR184W	ENSG00000135069	PSAT1	17918	41	58	62	1	4	0	GO:0004648 GO:0016740 GO:0030170 GO:0006564 GO:0008152 GO:0008615 GO:0008652
YDR289C	ENSG00000101413 ENSG00000141425	C20orf77 NP_060640.2	8513	19	29	37	2	- 1	0	GO:0016301
YIL046W	ENSG00000072803	FBXW11	7294	23	37	41	1	4	0	GO:0004842 GO:0005515 GO:0016055 GO:0016567 GO:0000151 GO:0005737
YAL058W	ENSG00000127022	CANX	252	23	42	36	1	-	0
YKL040C	ENSG00000169599	NFU1	12163	34	52	52	1	-	0
YLR115W	ENSG00000165934	CPSF2	5824	22	39	43	1	0	0	GO:0003723 GO:0005515 GO:0016787 GO:0006397 GO:0005634
YGR188C	ENSG00000169679	BUB1	3907	16	35	33	1	0	0	GO:0000166 GO:0004674 GO:0005524 GO:0016740 GO:0006468 GO:0007049 GO:0007067 GO:0007094 GO:0008283 GO:0051301 GO:0000776 GO:0005634 GO:0005816
YLR242C	ENSG00000173409	ARV1	12494	23	36	43	1	0	0	GO:0006629 GO:0006665 GO:0016020 GO:0016021
YOR014W	ENSG00000112640	PPP2R5D	9039	44	47	59	1	-	0
YBR252W	ENSG00000128951	DUT	3165	30	68	39	1	0	0	GO:0000287 GO:0004170 GO:0016787 GO:0006139 GO:0006260 GO:0009117 GO:0046080 GO:0005634 GO:0005739
YGR180C	ENSG00000171848 ENSG00000048392	RRM2 RRM2B	1587	35	65	50	2	4 4	1	GO:0005515 GO:0004748 GO:0005506 GO:0016491 GO:0006260 GO:0006281 GO:0009186 GO:0005634 GO:0005737
YCL025C	ENSG00000099960	SLC7A4	4780	14	29	28	1	1	0	GO:0006520 GO:0015174 GO:0016021 GO:0006810 GO:0006865 GO:0016020
YPR189W	ENSG00000198677	KIAA0372	11079	16	35	32	1	4	0	GO:0005488
YHR085W	ENSG00000136891	TEX10	15489	9	48	17	1	0	0	GO:0005488 GO:0005634 GO:0016020 GO:0016021 GO:0031965
YHR081W	ENSG00000197223	NP_775269.1	NP_775269.1	28	40	52	1	-	0
YER120W	ENSG00000124164 ENSG00000101558	VAPB VAPA	9300	23	41	41	2	0 2	1	GO:0019899 GO:0042803 GO:0048487 GO:0019048 GO:0030968 GO:0045070 GO:0005789 GO:0005794 GO:0005874 GO:0005624 GO:0048471 GO:0005783 GO:0031982 GO:0016021 GO:0005923 GO:0004871 GO:0005198 GO:0005515 GO:0046982 GO:0006944 GO:0043123 GO:0005886
YPR019W	ENSG00000104738	MCM4	9094	41	54	59	1	0	0	GO:0000166 GO:0003677 GO:0003678 GO:0003697 GO:0005515 GO:0005524 GO:0008094 GO:0017111 GO:0006260 GO:0006268 GO:0006270 GO:0006350 GO:0006355 GO:0005634
YBL024W	ENSG00000037474	NSUN2	8620	32	55	49	1	2	0	GO:0000049 GO:0008168 GO:0016428 GO:0016740 GO:0008033 GO:0030488 GO:0005634 GO:0005730 GO:0005737
YJR025C	ENSG00000162882	HAAO	5158	23	55	34	1	-	0
YBL020W	ENSG00000163933	RFT1	15239	24	43	45	1	0	0	GO:0005319 GO:0006869 GO:0016020 GO:0016021
YNL082W	ENSG00000122512	PMS2	2598	30	47	47	1	0	0	GO:0003677
YEL050C	ENSG00000112651	MRPL2	14745	30	39	51	1	4	0	GO:0003735 GO:0006412 GO:0005739 GO:0005761 GO:0005840
YLR089C	ENSG00000166123	GPT2	6307	43	54	61	1	4	0	GO:0004021 GO:0016847 GO:0030170 GO:0009058
YLR350W	ENSG00000172057	ORMDL3	17803	36	40	56	1	-	0
YDL084W	ENSG00000198563 ENSG00000123136	BAT1 DDX39	805	64	78	81	2	0 0	2	GO:0015175 GO:0015184 GO:0042605 GO:0006461 GO:0006520 GO:0006810 GO:0015804 GO:0005886 GO:0005887 GO:0000166 GO:0003676 GO:0005515 GO:0005524 GO:0008026 GO:0016787 GO:0000398 GO:0006406 GO:0008380 GO:0005634
YKL125W	ENSG00000085721 ENSG00000103472 ENSG00000179038	RRN3	12004	21	40	39	3	0 - -	1	GO:0006350 GO:0006355 GO:0005634
YIL142W	ENSG00000166226	CCT2	6895	64	80	79	1	4	0	GO:0000166 GO:0005524 GO:0051082 GO:0006457 GO:0005737 GO:0005829 GO:0005832
YKR026C	ENSG00000111361	EIF2B1	9458	42	59	59	1	-	0
YML123C	ENSG00000159164	SV2A	8922	12	31	25	1	0	0	GO:0005215 GO:0006836 GO:0005783 GO:0016020 GO:0016021 GO:0030054 GO:0031410 GO:0045202
YLR085C	ENSG00000075089	ACTR6	12421	31	46	51	1	4	0	GO:0005198 GO:0005515 GO:0005737 GO:0005856
YNL312W	ENSG00000117748	RPA2	1566	20	43	32	1	2	0	GO:0006261 GO:0005662 GO:0003697 GO:0003676 GO:0003677 GO:0003899 GO:0005515 GO:0008270 GO:0016740 GO:0016779 GO:0046872 GO:0006350 GO:0005634
YGR280C	ENSG00000104637	PINX1	PINX1	20	44	36	1	2	0	GO:0003674 GO:0003676 GO:0005515 GO:0007004 GO:0007049 GO:0008285 GO:0045786 GO:0000781 GO:0005575 GO:0005622 GO:0005634 GO:0005694 GO:0005730
YLR058C	ENSG00000182199	SHMT2	717	49	73	68	1	-	0
YGL244W	ENSG00000137815	RTF1	11071	19	47	37	1	2	0	GO:0005516 GO:0005730 GO:0005515 GO:0006350 GO:0006355 GO:0005634
YDL188C	ENSG00000113575	PPP2CA	8912	72	67	82	1	-	0
YGL240W	ENSG00000164162	ANAPC10	16488	29	38	51	1	1	0	GO:0000090 GO:0000086 GO:0051301 GO:0004842 GO:0006512 GO:0030071 GO:0005515 GO:0006511 GO:0005680 GO:0007049
YGR257C	ENSG00000075303 ENSG00000013306	SLC25A40 SLC25A39	14372	35	50	54	2	5 5	1	GO:0006839 GO:0016020 GO:0006810 GO:0016021 GO:0005743 GO:0005739 GO:0005488 GO:0005215
YHR181W	ENSG00000144043	TEX261	15491	38	53	62	1	4	0	GO:0016020 GO:0016021
YLR027C	ENSG00000120053	GOT1	687	46	61	61	1	-	0
YDR323C	ENSG00000131381	ZFYVE20	15732	13	39	25	1	-	0
YGL087C	ENSG00000169139	UBE2V2	4300	46	72	68	1	1	0	GO:0008283 GO:0006512 GO:0005737 GO:0006282 GO:0000209 GO:0019787 GO:0000729 GO:0031372 GO:0006464 GO:0005515 GO:0005634
YDL153C	ENSG00000132467	UTP3	UTP3	22	32	41	1	4	0	GO:0003674 GO:0005515 GO:0006364 GO:0007275 GO:0007420 GO:0016568 GO:0005634 GO:0005730 GO:0032040
YBR029C	ENSG00000101290 ENSG00000163624	CDS2 CDS1	9150	33	51	52	2	2 0	1	GO:0005739 GO:0005743 GO:0000287 GO:0004142 GO:0004605 GO:0016740 GO:0006629 GO:0007165 GO:0007601 GO:0008654 GO:0005783 GO:0005789 GO:0016020 GO:0016021
YKR057W	ENSG00000186659	ENSP00000339025	ENSP00000339025	45	58	64	1	-	0
YPL084W	ENSG00000170248	PDCD6IP	6425	16	35	33	1	4	0	GO:0004871 GO:0005515 GO:0006915 GO:0015031 GO:0005737 GO:0005829 GO:0042470
YJR129C	ENSG00000163612 ENSG00000118894	ENSP00000313775 FAM86B2	ENSP00000313775	17	31	32	2	- -	2
YDL126C	ENSG00000165280	VCP	3013	69	82	84	1	-	0
YJR125C	ENSG00000113282	Q14677-2	Q14677-2	16	42	27	1	-	0
YEL027W	ENSG00000185883	ATP6V0C	162	68	81	84	1	-	0
YDR385W	ENSG00000167658	EEF2	561	65	79	77	1	4	0	GO:0000166 GO:0003746 GO:0003924 GO:0005515 GO:0005525 GO:0006412 GO:0005737
YDR381W	ENSG00000183684	THOC4	9168	22	44	39	1	0	0	GO:0000166 GO:0003723 GO:0005515 GO:0006397 GO:0006810 GO:0008380 GO:0051028 GO:0005634 GO:0005681 GO:0005737
YOL121C	ENSG00000105372	RPS19	4591	48	65	65	1	-	0
YDR358W	ENSG00000125447	GGA3	10443	15	39	30	1	0	0	GO:0005515 GO:0008565 GO:0030306 GO:0006461 GO:0006886 GO:0016192 GO:0005622 GO:0005768 GO:0005794 GO:0005802 GO:0010008 GO:0016020 GO:0030117 GO:0030131
YPL022W	ENSG00000175595	ERCC4	594	31	43	52	1	0	0	GO:0000287 GO:0003684 GO:0003697
YLR454W	ENSG00000007202	KIAA0100	11064	17	31	36	1	4	0	GO:0008924 GO:0006099 GO:0005576
YBR087W	ENSG00000133119	RFC3	2676	43	62	62	1	2	0	GO:0005634 GO:0000731 GO:0017111 GO:0006271 GO:0005663 GO:0016887 GO:0000166 GO:0003689 GO:0005515
YDR485C	ENSG00000163159	VPS72	2791	26	21	45	1	0	0	GO:0003700 GO:0003702 GO:0000122 GO:0006355 GO:0016568 GO:0005634
YNR052C	ENSG00000198791	CNOT7	5370	37	37	56	1	2	0	GO:0003676 GO:0003700 GO:0004871 GO:0005515 GO:0016563 GO:0005975 GO:0006350 GO:0006355 GO:0007165 GO:0045944 GO:0005634 GO:0030014
YNL255C	ENSG00000169714	CNBP	311	31	54	47	1	0	0	GO:0003697 GO:0003700 GO:0003727 GO:0005515 GO:0008270 GO:0046872 GO:0006350 GO:0006355 GO:0006695 GO:0005737 GO:0005783
YDR166C	ENSG00000112685	EXOC2	11544	19	37	39	1	2	0	GO:0005515 GO:0017160 GO:0006887 GO:0015031
YDR027C	ENSG00000143952	VPS54	10302	16	36	33	1	0	0	GO:0005515 GO:0015031 GO:0042147
YCR088W	ENSG00000136279	DBNL	6588	19	27	37	1	0	0	GO:0003779 GO:0008047 GO:0042802 GO:0006897 GO:0006955 GO:0007257 GO:0016601 GO:0005622 GO:0005737 GO:0005856 GO:0005938 GO:0030027
YER063W	ENSG00000205323	HCC1	HCC1	22	39	41	1	0	0	GO:0003677 GO:0005515 GO:0006350 GO:0006355 GO:0006417 GO:0005634
YIL023C	ENSG00000112473	SLC39A7	9028	20	45	33	1	1	0	GO:0005624
YCR053W	ENSG00000185875 ENSG00000144115	THNSL1 THNSL2	7974	22	52	36	2	5 5	1	GO:0004765 GO:0005524 GO:0000166 GO:0004795 GO:0017111 GO:0009088 GO:0008152 GO:0003824 GO:0030170
YDL226C	ENSG00000149182 ENSG00000100262	ZNF289 ARFGAP3	6069	13	37	25	2	4 4	2	GO:0015031 GO:0008060 GO:0008270 GO:0008565 GO:0046872 GO:0006886 GO:0009306 GO:0016192 GO:0032312 GO:0000139 GO:0005737 GO:0005794 GO:0005829 GO:0016020
YJL190C	ENSG00000134419	RPS15A	4723	76	87	87	1	4	0	GO:0003723 GO:0003735 GO:0005515 GO:0006412 GO:0005622 GO:0005840 GO:0022627
YDR489W	ENSG00000147536	GINS4	11583	24	39	52	1	-	0
YER009W	ENSG00000102898	NUTF2	12050	39	54	53	1	4	0	GO:0005215 GO:0005515 GO:0015031 GO:0005622 GO:0005643 GO:0005737 GO:0005829
YLL034C	ENSG00000143748	NVL	3887	40	59	57	1	0	0	GO:0000166 GO:0005524 GO:0017111 GO:0005634

## Sheet: Sheet3
A column--> Code for yeast gene
B column--> Ensembl Code for human homolog
C column--> Gene symbol for human homolog
D column--> Hprd code for human homolog
E, F and G Columns --> Ensembl % of protein alignment identity
H column --> nomber of human genes collapsed in this node
I column --> GO number source (at the end all from GOA)
J column--> 0 for nodes of one human gene; 1 for nodes with more than one gene all of them with SIMILAR function, 2 for nodes with more than one gene with DIFFERENT functions between them
