# Supplementary material for: Human synthetic lethal inference as potential anti-cancer target gene detection
Source: BMC Syst Biol. 2009 Dec 16;3:116. doi: 10.1186/1752-0509-3-116 (PMC2804737; doi:10.1186/1752-0509-3-116)
Supplement: Additional file 4 — List of SL relations between the inferred human SL genes (iHSLN). File in .sif format to be loaded in cytoscape software. Edges are represented in two columns separated by the label pp. [file 1752-0509-3-116-S4.SIF]

ARFRP1	pp	DAD1
ARFRP1	pp	TRAPPC2
ARFRP1	pp	VPS39 TGFBRAP1
ARFRP1	pp	ARF3
ARFRP1	pp	ENTPD5
ARFRP1	pp	NP_710154.1
ARFRP1	pp	GOSR1
ARFRP1	pp	COG6
ARFRP1	pp	ENSG00000061987
ARFRP1	pp	STX16
ARFRP1	pp	SNX2
ACTR2	pp	RNMT
ACTR2	pp	ENSP00000383552
ACTR2	pp	NP_065994.1
ACTR2	pp	RBX1
ACTR2	pp	HSP90AB1 Q58FF7
ACTR2	pp	HSPD1
ACTR2	pp	DDX24
ACTR2	pp	FBXW11
ACTR2	pp	NOL14
ACTR2	pp	PFN4
ACTR2	pp	PDCL3
ACTR2	pp	PRPF39
ACTR2	pp	SF3A3
ACTR2	pp	GTF2B
ACTR2	pp	ATP13A1
ACTR2	pp	SH3PXD2A SH3PXD2B
ACTR2	pp	GAK
ACTR2	pp	BIN1
ACTR2	pp	GRB2 SH3GL3
ACTR2	pp	PFDN6
ACTR2	pp	VBP1
ACTR2	pp	PFDN4
ACTR2	pp	PFDN2
ACTR2	pp	PLS3 LCP1 PLS1
ACTR2	pp	ZMPSTE24
ACTR2	pp	GGPS1
ACTR2	pp	LARP1
ACTR2	pp	LYCAT
ACTR2	pp	KPNA6
ACTR2	pp	HIP1
ACTR2	pp	ACTR3B ACTR3 ARP11
ACTR2	pp	ARPC3
ACTR2	pp	ARPC5 ARPC5L
ACTR2	pp	ARPC2
HSP90AB1 Q58FF7	pp	TTK
HSP90AB1 Q58FF7	pp	ESPL1
SF3A3	pp	SF3A1
GTF2B	pp	POLR2A
GTF2B	pp	POLR2B
MAPRE1	pp	ASCC3L1
MAPRE1	pp	CKS1B
MAPRE1	pp	POLA2
MAPRE1	pp	PCNA
MAPRE1	pp	DHDDS
MAPRE1	pp	SSU72 ENSP00000334743 NP_001078864.1 ENSP00000334514
MAPRE1	pp	BUB1
MAPRE1	pp	SH3PXD2A SH3PXD2B
MAPRE1	pp	PIP5K3
MAPRE1	pp	ELP2
MAPRE1	pp	SYNJ1
MAPRE1	pp	XRN1
MAPRE1	pp	CFDP1
MAPRE1	pp	C20orf77 NP_060640.2
MAPRE1	pp	ATPBD3 ENSP00000379732
MAPRE1	pp	VAC14
MAPRE1	pp	XPO5
MAPRE1	pp	MOCS3
MAPRE1	pp	LSM1
MAPRE1	pp	KTI12
MAPRE1	pp	RAB6C RAB6B
MAPRE1	pp	IKBKAP
MAPRE1	pp	RAD52
MAPRE1	pp	TUBA1A
MAPRE1	pp	MRE11A
MAPRE1	pp	SMEK1 SMEK2
MAPRE1	pp	H2AFV
MAPRE1	pp	ELP3
MAPRE1	pp	ELP4
MAPRE1	pp	SLMAP
MAPRE1	pp	ANAPC10
MAPRE1	pp	LSM6
MAPRE1	pp	C12orf30
MAPRE1	pp	MTRR
MAPRE1	pp	NARG1 NARG1L
MAPRE1	pp	NUP107
MAPRE1	pp	PPA1 PPA2
MAPRE1	pp	RRM2 RRM2B
MAPRE1	pp	HDAC1
MAPRE1	pp	PPP2R4
MAPRE1	pp	SOD1
MAPRE1	pp	PCID2
MAPRE1	pp	HISPPD1
MAPRE1	pp	QRSL1
PCNA	pp	RAD50
PCNA	pp	XRCC3
PCNA	pp	WRNIP1
PCNA	pp	RAD18
SSU72 ENSP00000334743 NP_001078864.1 ENSP00000334514	pp	CDK7
SSU72 ENSP00000334743 NP_001078864.1 ENSP00000334514	pp	GTF2B
SEPT7	pp	ALG14
SEPT7	pp	ENSP00000383552
SEPT7	pp	LIG1
SEPT7	pp	PIGU
SEPT7	pp	DOPEY1 DOPEY2
SEPT7	pp	PIN1 PIN1L
SEPT7	pp	PIGT
SEPT7	pp	RBX1
SEPT7	pp	SPTLC2 SPTLC3
SEPT7	pp	ATR
SEPT7	pp	MARS
SEPT7	pp	BTAF1
SEPT7	pp	NOC3L
SEPT7	pp	NUP205
SEPT7	pp	DNAJC19
SEPT7	pp	PFN4
SEPT7	pp	PYCR1 PYCR2 PYCRL
SEPT7	pp	SF3A3
SEPT7	pp	GINS2
SEPT7	pp	PWP1
SEPT7	pp	PINX1
SEPT7	pp	DMTF1
SEPT7	pp	DHDDS
SEPT7	pp	SLC25A36
SEPT7	pp	ENSP00000375457
SEPT7	pp	SSU72 ENSP00000334743 NP_001078864.1 ENSP00000334514
SEPT7	pp	TAF2
SEPT7	pp	UGP2
SEPT7	pp	CIRH1A
SEPT7	pp	UTP6
SEPT7	pp	CIAO1
SEPT7	pp	EPRS
SEPT7	pp	CYB5R3
SEPT7	pp	PDCD2L
SEPT7	pp	ZNF259
SEPT7	pp	C9orf151
LIG1	pp	NP_001093246.1
LIG1	pp	RAD52
PIN1 PIN1L	pp	POLR2A
PIN1 PIN1L	pp	FKBP1A
ATR	pp	RAD52
ATR	pp	RAD50
ATR	pp	RRM2 RRM2B
ATR	pp	ATM
ATR	pp	ERCC4
ATR	pp	ERCC1
ATR	pp	FEN1
ATR	pp	UBE2I
BTAF1	pp	TBP TBPL2
BTAF1	pp	HMGB2
CDC40	pp	CKS1B
CDC40	pp	FREQ
CDC40	pp	PIGB
CDC40	pp	PIGW
CDC40	pp	HSPD1
CDC40	pp	KPNB1
CDC40	pp	GINS2
CDC40	pp	RPA2
CDC40	pp	KIN
CDC40	pp	NP_689969.2
CDC40	pp	XAB2
CDC40	pp	CRNKL1
KPNB1	pp	NUP93
KPNB1	pp	NUP155
CDC42	pp	ENSP00000383552
CDC42	pp	DDX54
CDC42	pp	FLAD1
CDC42	pp	RBX1
CDC42	pp	HSP90AB1 Q58FF7
CDC42	pp	POLR1C
CDC42	pp	PPP6C
CDC42	pp	SH3PXD2A SH3PXD2B
CDC42	pp	CAPZA1
CDC42	pp	CAPZB
CDC42	pp	ELP2
CDC42	pp	ELP3
CDC42	pp	ELP4
CDC42	pp	ATP2C1 ATP2C2
CDC42	pp	ZDHHC4
CDC42	pp	MOCS3
CDC42	pp	NP_689929.1
CDC42	pp	ATPBD3 ENSP00000379732
DDX54	pp	CUL1
DDX54	pp	MYBBP1A
PPP6C	pp	PSMB2
PPP6C	pp	UBE2B
CUL1	pp	RBX1
CUL1	pp	SKP1A
CUL1	pp	DCUN1D1
EXOC8	pp	TRAPPC3
EXOC8	pp	CKS1B
EXOC8	pp	FBXW11
EXOC8	pp	PFN4
EXOC8	pp	PCNA
EXOC8	pp	STXBP1S TXBP2 STXBP3
TRAPPC3	pp	SEC22A
TRAPPC3	pp	COPG ENSP00000331218
TRAPPC3	pp	TRAPPC6B TRAPPC6A
STXBP1S TXBP2 STXBP3	pp	TRAPPC3
STXBP1S TXBP2 STXBP3	pp	CDC45L
STXBP1S TXBP2 STXBP3	pp	PIGC
STXBP1S TXBP2 STXBP3	pp	ATR
STXBP1S TXBP2 STXBP3	pp	FBXW11
STXBP1S TXBP2 STXBP3	pp	NOL14
STXBP1S TXBP2 STXBP3	pp	PFN4
STXBP1S TXBP2 STXBP3	pp	TAF10
STXBP1S TXBP2 STXBP3	pp	TRMT5
STXBP1S TXBP2 STXBP3	pp	CIAO1
STXBP1S TXBP2 STXBP3	pp	ZNF259
STXBP1S TXBP2 STXBP3	pp	GDI1
STXBP1S TXBP2 STXBP3	pp	RAB1C
NP_775269.1	pp	TRNT1
NP_775269.1	pp	CDS2 CDS1
NP_775269.1	pp	NP_065994.1
NP_775269.1	pp	DDX27
NP_775269.1	pp	NGDN
NP_775269.1	pp	NOC2L
NP_775269.1	pp	PES1
NP_775269.1	pp	PCNA
NP_775269.1	pp	MYBBP1A
NP_775269.1	pp	PYCR1 PYCR2 PYCRL
NP_775269.1	pp	PLRG1
NP_775269.1	pp	PWP1
NP_775269.1	pp	CSTF3
NP_775269.1	pp	SNRPD2
NP_775269.1	pp	SNRPD3
NP_775269.1	pp	GTF2F2
NP_775269.1	pp	TRMT5
NP_775269.1	pp	UTP11L
NP_775269.1	pp	CIRH1A
NP_775269.1	pp	ABT1
NP_775269.1	pp	C8orf53
NP_775269.1	pp	REXON
NP_775269.1	pp	RNASEH2A
NGDN	pp	EIF4A3
NOC2L	pp	CEBPZ
NOC2L	pp	NOC3L
NIP7	pp	RNMT
NIP7	pp	ENSP00000383552
NIP7	pp	TRAPPC3
NIP7	pp	TRNT1
NIP7	pp	CDC16
NIP7	pp	CPSF2
NIP7	pp	CKS1B
NIP7	pp	NP_065994.1
NIP7	pp	ENO1
NIP7	pp	HSD17B7 HSD17B7P2
NIP7	pp	EXOC8
NIP7	pp	DMAP1
NIP7	pp	PIGN
NIP7	pp	MVD
NIP7	pp	PDS5B
NIP7	pp	POLA2
NIP7	pp	PCNA
NIP7	pp	MYBBP1A
NIP7	pp	PYCR1 PYCR2 PYCRL
NIP7	pp	ERCC2
NIP7	pp	SLC25A36
NIP7	pp	NVL
NIP7	pp	CSTF3
NIP7	pp	CSTF2
NIP7	pp	NP_001083061.1 NP_001087202.1
NIP7	pp	GTF2H1
NIP7	pp	TIMM50
NIP7	pp	YIPF5
ERCC2	pp	ERCC3
ERCC2	pp	RAD50
ERCC2	pp	RAD52
YIPF5	pp	SEC13
YIPF5	pp	SEC23B SEC23A
YIPF5	pp	RAB1C
YIPF5	pp	RAB11A
YIPF5	pp	GDI1
YIPF5	pp	RAB6C RAB6B
YIPF5	pp	SEC31A
FBL ENSP00000339522	pp	ENSP00000383552
FBL ENSP00000339522	pp	TRAPPC3
FBL ENSP00000339522	pp	NP_065994.1
FBL ENSP00000339522	pp	SC4MOL
FBL ENSP00000339522	pp	PIGF
FBL ENSP00000339522	pp	NGDN
FBL ENSP00000339522	pp	PMPCB UQCRC1
FBL ENSP00000339522	pp	FBXW11
FBL ENSP00000339522	pp	PIP5K1C PIP5K1A
FBL ENSP00000339522	pp	NPLOC4
FBL ENSP00000339522	pp	ERCC2
FBL ENSP00000339522	pp	RPA2
FBL ENSP00000339522	pp	RFC5
FBL ENSP00000339522	pp	RPIA
FBL ENSP00000339522	pp	NP_001083061.1 NP_001087202.1
FBL ENSP00000339522	pp	UTP3
FBL ENSP00000339522	pp	NAPA NAPB
FBL ENSP00000339522	pp	EXOC2
FBL ENSP00000339522	pp	UGP2
FBL ENSP00000339522	pp	UTP11L
FBL ENSP00000339522	pp	ABT1
FBL ENSP00000339522	pp	C8orf53
PIP5K1C PIP5K1A	pp	TRMU
PIP5K1C PIP5K1A	pp	NARS2
PIP5K1C PIP5K1A	pp	CAPZB
PIP5K1C PIP5K1A	pp	CAPZA1
PIP5K1C PIP5K1A	pp	PFDN4
PIP5K1C PIP5K1A	pp	VBP1
PIP5K1C PIP5K1A	pp	PFDN2
PIP5K1C PIP5K1A	pp	WIPI2 WIPI1
PIP5K1C PIP5K1A	pp	VAMP4
PIP5K1C PIP5K1A	pp	HSP90AB1 Q58FF7
PIP5K1C PIP5K1A	pp	STIP1
PIP5K1C PIP5K1A	pp	DNAJA2
NPLOC4	pp	VCP
NAPA NAPB	pp	TRAPPC3
EXOC2	pp	CDC42
EXOC2	pp	STXBP1S TXBP2 STXBP3
EXOC2	pp	GDI1
EXOC2	pp	RAB1C
EIF3B	pp	NIPBL
EIF3B	pp	PYCR1 PYCR2 PYCRL
EIF3B	pp	EIF2S1
RAD50	pp	CDC45L
RAD50	pp	LIG1
RAD50	pp	SSRP1
RAD50	pp	RFC4
RAD50	pp	ATG16L1
RAD50	pp	WDR5 WDR5B
RAD50	pp	RNF40
RAD50	pp	TUSC4
RAD50	pp	MAPRE1
RAD50	pp	USP14
RAD50	pp	ASF1A ASF1B
RAD50	pp	CCS
RAD50	pp	CCNB2
RAD50	pp	RRM2 RRM2B
RAD50	pp	SOD1
CDC45L	pp	HIRA
CDC45L	pp	CFDP1
CDC45L	pp	POLE4
CDC45L	pp	NP_076999.1
CDC45L	pp	NP_689929.1
CDC45L	pp	XRCC3
CDC45L	pp	POLE3
CDC45L	pp	C20orf77 NP_060640.2
CDC45L	pp	VPS72
CDC45L	pp	PFDN2
CDC45L	pp	RBBP4 RBBP7
CDC45L	pp	TUSC4
CDC45L	pp	PIP5K3
CDC45L	pp	MED31
CDC45L	pp	XRN1
CDC45L	pp	RTF1
CDC45L	pp	PIF1
CDC45L	pp	MAD2L1
CDC45L	pp	ASF1A ASF1B
CDC45L	pp	LSM1
CDC45L	pp	POLD3
CDC45L	pp	DOHH RSHL3 RSHL1
CDC45L	pp	SOD1
CDC45L	pp	TOP3A TOP3B
CDC45L	pp	SEC22A
CDC45L	pp	RAD52
CDC45L	pp	PFDN5
CDC45L	pp	SUB1
CDC45L	pp	CHTF18
CDC45L	pp	FA2H
CDC45L	pp	TIMELESS
CDC45L	pp	PAPD5
CDC45L	pp	TOP1 TOP1MT
CDC45L	pp	H2AFV
CDC45L	pp	HAT1
CDC45L	pp	WDHD1
CDC45L	pp	MCM3
CDC45L	pp	ORC2L
CDC45L	pp	MCM2
CDC45L	pp	ORC1L
SSRP1	pp	HIRA
SSRP1	pp	GCN5L2
SSRP1	pp	HDAC1
RFC4	pp	POLD1
RFC4	pp	RFC1
RFC4	pp	POLE
RFC3	pp	ALG2
RFC3	pp	CDC27
RFC3	pp	CDC45L
RFC3	pp	LIG1
RFC3	pp	DARS
RFC3	pp	DUT
RFC3	pp	TMEM16H TMEM16K
RFC3	pp	BTAF1
RFC3	pp	NOL14
RFC3	pp	NSMCE1
RFC3	pp	NUP205
RFC3	pp	POLA1
RFC3	pp	PCNA
RFC3	pp	RPA2
RFC3	pp	RFC4
RFC3	pp	SMC6
RFC3	pp	GINS4
RFC3	pp	TUBGCP2
RFC3	pp	FAM96B
TMEM16H TMEM16K	pp	CLN3
POLA1	pp	RAD52
TUBGCP2	pp	TUBG1 TUBG2
POLR1E	pp	CDC45L
POLR1E	pp	NARS
POLR1E	pp	ENO1
POLR1E	pp	TEX10
POLR1E	pp	FBXW11
POLR1E	pp	NUF2
POLR1E	pp	DAD1
POLR1E	pp	PCNA
POLR1E	pp	RRN3
POLR1E	pp	EXOC2
POLR1E	pp	TUBGCP2
POLR1E	pp	SUPT16H
POLR1E	pp	NOL12
POLR1E	pp	CARS
POLR1E	pp	TOP3A TOP3B
SUPT16H	pp	HIRA
SUPT16H	pp	SSRP1
SUPT16H	pp	GTF2A2
SUPT16H	pp	GCN5L2
SUPT16H	pp	H2AFV
RPS17	pp	ALG14
RPS17	pp	ENSP00000383552
RPS17	pp	ASCC3L1
RPS17	pp	CRNKL1
RPS17	pp	NP_065994.1
RPS17	pp	DOPEY1 DOPEY2
RPS17	pp	PCNA
RPS17	pp	PYCR1 PYCR2 PYCRL
RPS17	pp	PRPF39
RPS17	pp	SLC25A36
RPS17	pp	KIN
RPS17	pp	TUBGCP2
RPS17	pp	TAF7 TAF7L
RPS17	pp	UGP2
EXOC4	pp	CDC42
EXOC4	pp	STXBP1S TXBP2 STXBP3
EXOC4	pp	EXOC2
EXOC4	pp	GDI1
EXOC4	pp	RAB1C
EXOC6B EXOC6	pp	ALG14
EXOC6B EXOC6	pp	TRAPPC3
EXOC6B EXOC6	pp	CDS2 CDS1
EXOC6B EXOC6	pp	CKS1B
EXOC6B EXOC6	pp	DHX37
EXOC6B EXOC6	pp	EEF1B2
EXOC6B EXOC6	pp	KDELR1 KDELR3 KDELR2
EXOC6B EXOC6	pp	LSS
EXOC6B EXOC6	pp	EXOC8
EXOC6B EXOC6	pp	GLE1L
EXOC6B EXOC6	pp	PIGC
EXOC6B EXOC6	pp	RBX1
EXOC6B EXOC6	pp	TEX10
EXOC6B EXOC6	pp	FBXW11
EXOC6B EXOC6	pp	MRTO4
EXOC6B EXOC6	pp	NOC2L
EXOC6B EXOC6	pp	MKI67IP
EXOC6B EXOC6	pp	PDS5B
EXOC6B EXOC6	pp	PFN4
EXOC6B EXOC6	pp	SSRP1
EXOC6B EXOC6	pp	PCNA
EXOC6B EXOC6	pp	POLR3K
EXOC6B EXOC6	pp	POLR1C
EXOC6B EXOC6	pp	POLR3D
EXOC6B EXOC6	pp	BXDC5
EXOC6B EXOC6	pp	EXOC2
EXOC6B EXOC6	pp	EXOC4
EXOC6B EXOC6	pp	SSU72 ENSP00000334743 NP_001078864.1 ENSP00000334514
EXOC6B EXOC6	pp	TAF10
EXOC6B EXOC6	pp	NDOR1
EXOC6B EXOC6	pp	GTF2H1
EXOC6B EXOC6	pp	FRAP1
EXOC6B EXOC6	pp	CIRH1A
EXOC6B EXOC6	pp	DCAKD
EXOC6B EXOC6	pp	BIRC6
EXOC6B EXOC6	pp	ZNF259
EXOC6B EXOC6	pp	CDC42
EXOC6B EXOC6	pp	STXBP1S TXBP2 STXBP3
EXOC6B EXOC6	pp	RAB1C
GLE1L	pp	UQCRFSL1
FRAP1	pp	VPS33B VPS33A
FRAP1	pp	VPS16
FRAP1	pp	VPS18
FRAP1	pp	VPS11
FRAP1	pp	HIP1
FRAP1	pp	CAP1 CAP2
FRAP1	pp	PLS3 LCP1 PLS1
FRAP1	pp	RAB6C RAB6B
ARFGEF1 ARFGEF2	pp	CDC45L
ARFGEF1 ARFGEF2	pp	PIGU
ARFGEF1 ARFGEF2	pp	DOPEY1 DOPEY2
ARFGEF1 ARFGEF2	pp	DDX27
ARFGEF1 ARFGEF2	pp	EEF1B2
ARFGEF1 ARFGEF2	pp	SQLE
ARFGEF1 ARFGEF2	pp	LSS
ARFGEF1 ARFGEF2	pp	PIGC
ARFGEF1 ARFGEF2	pp	ATR
ARFGEF1 ARFGEF2	pp	NOC2L
ARFGEF1 ARFGEF2	pp	GNL2
ARFGEF1 ARFGEF2	pp	MKI67IP
ARFGEF1 ARFGEF2	pp	GNL3L
ARFGEF1 ARFGEF2	pp	PFN4
ARFGEF1 ARFGEF2	pp	SSRP1
ARFGEF1 ARFGEF2	pp	PCNA
ARFGEF1 ARFGEF2	pp	PWP1
ARFGEF1 ARFGEF2	pp	RFT1
ARFGEF1 ARFGEF2	pp	EFTUD1
ARFGEF1 ARFGEF2	pp	BXDC5
ARFGEF1 ARFGEF2	pp	RPL18
ARFGEF1 ARFGEF2	pp	SSU72 ENSP00000334743 NP_001078864.1 ENSP00000334514
ARFGEF1 ARFGEF2	pp	EIF2S1
ARFGEF1 ARFGEF2	pp	TARS
ARFGEF1 ARFGEF2	pp	TRMT5
ARFGEF1 ARFGEF2	pp	TUBA1A
ARFGEF1 ARFGEF2	pp	UTP15
ARFGEF1 ARFGEF2	pp	WDR43
GNL3L	pp	DDX54
GNL3L	pp	NOC2L
GNL3L	pp	NOC3L
TUBA1A	pp	ACTR1B ACTR1A
TUBA1A	pp	BUB1 BUB1B
TUBA1A	pp	TUBA1A
ELP2	pp	CTR9
ELP2	pp	SUPT3H
ELP2	pp	BRD8
ELP2	pp	SIN3A SIN3B
ELP2	pp	HDAC1
ELP2	pp	NAP1L1
ELP2	pp	H3F3B
ELP3	pp	CDC73
ELP3	pp	CTR9
ELP3	pp	BRD8
ELP3	pp	SIN3A SIN3B
ELP3	pp	HDAC1
ELP3	pp	NAP1L1
ELP3	pp	H3F3B
ELP3	pp	ABCF3
ELP4	pp	CDC73
ELP4	pp	CTR9
ELP4	pp	BRD8
ELP4	pp	SIN3A SIN3B
ELP4	pp	HDAC1
ELP4	pp	NAP1L1
ELP4	pp	H3F3B
ATP2C1 ATP2C2	pp	ATP2B3 ATP2B2
ZDHHC4	pp	ARL1
ZDHHC4	pp	PERLD1
ZDHHC4	pp	ATP6V0C
ZDHHC4	pp	ATP13A1
ZDHHC4	pp	GOSR1
ZDHHC4	pp	SYS1
ZDHHC4	pp	SNX7
ZDHHC4	pp	KTI12
ZDHHC4	pp	DNM1
ZDHHC4	pp	PLD1 PLD2
ZDHHC4	pp	IKBKAP
ZDHHC4	pp	HSP90AB1 Q58FF7
ZDHHC4	pp	COG6
ZDHHC4	pp	STX16
ZDHHC4	pp	TUSC3 IAG2
ZDHHC4	pp	VAMP4
ZDHHC4	pp	ARFRP1
ZDHHC4	pp	GGPS1
ZDHHC4	pp	ELP4
CDK5	pp	SH3PXD2A SH3PXD2B
CDK5	pp	RNF40
CDK5	pp	GCLC
CDK5	pp	TMEM30A
CDK5	pp	PEMT
CDK5	pp	VBP1
CDK5	pp	ATP2C1 ATP2C2
CDK5	pp	PPP2R5D
CDK5	pp	SLC11A2
CDK5	pp	SUPT4H1
CDK5	pp	ELOVL1
CDK5	pp	SLC7A4
CDK5	pp	VPS29
CDK5	pp	VPS35
CDK5	pp	SLC9A7 SLC9A6 SLC9A9 SMPDL3B SMPDL3A
CDK5	pp	PARM1
CDK5	pp	OGFOD1
CDK5	pp	PFDN6
CDK5	pp	SLC16A14
CDK5	pp	BRD8
CDK5	pp	PPP1R2 Q6ZU68 PPP1R2P9
CDK5	pp	GRB2 SH3GL3
RNF40	pp	ELP2
RNF40	pp	ELP3
RNF40	pp	ELP4
RNF40	pp	TCEA3
RNF40	pp	POLR2I
RNF40	pp	USP14
RNF40	pp	PIP4K2B
RNF40	pp	PSMA4
RNF40	pp	SUPT4H1
RNF40	pp	KIAA1109
RNF40	pp	C18orf37
RNF40	pp	NARG1 NARG1L
RNF40	pp	SIN3A SIN3B
RNF40	pp	LPIN2 LPIN3
RNF40	pp	SOD1
RNF40	pp	MED31
RNF40	pp	PIK3C3
RNF40	pp	NARS2
RNF40	pp	LIPT1
GCLC	pp	ABCB7
TMEM30A	pp	SC5DL
TMEM30A	pp	DNM1
TMEM30A	pp	CAP1 CAP2
TMEM30A	pp	RAB6C RAB6B
TMEM30A	pp	CLTCL1
TMEM30A	pp	GGA3
TMEM30A	pp	ARF3
VBP1	pp	MAPRE1
VBP1	pp	TUBA1A
VBP1	pp	VPS8
VBP1	pp	ATP8A1 ATP8A2
VBP1	pp	NSUN2
VBP1	pp	TBL1XR1
VBP1	pp	CFDP1
VBP1	pp	NP_076999.1
VBP1	pp	PERLD1
VBP1	pp	TXNDC9
VBP1	pp	C20orf77 NP_060640.2
VBP1	pp	VPS72
VBP1	pp	ATP13A1
VBP1	pp	CYCS
VBP1	pp	LACE1
VBP1	pp	MAK10
VBP1	pp	RBBP4 RBBP7
VBP1	pp	YWHAE
VBP1	pp	PIP5K3
VBP1	pp	UBE2V2
VBP1	pp	XRN1
VBP1	pp	HDAC8
VBP1	pp	GCK
VBP1	pp	EIF2A
VBP1	pp	SURF1
VBP1	pp	STAM
VBP1	pp	VPS29
VBP1	pp	MOCS3
VBP1	pp	FCHSD2
VBP1	pp	URM1
VBP1	pp	CAPZB
VBP1	pp	GAK
VBP1	pp	BUB1 BUB1B
VBP1	pp	RPS15A
VBP1	pp	ZMPSTE24
VBP1	pp	ENSP00000313775 FAM86B2
VBP1	pp	DNM1L
VBP1	pp	GPT2
VBP1	pp	TOP3A TOP3B
VBP1	pp	RAD52
VBP1	pp	RQCD1
VBP1	pp	DDX12 ENSP00000339557
VBP1	pp	MORF4L1
VBP1	pp	NAT12
VBP1	pp	TUBG1 TUBG2
VBP1	pp	FBXL20
SUPT4H1	pp	RNGTT
SUPT4H1	pp	ACTR6
SUPT4H1	pp	VPS72
ELOVL1	pp	ELOVL1
PFDN6	pp	MAPRE1
PFDN6	pp	TUBA1A
PFDN6	pp	VPS8
PFDN6	pp	HSPA8
PFDN6	pp	NFYB ENSP00000381292
PFDN6	pp	NSUN2
PFDN6	pp	TBL1XR1
PFDN6	pp	TRIP13
PFDN6	pp	SH3PXD2A SH3PXD2B
PFDN6	pp	CFDP1
PFDN6	pp	NP_076999.1
PFDN6	pp	TRMU
PFDN6	pp	CCNB2
PFDN6	pp	TXNDC9
PFDN6	pp	C20orf77 NP_060640.2
PFDN6	pp	VPS72
PFDN6	pp	ATP13A1
PFDN6	pp	MAK10
PFDN6	pp	RBBP4 RBBP7
PFDN6	pp	SMPD2
PFDN6	pp	PIP5K3
PFDN6	pp	UBE2V2
PFDN6	pp	XRN1
PFDN6	pp	HDAC8
PFDN6	pp	NFYA
PFDN6	pp	GCK
PFDN6	pp	ABAT
PFDN6	pp	SURF1
PFDN6	pp	BUB1
PFDN6	pp	VPS29
PFDN6	pp	MOCS3
PFDN6	pp	URM1
PFDN6	pp	CAPZB
PFDN6	pp	GAK
PFDN6	pp	BUB1 BUB1B
PFDN6	pp	RPS15A
PFDN6	pp	ZMPSTE24
PFDN6	pp	PAN3
PFDN6	pp	ACTR6
PFDN6	pp	GPT2
PFDN6	pp	TOP3A TOP3B
PFDN6	pp	VAC14
PFDN6	pp	RAD52
PFDN6	pp	CHTF18
PFDN6	pp	SLC25A26
PFDN6	pp	RQCD1
PFDN6	pp	H2AFV
PFDN6	pp	PRC1
PFDN6	pp	TBCD
PFDN6	pp	NFYC
PFDN6	pp	UQCC
PFDN6	pp	MORF4L1
PFDN6	pp	WDHD1
PFDN6	pp	CCT3
PFDN6	pp	CCT2
PFDN6	pp	TUBGCP4
PFDN6	pp	TUBGCP2
PFDN6	pp	TUBB2B TUBB3 TUBB2A TUBB6
PFDN6	pp	TUBG1 TUBG2
ACTR1B ACTR1A	pp	MAPRE1
ACTR1B ACTR1A	pp	MON1A MON1B
ACTR1B ACTR1A	pp	VBP1
ACTR1B ACTR1A	pp	VPS29
ACTR1B ACTR1A	pp	PFDN6
PRC1	pp	MAPRE1
PRC1	pp	DYNLL2
PRC1	pp	VBP1
PRC1	pp	ACTR1B ACTR1A
PRC1	pp	VAC14
PRC1	pp	PAFAH1B1
PRC1	pp	CCNB2
PAFAH1B1	pp	MAPRE1
PAFAH1B1	pp	PIP5K3
PAFAH1B1	pp	VBP1
PAFAH1B1	pp	GTPBP5
PAFAH1B1	pp	CAPZA1
PAFAH1B1	pp	PFDN6
NP_076999.1	pp	MAPRE1
NP_076999.1	pp	CFDP1
NP_076999.1	pp	XRCC3
NP_076999.1	pp	RAD23B RAD23A
NP_076999.1	pp	TBCEL
NP_076999.1	pp	SMPD2
NP_076999.1	pp	RAD51
NP_076999.1	pp	XRN1
NP_076999.1	pp	RTF1
NP_076999.1	pp	BUB1
NP_076999.1	pp	PIP4K2B
NP_076999.1	pp	BUB1 BUB1B
NP_076999.1	pp	MAD2L1
NP_076999.1	pp	RPS4X
NP_076999.1	pp	PRDX2
NP_076999.1	pp	CCS
NP_076999.1	pp	BLM
NP_076999.1	pp	MRE11A
NP_076999.1	pp	RAD50
NP_076999.1	pp	H2AFV
NP_076999.1	pp	ATP6V1H
NP_076999.1	pp	CCNB2
BUB1	pp	TTK
MAD2L1	pp	MAPRE1
MAD2L1	pp	VBP1
MAD2L1	pp	PFDN6
MAD2L1	pp	H2AFV
MAD2L1	pp	RABGGTB
MAD2L1	pp	CFDP1
MAD2L1	pp	ARPC3
MAD2L1	pp	PRC1
MAD2L1	pp	SH3PXD2A SH3PXD2B
MAD2L1	pp	CCBL2 CCBL1
MAD2L1	pp	CCNB2
MAD2L1	pp	OPRS1
MAD2L1	pp	ZNF289 ARFGAP3
MAD2L1	pp	ISCA1
MAD2L1	pp	IHPK1
MAD2L1	pp	C12orf30
MAD2L1	pp	RARS2
MAD2L1	pp	NAT5
MAD2L1	pp	PLCE1
MAD2L1	pp	ERCC1
MAD2L1	pp	RAD23B RAD23A
MAD2L1	pp	SHMT2
MAD2L1	pp	HSPH1
MAD2L1	pp	GAPDH
MAD2L1	pp	WDR44
MAD2L1	pp	FZR1
BUB1 BUB1B	pp	MAPRE1
ACTR6	pp	MAPRE1
ACTR6	pp	BMP2KL
ACTR6	pp	TRMU
ACTR6	pp	RNF40
ACTR6	pp	TBCEL
ACTR6	pp	NP_710154.1
ACTR6	pp	PUS3
ACTR6	pp	BUD13
ACTR6	pp	VBP1
ACTR6	pp	BUB1
ACTR6	pp	TERT
ACTR6	pp	TUBA1A
ACTR6	pp	COG6
ACTR6	pp	PSAT1
ACTR6	pp	SART1
PFDN4	pp	MAPRE1
PFDN4	pp	ACTR1B ACTR1A
PFDN4	pp	PAFAH1B1
PFDN4	pp	ACTR6
PFDN4	pp	PRC1
PFDN4	pp	TUBA1A
PFDN4	pp	NP_076999.1
PFDN4	pp	MAD2L1
PFDN4	pp	NSUN2
PFDN4	pp	TBL1XR1
PFDN4	pp	SH3PXD2A SH3PXD2B
PFDN4	pp	CFDP1
PFDN4	pp	PERLD1
PFDN4	pp	CCNB2
PFDN4	pp	TXNDC9
PFDN4	pp	C20orf77 NP_060640.2
PFDN4	pp	VPS72
PFDN4	pp	YWHAE
PFDN4	pp	PIP5K3
PFDN4	pp	GCK
PFDN4	pp	EIF2A
PFDN4	pp	BUB1
PFDN4	pp	VPS29
PFDN4	pp	MOCS3
PFDN4	pp	GAK
PFDN4	pp	BUB1 BUB1B
PFDN4	pp	RPS15A
PFDN4	pp	ZMPSTE24
PFDN4	pp	PAN3
PFDN4	pp	GPT2
PFDN4	pp	VAC14
PFDN4	pp	ATP6V0D1 ATP6V0D2
PFDN4	pp	RAD52
PFDN4	pp	NFYC
PFDN4	pp	MORF4L1
PFDN4	pp	TUBG1 TUBG2
PFDN2	pp	MAPRE1
PFDN2	pp	ACTR1B ACTR1A
PFDN2	pp	PAFAH1B1
PFDN2	pp	ACTR6
PFDN2	pp	PRC1
PFDN2	pp	TUBA1A
PFDN2	pp	MAD2L1
PFDN2	pp	NSUN2
PFDN2	pp	TBL1XR1
PFDN2	pp	CFDP1
PFDN2	pp	NP_076999.1
PFDN2	pp	PERLD1
PFDN2	pp	CCNB2
PFDN2	pp	C20orf77 NP_060640.2
PFDN2	pp	VPS72
PFDN2	pp	TBCEL
PFDN2	pp	SMPD2
PFDN2	pp	YWHAE
PFDN2	pp	PIP5K3
PFDN2	pp	UBE2V2
PFDN2	pp	GCK
PFDN2	pp	BUB1
PFDN2	pp	STAM
PFDN2	pp	VPS29
PFDN2	pp	MOCS3
PFDN2	pp	CAPZB
PFDN2	pp	GAK
PFDN2	pp	BUB1 BUB1B
PFDN2	pp	RPS15A
PFDN2	pp	ZMPSTE24
PFDN2	pp	ENSP00000313775 FAM86B2
PFDN2	pp	PAN3
PFDN2	pp	DNM1L
PFDN2	pp	GPT2
PFDN2	pp	VAC14
PFDN2	pp	ATP6V0D1 ATP6V0D2
PFDN2	pp	RAD52
PFDN2	pp	ERCC1
PFDN2	pp	H2AFV
PFDN2	pp	NFYC
PFDN2	pp	DDX12 ENSP00000339557
PFDN2	pp	MORF4L1
PFDN2	pp	CCT3
PFDN2	pp	CCT2
PFDN2	pp	TUBG1 TUBG2
PFDN5	pp	MAPRE1
PFDN5	pp	ACTR1B ACTR1A
PFDN5	pp	PAFAH1B1
PFDN5	pp	ACTR6
PFDN5	pp	PRC1
PFDN5	pp	TUBA1A
PFDN5	pp	NP_076999.1
PFDN5	pp	MAD2L1
PFDN5	pp	VPS8
PFDN5	pp	ATP8A1 ATP8A2
PFDN5	pp	NSUN2
PFDN5	pp	TBL1XR1
PFDN5	pp	CFDP1
PFDN5	pp	CCNB2
PFDN5	pp	TXNDC9
PFDN5	pp	VPS72
PFDN5	pp	ATP13A1
PFDN5	pp	MAK10
PFDN5	pp	IPO4
PFDN5	pp	YWHAE
PFDN5	pp	PIP5K3
PFDN5	pp	UBE2V2
PFDN5	pp	MON1A MON1B
PFDN5	pp	XRN1
PFDN5	pp	HDAC8
PFDN5	pp	GCK
PFDN5	pp	ABAT
PFDN5	pp	EIF2A
PFDN5	pp	BUB1
PFDN5	pp	VPS29
PFDN5	pp	MOCS3
PFDN5	pp	FCHSD2
PFDN5	pp	URM1
PFDN5	pp	CAPZB
PFDN5	pp	GAK
PFDN5	pp	BUB1 BUB1B
PFDN5	pp	VPS35
PFDN5	pp	RPS15A
PFDN5	pp	ZMPSTE24
PFDN5	pp	PAN3
PFDN5	pp	DNM1L
PFDN5	pp	GPT2
PFDN5	pp	VAC14
PFDN5	pp	ATP6V0D1 ATP6V0D2
PFDN5	pp	RAD52
PFDN5	pp	RQCD1
PFDN5	pp	H2AFV
PFDN5	pp	MORF4L1
PFDN5	pp	NAT12
PFDN5	pp	TUBG1 TUBG2
SYNJ1	pp	SYNJ1
SYNJ1	pp	GGA3
XRN1	pp	NP_008860.4
XRN1	pp	KIAA0372
CFDP1	pp	RNF40
CFDP1	pp	CXXC1
ARPC1B ARPC1A	pp	ATP13A1
ARPC1B ARPC1A	pp	ARPC3
ARPC1B ARPC1A	pp	SH3PXD2A SH3PXD2B
ARPC1B ARPC1A	pp	PFDN6
ARPC1B ARPC1A	pp	PFDN4
ARPC1B ARPC1A	pp	PFDN2
ARPC1B ARPC1A	pp	CCT3
ARPC1B ARPC1A	pp	PLS3 LCP1 PLS1
ARPC1B ARPC1A	pp	NP_710154.1
ARPC1B ARPC1A	pp	ZMPSTE24
ARPC1B ARPC1A	pp	SEC22A
ARPC1B ARPC1A	pp	ATP6V0C
HAS3	pp	RPS8
HAS3	pp	TRMU
HAS3	pp	PLS3 LCP1 PLS1
HAS3	pp	C18orf37
HAS3	pp	PIP5K3
HAS3	pp	HHAT
HAS3	pp	ANAPC10
HAS3	pp	PSMA4
HAS3	pp	PEMT
HAS3	pp	VPS24
HAS3	pp	TARS TARS2 TARSL2
HAS3	pp	UBC
HAS3	pp	KIAA1109
HAS3	pp	ARPC3
HAS3	pp	AFG3L2
HAS3	pp	GNB2L1
HAS3	pp	RPL18A Q76N54 ENSP00000345843 ENSP00000375262
HAS3	pp	GGPS1
HAS3	pp	ARPC1B ARPC1A
HAS3	pp	ACTR2
HAS3	pp	SEPT11
HAS3	pp	CAP1 CAP2
HAS3	pp	SEPT7
HAS3	pp	RPS29
SEL1L SEL1L2	pp	RPS8
SEL1L SEL1L2	pp	PLS3 LCP1 PLS1
SEL1L SEL1L2	pp	ATP13A1
SEL1L SEL1L2	pp	POLRMT
SEL1L SEL1L2	pp	PIP5K3
SEL1L SEL1L2	pp	HHAT
SEL1L SEL1L2	pp	PEMT
SEL1L SEL1L2	pp	KIAA1109
SEL1L SEL1L2	pp	SEC22A
SEL1L SEL1L2	pp	ARPC3
SEL1L SEL1L2	pp	AFG3L2
SEL1L SEL1L2	pp	ARPC1B ARPC1A
SEL1L SEL1L2	pp	ACTR2
SEL1L SEL1L2	pp	SEPT7
ATP13A1	pp	PIGG
ATP13A1	pp	GGPS1
CCT3	pp	SLC25A5
CCT3	pp	CCT2
PLS3 LCP1 PLS1	pp	CAPZA1
PLS3 LCP1 PLS1	pp	CAPZB
NP_710154.1	pp	ARF3
SEC22A	pp	ACTR6
SEC22A	pp	CFDP1
SEC22A	pp	VPS72
GAK	pp	HIP1
BIN1	pp	SEL1L SEL1L2
BIN1	pp	HAS3
BIN1	pp	PFDN2
BIN1	pp	ATP13A1
BIN1	pp	HHAT
BIN1	pp	VBP1
BIN1	pp	CAPZB
BIN1	pp	CAPZA1
BIN1	pp	CCNK
BIN1	pp	PLAA
BIN1	pp	KIAA1109
BIN1	pp	PFDN6
BIN1	pp	SEC22A
BIN1	pp	PFDN5
BIN1	pp	PFDN4
BIN1	pp	SIN3A SIN3B
BIN1	pp	CHMP6
GRB2 SH3GL3	pp	HAS3
GRB2 SH3GL3	pp	SEL1L SEL1L2
GRB2 SH3GL3	pp	PFDN2
GRB2 SH3GL3	pp	ATP13A1
GRB2 SH3GL3	pp	HHAT
GRB2 SH3GL3	pp	VBP1
GRB2 SH3GL3	pp	CAPZB
GRB2 SH3GL3	pp	CAPZA1
GRB2 SH3GL3	pp	CCNK
GRB2 SH3GL3	pp	PLAA
GRB2 SH3GL3	pp	KIAA1109
GRB2 SH3GL3	pp	PFDN6
GRB2 SH3GL3	pp	SEC22A
GRB2 SH3GL3	pp	PFDN5
GRB2 SH3GL3	pp	PFDN4
GRB2 SH3GL3	pp	SIN3A SIN3B
BLM	pp	RAD50
BLM	pp	ASF1A ASF1B
BLM	pp	POLD3
BLM	pp	RRM1
BLM	pp	WRNIP1
BLM	pp	TIA1 TIAL1
BLM	pp	RPL24 Q5T8W0
BLM	pp	SOD1
BLM	pp	TERT
BLM	pp	CCS
MUS81	pp	BLM
ASF1A ASF1B	pp	ACTR6
ASF1A ASF1B	pp	H2AFV
ASF1A ASF1B	pp	CFDP1
ASF1A ASF1B	pp	VPS72
ASF1A ASF1B	pp	ARPC3
ASF1A ASF1B	pp	CNOT6L
ASF1A ASF1B	pp	PPOX
ASF1A ASF1B	pp	H4
ASF1A ASF1B	pp	LSM1
ASF1A ASF1B	pp	LSM6
ASF1A ASF1B	pp	NM_016199.1
ASF1A ASF1B	pp	ENSG00000061987
ASF1A ASF1B	pp	XPO5
ASF1A ASF1B	pp	NUP107
ASF1A ASF1B	pp	NP_689929.1
ASF1A ASF1B	pp	ZFYVE20
ASF1A ASF1B	pp	ATP2C1 ATP2C2
ASF1A ASF1B	pp	CNOT7
ASF1A ASF1B	pp	PPA1 PPA2
ASF1A ASF1B	pp	PIF1
ASF1A ASF1B	pp	GRB2 SH3GL3
ASF1A ASF1B	pp	NSFL1C
ASF1A ASF1B	pp	SUPT4H1
ASF1A ASF1B	pp	PIK3C3
ASF1A ASF1B	pp	PARS2
ASF1A ASF1B	pp	GCN5L2
FEN1	pp	BLM
FEN1	pp	MUS81
FEN1	pp	RAD50
FEN1	pp	CHAF1B
FEN1	pp	RPL27
FEN1	pp	FAU
FEN1	pp	ANAPC10
FEN1	pp	SIRT1
FEN1	pp	SOD1
FEN1	pp	DNAJA2
FEN1	pp	RNASEH2A
FEN1	pp	TOP3A TOP3B
FEN1	pp	ASF1A ASF1B
FEN1	pp	NP_076999.1
FEN1	pp	PAPD5
FEN1	pp	PDCD6IP
FEN1	pp	FBXL20
FEN1	pp	NUP107
FEN1	pp	NAT5
FEN1	pp	JAZF1
FEN1	pp	PCID2
FEN1	pp	EEF1G
FEN1	pp	GOT1
FEN1	pp	VPS11
FEN1	pp	ATP2C1 ATP2C2
FEN1	pp	ACTR8
FEN1	pp	RNF40
FEN1	pp	NM_016199.1
FEN1	pp	RTF1
NP_001015000.1 GIYD2	pp	BLM
POLD3	pp	NP_076999.1
POLD3	pp	RAD51
POLD3	pp	USP10
POLD3	pp	FEN1
POLD3	pp	TOP3A TOP3B
POLD3	pp	ARPC3
POLD3	pp	DNAJA2
POLD3	pp	RAD50
POLD3	pp	PDCD6IP
POLD3	pp	MMS19
POLD3	pp	RRM2 RRM2B
POLD3	pp	SOD1
PIF1	pp	BLM
PIF1	pp	NP_076999.1
PIF1	pp	RAD50
PIF1	pp	ATP2C1 ATP2C2
PIF1	pp	SOD2
PIF1	pp	TOP3A TOP3B
PIF1	pp	MRE11A
PIF1	pp	ATR
WRNIP1	pp	RAD18
TOP1 TOP1MT	pp	BLM
TOP1 TOP1MT	pp	NP_689929.1
TOP1 TOP1MT	pp	ASF1A ASF1B
TOP1 TOP1MT	pp	TOP3A TOP3B
TOP1 TOP1MT	pp	RAD52
TOP1 TOP1MT	pp	MRE11A
TOP1 TOP1MT	pp	RAD50
TOP1 TOP1MT	pp	P11388-2 TOP2B
TTLL10	pp	BLM
TTLL10	pp	SMPD2
TTLL10	pp	MED31
TTLL10	pp	ASF1A ASF1B
TTLL10	pp	POLD3
TTLL10	pp	TOP3A TOP3B
TTLL10	pp	PRDX2
TTLL10	pp	CCS
TTLL10	pp	PFDN4
TTLL10	pp	ENSG00000061987
TTLL10	pp	EXOSC10
CHAF1B	pp	NUP107
MRE11A	pp	FEN1
MRE11A	pp	RAD50
MRE11A	pp	RRM2 RRM2B
MRE11A	pp	SOD1
RAD51	pp	FEN1
RAD51	pp	MUS81
RAD51	pp	CNOT6L
RAD51	pp	SARS2
RAD51	pp	NM_016199.1
RAD51	pp	NUP107
RAD51	pp	CNOT7
RAD51	pp	RRM2 RRM2B
RAD51	pp	SOD1
RAD52	pp	FEN1
RAD52	pp	NP_076999.1
RAD52	pp	POLD3
RAD52	pp	POMP
RAD52	pp	PPP6C
RAD52	pp	ATP2C1 ATP2C2
RAD52	pp	XRN1
RAD52	pp	PCNA
RAD52	pp	ARD1A ARD1B
RAD52	pp	SARS2
RAD52	pp	NM_016199.1
RAD52	pp	CNOT7
RAD52	pp	RRM2 RRM2B
RAD52	pp	PIF1
RAD52	pp	SOD1
XRCC3	pp	FEN1
XRCC3	pp	UBE2B
XRCC3	pp	SOD1
WDHD1	pp	FEN1
WDHD1	pp	MAPRE1
WDHD1	pp	ATG16L1
WDHD1	pp	CFDP1
WDHD1	pp	NP_076999.1
WDHD1	pp	CCNB2
WDHD1	pp	XRCC3
WDHD1	pp	HIST1H2AH H2A1 v
WDHD1	pp	PFDN2
WDHD1	pp	RAD23B RAD23A
WDHD1	pp	SMPD2
WDHD1	pp	RAD51
WDHD1	pp	USP14
WDHD1	pp	UBE2V2
WDHD1	pp	MED31
WDHD1	pp	XRN1
WDHD1	pp	RTF1
WDHD1	pp	VBP1
WDHD1	pp	BUB1
WDHD1	pp	ARD1A ARD1B
WDHD1	pp	PIF1
WDHD1	pp	PIP4K2B
WDHD1	pp	BUB1 BUB1B
WDHD1	pp	MAD2L1
WDHD1	pp	POLD3
WDHD1	pp	SOD1
WDHD1	pp	RPS4X
WDHD1	pp	ACTR6
WDHD1	pp	TOP3A TOP3B
WDHD1	pp	SEC22A
WDHD1	pp	RAD52
WDHD1	pp	PFDN5
WDHD1	pp	CCS
WDHD1	pp	BLM
WDHD1	pp	MRE11A
WDHD1	pp	PFDN4
WDHD1	pp	RAD50
WDHD1	pp	H2AFV
WDHD1	pp	PPP2R5D
WDHD1	pp	GOT1
WDHD1	pp	NM_016199.1
ANAPC10	pp	PPP1CC
CCS	pp	ACTR8
CCS	pp	BUB1
CCS	pp	PPOX
CCS	pp	HIST1H2AH H2A1 v
CCS	pp	MRE11A
CCS	pp	PPM1L
CCS	pp	FEN1
CCS	pp	RAD52
CCS	pp	LPIN2 LPIN3
CCS	pp	SNX2
CCS	pp	CYB5R4
DNAJA2	pp	TTK
DNAJA2	pp	TUBG1 TUBG2
DNAJA2	pp	HSPA8
DNAJA2	pp	HSPH1
DYNLL2	pp	MAPRE1
DYNLL2	pp	PFDN2
DYNLL2	pp	MON1A MON1B
DYNLL2	pp	VBP1
DYNLL2	pp	PFDN6
DYNLL2	pp	PFDN5
DYNLL2	pp	PFDN4
DYNLL2	pp	CAPZB
RAB6C RAB6B	pp	ARFRP1
RAB6C RAB6B	pp	VPS8
RAB6C RAB6B	pp	SFT2D2 SFT2D1 SFT2D3
RAB6C RAB6B	pp	RER1
RAB6C RAB6B	pp	LARP1
RAB6C RAB6B	pp	PERLD1
RAB6C RAB6B	pp	RAD18
RAB6C RAB6B	pp	PPM1L
RAB6C RAB6B	pp	RNF40
RAB6C RAB6B	pp	VPS39 TGFBRAP1
RAB6C RAB6B	pp	ASNA1
RAB6C RAB6B	pp	RPL35
RAB6C RAB6B	pp	VPS41
RAB6C RAB6B	pp	TM9SF4 TM9SF2
RAB6C RAB6B	pp	ZDHHC4
RAB6C RAB6B	pp	GOLPH3 GOLPH3L
RAB6C RAB6B	pp	ATP6V1D
RAB6C RAB6B	pp	MAK10
RAB6C RAB6B	pp	VAPB VAPA
RAB6C RAB6B	pp	NP_710154.1
RAB6C RAB6B	pp	XPC
RAB6C RAB6B	pp	PGAP1
RAB6C RAB6B	pp	MASTL
RAB6C RAB6B	pp	CNIH4
RAB6C RAB6B	pp	HHAT
RAB6C RAB6B	pp	PRKAG1 PRKAG2
RAB6C RAB6B	pp	RTF1
RAB6C RAB6B	pp	ATP6V1F
RAB6C RAB6B	pp	AP3B2
RAB6C RAB6B	pp	GOSR1
RAB6C RAB6B	pp	DULLARD
RAB6C RAB6B	pp	VPS29
RAB6C RAB6B	pp	SYS1
RAB6C RAB6B	pp	SNX7
RAB6C RAB6B	pp	VPS26B VPS26A
RAB6C RAB6B	pp	VPS35
RAB6C RAB6B	pp	DMXL1 DMXL2
RAB6C RAB6B	pp	CLCN4
RAB6C RAB6B	pp	PEMT
RAB6C RAB6B	pp	EEF1G
RAB6C RAB6B	pp	UNC50
RAB6C RAB6B	pp	TM9SF4
RAB6C RAB6B	pp	ACTR6
RAB6C RAB6B	pp	KIAA1109
RAB6C RAB6B	pp	TERT
RAB6C RAB6B	pp	RAB9B RAB9A
RAB6C RAB6B	pp	SNX8
RAB6C RAB6B	pp	PQLC1
RAB6C RAB6B	pp	ATP6V0A1
RAB6C RAB6B	pp	RCE1
RAB6C RAB6B	pp	COG6
RAB6C RAB6B	pp	RPL13A
RAB6C RAB6B	pp	PISD
RAB6C RAB6B	pp	ENSG00000061987
RAB6C RAB6B	pp	H2AFV
RAB6C RAB6B	pp	STX16
RAB6C RAB6B	pp	SNX2
RAB6C RAB6B	pp	SYNJ1
RAB6C RAB6B	pp	SCYL1
RAB6C RAB6B	pp	BTF3 BTF3L4
RAB6C RAB6B	pp	BECN1
RAB6C RAB6B	pp	AP3D1
RAB6C RAB6B	pp	NCOA7
RAB6C RAB6B	pp	ATP6V0C
RAB6C RAB6B	pp	STXBP5L STXBP5
RAB6C RAB6B	pp	NAT12
RAB6C RAB6B	pp	SEC23B SEC23A
RAB6C RAB6B	pp	STX5
RAB6C RAB6B	pp	SCFD1
RAB6C RAB6B	pp	POLR3B
RAB6C RAB6B	pp	COPZ1
RAB6C RAB6B	pp	COPG ENSP00000331218
RAB6C RAB6B	pp	COPB2
RAB6C RAB6B	pp	CFDP1
RAB6C RAB6B	pp	VPS72
IKBKAP	pp	RNF40
IKBKAP	pp	SUPT3H
IKBKAP	pp	BRD8
IKBKAP	pp	SIN3A SIN3B
IKBKAP	pp	NAP1L1
IKBKAP	pp	H3F3B
CHTF18	pp	MAPRE1
CHTF18	pp	BLM
CHTF18	pp	FEN1
CHTF18	pp	WDHD1
CHTF18	pp	UBE2D3
CHTF18	pp	XRCC3
CHTF18	pp	PFDN2
CHTF18	pp	RAD23B RAD23A
CHTF18	pp	RAD51
CHTF18	pp	MED31
CHTF18	pp	VBP1
CHTF18	pp	BUB1
CHTF18	pp	BUB1 BUB1B
CHTF18	pp	MAD2L1
CHTF18	pp	POLD3
CHTF18	pp	RPS4X
CHTF18	pp	ACTR6
CHTF18	pp	TOP3A TOP3B
CHTF18	pp	RAD52
CHTF18	pp	PFDN5
CHTF18	pp	CCS
CHTF18	pp	MRE11A
CHTF18	pp	PFDN4
CHTF18	pp	RAD50
CHTF18	pp	H2AFV
CHTF18	pp	RRM2 RRM2B
CHTF18	pp	NSFL1C
CHTF18	pp	VPS16
CHTF18	pp	CHMP6
TIMELESS	pp	MAPRE1
TIMELESS	pp	WDHD1
TIMELESS	pp	CHTF18
TIMELESS	pp	NP_076999.1
TIMELESS	pp	POMP
TIMELESS	pp	RAD23B RAD23A
TIMELESS	pp	POLD3
TIMELESS	pp	FEN1
TIMELESS	pp	TOP3A TOP3B
TIMELESS	pp	RAD52
TIMELESS	pp	H2AFV
TIMELESS	pp	BUB1
TIMELESS	pp	ANAPC10
H2AFV	pp	RNF40
H2AFV	pp	NCBP2 NCBP2L
H2AFV	pp	TUBA1A
H2AFV	pp	PFDN4
H2AFV	pp	VBP1
TBCD	pp	MAPRE1
TBCD	pp	ACTR1B ACTR1A
TBCD	pp	DYNLL2
TBCD	pp	ACTR6
TBCD	pp	TUBA1A
TBCD	pp	CHTF18
TBCD	pp	NP_076999.1
TBCD	pp	MAD2L1
TBCD	pp	VBP1
TBCD	pp	PFDN4
TBCD	pp	PFDN2
TBCD	pp	PFDN5
TBCD	pp	BUB1
TBCD	pp	BUB1 BUB1B
TBCD	pp	H2AFV
TBCD	pp	WDHD1
TBCD	pp	CFDP1
DDX12 ENSP00000339557	pp	MAPRE1
DDX12 ENSP00000339557	pp	CHTF18
DDX12 ENSP00000339557	pp	NP_076999.1
DDX12 ENSP00000339557	pp	BUB1
DDX12 ENSP00000339557	pp	BUB1 BUB1B
DDX12 ENSP00000339557	pp	MAD2L1
DDX12 ENSP00000339557	pp	FEN1
DDX12 ENSP00000339557	pp	PFDN6
DDX12 ENSP00000339557	pp	PFDN5
DDX12 ENSP00000339557	pp	PFDN4
DDX12 ENSP00000339557	pp	PPP2R5D
DDX12 ENSP00000339557	pp	CCNB2
DDX12 ENSP00000339557	pp	ESCO2
ARF3	pp	CLTCL1
ARF3	pp	ATP8A1 ATP8A2
ARF3	pp	ARF3
ARF3	pp	RAB1C
ARF3	pp	COPG ENSP00000331218
ARF3	pp	RABGGTB
ARF3	pp	PABPC1 RBM32B NP_001035971.1 PABPC3
GOSR1	pp	YKT6
COG6	pp	COPG ENSP00000331218
STX16	pp	CSNK1G1
STX16	pp	ATP6V1B1
TBC1D22B TBC1D22A	pp	ARFRP1
TBC1D22B TBC1D22A	pp	ATP6V1B1
TBC1D22B TBC1D22A	pp	GOSR1
TBC1D22B TBC1D22A	pp	SYS1
TBC1D22B TBC1D22A	pp	RAB6C RAB6B
TBC1D22B TBC1D22A	pp	SEC22A
TBC1D22B TBC1D22A	pp	FA2H
TBC1D22B TBC1D22A	pp	COG6
TBC1D22B TBC1D22A	pp	ATP6V1H
TBC1D22B TBC1D22A	pp	OPRS1
TBC1D22B TBC1D22A	pp	LBR TM7SF2
TBC1D22B TBC1D22A	pp	C14orf1
TBC1D22B TBC1D22A	pp	FRY FRYL
TBC1D22B TBC1D22A	pp	PPM1L
TBC1D22B TBC1D22A	pp	DNM1
TBC1D22B TBC1D22A	pp	DDOST
ATP6V1B1	pp	SPTLC1
ATP6V1B1	pp	ARPC2
ATP6V1B1	pp	OPRS1
ATP6V1B1	pp	PIK3C3
ATP6V1B1	pp	VPS4A VPS4B
ATP6V1B1	pp	HIP1
ATP6V1B1	pp	SOD1
ATP6V1B1	pp	GCLC
ARL1	pp	TBC1D22B TBC1D22A
ARL1	pp	RAB6C RAB6B
ARL1	pp	PERLD1
ARL1	pp	VPS39 TGFBRAP1
ARL1	pp	ASNA1
ARL1	pp	ARF3
ARL1	pp	NP_710154.1
ARL1	pp	GOSR1
ARL1	pp	VPS29
ARL1	pp	VPS35
ARL1	pp	DMXL1 DMXL2
ARL1	pp	DNM1
ARL1	pp	ARV1
ARL1	pp	ATP6V0D1 ATP6V0D2
ARL1	pp	SNX8
ARL1	pp	ATP6V0A1
ARL1	pp	COG6
ARL1	pp	RABAC1
ARL1	pp	ENSG00000061987
ARL1	pp	STX16
ARL1	pp	SNX2
ARL1	pp	ATP9B
SFT2D2 SFT2D1 SFT2D3	pp	GOLT1B GOLT1A
SFT2D2 SFT2D1 SFT2D3	pp	STX5
RAD18	pp	RRM2 RRM2B
RAD18	pp	SOD1
RAD18	pp	PRDX2
RTF1	pp	CTDP1
RTF1	pp	GALK2
RTF1	pp	CDK7
RTF1	pp	SSRP1
RTF1	pp	SUPT4H1
RTF1	pp	ACTR6
RTF1	pp	H2AFV
RTF1	pp	CFDP1
RTF1	pp	TCEA3
RTF1	pp	IKBKAP
RTF1	pp	ELP2
RTF1	pp	ELP3
RTF1	pp	ELP4
RTF1	pp	PIP4K2B
RTF1	pp	PSMA4
RTF1	pp	USP14
PPP3R2	pp	POMT2
PPP3R2	pp	ATP8A1 ATP8A2
PPP3R2	pp	ATP6V1B1
PPP3R2	pp	SH3PXD2A SH3PXD2B
PPP3R2	pp	ATP6V0C
PPP3R2	pp	ATP6V1F
PPP3R2	pp	DOLPP1
PPP3R2	pp	ATP6V0B
PPP3R2	pp	PEMT
PPP3R2	pp	VPS24
PPP3R2	pp	ATP6V1C1 ATP6V1C2
PPP3R2	pp	INPP5F
PPP3R2	pp	DNM1
PPP3R2	pp	KIAA1109
PPP3R2	pp	RAB6C RAB6B
PPP3R2	pp	ATP6V0D1 ATP6V0D2
PPP3R2	pp	ATP6V1E1 ATP6V1E2
PPP3R2	pp	GGPS1
UNC50	pp	UBE2B
TERT	pp	XRCC6
PISD	pp	PHB
PISD	pp	PHB2
PISD	pp	SGPL1
CDC73	pp	VPS8
CDC73	pp	TBL1XR1
CDC73	pp	PDHB BCKDHB
CDC73	pp	CFDP1
CDC73	pp	LARP1
CDC73	pp	NP_689929.1
CDC73	pp	TRMU
CDC73	pp	C20orf77 NP_060640.2
CDC73	pp	XPO5
CDC73	pp	LSM6
CDC73	pp	DOT1L
CDC73	pp	JUP
CDC73	pp	ATP13A1
CDC73	pp	NP_710154.1
CDC73	pp	RPAP2
CDC73	pp	PDHA1
CDC73	pp	USP14
CDC73	pp	TCEA3
CDC73	pp	XRN1
CDC73	pp	BUD13
CDC73	pp	RANBP10 RANBP9
CDC73	pp	RTF1
CDC73	pp	GOSR1
CDC73	pp	MMS19
CDC73	pp	RBMX2
CDC73	pp	LSM1
CDC73	pp	PLAA
CDC73	pp	ACTR6
CDC73	pp	SLMO2
CDC73	pp	ENSP00000309463
CDC73	pp	RAB6C RAB6B
CDC73	pp	SEC22A
CDC73	pp	ORMDL3
CDC73	pp	IKBKAP
CDC73	pp	RAD52
CDC73	pp	CCS
CDC73	pp	RCE1
CDC73	pp	CCNC
CDC73	pp	SIN3A SIN3B
CDC73	pp	H2AFV
CDC73	pp	LETM1
CDC73	pp	PCID2
CDC73	pp	EXOSC10
CDC73	pp	HIRA
CDC73	pp	USP25 USP28
CDC73	pp	SART1
CDC73	pp	PDE8B PDE4B
CDC73	pp	GGPS1
CDC73	pp	CNOT6L
CDC73	pp	SLC25A40 SLC25A39
TBL1XR1	pp	ACTR6
TBL1XR1	pp	H2AFV
TBL1XR1	pp	CFDP1
TBL1XR1	pp	VPS72
VPS72	pp	RNF40
VPS72	pp	CDC73
VPS72	pp	TBCD
VPS72	pp	MAD2L1
VPS72	pp	RTF1
VPS72	pp	WDR5 WDR5B
VPS72	pp	BUB1
TCEA3	pp	TBP TBPL2
TCEA3	pp	PI4KA NR_003700.1Q8N8J0
TCEA3	pp	UBE2M
TCEA3	pp	USP10
TCEA3	pp	ELOF1
TCEA3	pp	CFDP1
TCEA3	pp	ARD1A ARD1B
TCEA3	pp	ACTR6
TCEA3	pp	ASF1A ASF1B
TCEA3	pp	GGA3
TCEA3	pp	H2AFV
TCEA3	pp	CCS
TCEA3	pp	RAD52
TCEA3	pp	SEC22A
TCEA3	pp	HISPPD1
TCEA3	pp	VPS72
ELOF1	pp	CDC73
ELOF1	pp	POLR2D
ELOF1	pp	RTF1
ELOF1	pp	SUPT4H1
PLAA	pp	UBC
SIN3A SIN3B	pp	ACTR6
SIN3A SIN3B	pp	CFDP1
SIN3A SIN3B	pp	VPS72
PCID2	pp	NXF1
PCID2	pp	ACTR6
PCID2	pp	H2AFV
PCID2	pp	CFDP1
PCID2	pp	VPS72
EXOSC10	pp	BAT1 DDX39
HIRA	pp	C18orf37
HIRA	pp	LSM1
HIRA	pp	LSM6
HIRA	pp	NM_016199.1
HIRA	pp	NP_689929.1
HIRA	pp	SUPT4H1
PHF20L1 PHF20	pp	CDC73
PHF20L1 PHF20	pp	ACTR6
PHF20L1 PHF20	pp	TBL1XR1
PHF20L1 PHF20	pp	CFDP1
PHF20L1 PHF20	pp	VPS72
PHF20L1 PHF20	pp	HDAC8
PHF20L1 PHF20	pp	VBP1
PHF20L1 PHF20	pp	TIMM13
PHF20L1 PHF20	pp	H2AFV
DOHH RSHL3 RSHL1	pp	LARP1
DOHH RSHL3 RSHL1	pp	ARF3
DOHH RSHL3 RSHL1	pp	PCSK9
DOHH RSHL3 RSHL1	pp	MED31
DOHH RSHL3 RSHL1	pp	RTF1
DOHH RSHL3 RSHL1	pp	GPATCH4
DOHH RSHL3 RSHL1	pp	ADA
MED31	pp	POLR2B
MED31	pp	GTF2B
MED31	pp	CFDP1
MED31	pp	VPS72
MED31	pp	ACTR6
MED31	pp	H2AFV
MED31	pp	TCEA3
CCNB2	pp	ACTR1B ACTR1A
CCNB2	pp	VBP1
CCNB2	pp	CHTF18
CCNB2	pp	CCNB2
CCNB2	pp	CDC23
CCNB2	pp	CDC14A CDC14C
WDR5 WDR5B	pp	ACTR6
WDR5 WDR5B	pp	H2AFV
WDR5 WDR5B	pp	CFDP1
WDR5 WDR5B	pp	TCEA3
WDR5 WDR5B	pp	SUPT4H1
WDR5 WDR5B	pp	IKBKAP
WDR5 WDR5B	pp	ELP2
WDR5 WDR5B	pp	ELP3
WDR5 WDR5B	pp	ELP4
WDR5 WDR5B	pp	PIP4K2B
WDR5 WDR5B	pp	PSMA4
WDR5 WDR5B	pp	USP14
WDR5 WDR5B	pp	PSMD11
TBCEL	pp	TUBA1A
TBCEL	pp	VBP1
TBCEL	pp	BUB1
TBCEL	pp	MAD2L1
TBCEL	pp	PFDN6
TBCEL	pp	PFDN5
TBCEL	pp	CHTF18
TBCEL	pp	PFDN4
TBCA	pp	TUBA1A
TBCA	pp	PFDN2
TBCA	pp	TBCEL
TBCA	pp	VBP1
TBCA	pp	PFDN6
TBCA	pp	PFDN5
TBCA	pp	PFDN4
TBCA	pp	TBCD
TBCA	pp	RPIA
ATG16L1	pp	ACTR6
ATG16L1	pp	H2AFV
ATG16L1	pp	CFDP1
ATG16L1	pp	VPS72
ATG16L1	pp	TCEA3
ATG16L1	pp	SUPT4H1
ATG16L1	pp	IKBKAP
ATG16L1	pp	ELP2
ATG16L1	pp	ELP3
ATG16L1	pp	ELP4
ATG16L1	pp	PIP4K2B
ATG16L1	pp	PSMA4
ATG16L1	pp	USP14
ATG16L1	pp	PSMD11
ATG16L1	pp	MARCH6
RAD23B RAD23A	pp	PIP4K2B
SMPD2	pp	SPTLC1
ARD1A ARD1B	pp	RNF40
ARD1A ARD1B	pp	H2AFV
ARD1A ARD1B	pp	ENSG00000061987
ARD1A ARD1B	pp	RRM2 RRM2B
PIP4K2B	pp	ENSG00000061987
PIP4K2B	pp	ZFYVE20
TOP3A TOP3B	pp	NP_001015000.1 GIYD2
TOP3A TOP3B	pp	MUS81
PRDX2	pp	ASF1A ASF1B
PRDX2	pp	WDHD1
PRDX2	pp	GSR
PRDX2	pp	MRE11A
PRDX2	pp	MUS81
PRDX2	pp	PPA1 PPA2
PRDX2	pp	RAD50
PRDX2	pp	RAD51
PRDX2	pp	RAD52
PRDX2	pp	XRCC3
PRDX2	pp	LPIN2 LPIN3
PRDX2	pp	DNAJA2
UBE2D3	pp	UBE2D3
RAD21 Q9H4I0	pp	NP_076999.1
RAD21 Q9H4I0	pp	MAPRE1
RAD21 Q9H4I0	pp	BUB1
RAD21 Q9H4I0	pp	PFDN5
RAD21 Q9H4I0	pp	CHTF18
RAD21 Q9H4I0	pp	PFDN4
RAD21 Q9H4I0	pp	TIMELESS
RAD21 Q9H4I0	pp	DDX12 ENSP00000339557
RAD21 Q9H4I0	pp	WDHD1
RAD21 Q9H4I0	pp	CDK2
HSPA8	pp	HSPA8
HSPA8	pp	TUBG1 TUBG2
HDAC8	pp	ACTR6
HDAC8	pp	H2AFV
HDAC8	pp	CFDP1
HDAC8	pp	VPS72
RQCD1	pp	MARCH6
RQCD1	pp	PSMA4
RQCD1	pp	USP14
MORF4L1	pp	ACTR6
MORF4L1	pp	H2AFV
MORF4L1	pp	CFDP1
MORF4L1	pp	VPS72
ATP8A1 ATP8A2	pp	CLTCL1
ATP8A1 ATP8A2	pp	RAB11A
ATP8A1 ATP8A2	pp	TRAPPC6B TRAPPC6A
YWHAE	pp	YWHAE
ERCC1	pp	APEX2
USP10	pp	H2AFV
USP10	pp	CFDP1
USP10	pp	VPS72
POLD1	pp	TTLL10
POLD1	pp	XRCC3
POLD1	pp	USP14
POLD1	pp	POLD3
POLD1	pp	TIMELESS
POLD1	pp	RG9MTD2
POLD1	pp	ANAPC10
POLD1	pp	MMS19
POLD1	pp	RAD50
POLD1	pp	RAD51
POLD1	pp	NDOR1
POLD1	pp	DNAJA2
POLD1	pp	FEN1
POLD1	pp	MSH6
POLD1	pp	PMS2
POLD1	pp	MSH2
POLE3	pp	POLE
POLE3	pp	NM_016199.1
SUB1	pp	GTF2B
PAPD5	pp	PAPD5
PAPD5	pp	CFDP1
PAPD5	pp	ARPC3
PAPD5	pp	ACTR6
PAPD5	pp	ACTR8
PAPD5	pp	H2AFV
PAPD5	pp	C18orf37
PAPD5	pp	NP_775269.1
PAPD5	pp	PLS3 LCP1 PLS1
PAPD5	pp	HIP1
PAPD5	pp	SNF8
PAPD5	pp	EEF1A2
PAPD5	pp	TOP1 TOP1MT
PAPD5	pp	PIK3R4
PAPD5	pp	VPS25
PAPD5	pp	ASF1A ASF1B
PAPD5	pp	EXOSC10
PAPD5	pp	HIRA
PAPD5	pp	GCN5L2
CDC7	pp	HIRA
CDC7	pp	NP_076999.1
CDC7	pp	RPS14
CDC7	pp	ELOVL1
CDC7	pp	LY6G5B
CDC7	pp	CSNK2A1P
CDC7	pp	MAD2L1
CDC7	pp	PIGG
CDC7	pp	EIF4A2
CDC7	pp	DOHH RSHL3 RSHL1
CDC7	pp	TPT1
CDC7	pp	TOP3A TOP3B
CDC7	pp	ORMDL3
CDC7	pp	TSR2
CDC7	pp	RAD52
CDC7	pp	CHTF18
CDC7	pp	MLH1
CDC7	pp	BLM
CDC7	pp	NF1
CDC7	pp	STIP1
CDC7	pp	PDE8B PDE4B
CDC7	pp	CCNB2
RPS14	pp	RPS14
CSNK2A1P	pp	CSNK2A1P
PIGG	pp	NP_061878.3
PIGG	pp	SLC7A4
PIGG	pp	PEX19
PIGG	pp	RPL9P7 RPL9
PIGG	pp	ARD1A ARD1B
PIGG	pp	KIAA1109
PIGG	pp	RPL21
PIGG	pp	SNRPA1
PIGG	pp	LENG8
EIF4A2	pp	EIF4E EIF4E2
EIF4A2	pp	EIF4H EIF4B
MLH1	pp	POLD1
STIP1	pp	TTK
STIP1	pp	HSP90AB1 Q58FF7
STIP1	pp	DNAJA2
STIP1	pp	WDR36
STIP1	pp	ERCC3
STIP1	pp	ESPL1
DTYMK DTYMK	pp	SLC35F5
DTYMK DTYMK	pp	SMPDL3B SMPDL3A
DTYMK DTYMK	pp	PRDX2 PRDX1
DTYMK DTYMK	pp	PDPK1
DTYMK DTYMK	pp	XRN1
DTYMK DTYMK	pp	FEN1
DTYMK DTYMK	pp	TOP3A TOP3B
DTYMK DTYMK	pp	SEC22A
DTYMK DTYMK	pp	BLM
DTYMK DTYMK	pp	WRNIP1
DTYMK DTYMK	pp	G6PD
DTYMK DTYMK	pp	PAPD5
PDPK1	pp	PDPK1
ALG6	pp	POMT2
ALG6	pp	POLRMT
ALG6	pp	TUSC3 IAG2
POMT2	pp	POMT2
AFG3L2	pp	CDC16
CANX	pp	HHAT
CANX	pp	TARS TARS2 TARSL2
CANX	pp	PEX1
CANX	pp	DNAJA2
CANX	pp	MRPS12
ALG10B ALG10	pp	POLRMT
ALG10B ALG10	pp	TUSC3 IAG2
EDEM1	pp	RPL18A Q76N54 ENSP00000345843 ENSP00000375262
MAN1C1 MAN1A2 MAN1A1	pp	LY6G5B
TEX261	pp	TARS TARS2 TARSL2
TEX261	pp	DNAJA2
TEX261	pp	H2AFV
DNM1	pp	KIAA0241
PPP4C	pp	FEN1
PPP4C	pp	ASF1A ASF1B
PPP4C	pp	RAD50
PPP4C	pp	MRE11A
PPP4C	pp	RAD51
PPP4C	pp	RAD52
PPP4C	pp	PIF1
PPP4C	pp	NP_076999.1
PPP4C	pp	CHTF18
PPP4C	pp	TIMELESS
GANC GANAB	pp	PDHB BCKDHB
GANC GANAB	pp	POLRMT
GANC GANAB	pp	HHAT
GANC GANAB	pp	GGA3
GANC GANAB	pp	KIAA1109
GANC GANAB	pp	SNX2
GANC GANAB	pp	TBC1D22B TBC1D22A
GCS1	pp	SLC12A9
GCS1	pp	PERLD1
GCS1	pp	PPM1L
GCS1	pp	HHAT
GCS1	pp	PRKAG1 PRKAG2
GCS1	pp	KIAA1109
GCS1	pp	SNRPA1
ALG8	pp	PERLD1
ALG8	pp	POLRMT
ALG8	pp	KIAA1109
ALG8	pp	TUSC3 IAG2
PLD1 PLD2	pp	CHKA CHKB
VAMP4	pp	CLTCL1
VAMP4	pp	DNM1
VAMP4	pp	PIK3C3
VAMP4	pp	SNAP25
VAMP4	pp	VAMP4
BRD8	pp	ACTR6
BRD8	pp	H2AFV
BRD8	pp	CFDP1
BRD8	pp	VPS72
INPP5F	pp	PPM1L
INPP5F	pp	CHMP4A CHMP4B
INPP5F	pp	PIK3C3
INPP5F	pp	PIP5K3
INPP5F	pp	DNM1
TUBB2B TUBB3 TUBB2A TUBB6	pp	NP_076999.1
TUBB2B TUBB3 TUBB2A TUBB6	pp	PFDN2
TUBB2B TUBB3 TUBB2A TUBB6	pp	TUSC4
TUBB2B TUBB3 TUBB2A TUBB6	pp	TBCEL
TUBB2B TUBB3 TUBB2A TUBB6	pp	USP14
TUBB2B TUBB3 TUBB2A TUBB6	pp	BUB1 BUB1B
TUBB2B TUBB3 TUBB2A TUBB6	pp	MAD2L1
TUBB2B TUBB3 TUBB2A TUBB6	pp	RAB6C RAB6B
TUBB2B TUBB3 TUBB2A TUBB6	pp	VAC14
TUBB2B TUBB3 TUBB2A TUBB6	pp	PFDN5
TUBB2B TUBB3 TUBB2A TUBB6	pp	TBCD
DBNL	pp	PLS3 LCP1 PLS1
DBNL	pp	GAK
KPNA6	pp	CSE1L
KPNA6	pp	CDK2
MTHFD1	pp	SLC7A4
SHMT2 SHMT1	pp	MTHFD1
ZCCHC7	pp	ZCCHC7
ALG5	pp	RPN1
ALG5	pp	DAD1
ALG5	pp	TUSC3 IAG2
ALG5	pp	STT3B
ALG5	pp	DDOST
STT3B	pp	UGCGL1 UGCGL2
DDOST	pp	ALG9
SLC25A5 SLC25A4	pp	PLS3 LCP1 PLS1
SLC25A5 SLC25A4	pp	SLC25A5
PPP1CC	pp	PPP1R2 Q6ZU68 PPP1R2P9
APEX2	pp	RAD52
ERCC4	pp	FEN1
ERCC4	pp	APEX2
CLTCL1	pp	HIP1
GBF1	pp	ARF3
GBF1	pp	GBF1
ZNF289 ARFGAP3	pp	HIP1
ZNF289 ARFGAP3	pp	VAMP4
ZNF289 ARFGAP3	pp	ARF3
ZNF289 ARFGAP3	pp	ATP8A1 ATP8A2
ZNF289 ARFGAP3	pp	CCNK
ZNF289 ARFGAP3	pp	NP_710154.1
ZNF289 ARFGAP3	pp	TBC1D22B TBC1D22A
ZNF289 ARFGAP3	pp	MRE11A
ZNF289 ARFGAP3	pp	ATP2C1 ATP2C2
ZNF289 ARFGAP3	pp	STX16
ZNF289 ARFGAP3	pp	TRAPPC6B TRAPPC6A
ZNF289 ARFGAP3	pp	USP10
ZNF289 ARFGAP3	pp	ATP6V1C1 ATP6V1C2
ZNF289 ARFGAP3	pp	ATP6V0D1 ATP6V0D2
ZNF289 ARFGAP3	pp	DNM1
ZNF289 ARFGAP3	pp	RAB11A
ZNF289 ARFGAP3	pp	NUDT5
ZNF289 ARFGAP3	pp	TMEM30A
CCT2	pp	SLC25A5
BRF1	pp	POLR3F
DRAP1	pp	TBP TBPL2
TBP TBPL2	pp	RUVBL2
TBP TBPL2	pp	GTF2B
TBP TBPL2	pp	GCN5L2
TBP TBPL2	pp	SUPT16H
TBP TBPL2	pp	CNOT6L
CNOT7	pp	CNOT1
CNOT7	pp	CNOT4
CNOT7	pp	ARD1A ARD1B
CNOT7	pp	ATP5F1
CNOT7	pp	ATP5O
CNOT7	pp	PDCD6IP
CNOT7	pp	CCNK
CNOT7	pp	OPRS1
CNOT7	pp	ZNF289 ARFGAP3
CNOT7	pp	LSM1
CNOT7	pp	LSM6
CNOT7	pp	NM_016199.1
CNOT7	pp	RANGRF
CNOT7	pp	ENSG00000061987
CNOT7	pp	MRE11A
CNOT7	pp	SNRPA SNRPB2
CNOT7	pp	YARS2
CNOT7	pp	NP_689929.1
CNOT7	pp	ZFYVE20
CNOT7	pp	LONP1
CNOT7	pp	RAD50
CNOT7	pp	HDAC1
CNOT7	pp	BIN1
CNOT7	pp	GRB2 SH3GL3
CNOT7	pp	INPP5F
CNOT7	pp	VPS52
CNOT7	pp	SIN3A SIN3B
CNOT7	pp	SNF8
CNOT7	pp	CHMP6
CNOT7	pp	VPS33B VPS33A
CNOT7	pp	VPS53
CNOT4	pp	CNOT1
CNOT4	pp	CNOT3
CNOT4	pp	HMGB2
CNOT4	pp	POLR1E
CNOT4	pp	HGS
CNOT4	pp	ATP6V1E1 ATP6V1E2
CNOT4	pp	VPS4A VPS4B
CNOT4	pp	MRTO4
CNOT4	pp	GUF1
CNOT4	pp	SMPDL3B SMPDL3A
CNOT4	pp	NPLOC4
CNOT4	pp	PDCD6IP
CNOT4	pp	ARF3
CNOT4	pp	SNX2
CNOT4	pp	ATP6V0C
CNOT4	pp	ATP6V1H
CNOT4	pp	PFDN6
CNOT3	pp	CNOT1
CNOT3	pp	CNOT3
CNOT3	pp	CNOT7
CNOT3	pp	HMGB2
CNOT2	pp	CNOT1
CNOT2	pp	CNOT7
CNOT2	pp	CNOT6L
NCBP2 NCBP2L	pp	DKC1
NCBP2 NCBP2L	pp	TRSPAP1
NCBP2 NCBP2L	pp	NOL5
NCBP2 NCBP2L	pp	POLR3A
NCBP2 NCBP2L	pp	SNRPD3
NCBP2 NCBP2L	pp	CAP1 CAP2
NOL5	pp	FBL ENSP00000339522
[truncated: 847 more rows]
