# Supplementary material for: Human synthetic lethal inference as potential anti-cancer target gene detection
Source: BMC Syst Biol. 2009 Dec 16;3:116. doi: 10.1186/1752-0509-3-116 (PMC2804737; doi:10.1186/1752-0509-3-116)
Supplement: Additional file 5 — The network of SL relations between the inferred human SL genes (iHSLN) (Figure 6). File in .cys format. This file must be opened with cytoscape software. [file 1752-0509-3-116-S5.ZIP]

Archive with 6 entries (6 files):
- CytoscapeSession-2009_02_13-18_01/SL_human.sif.xgmml
- CytoscapeSession-2009_02_13-18_01/cysession.xml
- CytoscapeSession-2009_02_13-18_01/session_vizmap.props
- CytoscapeSession-2009_02_13-18_01/session_cytoscape.props
- CytoscapeSession-2009_02_13-18_01/session_bookmarks.xml
- CytoscapeSession-2009_02_13-18_01/plugins/AttributeBrowserPlugin/attributeBrowser.props
