# Supplementary material for: Human synthetic lethal inference as potential anti-cancer target gene detection
Source: BMC Syst Biol. 2009 Dec 16;3:116. doi: 10.1186/1752-0509-3-116 (PMC2804737; doi:10.1186/1752-0509-3-116)
Supplement: Additional file 5 — The network of SL relations between the inferred human SL genes (iHSLN) (Figure 6). File in .cys format. This file must be opened with cytoscape software. [file 1752-0509-3-116-S5.ZIP › CytoscapeSession-2009_02_13-18_01/SL_human.sif.xgmml]

<?xml version="1.0" encoding="UTF-8" standalone="yes"?>
<graph label="SL_human.sif" xmlns:dc="http://purl.org/dc/elements/1.1/" xmlns:xlink="http://www.w3.org/1999/xlink" xmlns:rdf="http://www.w3.org/1999/02/22-rdf-syntax-ns#" xmlns:cy="http://www.cytoscape.org" xmlns="http://www.cs.rpi.edu/XGMML" >
  <att name="documentVersion" value="1.1"/>
  <att name="networkMetadata">
    <rdf:RDF>
      <rdf:Description rdf:about="http://www.cytoscape.org/">
        <dc:type>Protein-Protein Interaction</dc:type>
        <dc:description>N/A</dc:description>
        <dc:identifier>N/A</dc:identifier>
        <dc:date>2009-02-13 18:01:21</dc:date>
        <dc:title>SL_human.sif</dc:title>
        <dc:source>http://www.cytoscape.org/</dc:source>
        <dc:format>Cytoscape-XGMML</dc:format>
      </rdf:Description>
    </rdf:RDF>
  </att>
  <att type="string" name="backgroundColor" value="#ffffff"/>
  <att type="real" name="GRAPH_VIEW_ZOOM" value="0.09358637866898292"/>
  <att type="real" name="GRAPH_VIEW_CENTER_X" value="1673.4809560775757"/>
  <att type="real" name="GRAPH_VIEW_CENTER_Y" value="1994.1820068359375"/>
  <node label="CTDSPL" id="-1002">
    <att type="string" name="canonicalName" value="CTDSPL"/>
    <graphics type="ELLIPSE" h="40.0" w="40.0" x="1071.044921875" y="3898.43701171875" fill="#0000ff" width="1" outline="#ffffff"/>
  </node>
  <node label="MBOAT2 MBOAT1" id="-1001">
    <att type="string" name="canonicalName" value="MBOAT2 MBOAT1"/>
    <graphics type="ELLIPSE" h="40.0" w="40.0" x="1700.2646484375" y="3398.84375" fill="#0000ff" width="1" outline="#ffffff"/>
  </node>
  <node label="AGPAT1 AGPAT2" id="-1000">
    <att type="string" name="canonicalName" value="AGPAT1 AGPAT2"/>
    <graphics type="ELLIPSE" h="40.0" w="40.0" x="1830.1112060546875" y="3237.419677734375" fill="#0000ff" width="1" outline="#ffffff"/>
  </node>
  <node label="PPP2R1A" id="-999">
    <att type="string" name="canonicalName" value="PPP2R1A"/>
    <graphics type="ELLIPSE" h="40.0" w="40.0" x="2917.7587890625" y="583.4269409179688" fill="#0000ff" width="1" outline="#ffffff"/>
  </node>
  <node label="ZNF294" id="-998">
    <att type="string" name="canonicalName" value="ZNF294"/>
    <graphics type="ELLIPSE" h="40.0" w="40.0" x="2930.426513671875" y="1394.7227783203125" fill="#0000ff" width="1" outline="#ffffff"/>
  </node>
  <node label="AP1B1 AP2B1" id="-997">
    <att type="string" name="canonicalName" value="AP1B1 AP2B1"/>
    <graphics type="ELLIPSE" h="40.0" w="39.999969482421875" x="500.73817443847656" y="2747.007080078125" fill="#0000ff" width="1" outline="#ffffff"/>
  </node>
  <node label="C1orf26" id="-996">
    <att type="string" name="canonicalName" value="C1orf26"/>
    <graphics type="ELLIPSE" h="40.0" w="40.0" x="3184.767822265625" y="845.4122314453125" fill="#0000ff" width="1" outline="#ffffff"/>
  </node>
  <node label="SLC30A5" id="-995">
    <att type="string" name="canonicalName" value="SLC30A5"/>
    <graphics type="ELLIPSE" h="40.0" w="40.0" x="1403.1656494140625" y="3560.362060546875" fill="#0000ff" width="1" outline="#ffffff"/>
  </node>
  <node label="SLC39A7" id="-994">
    <att type="string" name="canonicalName" value="SLC39A7"/>
    <graphics type="ELLIPSE" h="40.0" w="40.0" x="1468.8580322265625" y="3498.84375" fill="#0000ff" width="1" outline="#ffffff"/>
  </node>
  <node label="HEATR5B HEATR5A" id="-993">
    <att type="string" name="canonicalName" value="HEATR5B HEATR5A"/>
    <graphics type="ELLIPSE" h="40.0" w="40.0" x="666.6965942382812" y="2548.775146484375" fill="#0000ff" width="1" outline="#ffffff"/>
  </node>
  <node label="LTV1" id="-992">
    <att type="string" name="canonicalName" value="LTV1"/>
    <graphics type="ELLIPSE" h="40.00000190734863" w="40.0" x="1942.3265380859375" y="36.72917461395264" fill="#0000ff" width="1" outline="#ffffff"/>
  </node>
  <node label="ALG3" id="-991">
    <att type="string" name="canonicalName" value="ALG3"/>
    <graphics type="ELLIPSE" h="40.0" w="40.0" x="1568.8580322265625" y="3560.362060546875" fill="#0000ff" width="1" outline="#ffffff"/>
  </node>
  <node label="ALG11" id="-990">
    <att type="string" name="canonicalName" value="ALG11"/>
    <graphics type="ELLIPSE" h="40.0" w="40.0" x="1634.5504150390625" y="3498.84375" fill="#0000ff" width="1" outline="#ffffff"/>
  </node>
  <node label="WDR1" id="-989">
    <att type="string" name="canonicalName" value="WDR1"/>
    <graphics type="ELLIPSE" h="40.0" w="40.0" x="2569.274658203125" y="2477.2509765625" fill="#0000ff" width="1" outline="#ffffff"/>
  </node>
  <node label="REV3L" id="-988">
    <att type="string" name="canonicalName" value="REV3L"/>
    <graphics type="ELLIPSE" h="40.0" w="40.0" x="1715.691162109375" y="265.2649230957031" fill="#0000ff" width="1" outline="#ffffff"/>
  </node>
  <node label="CS" id="-987">
    <att type="string" name="canonicalName" value="CS"/>
    <graphics type="ELLIPSE" h="40.0" w="40.0" x="1171.044921875" y="3898.43701171875" fill="#0000ff" width="1" outline="#ffffff"/>
  </node>
  <node label="UMPS" id="-986">
    <att type="string" name="canonicalName" value="UMPS"/>
    <graphics type="ELLIPSE" h="40.0" w="40.0" x="1734.5504150390625" y="3560.362060546875" fill="#0000ff" width="1" outline="#ffffff"/>
  </node>
  <node label="UPRT" id="-985">
    <att type="string" name="canonicalName" value="UPRT"/>
    <graphics type="ELLIPSE" h="40.0" w="40.0" x="1800.24267578125" y="3498.84375" fill="#0000ff" width="1" outline="#ffffff"/>
  </node>
  <node label="PRMT5" id="-984">
    <att type="string" name="canonicalName" value="PRMT5"/>
    <graphics type="ELLIPSE" h="40.0" w="40.0" x="2474.6484375" y="1403.86767578125" fill="#0000ff" width="1" outline="#ffffff"/>
  </node>
  <node label="POMT1" id="-983">
    <att type="string" name="canonicalName" value="POMT1"/>
    <graphics type="ELLIPSE" h="40.0" w="40.0" x="1711.0667724609375" y="3331.639892578125" fill="#0000ff" width="1" outline="#ffffff"/>
  </node>
  <node label="TYMS" id="-982">
    <att type="string" name="canonicalName" value="TYMS"/>
    <graphics type="ELLIPSE" h="40.0" w="40.0" x="2710.513671875" y="1755.8414306640625" fill="#0000ff" width="1" outline="#ffffff"/>
  </node>
  <node label="LSG1" id="-981">
    <att type="string" name="canonicalName" value="LSG1"/>
    <graphics type="ELLIPSE" h="40.0" w="40.0" x="371.9674072265625" y="2132.423095703125" fill="#0000ff" width="1" outline="#ffffff"/>
  </node>
  <node label="CRLS1" id="-980">
    <att type="string" name="canonicalName" value="CRLS1"/>
    <graphics type="ELLIPSE" h="40.0" w="40.0" x="1411.4130859375" y="3331.72265625" fill="#0000ff" width="1" outline="#ffffff"/>
  </node>
  <node label="NARFL" id="-979">
    <att type="string" name="canonicalName" value="NARFL"/>
    <graphics type="ELLIPSE" h="39.999999046325684" w="40.0" x="2153.960205078125" y="16.857964038848877" fill="#0000ff" width="1" outline="#ffffff"/>
  </node>
  <node label="NUBP2" id="-978">
    <att type="string" name="canonicalName" value="NUBP2"/>
    <graphics type="ELLIPSE" h="40.0" w="40.0" x="2241.146484375" y="90.6328125" fill="#0000ff" width="1" outline="#ffffff"/>
  </node>
  <node label="SLC25A28" id="-977">
    <att type="string" name="canonicalName" value="SLC25A28"/>
    <graphics type="ELLIPSE" h="40.0" w="40.00006103515625" x="1012.5007019042969" y="3498.84375" fill="#0000ff" width="1" outline="#ffffff"/>
  </node>
  <node label="WDR74" id="-976">
    <att type="string" name="canonicalName" value="WDR74"/>
    <graphics type="ELLIPSE" h="40.0" w="40.0" x="1351.164794921875" y="424.3060607910156" fill="#0000ff" width="1" outline="#ffffff"/>
  </node>
  <node label="AANAT" id="-975">
    <att type="string" name="canonicalName" value="AANAT"/>
    <graphics type="ELLIPSE" h="40.0" w="40.0" x="2090.041748046875" y="635.5359497070312" fill="#0000ff" width="1" outline="#ffffff"/>
  </node>
  <node label="EEF2" id="-974">
    <att type="string" name="canonicalName" value="EEF2"/>
    <graphics type="ELLIPSE" h="40.0" w="40.0" x="1271.044921875" y="3898.43701171875" fill="#0000ff" width="1" outline="#ffffff"/>
  </node>
  <node label="RPL10A" id="-973">
    <att type="string" name="canonicalName" value="RPL10A"/>
    <graphics type="ELLIPSE" h="40.0" w="40.0" x="1371.044921875" y="3898.43701171875" fill="#0000ff" width="1" outline="#ffffff"/>
  </node>
  <node label="SOAT2" id="-972">
    <att type="string" name="canonicalName" value="SOAT2"/>
    <graphics type="ELLIPSE" h="40.0" w="40.0" x="1364.92138671875" y="3240.0986328125" fill="#0000ff" width="1" outline="#ffffff"/>
  </node>
  <node label="EIF5" id="-971">
    <att type="string" name="canonicalName" value="EIF5"/>
    <graphics type="ELLIPSE" h="40.0" w="40.0" x="343.3499755859375" y="3498.84375" fill="#0000ff" width="1" outline="#ffffff"/>
  </node>
  <node label="C3orf31" id="-970">
    <att type="string" name="canonicalName" value="C3orf31"/>
    <graphics type="ELLIPSE" h="40.0" w="40.0" x="1384.8248291015625" y="807.9024047851562" fill="#0000ff" width="1" outline="#ffffff"/>
  </node>
  <node label="TNPO2 TNPO1" id="-969">
    <att type="string" name="canonicalName" value="TNPO2 TNPO1"/>
    <graphics type="ELLIPSE" h="40.0" w="40.0" x="1900.24267578125" y="3560.362060546875" fill="#0000ff" width="1" outline="#ffffff"/>
  </node>
  <node label="RANBP5 RANBP6" id="-968">
    <att type="string" name="canonicalName" value="RANBP5 RANBP6"/>
    <graphics type="ELLIPSE" h="40.0" w="40.0" x="1965.93505859375" y="3498.84375" fill="#0000ff" width="1" outline="#ffffff"/>
  </node>
  <node label="PRPSAP2" id="-967">
    <att type="string" name="canonicalName" value="PRPSAP2"/>
    <graphics type="ELLIPSE" h="40.0" w="40.0" x="3292.345703125" y="1140.207275390625" fill="#0000ff" width="1" outline="#ffffff"/>
  </node>
  <node label="RRS1" id="-966">
    <att type="string" name="canonicalName" value="RRS1"/>
    <graphics type="ELLIPSE" h="40.0" w="40.0" x="0.0" y="1760.3492431640625" fill="#0000ff" width="1" outline="#ffffff"/>
  </node>
  <node label="MTMR7" id="-965">
    <att type="string" name="canonicalName" value="MTMR7"/>
    <graphics type="ELLIPSE" h="40.0" w="40.0" x="821.799072265625" y="2548.9755859375" fill="#0000ff" width="1" outline="#ffffff"/>
  </node>
  <node label="SENP1 SENP2" id="-964">
    <att type="string" name="canonicalName" value="SENP1 SENP2"/>
    <graphics type="ELLIPSE" h="40.0" w="39.9998779296875" x="2052.4712524414062" y="1082.4002685546875" fill="#0000ff" width="1" outline="#ffffff"/>
  </node>
  <node label="HIST2H2BF HIST1H2BO HIST2H2BA HIST1H2BH HIST2H2BA H2B1C H2B1C H2B1C H2B1C HIST1H2BD HIST1H2BK H2BFS HIST1H2BJ HIST3H2BB HIST1H2BB H2B1C HIST1H2BM" id="-963">
    <att type="string" name="canonicalName" value="HIST2H2BF HIST1H2BO HIST2H2BA HIST1H2BH HIST2H2BA H2B1C H2B1C H2B1C H2B1C HIST1H2BD HIST1H2BK H2BFS HIST1H2BJ HIST3H2BB HIST1H2BB H2B1C HIST1H2BM"/>
    <graphics type="ELLIPSE" h="40.0" w="40.0" x="2971.47900390625" y="771.718017578125" fill="#0000ff" width="1" outline="#ffffff"/>
  </node>
  <node label="ORC5L" id="-962">
    <att type="string" name="canonicalName" value="ORC5L"/>
    <graphics type="ELLIPSE" h="40.0" w="40.0" x="2330.43359375" y="1160.2432861328125" fill="#0000ff" width="1" outline="#ffffff"/>
  </node>
  <node label="METAP2 PA2G4" id="-961">
    <att type="string" name="canonicalName" value="METAP2 PA2G4"/>
    <graphics type="ELLIPSE" h="40.0" w="40.0" x="2065.93505859375" y="3498.84375" fill="#0000ff" width="1" outline="#ffffff"/>
  </node>
  <node label="METAP1" id="-960">
    <att type="string" name="canonicalName" value="METAP1"/>
    <graphics type="ELLIPSE" h="40.0" w="40.0" x="2154.63525390625" y="3514.084228515625" fill="#0000ff" width="1" outline="#ffffff"/>
  </node>
  <node label="RPL3" id="-959">
    <att type="string" name="canonicalName" value="RPL3"/>
    <graphics type="ELLIPSE" h="40.0" w="40.0" x="1128.346435546875" y="3533.51611328125" fill="#0000ff" width="1" outline="#ffffff"/>
  </node>
  <node label="HSDL1" id="-958">
    <att type="string" name="canonicalName" value="HSDL1"/>
    <graphics type="ELLIPSE" h="40.0" w="40.0" x="2006.5340576171875" y="3240.4716796875" fill="#0000ff" width="1" outline="#ffffff"/>
  </node>
  <node label="ENSP00000339025" id="-957">
    <att type="string" name="canonicalName" value="ENSP00000339025"/>
    <graphics type="ELLIPSE" h="40.0" w="40.0" x="1471.044921875" y="3898.43701171875" fill="#0000ff" width="1" outline="#ffffff"/>
  </node>
  <node label="NADK" id="-956">
    <att type="string" name="canonicalName" value="NADK"/>
    <graphics type="ELLIPSE" h="40.0" w="40.0" x="163.95028686523438" y="2072.177490234375" fill="#0000ff" width="1" outline="#ffffff"/>
  </node>
  <node label="Cxorf34 HTF9C" id="-955">
    <att type="string" name="canonicalName" value="Cxorf34 HTF9C"/>
    <graphics type="ELLIPSE" h="40.0" w="40.0" x="203.06527709960938" y="1980.136962890625" fill="#0000ff" width="1" outline="#ffffff"/>
  </node>
  <node label="QPRT" id="-954">
    <att type="string" name="canonicalName" value="QPRT"/>
    <graphics type="ELLIPSE" h="40.0" w="40.0" x="169.98570251464844" y="2003.9930419921875" fill="#0000ff" width="1" outline="#ffffff"/>
  </node>
  <node label="KYNU" id="-953">
    <att type="string" name="canonicalName" value="KYNU"/>
    <graphics type="ELLIPSE" h="40.0" w="40.0" x="195.21202087402344" y="2095.89892578125" fill="#0000ff" width="1" outline="#ffffff"/>
  </node>
  <node label="KMO" id="-952">
    <att type="string" name="canonicalName" value="KMO"/>
    <graphics type="ELLIPSE" h="40.0" w="40.0" x="207.76779174804688" y="2020.4541015625" fill="#0000ff" width="1" outline="#ffffff"/>
  </node>
  <node label="INDOL1 INDO" id="-951">
    <att type="string" name="canonicalName" value="INDOL1 INDO"/>
    <graphics type="ELLIPSE" h="40.0" w="40.0" x="229.03834533691406" y="2057.638916015625" fill="#0000ff" width="1" outline="#ffffff"/>
  </node>
  <node label="HAAO" id="-950">
    <att type="string" name="canonicalName" value="HAAO"/>
    <graphics type="ELLIPSE" h="40.0" w="39.99998474121094" x="245.76190948486328" y="2147.06396484375" fill="#0000ff" width="1" outline="#ffffff"/>
  </node>
  <node label="NAPRT1" id="-949">
    <att type="string" name="canonicalName" value="NAPRT1"/>
    <graphics type="ELLIPSE" h="40.0" w="40.0" x="538.8314208984375" y="1950.4923095703125" fill="#0000ff" width="1" outline="#ffffff"/>
  </node>
  <node label="RPL13A Q5VY36" id="-948">
    <att type="string" name="canonicalName" value="RPL13A Q5VY36"/>
    <graphics type="ELLIPSE" h="40.0" w="40.0" x="1056.629638671875" y="3239.21728515625" fill="#0000ff" width="1" outline="#ffffff"/>
  </node>
  <node label="NP_001087232.1" id="-947">
    <att type="string" name="canonicalName" value="NP_001087232.1"/>
    <graphics type="ELLIPSE" h="40.0" w="40.0" x="2254.63525390625" y="3498.84375" fill="#0000ff" width="1" outline="#ffffff"/>
  </node>
  <node label="NP_001087232.1 ENSP00000381447 RPL7" id="-946">
    <att type="string" name="canonicalName" value="NP_001087232.1 ENSP00000381447 RPL7"/>
    <graphics type="ELLIPSE" h="40.0" w="40.0" x="2343.33544921875" y="3514.084228515625" fill="#0000ff" width="1" outline="#ffffff"/>
  </node>
  <node label="HDLBP" id="-945">
    <att type="string" name="canonicalName" value="HDLBP"/>
    <graphics type="ELLIPSE" h="40.0" w="40.0" x="1220.28125" y="1132.702392578125" fill="#0000ff" width="1" outline="#ffffff"/>
  </node>
  <node label="RPSAP15" id="-944">
    <att type="string" name="canonicalName" value="RPSAP15"/>
    <graphics type="ELLIPSE" h="40.0" w="40.0" x="1571.044921875" y="3898.43701171875" fill="#0000ff" width="1" outline="#ffffff"/>
  </node>
  <node label="FPGS" id="-943">
    <att type="string" name="canonicalName" value="FPGS"/>
    <graphics type="ELLIPSE" h="40.0" w="40.0" x="3346.9619140625" y="2050.837890625" fill="#0000ff" width="1" outline="#ffffff"/>
  </node>
  <node label="SPCS3" id="-942">
    <att type="string" name="canonicalName" value="SPCS3"/>
    <graphics type="ELLIPSE" h="40.0" w="40.0" x="386.540771484375" y="2847.05224609375" fill="#0000ff" width="1" outline="#ffffff"/>
  </node>
  <node label="GTF3C3" id="-941">
    <att type="string" name="canonicalName" value="GTF3C3"/>
    <graphics type="ELLIPSE" h="40.0" w="40.0" x="2443.33544921875" y="3498.84375" fill="#0000ff" width="1" outline="#ffffff"/>
  </node>
  <node label="BDP1" id="-940">
    <att type="string" name="canonicalName" value="BDP1"/>
    <graphics type="ELLIPSE" h="40.0" w="40.0" x="2532.03564453125" y="3514.084228515625" fill="#0000ff" width="1" outline="#ffffff"/>
  </node>
  <node label="LASS6" id="-939">
    <att type="string" name="canonicalName" value="LASS6"/>
    <graphics type="ELLIPSE" h="40.0" w="40.0" x="2632.03564453125" y="3498.84375" fill="#0000ff" width="1" outline="#ffffff"/>
  </node>
  <node label="LASS6 LASS5LAS2" id="-938">
    <att type="string" name="canonicalName" value="LASS6 LASS5LAS2"/>
    <graphics type="ELLIPSE" h="40.0" w="40.0" x="2712.494873046875" y="3539.171142578125" fill="#0000ff" width="1" outline="#ffffff"/>
  </node>
  <node label="EDC3" id="-937">
    <att type="string" name="canonicalName" value="EDC3"/>
    <graphics type="ELLIPSE" h="40.0" w="40.0" x="1145.4580078125" y="285.44598388671875" fill="#0000ff" width="1" outline="#ffffff"/>
  </node>
  <node label="EIF1 EIF1B" id="-936">
    <att type="string" name="canonicalName" value="EIF1 EIF1B"/>
    <graphics type="ELLIPSE" h="40.0" w="40.0" x="370.3526306152344" y="3596.789794921875" fill="#0000ff" width="1" outline="#ffffff"/>
  </node>
  <node label="UPF1" id="-935">
    <att type="string" name="canonicalName" value="UPF1"/>
    <graphics type="ELLIPSE" h="40.0" w="40.0" x="398.9418029785156" y="3700.49072265625" fill="#0000ff" width="1" outline="#ffffff"/>
  </node>
  <node label="SF1" id="-934">
    <att type="string" name="canonicalName" value="SF1"/>
    <graphics type="ELLIPSE" h="40.0" w="40.0" x="425.9444580078125" y="3798.43701171875" fill="#0000ff" width="1" outline="#ffffff"/>
  </node>
  <node label="SCYE1" id="-933">
    <att type="string" name="canonicalName" value="SCYE1"/>
    <graphics type="ELLIPSE" h="40.00001525878906" w="40.0" x="954.2208862304688" y="275.5141830444336" fill="#0000ff" width="1" outline="#ffffff"/>
  </node>
  <node label="WDR45L" id="-932">
    <att type="string" name="canonicalName" value="WDR45L"/>
    <graphics type="ELLIPSE" h="40.0" w="40.0" x="1420.9312744140625" y="3284.421630859375" fill="#0000ff" width="1" outline="#ffffff"/>
  </node>
  <node label="GLRX2" id="-931">
    <att type="string" name="canonicalName" value="GLRX2"/>
    <graphics type="ELLIPSE" h="40.0" w="40.0" x="2812.494873046875" y="3498.84375" fill="#0000ff" width="1" outline="#ffffff"/>
  </node>
  <node label="TXN" id="-930">
    <att type="string" name="canonicalName" value="TXN"/>
    <graphics type="ELLIPSE" h="40.0" w="40.0" x="2892.9541015625" y="3539.171142578125" fill="#0000ff" width="1" outline="#ffffff"/>
  </node>
  <node label="PSMB7" id="-929">
    <att type="string" name="canonicalName" value="PSMB7"/>
    <graphics type="ELLIPSE" h="40.0" w="40.0" x="2992.9541015625" y="3498.84375" fill="#0000ff" width="1" outline="#ffffff"/>
  </node>
  <node label="PSMB8" id="-928">
    <att type="string" name="canonicalName" value="PSMB8"/>
    <graphics type="ELLIPSE" h="40.0" w="40.0" x="3073.413330078125" y="3539.171142578125" fill="#0000ff" width="1" outline="#ffffff"/>
  </node>
  <node label="ISCU" id="-927">
    <att type="string" name="canonicalName" value="ISCU"/>
    <graphics type="ELLIPSE" h="40.0" w="40.0" x="829.580810546875" y="3557.3642578125" fill="#0000ff" width="1" outline="#ffffff"/>
  </node>
  <node label="FXN" id="-926">
    <att type="string" name="canonicalName" value="FXN"/>
    <graphics type="ELLIPSE" h="40.0" w="40.0" x="921.0407104492188" y="3528.10400390625" fill="#0000ff" width="1" outline="#ffffff"/>
  </node>
  <node label="PRMT1" id="-925">
    <att type="string" name="canonicalName" value="PRMT1"/>
    <graphics type="ELLIPSE" h="40.0" w="40.0" x="181.09727478027344" y="2335.80517578125" fill="#0000ff" width="1" outline="#ffffff"/>
  </node>
  <node label="IMPA1" id="-924">
    <att type="string" name="canonicalName" value="IMPA1"/>
    <graphics type="ELLIPSE" h="40.0" w="40.0" x="1671.044921875" y="3898.43701171875" fill="#0000ff" width="1" outline="#ffffff"/>
  </node>
  <node label="EIF1AY EIF1AP1" id="-923">
    <att type="string" name="canonicalName" value="EIF1AY EIF1AP1"/>
    <graphics type="ELLIPSE" h="40.0" w="40.0" x="458.7391052246094" y="2334.916259765625" fill="#0000ff" width="1" outline="#ffffff"/>
  </node>
  <node label="NUTF2" id="-922">
    <att type="string" name="canonicalName" value="NUTF2"/>
    <graphics type="ELLIPSE" h="40.0" w="40.0" x="2999.1953125" y="1653.331298828125" fill="#0000ff" width="1" outline="#ffffff"/>
  </node>
  <node label="PICALM SNAP91" id="-921">
    <att type="string" name="canonicalName" value="PICALM SNAP91"/>
    <graphics type="ELLIPSE" h="40.0" w="40.0" x="736.9122924804688" y="1986.2196044921875" fill="#0000ff" width="1" outline="#ffffff"/>
  </node>
  <node label="PICALM" id="-920">
    <att type="string" name="canonicalName" value="PICALM"/>
    <graphics type="ELLIPSE" h="39.9998779296875" w="40.0" x="818.7838745117188" y="2060.3008422851562" fill="#0000ff" width="1" outline="#ffffff"/>
  </node>
  <node label="EPN1" id="-919">
    <att type="string" name="canonicalName" value="EPN1"/>
    <graphics type="ELLIPSE" h="40.0" w="40.0" x="804.482421875" y="2024.61669921875" fill="#0000ff" width="1" outline="#ffffff"/>
  </node>
  <node label="SLC13A2" id="-918">
    <att type="string" name="canonicalName" value="SLC13A2"/>
    <graphics type="ELLIPSE" h="40.0" w="40.0" x="525.9444580078125" y="3574.191162109375" fill="#0000ff" width="1" outline="#ffffff"/>
  </node>
  <node label="SLC20A1 SLC20A2" id="-917">
    <att type="string" name="canonicalName" value="SLC20A1 SLC20A2"/>
    <graphics type="ELLIPSE" h="40.0" w="40.0" x="729.580810546875" y="3498.84375" fill="#0000ff" width="1" outline="#ffffff"/>
  </node>
  <node label="SLC13A2 SLC13A5 SLC13A3 SLC13A4" id="-916">
    <att type="string" name="canonicalName" value="SLC13A2 SLC13A5 SLC13A3 SLC13A4"/>
    <graphics type="ELLIPSE" h="40.0" w="40.0" x="561.6954956054688" y="3560.962890625" fill="#0000ff" width="1" outline="#ffffff"/>
  </node>
  <node label="SV2A" id="-915">
    <att type="string" name="canonicalName" value="SV2A"/>
    <graphics type="ELLIPSE" h="40.0" w="40.0" x="633.9067993164062" y="3534.244140625" fill="#0000ff" width="1" outline="#ffffff"/>
  </node>
  <node label="PBRM1" id="-914">
    <att type="string" name="canonicalName" value="PBRM1"/>
    <graphics type="ELLIPSE" h="40.0" w="40.0" x="2492.675537109375" y="748.8153686523438" fill="#0000ff" width="1" outline="#ffffff"/>
  </node>
  <node label="EIF5A2 EIF5AP1" id="-913">
    <att type="string" name="canonicalName" value="EIF5A2 EIF5AP1"/>
    <graphics type="ELLIPSE" h="40.0" w="40.0" x="3173.413330078125" y="3498.84375" fill="#0000ff" width="1" outline="#ffffff"/>
  </node>
  <node label="EIF5A2 EIF5AP1 EIF5AL1" id="-912">
    <att type="string" name="canonicalName" value="EIF5A2 EIF5AP1 EIF5AL1"/>
    <graphics type="ELLIPSE" h="40.0" w="40.0" x="3253.87255859375" y="3539.171142578125" fill="#0000ff" width="1" outline="#ffffff"/>
  </node>
  <node label="TDP1" id="-911">
    <att type="string" name="canonicalName" value="TDP1"/>
    <graphics type="ELLIPSE" h="40.0" w="40.0" x="1652.1748046875" y="161.2505340576172" fill="#0000ff" width="1" outline="#ffffff"/>
  </node>
  <node label="PSMD14" id="-910">
    <att type="string" name="canonicalName" value="PSMD14"/>
    <graphics type="ELLIPSE" h="40.0" w="40.0" x="3075.1005859375" y="1654.8828125" fill="#0000ff" width="1" outline="#ffffff"/>
  </node>
  <node label="THOC4" id="-909">
    <att type="string" name="canonicalName" value="THOC4"/>
    <graphics type="ELLIPSE" h="40.0" w="40.0" x="2945.3310546875" y="1158.4471435546875" fill="#0000ff" width="1" outline="#ffffff"/>
  </node>
  <node label="RRAGB RRAGA" id="-908">
    <att type="string" name="canonicalName" value="RRAGB RRAGA"/>
    <graphics type="ELLIPSE" h="40.0" w="40.0" x="1931.365966796875" y="0.0" fill="#0000ff" width="1" outline="#ffffff"/>
  </node>
  <node label="RANBP3 RANBP3L" id="-907">
    <att type="string" name="canonicalName" value="RANBP3 RANBP3L"/>
    <graphics type="ELLIPSE" h="40.0" w="40.0" x="1960.0689697265625" y="208.95664978027344" fill="#0000ff" width="1" outline="#ffffff"/>
  </node>
  <node label="XPO1" id="-906">
    <att type="string" name="canonicalName" value="XPO1"/>
    <graphics type="ELLIPSE" h="40.000000953674316" w="40.0" x="1870.1680908203125" y="25.35783338546753" fill="#0000ff" width="1" outline="#ffffff"/>
  </node>
  <node label="Q14677-2" id="-905">
    <att type="string" name="canonicalName" value="Q14677-2"/>
    <graphics type="ELLIPSE" h="40.0" w="39.99999952316284" x="25.746978998184204" y="3898.43701171875" fill="#0000ff" width="1" outline="#ffffff"/>
  </node>
  <node label="VTI1A" id="-904">
    <att type="string" name="canonicalName" value="VTI1A"/>
    <graphics type="ELLIPSE" h="40.0" w="40.000003814697266" x="0.0" y="3984.675537109375" fill="#0000ff" width="1" outline="#ffffff"/>
  </node>
  <node label="CTPS" id="-903">
    <att type="string" name="canonicalName" value="CTPS"/>
    <graphics type="ELLIPSE" h="40.0" w="40.0" x="1771.044921875" y="3898.43701171875" fill="#0000ff" width="1" outline="#ffffff"/>
  </node>
  <node label="UFD1L" id="-902">
    <att type="string" name="canonicalName" value="UFD1L"/>
    <graphics type="ELLIPSE" h="39.9998779296875" w="40.0" x="190.300048828125" y="2040.7388305664062" fill="#0000ff" width="1" outline="#ffffff"/>
  </node>
  <node label="UBE2G2 UBE2G1 UBE2R2 CDC34" id="-901">
    <att type="string" name="canonicalName" value="UBE2G2 UBE2G1 UBE2R2 CDC34"/>
    <graphics type="ELLIPSE" h="40.0" w="40.00000762939453" x="110.09641647338867" y="2370.55908203125" fill="#0000ff" width="1" outline="#ffffff"/>
  </node>
  <node label="PRKACA PRKACG" id="-900">
    <att type="string" name="canonicalName" value="PRKACA PRKACG"/>
    <graphics type="ELLIPSE" h="40.0" w="40.0" x="1838.2362060546875" y="367.1512145996094" fill="#0000ff" width="1" outline="#ffffff"/>
  </node>
  <node label="PRKACA" id="-899">
    <att type="string" name="canonicalName" value="PRKACA"/>
    <graphics type="ELLIPSE" h="40.0" w="40.0" x="1783.45751953125" y="350.106201171875" fill="#0000ff" width="1" outline="#ffffff"/>
  </node>
  <node label="GTF2A1" id="-898">
    <att type="string" name="canonicalName" value="GTF2A1"/>
    <graphics type="ELLIPSE" h="40.0" w="40.0" x="1996.4686279296875" y="821.9647216796875" fill="#0000ff" width="1" outline="#ffffff"/>
  </node>
  <node label="STCH" id="-897">
    <att type="string" name="canonicalName" value="STCH"/>
    <graphics type="ELLIPSE" h="40.0" w="40.0" x="3201.28125" y="2362.8779296875" fill="#0000ff" width="1" outline="#ffffff"/>
  </node>
  <node label="TCP1" id="-896">
    <att type="string" name="canonicalName" value="TCP1"/>
    <graphics type="ELLIPSE" h="40.0" w="40.0" x="2881.751953125" y="2222.070068359375" fill="#0000ff" width="1" outline="#ffffff"/>
  </node>
  <node label="TUFM" id="-895">
    <att type="string" name="canonicalName" value="TUFM"/>
    <graphics type="ELLIPSE" h="40.0" w="40.0" x="3098.931396484375" y="1419.78857421875" fill="#0000ff" width="1" outline="#ffffff"/>
  </node>
  <node label="NP_543012.1" id="-894">
    <att type="string" name="canonicalName" value="NP_543012.1"/>
    <graphics type="ELLIPSE" h="40.0" w="40.0" x="3120.733642578125" y="1539.5574951171875" fill="#0000ff" width="1" outline="#ffffff"/>
  </node>
  <node label="MRPL15" id="-893">
    <att type="string" name="canonicalName" value="MRPL15"/>
    <graphics type="ELLIPSE" h="40.0" w="40.0" x="3112.74462890625" y="1353.0140380859375" fill="#0000ff" width="1" outline="#ffffff"/>
  </node>
  <node label="C1orf69" id="-892">
    <att type="string" name="canonicalName" value="C1orf69"/>
    <graphics type="ELLIPSE" h="40.0" w="40.0" x="3069.45556640625" y="1355.4698486328125" fill="#0000ff" width="1" outline="#ffffff"/>
  </node>
  <node label="RPS24" id="-891">
    <att type="string" name="canonicalName" value="RPS24"/>
    <graphics type="ELLIPSE" h="40.0" w="40.0" x="3114.91943359375" y="1314.7685546875" fill="#0000ff" width="1" outline="#ffffff"/>
  </node>
  <node label="RS27 RPS27" id="-890">
    <att type="string" name="canonicalName" value="RS27 RPS27"/>
    <graphics type="ELLIPSE" h="40.0" w="40.0" x="3136.140380859375" y="1426.8463134765625" fill="#0000ff" width="1" outline="#ffffff"/>
  </node>
  <node label="RPS18" id="-889">
    <att type="string" name="canonicalName" value="RPS18"/>
    <graphics type="ELLIPSE" h="40.0" w="40.0" x="3102.6025390625" y="1472.91259765625" fill="#0000ff" width="1" outline="#ffffff"/>
  </node>
  <node label="Q6PIR5 Q9NQ39" id="-888">
    <att type="string" name="canonicalName" value="Q6PIR5 Q9NQ39"/>
    <graphics type="ELLIPSE" h="40.0" w="40.0" x="3133.427490234375" y="1487.2314453125" fill="#0000ff" width="1" outline="#ffffff"/>
  </node>
  <node label="RPS6" id="-887">
    <att type="string" name="canonicalName" value="RPS6"/>
    <graphics type="ELLIPSE" h="40.0" w="40.0" x="3144.2001953125" y="1382.6134033203125" fill="#0000ff" width="1" outline="#ffffff"/>
  </node>
  <node label="SMARCC2 SMARCC1" id="-886">
    <att type="string" name="canonicalName" value="SMARCC2 SMARCC1"/>
    <graphics type="ELLIPSE" h="40.0" w="40.0" x="3156.0546875" y="1521.3695068359375" fill="#0000ff" width="1" outline="#ffffff"/>
  </node>
  <node label="SUPT6H" id="-885">
    <att type="string" name="canonicalName" value="SUPT6H"/>
    <graphics type="ELLIPSE" h="40.0" w="40.0" x="2846.467529296875" y="1657.2843017578125" fill="#0000ff" width="1" outline="#ffffff"/>
  </node>
  <node label="MRPL43" id="-884">
    <att type="string" name="canonicalName" value="MRPL43"/>
    <graphics type="ELLIPSE" h="40.0" w="39.9998779296875" x="2030.5335083007812" y="3038.649169921875" fill="#0000ff" width="1" outline="#ffffff"/>
  </node>
  <node label="YME1L1" id="-883">
    <att type="string" name="canonicalName" value="YME1L1"/>
    <graphics type="ELLIPSE" h="40.0" w="40.0" x="1720.00732421875" y="2743.987548828125" fill="#0000ff" width="1" outline="#ffffff"/>
  </node>
  <node label="CYC1" id="-882">
    <att type="string" name="canonicalName" value="CYC1"/>
    <graphics type="ELLIPSE" h="40.0" w="40.0" x="2197.798583984375" y="3069.875732421875" fill="#0000ff" width="1" outline="#ffffff"/>
  </node>
  <node label="WDR24" id="-881">
    <att type="string" name="canonicalName" value="WDR24"/>
    <graphics type="ELLIPSE" h="40.0" w="40.0" x="2227.744873046875" y="2947.2021484375" fill="#0000ff" width="1" outline="#ffffff"/>
  </node>
  <node label="RPS19" id="-880">
    <att type="string" name="canonicalName" value="RPS19"/>
    <graphics type="ELLIPSE" h="40.0" w="40.0" x="2575.591796875" y="2288.435791015625" fill="#0000ff" width="1" outline="#ffffff"/>
  </node>
  <node label="UBL4A" id="-879">
    <att type="string" name="canonicalName" value="UBL4A"/>
    <graphics type="ELLIPSE" h="40.0" w="40.0" x="2098.012939453125" y="2961.740966796875" fill="#0000ff" width="1" outline="#ffffff"/>
  </node>
  <node label="COQ2" id="-878">
    <att type="string" name="canonicalName" value="COQ2"/>
    <graphics type="ELLIPSE" h="40.0" w="40.0" x="2088.76171875" y="3011.047119140625" fill="#0000ff" width="1" outline="#ffffff"/>
  </node>
  <node label="XRCC6BP1" id="-877">
    <att type="string" name="canonicalName" value="XRCC6BP1"/>
    <graphics type="ELLIPSE" h="40.0" w="40.0" x="1681.068359375" y="3161.408203125" fill="#0000ff" width="1" outline="#ffffff"/>
  </node>
  <node label="FIG4" id="-876">
    <att type="string" name="canonicalName" value="FIG4"/>
    <graphics type="ELLIPSE" h="40.0" w="40.0" x="2280.659912109375" y="3032.35400390625" fill="#0000ff" width="1" outline="#ffffff"/>
  </node>
  <node label="CNBP" id="-875">
    <att type="string" name="canonicalName" value="CNBP"/>
    <graphics type="ELLIPSE" h="40.0" w="40.0" x="2177.856689453125" y="2934.030517578125" fill="#0000ff" width="1" outline="#ffffff"/>
  </node>
  <node label="DLAT" id="-874">
    <att type="string" name="canonicalName" value="DLAT"/>
    <graphics type="ELLIPSE" h="40.0" w="40.0" x="2214.00341796875" y="3038.804931640625" fill="#0000ff" width="1" outline="#ffffff"/>
  </node>
  <node label="Q6PIR5" id="-873">
    <att type="string" name="canonicalName" value="Q6PIR5"/>
    <graphics type="ELLIPSE" h="40.0" w="40.0" x="2597.472900390625" y="2261.529052734375" fill="#0000ff" width="1" outline="#ffffff"/>
  </node>
  <node label="RPL13" id="-872">
    <att type="string" name="canonicalName" value="RPL13"/>
    <graphics type="ELLIPSE" h="40.0" w="40.0" x="2351.00634765625" y="2889.26025390625" fill="#0000ff" width="1" outline="#ffffff"/>
  </node>
  <node label="PEX12" id="-871">
    <att type="string" name="canonicalName" value="PEX12"/>
    <graphics type="ELLIPSE" h="40.0" w="40.0" x="2104.97998046875" y="3053.301513671875" fill="#0000ff" width="1" outline="#ffffff"/>
  </node>
  <node label="ALKBH8" id="-870">
    <att type="string" name="canonicalName" value="ALKBH8"/>
    <graphics type="ELLIPSE" h="40.0" w="40.0" x="2240.83203125" y="2989.799072265625" fill="#0000ff" width="1" outline="#ffffff"/>
  </node>
  <node label="ENSP00000343748 RPS3A" id="-869">
    <att type="string" name="canonicalName" value="ENSP00000343748 RPS3A"/>
    <graphics type="ELLIPSE" h="40.0" w="40.0" x="2319.637451171875" y="2941.693359375" fill="#0000ff" width="1" outline="#ffffff"/>
  </node>
  <node label="RPL37" id="-868">
    <att type="string" name="canonicalName" value="RPL37"/>
    <graphics type="ELLIPSE" h="40.0" w="40.0" x="2255.649658203125" y="2921.78662109375" fill="#0000ff" width="1" outline="#ffffff"/>
  </node>
  <node label="MAT2A MAT1A" id="-867">
    <att type="string" name="canonicalName" value="MAT2A MAT1A"/>
    <graphics type="ELLIPSE" h="40.0" w="40.0" x="2271.94287109375" y="3003.88037109375" fill="#0000ff" width="1" outline="#ffffff"/>
  </node>
  <node label="MYBL1" id="-866">
    <att type="string" name="canonicalName" value="MYBL1"/>
    <graphics type="ELLIPSE" h="40.0" w="40.0" x="2155.64794921875" y="3067.11767578125" fill="#0000ff" width="1" outline="#ffffff"/>
  </node>
  <node label="SLC25A3" id="-865">
    <att type="string" name="canonicalName" value="SLC25A3"/>
    <graphics type="ELLIPSE" h="40.0" w="40.0" x="2197.231689453125" y="2958.332275390625" fill="#0000ff" width="1" outline="#ffffff"/>
  </node>
  <node label="ENDOGL1 ENDOG" id="-864">
    <att type="string" name="canonicalName" value="ENDOGL1 ENDOG"/>
    <graphics type="ELLIPSE" h="40.0" w="40.0" x="1968.5145263671875" y="3084.681396484375" fill="#0000ff" width="1" outline="#ffffff"/>
  </node>
  <node label="NP_689704.3" id="-863">
    <att type="string" name="canonicalName" value="NP_689704.3"/>
    <graphics type="ELLIPSE" h="40.0" w="40.0" x="2071.90576171875" y="3070.58544921875" fill="#0000ff" width="1" outline="#ffffff"/>
  </node>
  <node label="ALLC" id="-862">
    <att type="string" name="canonicalName" value="ALLC"/>
    <graphics type="ELLIPSE" h="40.0" w="40.0" x="2376.79736328125" y="2955.01806640625" fill="#0000ff" width="1" outline="#ffffff"/>
  </node>
  <node label="FIS1" id="-861">
    <att type="string" name="canonicalName" value="FIS1"/>
    <graphics type="ELLIPSE" h="40.0" w="40.0" x="2291.0029296875" y="2925.90087890625" fill="#0000ff" width="1" outline="#ffffff"/>
  </node>
  <node label="RPL34" id="-860">
    <att type="string" name="canonicalName" value="RPL34"/>
    <graphics type="ELLIPSE" h="40.0" w="40.0" x="2338.464599609375" y="2977.795654296875" fill="#0000ff" width="1" outline="#ffffff"/>
  </node>
  <node label="SLC25A32" id="-859">
    <att type="string" name="canonicalName" value="SLC25A32"/>
    <graphics type="ELLIPSE" h="40.0" w="40.0" x="1914.0072021484375" y="3061.007080078125" fill="#0000ff" width="1" outline="#ffffff"/>
  </node>
  <node label="CD2BP2" id="-858">
    <att type="string" name="canonicalName" value="CD2BP2"/>
    <graphics type="ELLIPSE" h="40.0" w="40.0" x="2115.043701171875" y="3088.480712890625" fill="#0000ff" width="1" outline="#ffffff"/>
  </node>
  <node label="TOMM70A" id="-857">
    <att type="string" name="canonicalName" value="TOMM70A"/>
    <graphics type="ELLIPSE" h="40.0" w="40.0" x="2200.24951171875" y="2982.392578125" fill="#0000ff" width="1" outline="#ffffff"/>
  </node>
  <node label="RRAGD RRAGC" id="-856">
    <att type="string" name="canonicalName" value="RRAGD RRAGC"/>
    <graphics type="ELLIPSE" h="40.0" w="40.0" x="2033.02001953125" y="983.1654052734375" fill="#0000ff" width="1" outline="#ffffff"/>
  </node>
  <node label="BOLA2B" id="-855">
    <att type="string" name="canonicalName" value="BOLA2B"/>
    <graphics type="ELLIPSE" h="40.0" w="40.0001220703125" x="2035.0319213867188" y="3082.7890625" fill="#0000ff" width="1" outline="#ffffff"/>
  </node>
  <node label="PSMC3IP" id="-854">
    <att type="string" name="canonicalName" value="PSMC3IP"/>
    <graphics type="ELLIPSE" h="40.0" w="40.0" x="2413.361083984375" y="2901.91455078125" fill="#0000ff" width="1" outline="#ffffff"/>
  </node>
  <node label="AQP9" id="-853">
    <att type="string" name="canonicalName" value="AQP9"/>
    <graphics type="ELLIPSE" h="40.0" w="40.0" x="2138.219482421875" y="2941.810302734375" fill="#0000ff" width="1" outline="#ffffff"/>
  </node>
  <node label="NP_775783.1" id="-852">
    <att type="string" name="canonicalName" value="NP_775783.1"/>
    <graphics type="ELLIPSE" h="40.0" w="40.0" x="2385.55908203125" y="2923.198974609375" fill="#0000ff" width="1" outline="#ffffff"/>
  </node>
  <node label="AKR7A2" id="-851">
    <att type="string" name="canonicalName" value="AKR7A2"/>
    <graphics type="ELLIPSE" h="40.0" w="40.0" x="2208.297607421875" y="3011.082275390625" fill="#0000ff" width="1" outline="#ffffff"/>
  </node>
  <node label="ENSP00000344777" id="-850">
    <att type="string" name="canonicalName" value="ENSP00000344777"/>
    <graphics type="ELLIPSE" h="40.0" w="40.0" x="2307.36962890625" y="2987.081787109375" fill="#0000ff" width="1" outline="#ffffff"/>
  </node>
  <node label="C1orf123" id="-849">
    <att type="string" name="canonicalName" value="C1orf123"/>
    <graphics type="ELLIPSE" h="40.0" w="40.0" x="2138.78662109375" y="2994.8759765625" fill="#0000ff" width="1" outline="#ffffff"/>
  </node>
  <node label="ATG12" id="-848">
    <att type="string" name="canonicalName" value="ATG12"/>
    <graphics type="ELLIPSE" h="40.0" w="40.0" x="2366.506591796875" y="2994.76904296875" fill="#0000ff" width="1" outline="#ffffff"/>
  </node>
  <node label="SCO1 ENSP00000381619" id="-847">
    <att type="string" name="canonicalName" value="SCO1 ENSP00000381619"/>
    <graphics type="ELLIPSE" h="40.0" w="40.0" x="2240.3212890625" y="3055.32763671875" fill="#0000ff" width="1" outline="#ffffff"/>
  </node>
  <node label="GALE" id="-846">
    <att type="string" name="canonicalName" value="GALE"/>
    <graphics type="ELLIPSE" h="40.0" w="40.0" x="1997.238525390625" y="3054.27734375" fill="#0000ff" width="1" outline="#ffffff"/>
  </node>
  <node label="TFEB" id="-845">
    <att type="string" name="canonicalName" value="TFEB"/>
    <graphics type="ELLIPSE" h="40.0" w="40.0" x="2164.89892578125" y="3027.7724609375" fill="#0000ff" width="1" outline="#ffffff"/>
  </node>
  <node label="DCP2" id="-844">
    <att type="string" name="canonicalName" value="DCP2"/>
    <graphics type="ELLIPSE" h="39.99998474121094" w="40.0" x="1151.093994140625" y="248.2403335571289" fill="#0000ff" width="1" outline="#ffffff"/>
  </node>
  <node label="EXOSC1" id="-843">
    <att type="string" name="canonicalName" value="EXOSC1"/>
    <graphics type="ELLIPSE" h="40.00000762939453" w="40.0" x="1081.518798828125" y="119.81618881225586" fill="#0000ff" width="1" outline="#ffffff"/>
  </node>
  <node label="DNAJB1" id="-842">
    <att type="string" name="canonicalName" value="DNAJB1"/>
    <graphics type="ELLIPSE" h="40.0" w="40.0" x="3002.43212890625" y="2019.08056640625" fill="#0000ff" width="1" outline="#ffffff"/>
  </node>
  <node label="PRKAB1" id="-841">
    <att type="string" name="canonicalName" value="PRKAB1"/>
    <graphics type="ELLIPSE" h="40.0" w="40.0" x="1871.044921875" y="3898.43701171875" fill="#0000ff" width="1" outline="#ffffff"/>
  </node>
  <node label="SUGT1" id="-840">
    <att type="string" name="canonicalName" value="SUGT1"/>
    <graphics type="ELLIPSE" h="40.0" w="40.0" x="822.7885131835938" y="2145.81591796875" fill="#0000ff" width="1" outline="#ffffff"/>
  </node>
  <node label="COG3" id="-839">
    <att type="string" name="canonicalName" value="COG3"/>
    <graphics type="ELLIPSE" h="40.0" w="40.00006103515625" x="1027.6608581542969" y="2487.576904296875" fill="#0000ff" width="1" outline="#ffffff"/>
  </node>
  <node label="EXOC3" id="-838">
    <att type="string" name="canonicalName" value="EXOC3"/>
    <graphics type="ELLIPSE" h="40.0" w="40.0" x="766.2066650390625" y="1560.736572265625" fill="#0000ff" width="1" outline="#ffffff"/>
  </node>
  <node label="EXOC5" id="-837">
    <att type="string" name="canonicalName" value="EXOC5"/>
    <graphics type="ELLIPSE" h="40.0" w="40.0" x="858.2968139648438" y="1549.048828125" fill="#0000ff" width="1" outline="#ffffff"/>
  </node>
  <node label="THOC2" id="-836">
    <att type="string" name="canonicalName" value="THOC2"/>
    <graphics type="ELLIPSE" h="40.0" w="40.0" x="3152.433349609375" y="983.79248046875" fill="#0000ff" width="1" outline="#ffffff"/>
  </node>
  <node label="HCC1" id="-835">
    <att type="string" name="canonicalName" value="HCC1"/>
    <graphics type="ELLIPSE" h="40.0" w="40.0" x="3119.3779296875" y="723.2659912109375" fill="#0000ff" width="1" outline="#ffffff"/>
  </node>
  <node label="REXO4" id="-834">
    <att type="string" name="canonicalName" value="REXO4"/>
    <graphics type="ELLIPSE" h="40.0" w="40.0" x="151.49395751953125" y="3898.43701171875" fill="#0000ff" width="1" outline="#ffffff"/>
  </node>
  <node label="PDCD11" id="-833">
    <att type="string" name="canonicalName" value="PDCD11"/>
    <graphics type="ELLIPSE" h="40.0" w="40.0" x="125.74697875976562" y="3984.675537109375" fill="#0000ff" width="1" outline="#ffffff"/>
  </node>
  <node label="RPS7" id="-832">
    <att type="string" name="canonicalName" value="RPS7"/>
    <graphics type="ELLIPSE" h="40.0" w="40.0" x="277.2409362792969" y="3898.43701171875" fill="#0000ff" width="1" outline="#ffffff"/>
  </node>
  <node label="RPS7 ENSP00000352132" id="-831">
    <att type="string" name="canonicalName" value="RPS7 ENSP00000352132"/>
    <graphics type="ELLIPSE" h="40.0" w="40.0" x="251.49395751953125" y="3984.675537109375" fill="#0000ff" width="1" outline="#ffffff"/>
  </node>
  <node label="POLR2F" id="-830">
    <att type="string" name="canonicalName" value="POLR2F"/>
    <graphics type="ELLIPSE" h="40.0" w="40.0" x="2211.340576171875" y="341.90863037109375" fill="#0000ff" width="1" outline="#ffffff"/>
  </node>
  <node label="GTF2E1" id="-829">
    <att type="string" name="canonicalName" value="GTF2E1"/>
    <graphics type="ELLIPSE" h="40.0" w="40.0" x="3064.8544921875" y="1223.2877197265625" fill="#0000ff" width="1" outline="#ffffff"/>
  </node>
  <node label="TADA2L" id="-828">
    <att type="string" name="canonicalName" value="TADA2L"/>
    <graphics type="ELLIPSE" h="40.0" w="40.0" x="2884.627685546875" y="1380.83544921875" fill="#0000ff" width="1" outline="#ffffff"/>
  </node>
  <node label="POLR2E" id="-827">
    <att type="string" name="canonicalName" value="POLR2E"/>
    <graphics type="ELLIPSE" h="40.0" w="40.0" x="2387.807861328125" y="479.3619384765625" fill="#0000ff" width="1" outline="#ffffff"/>
  </node>
  <node label="POLR2G" id="-826">
    <att type="string" name="canonicalName" value="POLR2G"/>
    <graphics type="ELLIPSE" h="40.0" w="40.0" x="3258.45361328125" y="1536.8021240234375" fill="#0000ff" width="1" outline="#ffffff"/>
  </node>
  <node label="ZNRD1" id="-825">
    <att type="string" name="canonicalName" value="ZNRD1"/>
    <graphics type="ELLIPSE" h="40.0" w="40.0" x="2394.9443359375" y="522.2229614257812" fill="#0000ff" width="1" outline="#ffffff"/>
  </node>
  <node label="SCD5" id="-824">
    <att type="string" name="canonicalName" value="SCD5"/>
    <graphics type="ELLIPSE" h="40.0" w="40.0" x="402.9879150390625" y="3898.43701171875" fill="#0000ff" width="1" outline="#ffffff"/>
  </node>
  <node label="MRPL2" id="-823">
    <att type="string" name="canonicalName" value="MRPL2"/>
    <graphics type="ELLIPSE" h="40.0" w="40.0" x="377.2409362792969" y="3984.675537109375" fill="#0000ff" width="1" outline="#ffffff"/>
  </node>
  <node label="MNAT1" id="-822">
    <att type="string" name="canonicalName" value="MNAT1"/>
    <graphics type="ELLIPSE" h="40.0" w="40.0" x="641.6574096679688" y="1742.846435546875" fill="#0000ff" width="1" outline="#ffffff"/>
  </node>
  <node label="RFC2" id="-821">
    <att type="string" name="canonicalName" value="RFC2"/>
    <graphics type="ELLIPSE" h="40.0" w="40.0" x="1919.336181640625" y="157.56594848632812" fill="#0000ff" width="1" outline="#ffffff"/>
  </node>
  <node label="RPA1" id="-820">
    <att type="string" name="canonicalName" value="RPA1"/>
    <graphics type="ELLIPSE" h="40.0" w="40.0" x="1868.371337890625" y="544.7948608398438" fill="#0000ff" width="1" outline="#ffffff"/>
  </node>
  <node label="DOM3Z" id="-819">
    <att type="string" name="canonicalName" value="DOM3Z"/>
    <graphics type="ELLIPSE" h="40.0" w="40.0" x="1168.432373046875" y="896.6234130859375" fill="#0000ff" width="1" outline="#ffffff"/>
  </node>
  <node label="XRN2" id="-818">
    <att type="string" name="canonicalName" value="XRN2"/>
    <graphics type="ELLIPSE" h="40.0" w="40.0" x="1318.6717529296875" y="590.8514404296875" fill="#0000ff" width="1" outline="#ffffff"/>
  </node>
  <node label="XPOT" id="-817">
    <att type="string" name="canonicalName" value="XPOT"/>
    <graphics type="ELLIPSE" h="40.0" w="40.0" x="1161.43017578125" y="91.4694595336914" fill="#0000ff" width="1" outline="#ffffff"/>
  </node>
  <node label="PUS1" id="-816">
    <att type="string" name="canonicalName" value="PUS1"/>
    <graphics type="ELLIPSE" h="40.000001430511475" w="40.0" x="1331.2578125" y="14.233359575271606" fill="#0000ff" width="1" outline="#ffffff"/>
  </node>
  <node label="ISY1" id="-815">
    <att type="string" name="canonicalName" value="ISY1"/>
    <graphics type="ELLIPSE" h="40.0" w="40.0" x="506.61328125" y="3988.364013671875" fill="#0000ff" width="1" outline="#ffffff"/>
  </node>
  <node label="PRPF19" id="-814">
    <att type="string" name="canonicalName" value="PRPF19"/>
    <graphics type="ELLIPSE" h="40.0" w="40.0" x="502.9879150390625" y="3898.43701171875" fill="#0000ff" width="1" outline="#ffffff"/>
  </node>
  <node label="RBM22" id="-813">
    <att type="string" name="canonicalName" value="RBM22"/>
    <graphics type="ELLIPSE" h="40.0" w="40.0" x="783.3746948242188" y="320.29949951171875" fill="#0000ff" width="1" outline="#ffffff"/>
  </node>
  <node label="PRPF18" id="-812">
    <att type="string" name="canonicalName" value="PRPF18"/>
    <graphics type="ELLIPSE" h="40.0" w="40.0" x="675.62841796875" y="419.2076721191406" fill="#0000ff" width="1" outline="#ffffff"/>
  </node>
  <node label="SLU7" id="-811">
    <att type="string" name="canonicalName" value="SLU7"/>
    <graphics type="ELLIPSE" h="40.0" w="40.0" x="721.8174438476562" y="386.63330078125" fill="#0000ff" width="1" outline="#ffffff"/>
  </node>
  <node label="PRPF8" id="-810">
    <att type="string" name="canonicalName" value="PRPF8"/>
    <graphics type="ELLIPSE" h="40.0" w="40.0" x="813.7092895507812" y="480.3438415527344" fill="#0000ff" width="1" outline="#ffffff"/>
  </node>
  <node label="PRIM2" id="-809">
    <att type="string" name="canonicalName" value="PRIM2"/>
    <graphics type="ELLIPSE" h="40.0" w="40.0" x="1255.743408203125" y="152.04258728027344" fill="#0000ff" width="1" outline="#ffffff"/>
  </node>
  <node label="PRIM1" id="-808">
    <att type="string" name="canonicalName" value="PRIM1"/>
    <graphics type="ELLIPSE" h="40.0" w="40.0" x="1382.3385009765625" y="391.0511169433594" fill="#0000ff" width="1" outline="#ffffff"/>
  </node>
  <node label="SEH1L" id="-807">
    <att type="string" name="canonicalName" value="SEH1L"/>
    <graphics type="ELLIPSE" h="40.0" w="40.0" x="2543.1181640625" y="470.8599548339844" fill="#0000ff" width="1" outline="#ffffff"/>
  </node>
  <node label="PAPOLA" id="-806">
    <att type="string" name="canonicalName" value="PAPOLA"/>
    <graphics type="ELLIPSE" h="40.0" w="40.0" x="241.80099487304688" y="1470.9361572265625" fill="#0000ff" width="1" outline="#ffffff"/>
  </node>
  <node label="NTHL1" id="-805">
    <att type="string" name="canonicalName" value="NTHL1"/>
    <graphics type="ELLIPSE" h="40.0" w="40.0" x="1703.1448974609375" y="175.00563049316406" fill="#0000ff" width="1" outline="#ffffff"/>
  </node>
  <node label="NOL1" id="-804">
    <att type="string" name="canonicalName" value="NOL1"/>
    <graphics type="ELLIPSE" h="40.0" w="40.0" x="610.2386474609375" y="3988.364013671875" fill="#0000ff" width="1" outline="#ffffff"/>
  </node>
  <node label="RBM34" id="-803">
    <att type="string" name="canonicalName" value="RBM34"/>
    <graphics type="ELLIPSE" h="40.0" w="40.0" x="606.61328125" y="3898.43701171875" fill="#0000ff" width="1" outline="#ffffff"/>
  </node>
  <node label="RBM28" id="-802">
    <att type="string" name="canonicalName" value="RBM28"/>
    <graphics type="ELLIPSE" h="40.0" w="40.0" x="150.2897491455078" y="1726.835205078125" fill="#0000ff" width="1" outline="#ffffff"/>
  </node>
  <node label="NOL5A" id="-801">
    <att type="string" name="canonicalName" value="NOL5A"/>
    <graphics type="ELLIPSE" h="40.0" w="40.0" x="181.56353759765625" y="1720.4432373046875" fill="#0000ff" width="1" outline="#ffffff"/>
  </node>
  <node label="NMD3" id="-800">
    <att type="string" name="canonicalName" value="NMD3"/>
    <graphics type="ELLIPSE" h="40.0" w="40.0" x="773.6796875" y="1918.02587890625" fill="#0000ff" width="1" outline="#ffffff"/>
  </node>
  <node label="PSMD3" id="-799">
    <att type="string" name="canonicalName" value="PSMD3"/>
    <graphics type="ELLIPSE" h="40.0" w="40.0" x="3008.75048828125" y="693.2456665039062" fill="#0000ff" width="1" outline="#ffffff"/>
  </node>
  <node label="PSMD1" id="-798">
    <att type="string" name="canonicalName" value="PSMD1"/>
    <graphics type="ELLIPSE" h="40.0" w="40.0" x="2977.308349609375" y="648.040771484375" fill="#0000ff" width="1" outline="#ffffff"/>
  </node>
  <node label="PSMC2" id="-797">
    <att type="string" name="canonicalName" value="PSMC2"/>
    <graphics type="ELLIPSE" h="40.0" w="40.0" x="2944.60595703125" y="613.5732421875" fill="#0000ff" width="1" outline="#ffffff"/>
  </node>
  <node label="PSMD8" id="-796">
    <att type="string" name="canonicalName" value="PSMD8"/>
    <graphics type="ELLIPSE" h="40.0" w="40.0" x="2765.893798828125" y="857.2581787109375" fill="#0000ff" width="1" outline="#ffffff"/>
  </node>
  <node label="COPA" id="-795">
    <att type="string" name="canonicalName" value="COPA"/>
    <graphics type="ELLIPSE" h="40.0" w="40.0" x="905.2474365234375" y="2671.3154296875" fill="#0000ff" width="1" outline="#ffffff"/>
  </node>
  <node label="NDC80" id="-794">
    <att type="string" name="canonicalName" value="NDC80"/>
    <graphics type="ELLIPSE" h="40.0" w="40.0" x="998.342529296875" y="239.04421997070312" fill="#0000ff" width="1" outline="#ffffff"/>
  </node>
  <node label="NUBP1" id="-793">
    <att type="string" name="canonicalName" value="NUBP1"/>
    <graphics type="ELLIPSE" h="40.0" w="40.0" x="2302.379638671875" y="317.30615234375" fill="#0000ff" width="1" outline="#ffffff"/>
  </node>
  <node label="PAF1" id="-792">
    <att type="string" name="canonicalName" value="PAF1"/>
    <graphics type="ELLIPSE" h="40.0" w="40.0" x="2282.84912109375" y="1506.3067626953125" fill="#0000ff" width="1" outline="#ffffff"/>
  </node>
  <node label="HSCB" id="-791">
    <att type="string" name="canonicalName" value="HSCB"/>
    <graphics type="ELLIPSE" h="40.0" w="40.0" x="0.0" y="3662.992431640625" fill="#0000ff" width="1" outline="#ffffff"/>
  </node>
  <node label="NFU1" id="-790">
    <att type="string" name="canonicalName" value="NFU1"/>
    <graphics type="ELLIPSE" h="40.0" w="40.000003814697266" x="83.80920219421387" y="3745.20751953125" fill="#0000ff" width="1" outline="#ffffff"/>
  </node>
  <node label="TIMM23 Q5SRD2" id="-789">
    <att type="string" name="canonicalName" value="TIMM23 Q5SRD2"/>
    <graphics type="ELLIPSE" h="40.0" w="39.99998474121094" x="243.34998321533203" y="3498.84375" fill="#0000ff" width="1" outline="#ffffff"/>
  </node>
  <node label="TIMM17B TIMM17A" id="-788">
    <att type="string" name="canonicalName" value="TIMM17B TIMM17A"/>
    <graphics type="ELLIPSE" h="40.0" w="40.0" x="208.38368225097656" y="3591.897216796875" fill="#0000ff" width="1" outline="#ffffff"/>
  </node>
  <node label="HSPA9" id="-787">
    <att type="string" name="canonicalName" value="HSPA9"/>
    <graphics type="ELLIPSE" h="40.0" w="39.99999237060547" x="106.9983024597168" y="3637.754150390625" fill="#0000ff" width="1" outline="#ffffff"/>
  </node>
  <node label="TIMM44" id="-786">
    <att type="string" name="canonicalName" value="TIMM44"/>
    <graphics type="ELLIPSE" h="40.0" w="40.0" x="150.9148712158203" y="3535.44091796875" fill="#0000ff" width="1" outline="#ffffff"/>
  </node>
  <node label="PPP2CA" id="-785">
    <att type="string" name="canonicalName" value="PPP2CA"/>
    <graphics type="ELLIPSE" h="39.99999237060547" w="40.0" x="1684.6729736328125" y="144.97197341918945" fill="#0000ff" width="1" outline="#ffffff"/>
  </node>
  <node label="CDC25B CDC25A" id="-784">
    <att type="string" name="canonicalName" value="CDC25B CDC25A"/>
    <graphics type="ELLIPSE" h="39.999969482421875" w="40.0" x="1712.60693359375" y="525.1282501220703" fill="#0000ff" width="1" outline="#ffffff"/>
  </node>
  <node label="RHCG" id="-783">
    <att type="string" name="canonicalName" value="RHCG"/>
    <graphics type="ELLIPSE" h="40.0" w="40.0" x="1971.044921875" y="3898.43701171875" fill="#0000ff" width="1" outline="#ffffff"/>
  </node>
  <node label="MCM10" id="-782">
    <att type="string" name="canonicalName" value="MCM10"/>
    <graphics type="ELLIPSE" h="40.0" w="40.0" x="2381.69580078125" y="765.9794311523438" fill="#0000ff" width="1" outline="#ffffff"/>
  </node>
  <node label="THNSL1 THNSL2" id="-781">
    <att type="string" name="canonicalName" value="THNSL1 THNSL2"/>
    <graphics type="ELLIPSE" h="40.0" w="40.0" x="1187.5560302734375" y="2739.135009765625" fill="#0000ff" width="1" outline="#ffffff"/>
  </node>
  <node label="PSPHL" id="-780">
    <att type="string" name="canonicalName" value="PSPHL"/>
    <graphics type="ELLIPSE" h="40.0" w="40.0" x="425.38763427734375" y="2638.484130859375" fill="#0000ff" width="1" outline="#ffffff"/>
  </node>
  <node label="SEC16B" id="-779">
    <att type="string" name="canonicalName" value="SEC16B"/>
    <graphics type="ELLIPSE" h="40.0" w="40.0" x="465.6387634277344" y="2654.8544921875" fill="#0000ff" width="1" outline="#ffffff"/>
  </node>
  <node label="NP_071767.3" id="-778">
    <att type="string" name="canonicalName" value="NP_071767.3"/>
    <graphics type="ELLIPSE" h="40.0" w="40.0" x="439.4189147949219" y="2677.43701171875" fill="#0000ff" width="1" outline="#ffffff"/>
  </node>
  <node label="SEC24C" id="-777">
    <att type="string" name="canonicalName" value="SEC24C"/>
    <graphics type="ELLIPSE" h="40.0" w="40.0" x="539.05224609375" y="2537.348388671875" fill="#0000ff" width="1" outline="#ffffff"/>
  </node>
  <node label="UNC45B UNC45A" id="-776">
    <att type="string" name="canonicalName" value="UNC45B UNC45A"/>
    <graphics type="ELLIPSE" h="40.0" w="40.0" x="2071.044921875" y="3898.43701171875" fill="#0000ff" width="1" outline="#ffffff"/>
  </node>
  <node label="NP_066012.1" id="-775">
    <att type="string" name="canonicalName" value="NP_066012.1"/>
    <graphics type="ELLIPSE" h="40.0" w="40.0" x="1620.781494140625" y="3096.696533203125" fill="#0000ff" width="1" outline="#ffffff"/>
  </node>
  <node label="PI4KB" id="-774">
    <att type="string" name="canonicalName" value="PI4KB"/>
    <graphics type="ELLIPSE" h="40.0" w="40.0" x="1159.8580322265625" y="2030.483642578125" fill="#0000ff" width="1" outline="#ffffff"/>
  </node>
  <node label="ABHD4 ABHD5" id="-773">
    <att type="string" name="canonicalName" value="ABHD4 ABHD5"/>
    <graphics type="ELLIPSE" h="40.0" w="40.0" x="1855.1666259765625" y="2872.267333984375" fill="#0000ff" width="1" outline="#ffffff"/>
  </node>
  <node label="POLD2" id="-772">
    <att type="string" name="canonicalName" value="POLD2"/>
    <graphics type="ELLIPSE" h="40.0" w="40.0" x="2160.492431640625" y="965.0427856445312" fill="#0000ff" width="1" outline="#ffffff"/>
  </node>
  <node label="ZRF1" id="-771">
    <att type="string" name="canonicalName" value="ZRF1"/>
    <graphics type="ELLIPSE" h="40.0" w="40.0" x="2955.801025390625" y="1236.832275390625" fill="#0000ff" width="1" outline="#ffffff"/>
  </node>
  <node label="PRPS1L1" id="-770">
    <att type="string" name="canonicalName" value="PRPS1L1"/>
    <graphics type="ELLIPSE" h="40.0" w="40.0" x="3028.4970703125" y="1224.3509521484375" fill="#0000ff" width="1" outline="#ffffff"/>
  </node>
  <node label="MTG1" id="-769">
    <att type="string" name="canonicalName" value="MTG1"/>
    <graphics type="ELLIPSE" h="40.0" w="40.0" x="2965.74462890625" y="1299.3192138671875" fill="#0000ff" width="1" outline="#ffffff"/>
  </node>
  <node label="GMPS" id="-768">
    <att type="string" name="canonicalName" value="GMPS"/>
    <graphics type="ELLIPSE" h="40.0" w="40.0" x="2940.27294921875" y="1202.2738037109375" fill="#0000ff" width="1" outline="#ffffff"/>
  </node>
  <node label="PSMC5" id="-767">
    <att type="string" name="canonicalName" value="PSMC5"/>
    <graphics type="ELLIPSE" h="40.0" w="40.0" x="2700.901123046875" y="1272.5794677734375" fill="#0000ff" width="1" outline="#ffffff"/>
  </node>
  <node label="CCNH" id="-766">
    <att type="string" name="canonicalName" value="CCNH"/>
    <graphics type="ELLIPSE" h="40.0" w="40.0" x="590.5501708984375" y="1742.78125" fill="#0000ff" width="1" outline="#ffffff"/>
  </node>
  <node label="HINT1 HINT2" id="-765">
    <att type="string" name="canonicalName" value="HINT1 HINT2"/>
    <graphics type="ELLIPSE" h="40.0" w="40.0" x="625.5147705078125" y="1701.3720703125" fill="#0000ff" width="1" outline="#ffffff"/>
  </node>
  <node label="PPP2R2C" id="-764">
    <att type="string" name="canonicalName" value="PPP2R2C"/>
    <graphics type="ELLIPSE" h="40.0" w="40.0" x="930.4472045898438" y="2168.0205078125" fill="#0000ff" width="1" outline="#ffffff"/>
  </node>
  <node label="SLC2A13" id="-763">
    <att type="string" name="canonicalName" value="SLC2A13"/>
    <graphics type="ELLIPSE" h="40.0" w="40.0" x="1637.01806640625" y="2483.303466796875" fill="#0000ff" width="1" outline="#ffffff"/>
  </node>
  <node label="SMAP1" id="-762">
    <att type="string" name="canonicalName" value="SMAP1"/>
    <graphics type="ELLIPSE" h="40.0" w="40.0" x="929.719482421875" y="2461.6962890625" fill="#0000ff" width="1" outline="#ffffff"/>
  </node>
  <node label="C1orf156" id="-761">
    <att type="string" name="canonicalName" value="C1orf156"/>
    <graphics type="ELLIPSE" h="40.0" w="40.0" x="695.7433471679688" y="2590.260986328125" fill="#0000ff" width="1" outline="#ffffff"/>
  </node>
  <node label="SRM" id="-760">
    <att type="string" name="canonicalName" value="SRM"/>
    <graphics type="ELLIPSE" h="40.0" w="40.0" x="720.2431640625" y="2643.74951171875" fill="#0000ff" width="1" outline="#ffffff"/>
  </node>
  <node label="KIAA0100" id="-759">
    <att type="string" name="canonicalName" value="KIAA0100"/>
    <graphics type="ELLIPSE" h="40.0" w="40.0" x="756.5845336914062" y="2643.827392578125" fill="#0000ff" width="1" outline="#ffffff"/>
  </node>
  <node label="KIAA0020" id="-758">
    <att type="string" name="canonicalName" value="KIAA0020"/>
    <graphics type="ELLIPSE" h="40.0" w="40.0" x="729.91943359375" y="2605.27587890625" fill="#0000ff" width="1" outline="#ffffff"/>
  </node>
  <node label="MOSPD2" id="-757">
    <att type="string" name="canonicalName" value="MOSPD2"/>
    <graphics type="ELLIPSE" h="40.0" w="40.0" x="794.5894165039062" y="2654.21630859375" fill="#0000ff" width="1" outline="#ffffff"/>
  </node>
  <node label="SEC14L2" id="-756">
    <att type="string" name="canonicalName" value="SEC14L2"/>
    <graphics type="ELLIPSE" h="40.0" w="40.0" x="1226.714111328125" y="2296.81396484375" fill="#0000ff" width="1" outline="#ffffff"/>
  </node>
  <node label="EIF2B2" id="-755">
    <att type="string" name="canonicalName" value="EIF2B2"/>
    <graphics type="ELLIPSE" h="40.00000762939453" w="40.0" x="1762.1231689453125" y="138.50011825561523" fill="#0000ff" width="1" outline="#ffffff"/>
  </node>
  <node label="EIF2B1" id="-754">
    <att type="string" name="canonicalName" value="EIF2B1"/>
    <graphics type="ELLIPSE" h="40.0" w="40.0" x="1816.73876953125" y="470.6266784667969" fill="#0000ff" width="1" outline="#ffffff"/>
  </node>
  <node label="EIF2B5" id="-753">
    <att type="string" name="canonicalName" value="EIF2B5"/>
    <graphics type="ELLIPSE" h="40.0" w="40.0" x="1906.3643798828125" y="114.65420532226562" fill="#0000ff" width="1" outline="#ffffff"/>
  </node>
  <node label="KARS" id="-752">
    <att type="string" name="canonicalName" value="KARS"/>
    <graphics type="ELLIPSE" h="40.000000953674316" w="40.0" x="2051.195068359375" y="28.29149580001831" fill="#0000ff" width="1" outline="#ffffff"/>
  </node>
  <node label="EIF2B4" id="-751">
    <att type="string" name="canonicalName" value="EIF2B4"/>
    <graphics type="ELLIPSE" h="39.99999952316284" w="40.0" x="2190.73388671875" y="26.715229272842407" fill="#0000ff" width="1" outline="#ffffff"/>
  </node>
  <node label="KIAA0409" id="-750">
    <att type="string" name="canonicalName" value="KIAA0409"/>
    <graphics type="ELLIPSE" h="40.0" w="40.0" x="1273.678955078125" y="3533.51611328125" fill="#0000ff" width="1" outline="#ffffff"/>
  </node>
  <node label="RIOK1" id="-749">
    <att type="string" name="canonicalName" value="RIOK1"/>
    <graphics type="ELLIPSE" h="40.0" w="40.0" x="1257.8331298828125" y="3498.84375" fill="#0000ff" width="1" outline="#ffffff"/>
  </node>
  <node label="NOLA1" id="-748">
    <att type="string" name="canonicalName" value="NOLA1"/>
    <graphics type="ELLIPSE" h="40.0" w="40.0" x="1303.1656494140625" y="3598.03662109375" fill="#0000ff" width="1" outline="#ffffff"/>
  </node>
  <node label="SLC27A2 SLC27A6" id="-747">
    <att type="string" name="canonicalName" value="SLC27A2 SLC27A6"/>
    <graphics type="ELLIPSE" h="40.0" w="40.0" x="710.2386474609375" y="3938.876220703125" fill="#0000ff" width="1" outline="#ffffff"/>
  </node>
  <node label="ACSL3" id="-746">
    <att type="string" name="canonicalName" value="ACSL3"/>
    <graphics type="ELLIPSE" h="40.0" w="40.0" x="790.6417846679688" y="3898.43701171875" fill="#0000ff" width="1" outline="#ffffff"/>
  </node>
  <node label="DCPS" id="-745">
    <att type="string" name="canonicalName" value="DCPS"/>
    <graphics type="ELLIPSE" h="40.0" w="40.0" x="2256.7353515625" y="353.4040832519531" fill="#0000ff" width="1" outline="#ffffff"/>
  </node>
  <node label="APPBP1" id="-744">
    <att type="string" name="canonicalName" value="APPBP1"/>
    <graphics type="ELLIPSE" h="40.0" w="40.0" x="907.171630859375" y="1979.658203125" fill="#0000ff" width="1" outline="#ffffff"/>
  </node>
  <node label="CIAPIN1" id="-743">
    <att type="string" name="canonicalName" value="CIAPIN1"/>
    <graphics type="ELLIPSE" h="40.0" w="40.0" x="2560.37109375" y="519.1200561523438" fill="#0000ff" width="1" outline="#ffffff"/>
  </node>
  <node label="SGPP1" id="-742">
    <att type="string" name="canonicalName" value="SGPP1"/>
    <graphics type="ELLIPSE" h="40.0" w="40.0" x="2085.5234375" y="3149.1689453125" fill="#0000ff" width="1" outline="#ffffff"/>
  </node>
  <node label="DDX19B DDX25 DDX19A" id="-741">
    <att type="string" name="canonicalName" value="DDX19B DDX25 DDX19A"/>
    <graphics type="ELLIPSE" h="40.0" w="40.0" x="1237.90185546875" y="591.735595703125" fill="#0000ff" width="1" outline="#ffffff"/>
  </node>
  <node label="DDX6" id="-740">
    <att type="string" name="canonicalName" value="DDX6"/>
    <graphics type="ELLIPSE" h="40.0" w="40.0" x="1460.41455078125" y="1177.6610107421875" fill="#0000ff" width="1" outline="#ffffff"/>
  </node>
  <node label="DDX51" id="-739">
    <att type="string" name="canonicalName" value="DDX51"/>
    <graphics type="ELLIPSE" h="40.0" w="40.0" x="1157.8331298828125" y="3598.03662109375" fill="#0000ff" width="1" outline="#ffffff"/>
  </node>
  <node label="DDX56" id="-738">
    <att type="string" name="canonicalName" value="DDX56"/>
    <graphics type="ELLIPSE" h="40.0" w="40.0" x="1112.500732421875" y="3498.84375" fill="#0000ff" width="1" outline="#ffffff"/>
  </node>
  <node label="CALM3" id="-737">
    <att type="string" name="canonicalName" value="CALM3"/>
    <graphics type="ELLIPSE" h="40.0" w="40.0" x="1137.2490234375" y="3279.964111328125" fill="#0000ff" width="1" outline="#ffffff"/>
  </node>
  <node label="VPS54" id="-736">
    <att type="string" name="canonicalName" value="VPS54"/>
    <graphics type="ELLIPSE" h="39.9998779296875" w="40.0" x="1399.021484375" y="2060.5205688476562" fill="#0000ff" width="1" outline="#ffffff"/>
  </node>
  <node label="VPS45" id="-735">
    <att type="string" name="canonicalName" value="VPS45"/>
    <graphics type="ELLIPSE" h="40.0" w="40.0" x="826.6925659179688" y="2181.4052734375" fill="#0000ff" width="1" outline="#ffffff"/>
  </node>
  <node label="SEC11C SEC11A" id="-734">
    <att type="string" name="canonicalName" value="SEC11C SEC11A"/>
    <graphics type="ELLIPSE" h="40.0" w="40.0" x="328.9698181152344" y="2736.2998046875" fill="#0000ff" width="1" outline="#ffffff"/>
  </node>
  <node label="MPPE1" id="-733">
    <att type="string" name="canonicalName" value="MPPE1"/>
    <graphics type="ELLIPSE" h="40.0" w="40.0" x="401.4344482421875" y="2424.22412109375" fill="#0000ff" width="1" outline="#ffffff"/>
  </node>
  <node label="SEC63" id="-732">
    <att type="string" name="canonicalName" value="SEC63"/>
    <graphics type="ELLIPSE" h="40.0" w="40.0" x="208.3966522216797" y="2577.333251953125" fill="#0000ff" width="1" outline="#ffffff"/>
  </node>
  <node label="ERN1 ERN2" id="-731">
    <att type="string" name="canonicalName" value="ERN1 ERN2"/>
    <graphics type="ELLIPSE" h="40.0" w="40.00000762939453" x="137.04931259155273" y="2220.626708984375" fill="#0000ff" width="1" outline="#ffffff"/>
  </node>
  <node label="HSPA5" id="-730">
    <att type="string" name="canonicalName" value="HSPA5"/>
    <graphics type="ELLIPSE" h="40.0" w="40.0" x="332.4395446777344" y="2587.6630859375" fill="#0000ff" width="1" outline="#ffffff"/>
  </node>
  <node label="HYOU1" id="-729">
    <att type="string" name="canonicalName" value="HYOU1"/>
    <graphics type="ELLIPSE" h="40.0" w="40.0" x="175.63218688964844" y="2427.108154296875" fill="#0000ff" width="1" outline="#ffffff"/>
  </node>
  <node label="HSP90AB1" id="-728">
    <att type="string" name="canonicalName" value="HSP90AB1"/>
    <graphics type="ELLIPSE" h="40.0" w="40.0" x="2008.8319091796875" y="2468.82763671875" fill="#0000ff" width="1" outline="#ffffff"/>
  </node>
  <node label="SMURF2" id="-727">
    <att type="string" name="canonicalName" value="SMURF2"/>
    <graphics type="ELLIPSE" h="40.0" w="39.999996185302734" x="83.5859546661377" y="2243.263916015625" fill="#0000ff" width="1" outline="#ffffff"/>
  </node>
  <node label="MCM4" id="-726">
    <att type="string" name="canonicalName" value="MCM4"/>
    <graphics type="ELLIPSE" h="40.0" w="40.0" x="2574.7724609375" y="921.1633911132812" fill="#0000ff" width="1" outline="#ffffff"/>
  </node>
  <node label="MCM7" id="-725">
    <att type="string" name="canonicalName" value="MCM7"/>
    <graphics type="ELLIPSE" h="40.0" w="40.0" x="2508.9033203125" y="862.5441284179688" fill="#0000ff" width="1" outline="#ffffff"/>
  </node>
  <node label="CDC6" id="-724">
    <att type="string" name="canonicalName" value="CDC6"/>
    <graphics type="ELLIPSE" h="40.0" w="40.0" x="1838.75732421875" y="1503.760498046875" fill="#0000ff" width="1" outline="#ffffff"/>
  </node>
  <node label="FBXW7" id="-723">
    <att type="string" name="canonicalName" value="FBXW7"/>
    <graphics type="ELLIPSE" h="40.0" w="40.00006103515625" x="1032.7076110839844" y="1741.5975341796875" fill="#0000ff" width="1" outline="#ffffff"/>
  </node>
  <node label="CDC37 CDC37L1" id="-722">
    <att type="string" name="canonicalName" value="CDC37 CDC37L1"/>
    <graphics type="ELLIPSE" h="40.0" w="40.0" x="1811.403564453125" y="1746.14892578125" fill="#0000ff" width="1" outline="#ffffff"/>
  </node>
  <node label="DDX3X" id="-721">
    <att type="string" name="canonicalName" value="DDX3X"/>
    <graphics type="ELLIPSE" h="40.0" w="40.0" x="883.3596801757812" y="1787.2545166015625" fill="#0000ff" width="1" outline="#ffffff"/>
  </node>
  <node label="RRM2" id="-720">
    <att type="string" name="canonicalName" value="RRM2"/>
    <graphics type="ELLIPSE" h="40.0" w="40.0" x="410.98052978515625" y="2329.7197265625" fill="#0000ff" width="1" outline="#ffffff"/>
  </node>
  <node label="TAF9 TAF9BTAF9B" id="-719">
    <att type="string" name="canonicalName" value="TAF9 TAF9BTAF9B"/>
    <graphics type="ELLIPSE" h="40.0" w="40.0" x="2512.67578125" y="1548.0389404296875" fill="#0000ff" width="1" outline="#ffffff"/>
  </node>
  <node label="TAF1 TAF1L" id="-718">
    <att type="string" name="canonicalName" value="TAF1 TAF1L"/>
    <graphics type="ELLIPSE" h="40.0" w="40.0" x="1946.4327392578125" y="1033.8155517578125" fill="#0000ff" width="1" outline="#ffffff"/>
  </node>
  <node label="Q9HAV2 HSF1" id="-717">
    <att type="string" name="canonicalName" value="Q9HAV2 HSF1"/>
    <graphics type="ELLIPSE" h="40.0" w="40.0" x="2725.216796875" y="761.467041015625" fill="#0000ff" width="1" outline="#ffffff"/>
  </node>
  <node label="TAF12" id="-716">
    <att type="string" name="canonicalName" value="TAF12"/>
    <graphics type="ELLIPSE" h="40.0" w="40.0" x="2445.047607421875" y="1045.0404052734375" fill="#0000ff" width="1" outline="#ffffff"/>
  </node>
  <node label="CDC20" id="-715">
    <att type="string" name="canonicalName" value="CDC20"/>
    <graphics type="ELLIPSE" h="40.0" w="40.0" x="2608.1123046875" y="1082.3819580078125" fill="#0000ff" width="1" outline="#ffffff"/>
  </node>
  <node label="POLE2" id="-714">
    <att type="string" name="canonicalName" value="POLE2"/>
    <graphics type="ELLIPSE" h="40.0" w="40.0" x="2549.030517578125" y="578.0746459960938" fill="#0000ff" width="1" outline="#ffffff"/>
  </node>
  <node label="EIF4G1" id="-713">
    <att type="string" name="canonicalName" value="EIF4G1"/>
    <graphics type="ELLIPSE" h="40.0" w="40.0" x="540.103759765625" y="2248.619140625" fill="#0000ff" width="1" outline="#ffffff"/>
  </node>
  <node label="NCBP1" id="-712">
    <att type="string" name="canonicalName" value="NCBP1"/>
    <graphics type="ELLIPSE" h="40.0" w="40.0" x="411.7259826660156" y="2233.7626953125" fill="#0000ff" width="1" outline="#ffffff"/>
  </node>
  <node label="POLR3A" id="-711">
    <att type="string" name="canonicalName" value="POLR3A"/>
    <graphics type="ELLIPSE" h="40.0" w="40.0" x="355.4417419433594" y="2315.541748046875" fill="#0000ff" width="1" outline="#ffffff"/>
  </node>
  <node label="NOL5" id="-710">
    <att type="string" name="canonicalName" value="NOL5"/>
    <graphics type="ELLIPSE" h="39.9998779296875" w="40.0" x="375.7647705078125" y="2042.6521606445312" fill="#0000ff" width="1" outline="#ffffff"/>
  </node>
  <node label="TRSPAP1" id="-709">
    <att type="string" name="canonicalName" value="TRSPAP1"/>
    <graphics type="ELLIPSE" h="40.0" w="40.0" x="357.5154724121094" y="2355.92041015625" fill="#0000ff" width="1" outline="#ffffff"/>
  </node>
  <node label="DKC1" id="-708">
    <att type="string" name="canonicalName" value="DKC1"/>
    <graphics type="ELLIPSE" h="40.0" w="40.0" x="323.52191162109375" y="2305.333740234375" fill="#0000ff" width="1" outline="#ffffff"/>
  </node>
  <node label="CNOT2" id="-707">
    <att type="string" name="canonicalName" value="CNOT2"/>
    <graphics type="ELLIPSE" h="40.00006103515625" w="40.0" x="1760.473388671875" y="1034.9834899902344" fill="#0000ff" width="1" outline="#ffffff"/>
  </node>
  <node label="GUF1" id="-706">
    <att type="string" name="canonicalName" value="GUF1"/>
    <graphics type="ELLIPSE" h="40.0" w="40.0" x="1223.4300537109375" y="843.3711547851562" fill="#0000ff" width="1" outline="#ffffff"/>
  </node>
  <node label="HGS" id="-705">
    <att type="string" name="canonicalName" value="HGS"/>
    <graphics type="ELLIPSE" h="40.0" w="40.0" x="1210.8009033203125" y="896.989501953125" fill="#0000ff" width="1" outline="#ffffff"/>
  </node>
  <node label="CNOT3" id="-704">
    <att type="string" name="canonicalName" value="CNOT3"/>
    <graphics type="ELLIPSE" h="40.0" w="40.0" x="1807.4691162109375" y="941.8938598632812" fill="#0000ff" width="1" outline="#ffffff"/>
  </node>
  <node label="VPS53" id="-703">
    <att type="string" name="canonicalName" value="VPS53"/>
    <graphics type="ELLIPSE" h="40.0" w="40.0" x="1499.5433349609375" y="1617.27587890625" fill="#0000ff" width="1" outline="#ffffff"/>
  </node>
  <node label="VPS52" id="-702">
    <att type="string" name="canonicalName" value="VPS52"/>
    <graphics type="ELLIPSE" h="40.0" w="40.0" x="1662.171142578125" y="1896.3663330078125" fill="#0000ff" width="1" outline="#ffffff"/>
  </node>
  <node label="LONP1" id="-701">
    <att type="string" name="canonicalName" value="LONP1"/>
    <graphics type="ELLIPSE" h="40.0" w="40.0" x="1693.585693359375" y="635.5303344726562" fill="#0000ff" width="1" outline="#ffffff"/>
  </node>
  <node label="YARS2" id="-700">
    <att type="string" name="canonicalName" value="YARS2"/>
    <graphics type="ELLIPSE" h="39.99993896484375" w="40.0" x="1712.7921142578125" y="1036.4714660644531" fill="#0000ff" width="1" outline="#ffffff"/>
  </node>
  <node label="SNRPA SNRPB2" id="-699">
    <att type="string" name="canonicalName" value="SNRPA SNRPB2"/>
    <graphics type="ELLIPSE" h="40.0" w="40.0" x="1719.9052734375" y="1000.7836303710938" fill="#0000ff" width="1" outline="#ffffff"/>
  </node>
  <node label="RANGRF" id="-698">
    <att type="string" name="canonicalName" value="RANGRF"/>
    <graphics type="ELLIPSE" h="40.0" w="40.0" x="2498.19384765625" y="1161.02685546875" fill="#0000ff" width="1" outline="#ffffff"/>
  </node>
  <node label="ATP5O" id="-697">
    <att type="string" name="canonicalName" value="ATP5O"/>
    <graphics type="ELLIPSE" h="40.0" w="40.0" x="1652.9189453125" y="681.0551147460938" fill="#0000ff" width="1" outline="#ffffff"/>
  </node>
  <node label="ATP5F1" id="-696">
    <att type="string" name="canonicalName" value="ATP5F1"/>
    <graphics type="ELLIPSE" h="40.0" w="40.0" x="1665.1693115234375" y="655.06884765625" fill="#0000ff" width="1" outline="#ffffff"/>
  </node>
  <node label="CNOT4" id="-695">
    <att type="string" name="canonicalName" value="CNOT4"/>
    <graphics type="ELLIPSE" h="40.0" w="40.0" x="1571.0452880859375" y="1430.3211669921875" fill="#0000ff" width="1" outline="#ffffff"/>
  </node>
  <node label="CNOT1" id="-694">
    <att type="string" name="canonicalName" value="CNOT1"/>
    <graphics type="ELLIPSE" h="40.0" w="40.0" x="1654.99755859375" y="1123.499755859375" fill="#0000ff" width="1" outline="#ffffff"/>
  </node>
  <node label="RUVBL2" id="-693">
    <att type="string" name="canonicalName" value="RUVBL2"/>
    <graphics type="ELLIPSE" h="40.0" w="40.0" x="1864.349853515625" y="336.7271423339844" fill="#0000ff" width="1" outline="#ffffff"/>
  </node>
  <node label="DRAP1" id="-692">
    <att type="string" name="canonicalName" value="DRAP1"/>
    <graphics type="ELLIPSE" h="40.0" w="40.0" x="1539.275146484375" y="463.2178039550781" fill="#0000ff" width="1" outline="#ffffff"/>
  </node>
  <node label="POLR3F" id="-691">
    <att type="string" name="canonicalName" value="POLR3F"/>
    <graphics type="ELLIPSE" h="40.0" w="40.0" x="890.6417846679688" y="3938.876220703125" fill="#0000ff" width="1" outline="#ffffff"/>
  </node>
  <node label="BRF1" id="-690">
    <att type="string" name="canonicalName" value="BRF1"/>
    <graphics type="ELLIPSE" h="40.0" w="40.0" x="971.0449829101562" y="3898.43701171875" fill="#0000ff" width="1" outline="#ffffff"/>
  </node>
  <node label="NUDT5" id="-689">
    <att type="string" name="canonicalName" value="NUDT5"/>
    <graphics type="ELLIPSE" h="40.0" w="40.0" x="1648.6109619140625" y="2604.8232421875" fill="#0000ff" width="1" outline="#ffffff"/>
  </node>
  <node label="GBF1" id="-688">
    <att type="string" name="canonicalName" value="GBF1"/>
    <graphics type="ELLIPSE" h="40.0" w="40.0" x="827.671875" y="2482.836181640625" fill="#0000ff" width="1" outline="#ffffff"/>
  </node>
  <node label="SLC25A5 SLC25A4" id="-687">
    <att type="string" name="canonicalName" value="SLC25A5 SLC25A4"/>
    <graphics type="ELLIPSE" h="40.0" w="40.0" x="2633.395263671875" y="2345.52392578125" fill="#0000ff" width="1" outline="#ffffff"/>
  </node>
  <node label="ALG9" id="-686">
    <att type="string" name="canonicalName" value="ALG9"/>
    <graphics type="ELLIPSE" h="40.0" w="40.0" x="480.4170837402344" y="2818.815185546875" fill="#0000ff" width="1" outline="#ffffff"/>
  </node>
  <node label="UGCGL1 UGCGL2" id="-685">
    <att type="string" name="canonicalName" value="UGCGL1 UGCGL2"/>
    <graphics type="ELLIPSE" h="40.0" w="40.0" x="591.7069702148438" y="3039.8427734375" fill="#0000ff" width="1" outline="#ffffff"/>
  </node>
  <node label="STT3B" id="-684">
    <att type="string" name="canonicalName" value="STT3B"/>
    <graphics type="ELLIPSE" h="40.0" w="40.0" x="609.5296020507812" y="2957.2841796875" fill="#0000ff" width="1" outline="#ffffff"/>
  </node>
  <node label="RPN1" id="-683">
    <att type="string" name="canonicalName" value="RPN1"/>
    <graphics type="ELLIPSE" h="40.0" w="40.0" x="649.0820922851562" y="2985.871826171875" fill="#0000ff" width="1" outline="#ffffff"/>
  </node>
  <node label="ALG5" id="-682">
    <att type="string" name="canonicalName" value="ALG5"/>
    <graphics type="ELLIPSE" h="40.0" w="40.0" x="785.1962890625" y="2803.33544921875" fill="#0000ff" width="1" outline="#ffffff"/>
  </node>
  <node label="ZCCHC7" id="-681">
    <att type="string" name="canonicalName" value="ZCCHC7"/>
    <graphics type="ELLIPSE" h="40.0" w="40.0" x="2171.044921875" y="3898.43701171875" fill="#0000ff" width="1" outline="#ffffff"/>
  </node>
  <node label="SHMT2 SHMT1" id="-680">
    <att type="string" name="canonicalName" value="SHMT2 SHMT1"/>
    <graphics type="ELLIPSE" h="40.0" w="40.0" x="3259.01611328125" y="2467.91845703125" fill="#0000ff" width="1" outline="#ffffff"/>
  </node>
  <node label="MTHFD1" id="-679">
    <att type="string" name="canonicalName" value="MTHFD1"/>
    <graphics type="ELLIPSE" h="40.0" w="40.0" x="3104.21142578125" y="2457.98388671875" fill="#0000ff" width="1" outline="#ffffff"/>
  </node>
  <node label="CSE1L" id="-678">
    <att type="string" name="canonicalName" value="CSE1L"/>
    <graphics type="ELLIPSE" h="40.0" w="40.0" x="1975.5325927734375" y="304.2599182128906" fill="#0000ff" width="1" outline="#ffffff"/>
  </node>
  <node label="DBNL" id="-677">
    <att type="string" name="canonicalName" value="DBNL"/>
    <graphics type="ELLIPSE" h="40.0" w="40.0" x="1527.6861572265625" y="1946.4637451171875" fill="#0000ff" width="1" outline="#ffffff"/>
  </node>
  <node label="CHMP4A CHMP4B" id="-676">
    <att type="string" name="canonicalName" value="CHMP4A CHMP4B"/>
    <graphics type="ELLIPSE" h="40.0" w="40.0" x="1000.8831787109375" y="2560.010009765625" fill="#0000ff" width="1" outline="#ffffff"/>
  </node>
  <node label="SNAP25" id="-675">
    <att type="string" name="canonicalName" value="SNAP25"/>
    <graphics type="ELLIPSE" h="40.0" w="40.0" x="983.1557006835938" y="1594.0830078125" fill="#0000ff" width="1" outline="#ffffff"/>
  </node>
  <node label="CHKA CHKB" id="-674">
    <att type="string" name="canonicalName" value="CHKA CHKB"/>
    <graphics type="ELLIPSE" h="40.0" w="40.0" x="876.7090454101562" y="2931.708251953125" fill="#0000ff" width="1" outline="#ffffff"/>
  </node>
  <node label="ALG8" id="-673">
    <att type="string" name="canonicalName" value="ALG8"/>
    <graphics type="ELLIPSE" h="40.0" w="40.0" x="1632.8294677734375" y="2767.07373046875" fill="#0000ff" width="1" outline="#ffffff"/>
  </node>
  <node label="SLC12A9" id="-672">
    <att type="string" name="canonicalName" value="SLC12A9"/>
    <graphics type="ELLIPSE" h="40.0" w="40.0" x="1818.857666015625" y="3196.66552734375" fill="#0000ff" width="1" outline="#ffffff"/>
  </node>
  <node label="GCS1" id="-671">
    <att type="string" name="canonicalName" value="GCS1"/>
    <graphics type="ELLIPSE" h="40.0" w="40.0" x="1925.57275390625" y="2731.67041015625" fill="#0000ff" width="1" outline="#ffffff"/>
  </node>
  <node label="GANC GANAB" id="-670">
    <att type="string" name="canonicalName" value="GANC GANAB"/>
    <graphics type="ELLIPSE" h="40.0" w="40.0" x="1769.216064453125" y="2543.35400390625" fill="#0000ff" width="1" outline="#ffffff"/>
  </node>
  <node label="PPP4C" id="-669">
    <att type="string" name="canonicalName" value="PPP4C"/>
    <graphics type="ELLIPSE" h="40.0" w="40.0" x="2107.201416015625" y="1258.315185546875" fill="#0000ff" width="1" outline="#ffffff"/>
  </node>
  <node label="KIAA0241" id="-668">
    <att type="string" name="canonicalName" value="KIAA0241"/>
    <graphics type="ELLIPSE" h="40.0" w="40.0" x="798.2807006835938" y="2583.79833984375" fill="#0000ff" width="1" outline="#ffffff"/>
  </node>
  <node label="TEX261" id="-667">
    <att type="string" name="canonicalName" value="TEX261"/>
    <graphics type="ELLIPSE" h="40.0" w="40.0" x="2541.468505859375" y="2151.984130859375" fill="#0000ff" width="1" outline="#ffffff"/>
  </node>
  <node label="MAN1C1 MAN1A2 MAN1A1" id="-666">
    <att type="string" name="canonicalName" value="MAN1C1 MAN1A2 MAN1A1"/>
    <graphics type="ELLIPSE" h="40.0" w="40.0" x="3345.514892578125" y="2098.129150390625" fill="#0000ff" width="1" outline="#ffffff"/>
  </node>
  <node label="EDEM1" id="-665">
    <att type="string" name="canonicalName" value="EDEM1"/>
    <graphics type="ELLIPSE" h="40.0" w="40.0" x="1824.568603515625" y="3095.669921875" fill="#0000ff" width="1" outline="#ffffff"/>
  </node>
  <node label="ALG10B ALG10" id="-664">
    <att type="string" name="canonicalName" value="ALG10B ALG10"/>
    <graphics type="ELLIPSE" h="40.0" w="40.0" x="1452.7386474609375" y="3145.9580078125" fill="#0000ff" width="1" outline="#ffffff"/>
  </node>
  <node label="MRPS12" id="-663">
    <att type="string" name="canonicalName" value="MRPS12"/>
    <graphics type="ELLIPSE" h="40.0" w="40.0" x="2919.320556640625" y="2736.115966796875" fill="#0000ff" width="1" outline="#ffffff"/>
  </node>
  <node label="PEX1" id="-662">
    <att type="string" name="canonicalName" value="PEX1"/>
    <graphics type="ELLIPSE" h="40.0" w="40.0" x="2862.887939453125" y="2820.8896484375" fill="#0000ff" width="1" outline="#ffffff"/>
  </node>
  <node label="CANX" id="-661">
    <att type="string" name="canonicalName" value="CANX"/>
    <graphics type="ELLIPSE" h="40.0" w="40.0" x="2599.569580078125" y="2549.1123046875" fill="#0000ff" width="1" outline="#ffffff"/>
  </node>
  <node label="ALG6" id="-660">
    <att type="string" name="canonicalName" value="ALG6"/>
    <graphics type="ELLIPSE" h="40.0" w="40.0" x="1543.566162109375" y="3119.4892578125" fill="#0000ff" width="1" outline="#ffffff"/>
  </node>
  <node label="G6PD" id="-659">
    <att type="string" name="canonicalName" value="G6PD"/>
    <graphics type="ELLIPSE" h="40.0" w="40.0001220703125" x="2035.6635131835938" y="348.9675598144531" fill="#0000ff" width="1" outline="#ffffff"/>
  </node>
  <node label="PDPK1" id="-658">
    <att type="string" name="canonicalName" value="PDPK1"/>
    <graphics type="ELLIPSE" h="40.0" w="40.0" x="1976.656982421875" y="343.0599365234375" fill="#0000ff" width="1" outline="#ffffff"/>
  </node>
  <node label="PRDX2 PRDX1" id="-657">
    <att type="string" name="canonicalName" value="PRDX2 PRDX1"/>
    <graphics type="ELLIPSE" h="40.0" w="40.0" x="1946.1529541015625" y="289.376220703125" fill="#0000ff" width="1" outline="#ffffff"/>
  </node>
  <node label="SMPDL3B SMPDL3A" id="-656">
    <att type="string" name="canonicalName" value="SMPDL3B SMPDL3A"/>
    <graphics type="ELLIPSE" h="40.0" w="40.0" x="1620.646728515625" y="787.7041625976562" fill="#0000ff" width="1" outline="#ffffff"/>
  </node>
  <node label="SLC35F5" id="-655">
    <att type="string" name="canonicalName" value="SLC35F5"/>
    <graphics type="ELLIPSE" h="40.0" w="40.0" x="2021.724609375" y="312.9230041503906" fill="#0000ff" width="1" outline="#ffffff"/>
  </node>
  <node label="DTYMK DTYMK" id="-654">
    <att type="string" name="canonicalName" value="DTYMK DTYMK"/>
    <graphics type="ELLIPSE" h="40.0" w="40.0" x="1914.498291015625" y="864.228515625" fill="#0000ff" width="1" outline="#ffffff"/>
  </node>
  <node label="WDR36" id="-653">
    <att type="string" name="canonicalName" value="WDR36"/>
    <graphics type="ELLIPSE" h="40.0" w="40.0" x="1253.8802490234375" y="2699.411865234375" fill="#0000ff" width="1" outline="#ffffff"/>
  </node>
  <node label="EIF4H EIF4B" id="-652">
    <att type="string" name="canonicalName" value="EIF4H EIF4B"/>
    <graphics type="ELLIPSE" h="40.0" w="40.0" x="576.1834106445312" y="2282.525634765625" fill="#0000ff" width="1" outline="#ffffff"/>
  </node>
  <node label="EIF4E EIF4E2" id="-651">
    <att type="string" name="canonicalName" value="EIF4E EIF4E2"/>
    <graphics type="ELLIPSE" h="40.0" w="40.0" x="789.0548095703125" y="2082.171142578125" fill="#0000ff" width="1" outline="#ffffff"/>
  </node>
  <node label="LENG8" id="-650">
    <att type="string" name="canonicalName" value="LENG8"/>
    <graphics type="ELLIPSE" h="40.0" w="40.0" x="2761.79052734375" y="2234.946044921875" fill="#0000ff" width="1" outline="#ffffff"/>
  </node>
  <node label="SNRPA1" id="-649">
    <att type="string" name="canonicalName" value="SNRPA1"/>
    <graphics type="ELLIPSE" h="40.0" w="40.0" x="2308.31689453125" y="2874.619384765625" fill="#0000ff" width="1" outline="#ffffff"/>
  </node>
  <node label="RPL21" id="-648">
    <att type="string" name="canonicalName" value="RPL21"/>
    <graphics type="ELLIPSE" h="40.0" w="40.0" x="2700.16796875" y="2881.021728515625" fill="#0000ff" width="1" outline="#ffffff"/>
  </node>
  <node label="RPL9P7 RPL9" id="-647">
    <att type="string" name="canonicalName" value="RPL9P7 RPL9"/>
    <graphics type="ELLIPSE" h="40.0" w="40.0" x="1833.621337890625" y="2676.11376953125" fill="#0000ff" width="1" outline="#ffffff"/>
  </node>
  <node label="PEX19" id="-646">
    <att type="string" name="canonicalName" value="PEX19"/>
    <graphics type="ELLIPSE" h="40.0" w="40.0" x="2663.185791015625" y="2879.230712890625" fill="#0000ff" width="1" outline="#ffffff"/>
  </node>
  <node label="NP_061878.3" id="-645">
    <att type="string" name="canonicalName" value="NP_061878.3"/>
    <graphics type="ELLIPSE" h="40.0" w="40.0" x="2632.317138671875" y="2889.58544921875" fill="#0000ff" width="1" outline="#ffffff"/>
  </node>
  <node label="NF1" id="-644">
    <att type="string" name="canonicalName" value="NF1"/>
    <graphics type="ELLIPSE" h="40.0" w="40.0" x="2442.833740234375" y="2488.845458984375" fill="#0000ff" width="1" outline="#ffffff"/>
  </node>
  <node label="MLH1" id="-643">
    <att type="string" name="canonicalName" value="MLH1"/>
    <graphics type="ELLIPSE" h="40.0" w="40.0" x="2704.445556640625" y="1214.73486328125" fill="#0000ff" width="1" outline="#ffffff"/>
  </node>
  <node label="TSR2" id="-642">
    <att type="string" name="canonicalName" value="TSR2"/>
    <graphics type="ELLIPSE" h="40.0" w="40.0" x="3004.404296875" y="2214.91015625" fill="#0000ff" width="1" outline="#ffffff"/>
  </node>
  <node label="TPT1" id="-641">
    <att type="string" name="canonicalName" value="TPT1"/>
    <graphics type="ELLIPSE" h="40.0" w="40.0" x="2876.53125" y="2304.20361328125" fill="#0000ff" width="1" outline="#ffffff"/>
  </node>
  <node label="EIF4A2" id="-640">
    <att type="string" name="canonicalName" value="EIF4A2"/>
    <graphics type="ELLIPSE" h="40.0" w="40.0" x="950.5291137695312" y="2124.08251953125" fill="#0000ff" width="1" outline="#ffffff"/>
  </node>
  <node label="CSNK2A1P" id="-639">
    <att type="string" name="canonicalName" value="CSNK2A1P"/>
    <graphics type="ELLIPSE" h="40.0" w="40.0" x="2379.124267578125" y="2768.47216796875" fill="#0000ff" width="1" outline="#ffffff"/>
  </node>
  <node label="LY6G5B" id="-638">
    <att type="string" name="canonicalName" value="LY6G5B"/>
    <graphics type="ELLIPSE" h="40.0001220703125" w="40.0" x="3115.38330078125" y="2061.4938354492188" fill="#0000ff" width="1" outline="#ffffff"/>
  </node>
  <node label="RPS14" id="-637">
    <att type="string" name="canonicalName" value="RPS14"/>
    <graphics type="ELLIPSE" h="40.0" w="40.0" x="3012.443359375" y="2086.917236328125" fill="#0000ff" width="1" outline="#ffffff"/>
  </node>
  <node label="CDC7" id="-636">
    <att type="string" name="canonicalName" value="CDC7"/>
    <graphics type="ELLIPSE" h="40.0" w="40.0" x="2333.550537109375" y="1885.2015380859375" fill="#0000ff" width="1" outline="#ffffff"/>
  </node>
  <node label="VPS25" id="-635">
    <att type="string" name="canonicalName" value="VPS25"/>
    <graphics type="ELLIPSE" h="40.0" w="40.0" x="2080.91748046875" y="541.3109130859375" fill="#0000ff" width="1" outline="#ffffff"/>
  </node>
  <node label="PIK3R4" id="-634">
    <att type="string" name="canonicalName" value="PIK3R4"/>
    <graphics type="ELLIPSE" h="40.0" w="40.0" x="1425.852294921875" y="1345.625732421875" fill="#0000ff" width="1" outline="#ffffff"/>
  </node>
  <node label="EEF1A2" id="-633">
    <att type="string" name="canonicalName" value="EEF1A2"/>
    <graphics type="ELLIPSE" h="40.0" w="40.0" x="2123.721435546875" y="535.7315673828125" fill="#0000ff" width="1" outline="#ffffff"/>
  </node>
  <node label="SNF8" id="-632">
    <att type="string" name="canonicalName" value="SNF8"/>
    <graphics type="ELLIPSE" h="40.0" w="40.0" x="1809.6986083984375" y="1066.648681640625" fill="#0000ff" width="1" outline="#ffffff"/>
  </node>
  <node label="MSH2" id="-631">
    <att type="string" name="canonicalName" value="MSH2"/>
    <graphics type="ELLIPSE" h="40.0" w="40.0" x="2447.106201171875" y="436.5553894042969" fill="#0000ff" width="1" outline="#ffffff"/>
  </node>
  <node label="PMS2" id="-630">
    <att type="string" name="canonicalName" value="PMS2"/>
    <graphics type="ELLIPSE" h="40.0" w="40.0" x="2558.23095703125" y="491.1160583496094" fill="#0000ff" width="1" outline="#ffffff"/>
  </node>
  <node label="MSH6" id="-629">
    <att type="string" name="canonicalName" value="MSH6"/>
    <graphics type="ELLIPSE" h="40.0" w="40.0" x="2521.8759765625" y="445.21685791015625" fill="#0000ff" width="1" outline="#ffffff"/>
  </node>
  <node label="RG9MTD2" id="-628">
    <att type="string" name="canonicalName" value="RG9MTD2"/>
    <graphics type="ELLIPSE" h="40.0" w="40.0" x="2487.99365234375" y="440.4397277832031" fill="#0000ff" width="1" outline="#ffffff"/>
  </node>
  <node label="APEX2" id="-627">
    <att type="string" name="canonicalName" value="APEX2"/>
    <graphics type="ELLIPSE" h="40.0" w="40.0" x="1904.594970703125" y="731.9242553710938" fill="#0000ff" width="1" outline="#ffffff"/>
  </node>
  <node label="CDK2" id="-626">
    <att type="string" name="canonicalName" value="CDK2"/>
    <graphics type="ELLIPSE" h="40.0" w="40.0" x="2225.0810546875" y="1246.9891357421875" fill="#0000ff" width="1" outline="#ffffff"/>
  </node>
  <node label="RAD21 Q9H4I0" id="-625">
    <att type="string" name="canonicalName" value="RAD21 Q9H4I0"/>
    <graphics type="ELLIPSE" h="40.0" w="40.0" x="2281.769775390625" y="1469.0645751953125" fill="#0000ff" width="1" outline="#ffffff"/>
  </node>
  <node label="GSR" id="-624">
    <att type="string" name="canonicalName" value="GSR"/>
    <graphics type="ELLIPSE" h="40.0" w="40.0" x="2676.866943359375" y="772.7903442382812" fill="#0000ff" width="1" outline="#ffffff"/>
  </node>
  <node label="MARCH6" id="-623">
    <att type="string" name="canonicalName" value="MARCH6"/>
    <graphics type="ELLIPSE" h="40.0" w="40.0" x="2903.49169921875" y="1673.1644287109375" fill="#0000ff" width="1" outline="#ffffff"/>
  </node>
  <node label="TBCA" id="-622">
    <att type="string" name="canonicalName" value="TBCA"/>
    <graphics type="ELLIPSE" h="40.0" w="40.0" x="1893.6029052734375" y="1875.0733642578125" fill="#0000ff" width="1" outline="#ffffff"/>
  </node>
  <node label="PSMD11" id="-621">
    <att type="string" name="canonicalName" value="PSMD11"/>
    <graphics type="ELLIPSE" h="40.0" w="40.0" x="2789.751953125" y="1478.518310546875" fill="#0000ff" width="1" outline="#ffffff"/>
  </node>
  <node label="CDC14A CDC14C" id="-620">
    <att type="string" name="canonicalName" value="CDC14A CDC14C"/>
    <graphics type="ELLIPSE" h="40.0" w="40.0" x="2481.738037109375" y="1027.35546875" fill="#0000ff" width="1" outline="#ffffff"/>
  </node>
  <node label="CDC23" id="-619">
    <att type="string" name="canonicalName" value="CDC23"/>
    <graphics type="ELLIPSE" h="40.0" w="40.0" x="2650.0263671875" y="1139.6881103515625" fill="#0000ff" width="1" outline="#ffffff"/>
  </node>
  <node label="ADA" id="-618">
    <att type="string" name="canonicalName" value="ADA"/>
    <graphics type="ELLIPSE" h="40.0" w="40.0" x="2787.711669921875" y="2570.19482421875" fill="#0000ff" width="1" outline="#ffffff"/>
  </node>
  <node label="GPATCH4" id="-617">
    <att type="string" name="canonicalName" value="GPATCH4"/>
    <graphics type="ELLIPSE" h="40.0" w="40.0" x="2763.524169921875" y="2598.884033203125" fill="#0000ff" width="1" outline="#ffffff"/>
  </node>
  <node label="PCSK9" id="-616">
    <att type="string" name="canonicalName" value="PCSK9"/>
    <graphics type="ELLIPSE" h="40.0" w="40.0" x="2343.902099609375" y="2636.806396484375" fill="#0000ff" width="1" outline="#ffffff"/>
  </node>
  <node label="TIMM13" id="-615">
    <att type="string" name="canonicalName" value="TIMM13"/>
    <graphics type="ELLIPSE" h="40.0" w="40.0" x="3138.05078125" y="1958.909423828125" fill="#0000ff" width="1" outline="#ffffff"/>
  </node>
  <node label="PHF20L1 PHF20" id="-614">
    <att type="string" name="canonicalName" value="PHF20L1 PHF20"/>
    <graphics type="ELLIPSE" h="40.0" w="40.0" x="2490.521240234375" y="1829.9964599609375" fill="#0000ff" width="1" outline="#ffffff"/>
  </node>
  <node label="BAT1 DDX39" id="-613">
    <att type="string" name="canonicalName" value="BAT1 DDX39"/>
    <graphics type="ELLIPSE" h="40.0" w="40.0" x="3059.82275390625" y="894.2857055664062" fill="#0000ff" width="1" outline="#ffffff"/>
  </node>
  <node label="NXF1" id="-612">
    <att type="string" name="canonicalName" value="NXF1"/>
    <graphics type="ELLIPSE" h="40.0" w="40.0" x="3041.5380859375" y="1179.1025390625" fill="#0000ff" width="1" outline="#ffffff"/>
  </node>
  <node label="POLR2D" id="-611">
    <att type="string" name="canonicalName" value="POLR2D"/>
    <graphics type="ELLIPSE" h="40.0" w="40.0" x="2749.266845703125" y="1555.8011474609375" fill="#0000ff" width="1" outline="#ffffff"/>
  </node>
  <node label="ELOF1" id="-610">
    <att type="string" name="canonicalName" value="ELOF1"/>
    <graphics type="ELLIPSE" h="40.0" w="40.0" x="2582.8095703125" y="1666.33154296875" fill="#0000ff" width="1" outline="#ffffff"/>
  </node>
  <node label="UBE2M" id="-609">
    <att type="string" name="canonicalName" value="UBE2M"/>
    <graphics type="ELLIPSE" h="40.0" w="40.0" x="2868.721435546875" y="1248.93408203125" fill="#0000ff" width="1" outline="#ffffff"/>
  </node>
  <node label="PI4KA NR_003700.1Q8N8J0" id="-608">
    <att type="string" name="canonicalName" value="PI4KA NR_003700.1Q8N8J0"/>
    <graphics type="ELLIPSE" h="40.0" w="40.0" x="1736.1591796875" y="2553.11474609375" fill="#0000ff" width="1" outline="#ffffff"/>
  </node>
  <node label="SLC25A40 SLC25A39" id="-607">
    <att type="string" name="canonicalName" value="SLC25A40 SLC25A39"/>
    <graphics type="ELLIPSE" h="40.0" w="40.0" x="2754.966552734375" y="1743.860107421875" fill="#0000ff" width="1" outline="#ffffff"/>
  </node>
  <node label="PDE8B PDE4B" id="-606">
    <att type="string" name="canonicalName" value="PDE8B PDE4B"/>
    <graphics type="ELLIPSE" h="40.0" w="40.0" x="2706.031494140625" y="2111.133056640625" fill="#0000ff" width="1" outline="#ffffff"/>
  </node>
  <node label="USP25 USP28" id="-605">
    <att type="string" name="canonicalName" value="USP25 USP28"/>
    <graphics type="ELLIPSE" h="40.0" w="40.0" x="2874.767333984375" y="2349.061767578125" fill="#0000ff" width="1" outline="#ffffff"/>
  </node>
  <node label="LETM1" id="-604">
    <att type="string" name="canonicalName" value="LETM1"/>
    <graphics type="ELLIPSE" h="40.0" w="40.0" x="2913.56494140625" y="2272.966552734375" fill="#0000ff" width="1" outline="#ffffff"/>
  </node>
  <node label="CCNC" id="-603">
    <att type="string" name="canonicalName" value="CCNC"/>
    <graphics type="ELLIPSE" h="40.0" w="40.0" x="2859.269775390625" y="1797.6728515625" fill="#0000ff" width="1" outline="#ffffff"/>
  </node>
  <node label="ORMDL3" id="-602">
    <att type="string" name="canonicalName" value="ORMDL3"/>
    <graphics type="ELLIPSE" h="40.0" w="40.0" x="2720.08544921875" y="2133.30419921875" fill="#0000ff" width="1" outline="#ffffff"/>
  </node>
  <node label="ENSP00000309463" id="-601">
    <att type="string" name="canonicalName" value="ENSP00000309463"/>
    <graphics type="ELLIPSE" h="40.0" w="40.0" x="2405.138671875" y="2488.48779296875" fill="#0000ff" width="1" outline="#ffffff"/>
  </node>
  <node label="SLMO2" id="-600">
    <att type="string" name="canonicalName" value="SLMO2"/>
    <graphics type="ELLIPSE" h="40.0" w="40.0" x="2906.140625" y="2320.89453125" fill="#0000ff" width="1" outline="#ffffff"/>
  </node>
  <node label="RBMX2" id="-599">
    <att type="string" name="canonicalName" value="RBMX2"/>
    <graphics type="ELLIPSE" h="40.0" w="40.0" x="2833.869140625" y="2384.59765625" fill="#0000ff" width="1" outline="#ffffff"/>
  </node>
  <node label="RANBP10 RANBP9" id="-598">
    <att type="string" name="canonicalName" value="RANBP10 RANBP9"/>
    <graphics type="ELLIPSE" h="40.0" w="40.0" x="2863.1806640625" y="2399.548583984375" fill="#0000ff" width="1" outline="#ffffff"/>
  </node>
  <node label="PDHA1" id="-597">
    <att type="string" name="canonicalName" value="PDHA1"/>
    <graphics type="ELLIPSE" h="40.0" w="40.0" x="2431.669189453125" y="2534.447509765625" fill="#0000ff" width="1" outline="#ffffff"/>
  </node>
  <node label="RPAP2" id="-596">
    <att type="string" name="canonicalName" value="RPAP2"/>
    <graphics type="ELLIPSE" h="40.0" w="40.0" x="2387.4541015625" y="2532.583984375" fill="#0000ff" width="1" outline="#ffffff"/>
  </node>
  <node label="JUP" id="-595">
    <att type="string" name="canonicalName" value="JUP"/>
    <graphics type="ELLIPSE" h="40.0" w="40.0" x="2970.293212890625" y="2200.80859375" fill="#0000ff" width="1" outline="#ffffff"/>
  </node>
  <node label="DOT1L" id="-594">
    <att type="string" name="canonicalName" value="DOT1L"/>
    <graphics type="ELLIPSE" h="40.0" w="40.0" x="2894.696533203125" y="1521.05029296875" fill="#0000ff" width="1" outline="#ffffff"/>
  </node>
  <node label="PDHB BCKDHB" id="-593">
    <att type="string" name="canonicalName" value="PDHB BCKDHB"/>
    <graphics type="ELLIPSE" h="40.0" w="40.0" x="2144.4072265625" y="2561.456787109375" fill="#0000ff" width="1" outline="#ffffff"/>
  </node>
  <node label="SGPL1" id="-592">
    <att type="string" name="canonicalName" value="SGPL1"/>
    <graphics type="ELLIPSE" h="40.0" w="40.0" x="1787.2120361328125" y="3298.744384765625" fill="#0000ff" width="1" outline="#ffffff"/>
  </node>
  <node label="PHB2" id="-591">
    <att type="string" name="canonicalName" value="PHB2"/>
    <graphics type="ELLIPSE" h="40.0" w="40.0" x="1562.7685546875" y="3318.620361328125" fill="#0000ff" width="1" outline="#ffffff"/>
  </node>
  <node label="PHB" id="-590">
    <att type="string" name="canonicalName" value="PHB"/>
    <graphics type="ELLIPSE" h="40.0" w="40.0" x="1526.977294921875" y="3313.265380859375" fill="#0000ff" width="1" outline="#ffffff"/>
  </node>
  <node label="XRCC6" id="-589">
    <att type="string" name="canonicalName" value="XRCC6"/>
    <graphics type="ELLIPSE" h="40.0" w="40.0" x="1978.807861328125" y="1057.8115234375" fill="#0000ff" width="1" outline="#ffffff"/>
  </node>
  <node label="ATP6V1E1 ATP6V1E2" id="-588">
    <att type="string" name="canonicalName" value="ATP6V1E1 ATP6V1E2"/>
    <graphics type="ELLIPSE" h="40.0" w="40.0" x="1268.112060546875" y="1997.212158203125" fill="#0000ff" width="1" outline="#ffffff"/>
  </node>
  <node label="INPP5F" id="-587">
    <att type="string" name="canonicalName" value="INPP5F"/>
    <graphics type="ELLIPSE" h="40.0" w="40.0" x="1557.42578125" y="2146.7724609375" fill="#0000ff" width="1" outline="#ffffff"/>
  </node>
  <node label="ATP6V1C1 ATP6V1C2" id="-586">
    <att type="string" name="canonicalName" value="ATP6V1C1 ATP6V1C2"/>
    <graphics type="ELLIPSE" h="40.0" w="40.0" x="1306.7862548828125" y="2514.67333984375" fill="#0000ff" width="1" outline="#ffffff"/>
  </node>
  <node label="ATP6V0B" id="-585">
    <att type="string" name="canonicalName" value="ATP6V0B"/>
    <graphics type="ELLIPSE" h="40.0" w="40.0001220703125" x="2065.5526733398438" y="2336.9111328125" fill="#0000ff" width="1" outline="#ffffff"/>
  </node>
  <node label="DOLPP1" id="-584">
    <att type="string" name="canonicalName" value="DOLPP1"/>
    <graphics type="ELLIPSE" h="40.0" w="40.0" x="1287.51611328125" y="3060.8193359375" fill="#0000ff" width="1" outline="#ffffff"/>
  </node>
  <node label="POMT2" id="-583">
    <att type="string" name="canonicalName" value="POMT2"/>
    <graphics type="ELLIPSE" h="40.0" w="40.0" x="1732.94677734375" y="3008.330078125" fill="#0000ff" width="1" outline="#ffffff"/>
  </node>
  <node label="PPP3R2" id="-582">
    <att type="string" name="canonicalName" value="PPP3R2"/>
    <graphics type="ELLIPSE" h="40.0" w="40.0" x="1612.86474609375" y="2395.991455078125" fill="#0000ff" width="1" outline="#ffffff"/>
  </node>
  <node label="GALK2" id="-581">
    <att type="string" name="canonicalName" value="GALK2"/>
    <graphics type="ELLIPSE" h="40.0" w="40.0" x="2954.30712890625" y="1434.98779296875" fill="#0000ff" width="1" outline="#ffffff"/>
  </node>
  <node label="CTDP1" id="-580">
    <att type="string" name="canonicalName" value="CTDP1"/>
    <graphics type="ELLIPSE" h="40.0" w="40.0" x="2319.337158203125" y="1323.3681640625" fill="#0000ff" width="1" outline="#ffffff"/>
  </node>
  <node label="GOLT1B GOLT1A" id="-579">
    <att type="string" name="canonicalName" value="GOLT1B GOLT1A"/>
    <graphics type="ELLIPSE" h="40.0" w="40.0" x="794.2112426757812" y="3024.842529296875" fill="#0000ff" width="1" outline="#ffffff"/>
  </node>
  <node label="ATP9B" id="-578">
    <att type="string" name="canonicalName" value="ATP9B"/>
    <graphics type="ELLIPSE" h="40.0" w="40.0" x="1094.3873291015625" y="2511.98046875" fill="#0000ff" width="1" outline="#ffffff"/>
  </node>
  <node label="RABAC1" id="-577">
    <att type="string" name="canonicalName" value="RABAC1"/>
    <graphics type="ELLIPSE" h="40.0" w="40.0" x="1091.7340087890625" y="2840.0634765625" fill="#0000ff" width="1" outline="#ffffff"/>
  </node>
  <node label="ARV1" id="-576">
    <att type="string" name="canonicalName" value="ARV1"/>
    <graphics type="ELLIPSE" h="40.0" w="40.0" x="1565.5560302734375" y="2913.09521484375" fill="#0000ff" width="1" outline="#ffffff"/>
  </node>
  <node label="VPS4A VPS4B" id="-575">
    <att type="string" name="canonicalName" value="VPS4A VPS4B"/>
    <graphics type="ELLIPSE" h="40.0" w="40.0" x="1173.0540771484375" y="1967.602294921875" fill="#0000ff" width="1" outline="#ffffff"/>
  </node>
  <node label="SPTLC1" id="-574">
    <att type="string" name="canonicalName" value="SPTLC1"/>
    <graphics type="ELLIPSE" h="40.0" w="40.0" x="1421.9088134765625" y="1922.566162109375" fill="#0000ff" width="1" outline="#ffffff"/>
  </node>
  <node label="DDOST" id="-573">
    <att type="string" name="canonicalName" value="DDOST"/>
    <graphics type="ELLIPSE" h="40.0" w="40.0" x="671.3477172851562" y="2700.8876953125" fill="#0000ff" width="1" outline="#ffffff"/>
  </node>
  <node label="FRY FRYL" id="-572">
    <att type="string" name="canonicalName" value="FRY FRYL"/>
    <graphics type="ELLIPSE" h="40.0" w="40.0" x="988.5458984375" y="2772.6416015625" fill="#0000ff" width="1" outline="#ffffff"/>
  </node>
  <node label="C14orf1" id="-571">
    <att type="string" name="canonicalName" value="C14orf1"/>
    <graphics type="ELLIPSE" h="40.0" w="40.0" x="1540.42626953125" y="2698.62646484375" fill="#0000ff" width="1" outline="#ffffff"/>
  </node>
  <node label="LBR TM7SF2" id="-570">
    <att type="string" name="canonicalName" value="LBR TM7SF2"/>
    <graphics type="ELLIPSE" h="40.0" w="40.0" x="1389.3880615234375" y="2542.14892578125" fill="#0000ff" width="1" outline="#ffffff"/>
  </node>
  <node label="TBC1D22B TBC1D22A" id="-569">
    <att type="string" name="canonicalName" value="TBC1D22B TBC1D22A"/>
    <graphics type="ELLIPSE" h="40.0" w="40.0" x="1436.962158203125" y="2356.411376953125" fill="#0000ff" width="1" outline="#ffffff"/>
  </node>
  <node label="ATP6V1B1" id="-568">
    <att type="string" name="canonicalName" value="ATP6V1B1"/>
    <graphics type="ELLIPSE" h="40.0" w="40.0" x="1423.7978515625" y="2115.67919921875" fill="#0000ff" width="1" outline="#ffffff"/>
  </node>
  <node label="CSNK1G1" id="-567">
    <att type="string" name="canonicalName" value="CSNK1G1"/>
    <graphics type="ELLIPSE" h="40.0" w="40.0" x="872.2339477539062" y="2825.79833984375" fill="#0000ff" width="1" outline="#ffffff"/>
  </node>
  <node label="YKT6" id="-566">
    <att type="string" name="canonicalName" value="YKT6"/>
    <graphics type="ELLIPSE" h="40.0" w="40.0" x="1311.019775390625" y="2334.73828125" fill="#0000ff" width="1" outline="#ffffff"/>
  </node>
  <node label="PABPC1 RBM32B NP_001035971.1 PABPC3" id="-565">
    <att type="string" name="canonicalName" value="PABPC1 RBM32B NP_001035971.1 PABPC3"/>
    <graphics type="ELLIPSE" h="40.0" w="40.0" x="1298.107666015625" y="1782.5880126953125" fill="#0000ff" width="1" outline="#ffffff"/>
  </node>
  <node label="ESCO2" id="-564">
    <att type="string" name="canonicalName" value="ESCO2"/>
    <graphics type="ELLIPSE" h="40.0" w="40.0" x="1528.3341064453125" y="1222.919921875" fill="#0000ff" width="1" outline="#ffffff"/>
  </node>
  <node label="NCBP2 NCBP2L" id="-563">
    <att type="string" name="canonicalName" value="NCBP2 NCBP2L"/>
    <graphics type="ELLIPSE" h="40.0" w="40.0" x="663.628173828125" y="2150.7802734375" fill="#0000ff" width="1" outline="#ffffff"/>
  </node>
  <node label="UBE2D3" id="-562">
    <att type="string" name="canonicalName" value="UBE2D3"/>
    <graphics type="ELLIPSE" h="40.0" w="40.0" x="2720.7001953125" y="977.138671875" fill="#0000ff" width="1" outline="#ffffff"/>
  </node>
  <node label="COPB2" id="-561">
    <att type="string" name="canonicalName" value="COPB2"/>
    <graphics type="ELLIPSE" h="40.0" w="40.0" x="1066.0316162109375" y="2797.551513671875" fill="#0000ff" width="1" outline="#ffffff"/>
  </node>
  <node label="COPZ1" id="-560">
    <att type="string" name="canonicalName" value="COPZ1"/>
    <graphics type="ELLIPSE" h="40.0" w="40.0" x="1385.825927734375" y="3017.4365234375" fill="#0000ff" width="1" outline="#ffffff"/>
  </node>
  <node label="POLR3B" id="-559">
    <att type="string" name="canonicalName" value="POLR3B"/>
    <graphics type="ELLIPSE" h="40.0" w="40.0" x="1257.076171875" y="2964.9453125" fill="#0000ff" width="1" outline="#ffffff"/>
  </node>
  <node label="SCFD1" id="-558">
    <att type="string" name="canonicalName" value="SCFD1"/>
    <graphics type="ELLIPSE" h="39.9998779296875" w="40.0" x="1377.5692138671875" y="2043.6428833007812" fill="#0000ff" width="1" outline="#ffffff"/>
  </node>
  <node label="STX5" id="-557">
    <att type="string" name="canonicalName" value="STX5"/>
    <graphics type="ELLIPSE" h="40.0" w="40.0" x="1239.2459716796875" y="2523.624267578125" fill="#0000ff" width="1" outline="#ffffff"/>
  </node>
  <node label="STXBP5L STXBP5" id="-556">
    <att type="string" name="canonicalName" value="STXBP5L STXBP5"/>
    <graphics type="ELLIPSE" h="40.0" w="40.0" x="1106.84326171875" y="2892.997802734375" fill="#0000ff" width="1" outline="#ffffff"/>
  </node>
  <node label="NCOA7" id="-555">
    <att type="string" name="canonicalName" value="NCOA7"/>
    <graphics type="ELLIPSE" h="40.0" w="40.0" x="1138.4691162109375" y="2861.553466796875" fill="#0000ff" width="1" outline="#ffffff"/>
  </node>
  <node label="AP3D1" id="-554">
    <att type="string" name="canonicalName" value="AP3D1"/>
    <graphics type="ELLIPSE" h="40.0" w="40.0" x="1788.5460205078125" y="2787.657958984375" fill="#0000ff" width="1" outline="#ffffff"/>
  </node>
  <node label="BECN1" id="-553">
    <att type="string" name="canonicalName" value="BECN1"/>
    <graphics type="ELLIPSE" h="40.0" w="40.0" x="1177.5279541015625" y="2950.212158203125" fill="#0000ff" width="1" outline="#ffffff"/>
  </node>
  <node label="BTF3 BTF3L4" id="-552">
    <att type="string" name="canonicalName" value="BTF3 BTF3L4"/>
    <graphics type="ELLIPSE" h="40.0" w="40.0" x="1748.99951171875" y="2840.32568359375" fill="#0000ff" width="1" outline="#ffffff"/>
  </node>
  <node label="SCYL1" id="-551">
    <att type="string" name="canonicalName" value="SCYL1"/>
    <graphics type="ELLIPSE" h="40.0" w="40.0" x="1138.811279296875" y="2937.976806640625" fill="#0000ff" width="1" outline="#ffffff"/>
  </node>
  <node label="PISD" id="-550">
    <att type="string" name="canonicalName" value="PISD"/>
    <graphics type="ELLIPSE" h="40.0" w="40.0" x="1579.114990234375" y="3096.126953125" fill="#0000ff" width="1" outline="#ffffff"/>
  </node>
  <node label="RPL13A" id="-549">
    <att type="string" name="canonicalName" value="RPL13A"/>
    <graphics type="ELLIPSE" h="40.0" w="40.0" x="1179.0732421875" y="3041.713623046875" fill="#0000ff" width="1" outline="#ffffff"/>
  </node>
  <node label="RCE1" id="-548">
    <att type="string" name="canonicalName" value="RCE1"/>
    <graphics type="ELLIPSE" h="40.0" w="40.0" x="2059.2197265625" y="2540.2421875" fill="#0000ff" width="1" outline="#ffffff"/>
  </node>
  <node label="ATP6V0A1" id="-547">
    <att type="string" name="canonicalName" value="ATP6V0A1"/>
    <graphics type="ELLIPSE" h="40.0" w="40.0" x="1642.3865966796875" y="2702.6728515625" fill="#0000ff" width="1" outline="#ffffff"/>
  </node>
  <node label="PQLC1" id="-546">
    <att type="string" name="canonicalName" value="PQLC1"/>
    <graphics type="ELLIPSE" h="40.0" w="40.0" x="1235.3509521484375" y="2995.30517578125" fill="#0000ff" width="1" outline="#ffffff"/>
  </node>
  <node label="SNX8" id="-545">
    <att type="string" name="canonicalName" value="SNX8"/>
    <graphics type="ELLIPSE" h="40.0" w="40.0" x="1350.6480712890625" y="2762.709716796875" fill="#0000ff" width="1" outline="#ffffff"/>
  </node>
  <node label="RAB9B RAB9A" id="-544">
    <att type="string" name="canonicalName" value="RAB9B RAB9A"/>
    <graphics type="ELLIPSE" h="40.0" w="40.0" x="1795.5274658203125" y="2824.7626953125" fill="#0000ff" width="1" outline="#ffffff"/>
  </node>
  <node label="TM9SF4" id="-543">
    <att type="string" name="canonicalName" value="TM9SF4"/>
    <graphics type="ELLIPSE" h="40.0" w="40.0" x="1352.43701171875" y="3043.299560546875" fill="#0000ff" width="1" outline="#ffffff"/>
  </node>
  <node label="UNC50" id="-542">
    <att type="string" name="canonicalName" value="UNC50"/>
    <graphics type="ELLIPSE" h="40.0" w="40.0" x="2021.3638916015625" y="2328.90234375" fill="#0000ff" width="1" outline="#ffffff"/>
  </node>
  <node label="CLCN4" id="-541">
    <att type="string" name="canonicalName" value="CLCN4"/>
    <graphics type="ELLIPSE" h="40.0" w="40.0" x="1301.49365234375" y="2983.4951171875" fill="#0000ff" width="1" outline="#ffffff"/>
  </node>
  <node label="DMXL1 DMXL2" id="-540">
    <att type="string" name="canonicalName" value="DMXL1 DMXL2"/>
    <graphics type="ELLIPSE" h="40.0" w="40.0" x="1320.1978759765625" y="2742.870361328125" fill="#0000ff" width="1" outline="#ffffff"/>
  </node>
  <node label="VPS26B VPS26A" id="-539">
    <att type="string" name="canonicalName" value="VPS26B VPS26A"/>
    <graphics type="ELLIPSE" h="40.0" w="40.0" x="1269.1070556640625" y="2298.938232421875" fill="#0000ff" width="1" outline="#ffffff"/>
  </node>
  <node label="DULLARD" id="-538">
    <att type="string" name="canonicalName" value="DULLARD"/>
    <graphics type="ELLIPSE" h="40.0" w="40.0" x="1445.2445068359375" y="1864.9202880859375" fill="#0000ff" width="1" outline="#ffffff"/>
  </node>
  <node label="AP3B2" id="-537">
    <att type="string" name="canonicalName" value="AP3B2"/>
    <graphics type="ELLIPSE" h="40.0" w="40.0" x="1216.398681640625" y="2950.333740234375" fill="#0000ff" width="1" outline="#ffffff"/>
  </node>
  <node label="ATP6V1F" id="-536">
    <att type="string" name="canonicalName" value="ATP6V1F"/>
    <graphics type="ELLIPSE" h="40.0" w="40.0" x="1425.993408203125" y="2767.40673828125" fill="#0000ff" width="1" outline="#ffffff"/>
  </node>
  <node label="PRKAG1 PRKAG2" id="-535">
    <att type="string" name="canonicalName" value="PRKAG1 PRKAG2"/>
    <graphics type="ELLIPSE" h="40.0" w="40.0" x="1765.7691650390625" y="2806.935302734375" fill="#0000ff" width="1" outline="#ffffff"/>
  </node>
  <node label="CNIH4" id="-534">
    <att type="string" name="canonicalName" value="CNIH4"/>
    <graphics type="ELLIPSE" h="40.0" w="40.0" x="1214.723388671875" y="2913.78857421875" fill="#0000ff" width="1" outline="#ffffff"/>
  </node>
  <node label="MASTL" id="-533">
    <att type="string" name="canonicalName" value="MASTL"/>
    <graphics type="ELLIPSE" h="40.0" w="40.0" x="1192.9228515625" y="2978.428466796875" fill="#0000ff" width="1" outline="#ffffff"/>
  </node>
  <node label="PGAP1" id="-532">
    <att type="string" name="canonicalName" value="PGAP1"/>
    <graphics type="ELLIPSE" h="40.0" w="40.0" x="1276.1383056640625" y="2934.148193359375" fill="#0000ff" width="1" outline="#ffffff"/>
  </node>
  <node label="XPC" id="-531">
    <att type="string" name="canonicalName" value="XPC"/>
    <graphics type="ELLIPSE" h="40.0" w="40.0" x="1732.5399169921875" y="2807.4833984375" fill="#0000ff" width="1" outline="#ffffff"/>
  </node>
  <node label="VAPB VAPA" id="-530">
    <att type="string" name="canonicalName" value="VAPB VAPA"/>
    <graphics type="ELLIPSE" h="40.0" w="40.0" x="1529.96923828125" y="2857.178466796875" fill="#0000ff" width="1" outline="#ffffff"/>
  </node>
  <node label="ATP6V1D" id="-529">
    <att type="string" name="canonicalName" value="ATP6V1D"/>
    <graphics type="ELLIPSE" h="40.0" w="40.0" x="1176.0162353515625" y="2913.75439453125" fill="#0000ff" width="1" outline="#ffffff"/>
  </node>
  <node label="GOLPH3 GOLPH3L" id="-528">
    <att type="string" name="canonicalName" value="GOLPH3 GOLPH3L"/>
    <graphics type="ELLIPSE" h="40.0" w="40.0" x="1314.086669921875" y="2935.024658203125" fill="#0000ff" width="1" outline="#ffffff"/>
  </node>
  <node label="TM9SF4 TM9SF2" id="-527">
    <att type="string" name="canonicalName" value="TM9SF4 TM9SF2"/>
    <graphics type="ELLIPSE" h="40.0" w="40.0" x="1338.041015625" y="2972.355224609375" fill="#0000ff" width="1" outline="#ffffff"/>
  </node>
  <node label="VPS41" id="-526">
    <att type="string" name="canonicalName" value="VPS41"/>
    <graphics type="ELLIPSE" h="40.0" w="40.0" x="1061.90966796875" y="2464.7099609375" fill="#0000ff" width="1" outline="#ffffff"/>
  </node>
  <node label="RPL35" id="-525">
    <att type="string" name="canonicalName" value="RPL35"/>
    <graphics type="ELLIPSE" h="40.0" w="40.0" x="1783.551025390625" y="2859.298095703125" fill="#0000ff" width="1" outline="#ffffff"/>
  </node>
  <node label="ASNA1" id="-524">
    <att type="string" name="canonicalName" value="ASNA1"/>
    <graphics type="ELLIPSE" h="40.0" w="40.0" x="1607.302734375" y="2708.608154296875" fill="#0000ff" width="1" outline="#ffffff"/>
  </node>
  <node label="RER1" id="-523">
    <att type="string" name="canonicalName" value="RER1"/>
    <graphics type="ELLIPSE" h="40.0" w="40.0" x="1326.23974609375" y="3018.627685546875" fill="#0000ff" width="1" outline="#ffffff"/>
  </node>
  <node label="SFT2D2 SFT2D1 SFT2D3" id="-522">
    <att type="string" name="canonicalName" value="SFT2D2 SFT2D1 SFT2D3"/>
    <graphics type="ELLIPSE" h="40.0" w="39.99993896484375" x="1034.4730529785156" y="2792.543212890625" fill="#0000ff" width="1" outline="#ffffff"/>
  </node>
  <node label="CYB5R4" id="-521">
    <att type="string" name="canonicalName" value="CYB5R4"/>
    <graphics type="ELLIPSE" h="40.0" w="40.0" x="2769.7958984375" y="936.6398315429688" fill="#0000ff" width="1" outline="#ffffff"/>
  </node>
  <node label="PPM1L" id="-520">
    <att type="string" name="canonicalName" value="PPM1L"/>
    <graphics type="ELLIPSE" h="40.0" w="40.0" x="1815.7154541015625" y="2346.13232421875" fill="#0000ff" width="1" outline="#ffffff"/>
  </node>
  <node label="PPP1CC" id="-519">
    <att type="string" name="canonicalName" value="PPP1CC"/>
    <graphics type="ELLIPSE" h="40.0" w="40.0" x="2801.276123046875" y="2145.279541015625" fill="#0000ff" width="1" outline="#ffffff"/>
  </node>
  <node label="HIST1H2AH H2A1 v" id="-518">
    <att type="string" name="canonicalName" value="HIST1H2AH H2A1 v"/>
    <graphics type="ELLIPSE" h="40.00006103515625" w="40.0" x="2661.70458984375" y="1033.8227233886719" fill="#0000ff" width="1" outline="#ffffff"/>
  </node>
  <node label="ARD1A ARD1B" id="-517">
    <att type="string" name="canonicalName" value="ARD1A ARD1B"/>
    <graphics type="ELLIPSE" h="40.0" w="40.0" x="1845.9176025390625" y="1671.6793212890625" fill="#0000ff" width="1" outline="#ffffff"/>
  </node>
  <node label="POMP" id="-516">
    <att type="string" name="canonicalName" value="POMP"/>
    <graphics type="ELLIPSE" h="40.0" w="40.0" x="2205.228271484375" y="1870.4461669921875" fill="#0000ff" width="1" outline="#ffffff"/>
  </node>
  <node label="SARS2" id="-515">
    <att type="string" name="canonicalName" value="SARS2"/>
    <graphics type="ELLIPSE" h="40.0" w="40.0" x="2088.231201171875" y="826.8824462890625" fill="#0000ff" width="1" outline="#ffffff"/>
  </node>
  <node label="EXOSC10" id="-514">
    <att type="string" name="canonicalName" value="EXOSC10"/>
    <graphics type="ELLIPSE" h="40.0" w="40.0" x="2635.040771484375" y="1232.0634765625" fill="#0000ff" width="1" outline="#ffffff"/>
  </node>
  <node label="TTLL10" id="-513">
    <att type="string" name="canonicalName" value="TTLL10"/>
    <graphics type="ELLIPSE" h="40.0" w="40.0" x="2181.18359375" y="1358.6531982421875" fill="#0000ff" width="1" outline="#ffffff"/>
  </node>
  <node label="P11388-2 TOP2B" id="-512">
    <att type="string" name="canonicalName" value="P11388-2 TOP2B"/>
    <graphics type="ELLIPSE" h="40.0" w="40.0" x="2096.00634765625" y="451.8458557128906" fill="#0000ff" width="1" outline="#ffffff"/>
  </node>
  <node label="SOD2" id="-511">
    <att type="string" name="canonicalName" value="SOD2"/>
    <graphics type="ELLIPSE" h="40.0" w="40.0" x="1975.76513671875" y="495.26788330078125" fill="#0000ff" width="1" outline="#ffffff"/>
  </node>
  <node label="MMS19" id="-510">
    <att type="string" name="canonicalName" value="MMS19"/>
    <graphics type="ELLIPSE" h="40.0" w="40.0" x="2336.0556640625" y="1653.3505859375" fill="#0000ff" width="1" outline="#ffffff"/>
  </node>
  <node label="USP10" id="-509">
    <att type="string" name="canonicalName" value="USP10"/>
    <graphics type="ELLIPSE" h="40.0" w="40.0" x="2031.7197265625" y="1840.9583740234375" fill="#0000ff" width="1" outline="#ffffff"/>
  </node>
  <node label="NP_001015000.1 GIYD2" id="-508">
    <att type="string" name="canonicalName" value="NP_001015000.1 GIYD2"/>
    <graphics type="ELLIPSE" h="40.0" w="40.0" x="2246.432861328125" y="764.4178466796875" fill="#0000ff" width="1" outline="#ffffff"/>
  </node>
  <node label="ACTR8" id="-507">
    <att type="string" name="canonicalName" value="ACTR8"/>
    <graphics type="ELLIPSE" h="40.0" w="40.0" x="2204.792236328125" y="994.2658081054688" fill="#0000ff" width="1" outline="#ffffff"/>
  </node>
  <node label="GOT1" id="-506">
    <att type="string" name="canonicalName" value="GOT1"/>
    <graphics type="ELLIPSE" h="40.0" w="40.0" x="2341.230224609375" y="953.4844360351562" fill="#0000ff" width="1" outline="#ffffff"/>
  </node>
  <node label="EEF1G" id="-505">
    <att type="string" name="canonicalName" value="EEF1G"/>
    <graphics type="ELLIPSE" h="40.0" w="40.0" x="1621.3079833984375" y="1868.7340087890625" fill="#0000ff" width="1" outline="#ffffff"/>
  </node>
  <node label="JAZF1" id="-504">
    <att type="string" name="canonicalName" value="JAZF1"/>
    <graphics type="ELLIPSE" h="40.000030517578125" w="40.0" x="2242.513671875" y="527.0147552490234" fill="#0000ff" width="1" outline="#ffffff"/>
  </node>
  <node label="PDCD6IP" id="-503">
    <att type="string" name="canonicalName" value="PDCD6IP"/>
    <graphics type="ELLIPSE" h="40.0" w="40.0" x="1817.9866943359375" y="1210.4891357421875" fill="#0000ff" width="1" outline="#ffffff"/>
  </node>
  <node label="SIRT1" id="-502">
    <att type="string" name="canonicalName" value="SIRT1"/>
    <graphics type="ELLIPSE" h="40.0" w="40.0" x="2412.165283203125" y="962.260986328125" fill="#0000ff" width="1" outline="#ffffff"/>
  </node>
  <node label="FAU" id="-501">
    <att type="string" name="canonicalName" value="FAU"/>
    <graphics type="ELLIPSE" h="40.0" w="40.0" x="2419.5341796875" y="596.8211059570312" fill="#0000ff" width="1" outline="#ffffff"/>
  </node>
  <node label="RPL27" id="-500">
    <att type="string" name="canonicalName" value="RPL27"/>
    <graphics type="ELLIPSE" h="40.0" w="40.0" x="2676.80419921875" y="1164.5164794921875" fill="#0000ff" width="1" outline="#ffffff"/>
  </node>
  <node label="CHAF1B" id="-499">
    <att type="string" name="canonicalName" value="CHAF1B"/>
    <graphics type="ELLIPSE" h="40.0" w="40.0" x="2000.44580078125" y="756.160400390625" fill="#0000ff" width="1" outline="#ffffff"/>
  </node>
  <node label="PARS2" id="-498">
    <att type="string" name="canonicalName" value="PARS2"/>
    <graphics type="ELLIPSE" h="40.0" w="40.0" x="2550.792236328125" y="761.5137939453125" fill="#0000ff" width="1" outline="#ffffff"/>
  </node>
  <node label="NSFL1C" id="-497">
    <att type="string" name="canonicalName" value="NSFL1C"/>
    <graphics type="ELLIPSE" h="40.0" w="40.0" x="2199.19189453125" y="1973.466064453125" fill="#0000ff" width="1" outline="#ffffff"/>
  </node>
  <node label="CNOT7" id="-496">
    <att type="string" name="canonicalName" value="CNOT7"/>
    <graphics type="ELLIPSE" h="40.0" w="40.0" x="1809.660400390625" y="1398.939208984375" fill="#0000ff" width="1" outline="#ffffff"/>
  </node>
  <node label="ZFYVE20" id="-495">
    <att type="string" name="canonicalName" value="ZFYVE20"/>
    <graphics type="ELLIPSE" h="40.0" w="40.0" x="1831.2840576171875" y="1373.0009765625" fill="#0000ff" width="1" outline="#ffffff"/>
  </node>
  <node label="NM_016199.1" id="-494">
    <att type="string" name="canonicalName" value="NM_016199.1"/>
    <graphics type="ELLIPSE" h="40.0" w="40.0001220703125" x="2060.7333374023438" y="1191.644775390625" fill="#0000ff" width="1" outline="#ffffff"/>
  </node>
  <node label="H4" id="-493">
    <att type="string" name="canonicalName" value="H4"/>
    <graphics type="ELLIPSE" h="40.0" w="40.0" x="2377.74365234375" y="897.1331176757812" fill="#0000ff" width="1" outline="#ffffff"/>
  </node>
  <node label="PPOX" id="-492">
    <att type="string" name="canonicalName" value="PPOX"/>
    <graphics type="ELLIPSE" h="40.0" w="40.0" x="2460.115234375" y="1258.1932373046875" fill="#0000ff" width="1" outline="#ffffff"/>
  </node>
  <node label="CNOT6L" id="-491">
    <att type="string" name="canonicalName" value="CNOT6L"/>
    <graphics type="ELLIPSE" h="40.0" w="40.0" x="1887.00537109375" y="1452.71435546875" fill="#0000ff" width="1" outline="#ffffff"/>
  </node>
  <node label="MUS81" id="-490">
    <att type="string" name="canonicalName" value="MUS81"/>
    <graphics type="ELLIPSE" h="40.00006103515625" w="40.0" x="2169.20068359375" y="1005.4567565917969" fill="#0000ff" width="1" outline="#ffffff"/>
  </node>
  <node label="RPL24 Q5T8W0" id="-489">
    <att type="string" name="canonicalName" value="RPL24 Q5T8W0"/>
    <graphics type="ELLIPSE" h="40.0" w="40.0" x="2293.1435546875" y="487.45965576171875" fill="#0000ff" width="1" outline="#ffffff"/>
  </node>
  <node label="TIA1 TIAL1" id="-488">
    <att type="string" name="canonicalName" value="TIA1 TIAL1"/>
    <graphics type="ELLIPSE" h="40.0" w="40.0" x="2348.36767578125" y="497.42132568359375" fill="#0000ff" width="1" outline="#ffffff"/>
  </node>
  <node label="RRM1" id="-487">
    <att type="string" name="canonicalName" value="RRM1"/>
    <graphics type="ELLIPSE" h="40.0" w="39.9998779296875" x="2032.0579223632812" y="838.7044067382812" fill="#0000ff" width="1" outline="#ffffff"/>
  </node>
  <node label="CHMP6" id="-486">
    <att type="string" name="canonicalName" value="CHMP6"/>
    <graphics type="ELLIPSE" h="40.0" w="40.0" x="1850.8790283203125" y="1541.607421875" fill="#0000ff" width="1" outline="#ffffff"/>
  </node>
  <node label="PLAA" id="-485">
    <att type="string" name="canonicalName" value="PLAA"/>
    <graphics type="ELLIPSE" h="40.0" w="40.0" x="2269.517822265625" y="2263.7548828125" fill="#0000ff" width="1" outline="#ffffff"/>
  </node>
  <node label="CCNK" id="-484">
    <att type="string" name="canonicalName" value="CCNK"/>
    <graphics type="ELLIPSE" h="40.0" w="40.0" x="1633.29638671875" y="1633.952880859375" fill="#0000ff" width="1" outline="#ffffff"/>
  </node>
  <node label="SLC25A5" id="-483">
    <att type="string" name="canonicalName" value="SLC25A5"/>
    <graphics type="ELLIPSE" h="40.0" w="40.0" x="2929.4580078125" y="2305.569580078125" fill="#0000ff" width="1" outline="#ffffff"/>
  </node>
  <node label="PIGG" id="-482">
    <att type="string" name="canonicalName" value="PIGG"/>
    <graphics type="ELLIPSE" h="40.0" w="40.0" x="2360.271484375" y="2503.11572265625" fill="#0000ff" width="1" outline="#ffffff"/>
  </node>
  <node label="POLRMT" id="-481">
    <att type="string" name="canonicalName" value="POLRMT"/>
    <graphics type="ELLIPSE" h="40.0" w="40.0" x="1683.4290771484375" y="2812.605224609375" fill="#0000ff" width="1" outline="#ffffff"/>
  </node>
  <node label="SEL1L SEL1L2" id="-480">
    <att type="string" name="canonicalName" value="SEL1L SEL1L2"/>
    <graphics type="ELLIPSE" h="40.0" w="40.0" x="1740.944580078125" y="2074.03076171875" fill="#0000ff" width="1" outline="#ffffff"/>
  </node>
  <node label="RPS29" id="-479">
    <att type="string" name="canonicalName" value="RPS29"/>
    <graphics type="ELLIPSE" h="40.0" w="40.0" x="2058.08349609375" y="2752.654296875" fill="#0000ff" width="1" outline="#ffffff"/>
  </node>
  <node label="SEPT11" id="-478">
    <att type="string" name="canonicalName" value="SEPT11"/>
    <graphics type="ELLIPSE" h="40.0" w="40.0" x="1123.678955078125" y="1465.4664306640625" fill="#0000ff" width="1" outline="#ffffff"/>
  </node>
  <node label="RPL18A Q76N54 ENSP00000345843 ENSP00000375262" id="-477">
    <att type="string" name="canonicalName" value="RPL18A Q76N54 ENSP00000345843 ENSP00000375262"/>
    <graphics type="ELLIPSE" h="40.0" w="40.0" x="1843.369384765625" y="2475.763916015625" fill="#0000ff" width="1" outline="#ffffff"/>
  </node>
  <node label="GNB2L1" id="-476">
    <att type="string" name="canonicalName" value="GNB2L1"/>
    <graphics type="ELLIPSE" h="40.0" w="40.0" x="1978.529541015625" y="2765.733642578125" fill="#0000ff" width="1" outline="#ffffff"/>
  </node>
  <node label="AFG3L2" id="-475">
    <att type="string" name="canonicalName" value="AFG3L2"/>
    <graphics type="ELLIPSE" h="40.0" w="40.0" x="1551.5162353515625" y="2261.46240234375" fill="#0000ff" width="1" outline="#ffffff"/>
  </node>
  <node label="UBC" id="-474">
    <att type="string" name="canonicalName" value="UBC"/>
    <graphics type="ELLIPSE" h="40.0" w="40.0" x="2249.55224609375" y="2535.91748046875" fill="#0000ff" width="1" outline="#ffffff"/>
  </node>
  <node label="TARS TARS2 TARSL2" id="-473">
    <att type="string" name="canonicalName" value="TARS TARS2 TARSL2"/>
    <graphics type="ELLIPSE" h="40.0" w="40.0" x="2490.13427734375" y="2449.539306640625" fill="#0000ff" width="1" outline="#ffffff"/>
  </node>
  <node label="VPS24" id="-472">
    <att type="string" name="canonicalName" value="VPS24"/>
    <graphics type="ELLIPSE" h="40.0" w="40.0" x="1675.22607421875" y="2621.841796875" fill="#0000ff" width="1" outline="#ffffff"/>
  </node>
  <node label="HHAT" id="-471">
    <att type="string" name="canonicalName" value="HHAT"/>
    <graphics type="ELLIPSE" h="40.0" w="40.0" x="1957.4273681640625" y="2388.6337890625" fill="#0000ff" width="1" outline="#ffffff"/>
  </node>
  <node label="RPS8" id="-470">
    <att type="string" name="canonicalName" value="RPS8"/>
    <graphics type="ELLIPSE" h="40.0" w="40.0" x="1739.760986328125" y="2471.584716796875" fill="#0000ff" width="1" outline="#ffffff"/>
  </node>
  <node label="HAS3" id="-469">
    <att type="string" name="canonicalName" value="HAS3"/>
    <graphics type="ELLIPSE" h="40.0" w="40.0" x="1836.2320556640625" y="2103.7490234375" fill="#0000ff" width="1" outline="#ffffff"/>
  </node>
  <node label="ARPC1B ARPC1A" id="-468">
    <att type="string" name="canonicalName" value="ARPC1B ARPC1A"/>
    <graphics type="ELLIPSE" h="40.0" w="40.0" x="1998.988525390625" y="2014.4002685546875" fill="#0000ff" width="1" outline="#ffffff"/>
  </node>
  <node label="CXXC1" id="-467">
    <att type="string" name="canonicalName" value="CXXC1"/>
    <graphics type="ELLIPSE" h="40.0" w="40.0" x="2442.9990234375" y="1684.6346435546875" fill="#0000ff" width="1" outline="#ffffff"/>
  </node>
  <node label="KIAA0372" id="-466">
    <att type="string" name="canonicalName" value="KIAA0372"/>
    <graphics type="ELLIPSE" h="40.0" w="40.0" x="1306.4610595703125" y="568.89453125" fill="#0000ff" width="1" outline="#ffffff"/>
  </node>
  <node label="NP_008860.4" id="-465">
    <att type="string" name="canonicalName" value="NP_008860.4"/>
    <graphics type="ELLIPSE" h="40.0" w="40.0" x="1413.041748046875" y="1614.01953125" fill="#0000ff" width="1" outline="#ffffff"/>
  </node>
  <node label="IPO4" id="-464">
    <att type="string" name="canonicalName" value="IPO4"/>
    <graphics type="ELLIPSE" h="40.0" w="40.0" x="2833.14013671875" y="2231.4052734375" fill="#0000ff" width="1" outline="#ffffff"/>
  </node>
  <node label="ATP6V0D1 ATP6V0D2" id="-463">
    <att type="string" name="canonicalName" value="ATP6V0D1 ATP6V0D2"/>
    <graphics type="ELLIPSE" h="40.0" w="40.0" x="1829.125244140625" y="2167.0205078125" fill="#0000ff" width="1" outline="#ffffff"/>
  </node>
  <node label="SART1" id="-462">
    <att type="string" name="canonicalName" value="SART1"/>
    <graphics type="ELLIPSE" h="40.0" w="40.0" x="2732.8984375" y="1935.3375244140625" fill="#0000ff" width="1" outline="#ffffff"/>
  </node>
  <node label="PSAT1" id="-461">
    <att type="string" name="canonicalName" value="PSAT1"/>
    <graphics type="ELLIPSE" h="40.0" w="40.0" x="2965.074951171875" y="1853.2593994140625" fill="#0000ff" width="1" outline="#ffffff"/>
  </node>
  <node label="TERT" id="-460">
    <att type="string" name="canonicalName" value="TERT"/>
    <graphics type="ELLIPSE" h="40.0" w="40.0" x="1896.7945556640625" y="1556.6197509765625" fill="#0000ff" width="1" outline="#ffffff"/>
  </node>
  <node label="BUD13" id="-459">
    <att type="string" name="canonicalName" value="BUD13"/>
    <graphics type="ELLIPSE" h="40.0" w="40.0" x="2741.801025390625" y="1972.30078125" fill="#0000ff" width="1" outline="#ffffff"/>
  </node>
  <node label="PUS3" id="-458">
    <att type="string" name="canonicalName" value="PUS3"/>
    <graphics type="ELLIPSE" h="40.0" w="40.0" x="2991.595458984375" y="1830.9552001953125" fill="#0000ff" width="1" outline="#ffffff"/>
  </node>
  <node label="BMP2KL" id="-457">
    <att type="string" name="canonicalName" value="BMP2KL"/>
    <graphics type="ELLIPSE" h="40.0" w="40.0" x="3027.74072265625" y="1817.15576171875" fill="#0000ff" width="1" outline="#ffffff"/>
  </node>
  <node label="FZR1" id="-456">
    <att type="string" name="canonicalName" value="FZR1"/>
    <graphics type="ELLIPSE" h="40.0" w="40.0" x="2488.47509765625" y="1594.3548583984375" fill="#0000ff" width="1" outline="#ffffff"/>
  </node>
  <node label="WDR44" id="-455">
    <att type="string" name="canonicalName" value="WDR44"/>
    <graphics type="ELLIPSE" h="40.0" w="40.0" x="2949.96044921875" y="1341.867919921875" fill="#0000ff" width="1" outline="#ffffff"/>
  </node>
  <node label="GAPDH" id="-454">
    <att type="string" name="canonicalName" value="GAPDH"/>
    <graphics type="ELLIPSE" h="40.0" w="40.0" x="3019.409912109375" y="1693.96875" fill="#0000ff" width="1" outline="#ffffff"/>
  </node>
  <node label="HSPH1" id="-453">
    <att type="string" name="canonicalName" value="HSPH1"/>
    <graphics type="ELLIPSE" h="40.0" w="40.0" x="2746.073486328125" y="1788.5665283203125" fill="#0000ff" width="1" outline="#ffffff"/>
  </node>
  <node label="SHMT2" id="-452">
    <att type="string" name="canonicalName" value="SHMT2"/>
    <graphics type="ELLIPSE" h="40.0" w="40.0" x="3092.044189453125" y="2105.69775390625" fill="#0000ff" width="1" outline="#ffffff"/>
  </node>
  <node label="PLCE1" id="-451">
    <att type="string" name="canonicalName" value="PLCE1"/>
    <graphics type="ELLIPSE" h="40.0" w="40.0" x="1964.78662109375" y="1929.6680908203125" fill="#0000ff" width="1" outline="#ffffff"/>
  </node>
  <node label="NAT5" id="-450">
    <att type="string" name="canonicalName" value="NAT5"/>
    <graphics type="ELLIPSE" h="40.0" w="40.0" x="2551.548095703125" y="1192.4111328125" fill="#0000ff" width="1" outline="#ffffff"/>
  </node>
  <node label="RARS2" id="-449">
    <att type="string" name="canonicalName" value="RARS2"/>
    <graphics type="ELLIPSE" h="40.0" w="40.0" x="3037.951416015625" y="1648.6414794921875" fill="#0000ff" width="1" outline="#ffffff"/>
  </node>
  <node label="IHPK1" id="-448">
    <att type="string" name="canonicalName" value="IHPK1"/>
    <graphics type="ELLIPSE" h="40.0" w="40.0" x="2186.93798828125" y="2407.51806640625" fill="#0000ff" width="1" outline="#ffffff"/>
  </node>
  <node label="ISCA1" id="-447">
    <att type="string" name="canonicalName" value="ISCA1"/>
    <graphics type="ELLIPSE" h="40.0" w="40.0" x="3036.30908203125" y="1724.1480712890625" fill="#0000ff" width="1" outline="#ffffff"/>
  </node>
  <node label="ZNF289 ARFGAP3" id="-446">
    <att type="string" name="canonicalName" value="ZNF289 ARFGAP3"/>
    <graphics type="ELLIPSE" h="40.0" w="40.0" x="1493.3895263671875" y="2084.75341796875" fill="#0000ff" width="1" outline="#ffffff"/>
  </node>
  <node label="OPRS1" id="-445">
    <att type="string" name="canonicalName" value="OPRS1"/>
    <graphics type="ELLIPSE" h="40.0" w="40.0" x="1655.1981201171875" y="1963.3388671875" fill="#0000ff" width="1" outline="#ffffff"/>
  </node>
  <node label="CCBL2 CCBL1" id="-444">
    <att type="string" name="canonicalName" value="CCBL2 CCBL1"/>
    <graphics type="ELLIPSE" h="40.0" w="40.0" x="3031.265869140625" y="1777.3260498046875" fill="#0000ff" width="1" outline="#ffffff"/>
  </node>
  <node label="RABGGTB" id="-443">
    <att type="string" name="canonicalName" value="RABGGTB"/>
    <graphics type="ELLIPSE" h="40.0" w="40.0" x="1377.8671875" y="1916.8853759765625" fill="#0000ff" width="1" outline="#ffffff"/>
  </node>
  <node label="ATP6V1H" id="-442">
    <att type="string" name="canonicalName" value="ATP6V1H"/>
    <graphics type="ELLIPSE" h="40.0" w="40.0" x="1711.5916748046875" y="1996.486328125" fill="#0000ff" width="1" outline="#ffffff"/>
  </node>
  <node label="BLM" id="-441">
    <att type="string" name="canonicalName" value="BLM"/>
    <graphics type="ELLIPSE" h="40.0" w="40.0" x="2098.845947265625" y="1127.1279296875" fill="#0000ff" width="1" outline="#ffffff"/>
  </node>
  <node label="PRDX2" id="-440">
    <att type="string" name="canonicalName" value="PRDX2"/>
    <graphics type="ELLIPSE" h="40.0" w="40.0" x="2190.63330078125" y="1268.2484130859375" fill="#0000ff" width="1" outline="#ffffff"/>
  </node>
  <node label="RPS4X" id="-439">
    <att type="string" name="canonicalName" value="RPS4X"/>
    <graphics type="ELLIPSE" h="40.0" w="40.0" x="2366.81298828125" y="1253.6807861328125" fill="#0000ff" width="1" outline="#ffffff"/>
  </node>
  <node label="RAD51" id="-438">
    <att type="string" name="canonicalName" value="RAD51"/>
    <graphics type="ELLIPSE" h="40.0" w="40.0" x="2012.28466796875" y="1181.261474609375" fill="#0000ff" width="1" outline="#ffffff"/>
  </node>
  <node label="TBCEL" id="-437">
    <att type="string" name="canonicalName" value="TBCEL"/>
    <graphics type="ELLIPSE" h="40.0" w="40.0" x="2174.298583984375" y="1756.1680908203125" fill="#0000ff" width="1" outline="#ffffff"/>
  </node>
  <node label="RAD23B RAD23A" id="-436">
    <att type="string" name="canonicalName" value="RAD23B RAD23A"/>
    <graphics type="ELLIPSE" h="40.0" w="40.0" x="2330.819580078125" y="1387.6253662109375" fill="#0000ff" width="1" outline="#ffffff"/>
  </node>
  <node label="GTPBP5" id="-435">
    <att type="string" name="canonicalName" value="GTPBP5"/>
    <graphics type="ELLIPSE" h="40.0" w="40.0" x="2940.561279296875" y="2175.431396484375" fill="#0000ff" width="1" outline="#ffffff"/>
  </node>
  <node label="PAFAH1B1" id="-434">
    <att type="string" name="canonicalName" value="PAFAH1B1"/>
    <graphics type="ELLIPSE" h="40.0" w="40.0" x="2283.75732421875" y="1951.9068603515625" fill="#0000ff" width="1" outline="#ffffff"/>
  </node>
  <node label="DYNLL2" id="-433">
    <att type="string" name="canonicalName" value="DYNLL2"/>
    <graphics type="ELLIPSE" h="40.0" w="40.0" x="2116.710693359375" y="1918.01513671875" fill="#0000ff" width="1" outline="#ffffff"/>
  </node>
  <node label="MON1A MON1B" id="-432">
    <att type="string" name="canonicalName" value="MON1A MON1B"/>
    <graphics type="ELLIPSE" h="40.0" w="40.0" x="1867.09423828125" y="2153.80712890625" fill="#0000ff" width="1" outline="#ffffff"/>
  </node>
  <node label="TUBB2B TUBB3 TUBB2A TUBB6" id="-431">
    <att type="string" name="canonicalName" value="TUBB2B TUBB3 TUBB2A TUBB6"/>
    <graphics type="ELLIPSE" h="40.0" w="40.0" x="2255.544677734375" y="1925.048095703125" fill="#0000ff" width="1" outline="#ffffff"/>
  </node>
  <node label="TUBGCP4" id="-430">
    <att type="string" name="canonicalName" value="TUBGCP4"/>
    <graphics type="ELLIPSE" h="40.0" w="40.0" x="2802.54736328125" y="2338.65283203125" fill="#0000ff" width="1" outline="#ffffff"/>
  </node>
  <node label="CCT2" id="-429">
    <att type="string" name="canonicalName" value="CCT2"/>
    <graphics type="ELLIPSE" h="40.0" w="40.0" x="2718.166748046875" y="2086.12109375" fill="#0000ff" width="1" outline="#ffffff"/>
  </node>
  <node label="CCT3" id="-428">
    <att type="string" name="canonicalName" value="CCT3"/>
    <graphics type="ELLIPSE" h="40.0" w="40.0" x="2587.713623046875" y="2134.353515625" fill="#0000ff" width="1" outline="#ffffff"/>
  </node>
  <node label="UQCC" id="-427">
    <att type="string" name="canonicalName" value="UQCC"/>
    <graphics type="ELLIPSE" h="40.0" w="40.0" x="2991.107421875" y="1950.506591796875" fill="#0000ff" width="1" outline="#ffffff"/>
  </node>
  <node label="NFYC" id="-426">
    <att type="string" name="canonicalName" value="NFYC"/>
    <graphics type="ELLIPSE" h="40.0" w="40.0" x="2476.28955078125" y="1971.0069580078125" fill="#0000ff" width="1" outline="#ffffff"/>
  </node>
  <node label="TBCD" id="-425">
    <att type="string" name="canonicalName" value="TBCD"/>
    <graphics type="ELLIPSE" h="40.0" w="40.0" x="2143.45068359375" y="1737.6636962890625" fill="#0000ff" width="1" outline="#ffffff"/>
  </node>
  <node label="PRC1" id="-424">
    <att type="string" name="canonicalName" value="PRC1"/>
    <graphics type="ELLIPSE" h="40.0" w="40.0" x="2257.75" y="1805.96240234375" fill="#0000ff" width="1" outline="#ffffff"/>
  </node>
  <node label="SLC25A26" id="-423">
    <att type="string" name="canonicalName" value="SLC25A26"/>
    <graphics type="ELLIPSE" h="40.0" w="40.0" x="2977.365478515625" y="1986.82275390625" fill="#0000ff" width="1" outline="#ffffff"/>
  </node>
  <node label="PAN3" id="-422">
    <att type="string" name="canonicalName" value="PAN3"/>
    <graphics type="ELLIPSE" h="40.0" w="40.0" x="2410.032470703125" y="1967.2587890625" fill="#0000ff" width="1" outline="#ffffff"/>
  </node>
  <node label="ABAT" id="-421">
    <att type="string" name="canonicalName" value="ABAT"/>
    <graphics type="ELLIPSE" h="40.0" w="40.0" x="2656.49755859375" y="1969.4947509765625" fill="#0000ff" width="1" outline="#ffffff"/>
  </node>
  <node label="NFYA" id="-420">
    <att type="string" name="canonicalName" value="NFYA"/>
    <graphics type="ELLIPSE" h="40.0" w="40.0" x="2958.6591796875" y="2027.0614013671875" fill="#0000ff" width="1" outline="#ffffff"/>
  </node>
  <node label="SMPD2" id="-419">
    <att type="string" name="canonicalName" value="SMPD2"/>
    <graphics type="ELLIPSE" h="40.0" w="40.0" x="2007.5224609375" y="1653.5244140625" fill="#0000ff" width="1" outline="#ffffff"/>
  </node>
  <node label="TRIP13" id="-418">
    <att type="string" name="canonicalName" value="TRIP13"/>
    <graphics type="ELLIPSE" h="40.0" w="40.0" x="2874.46533203125" y="2179.79052734375" fill="#0000ff" width="1" outline="#ffffff"/>
  </node>
  <node label="NFYB ENSP00000381292" id="-417">
    <att type="string" name="canonicalName" value="NFYB ENSP00000381292"/>
    <graphics type="ELLIPSE" h="40.0" w="40.0" x="2945.05419921875" y="2130.762939453125" fill="#0000ff" width="1" outline="#ffffff"/>
  </node>
  <node label="HSPA8" id="-416">
    <att type="string" name="canonicalName" value="HSPA8"/>
    <graphics type="ELLIPSE" h="40.0" w="40.0" x="2167.303955078125" y="2181.5810546875" fill="#0000ff" width="1" outline="#ffffff"/>
  </node>
  <node label="ACTR6" id="-415">
    <att type="string" name="canonicalName" value="ACTR6"/>
    <graphics type="ELLIPSE" h="40.0" w="40.0" x="2263.324462890625" y="1750.8795166015625" fill="#0000ff" width="1" outline="#ffffff"/>
  </node>
  <node label="RNGTT" id="-414">
    <att type="string" name="canonicalName" value="RNGTT"/>
    <graphics type="ELLIPSE" h="40.0" w="40.0" x="1484.4034423828125" y="1336.17138671875" fill="#0000ff" width="1" outline="#ffffff"/>
  </node>
  <node label="FBXL20" id="-413">
    <att type="string" name="canonicalName" value="FBXL20"/>
    <graphics type="ELLIPSE" h="40.0" w="40.0" x="1552.931640625" y="1840.3568115234375" fill="#0000ff" width="1" outline="#ffffff"/>
  </node>
  <node label="NAT12" id="-412">
    <att type="string" name="canonicalName" value="NAT12"/>
    <graphics type="ELLIPSE" h="40.0" w="40.0" x="2014.656982421875" y="2290.604736328125" fill="#0000ff" width="1" outline="#ffffff"/>
  </node>
  <node label="MORF4L1" id="-411">
    <att type="string" name="canonicalName" value="MORF4L1"/>
    <graphics type="ELLIPSE" h="40.0" w="40.0" x="2318.26953125" y="1838.654296875" fill="#0000ff" width="1" outline="#ffffff"/>
  </node>
  <node label="DDX12 ENSP00000339557" id="-410">
    <att type="string" name="canonicalName" value="DDX12 ENSP00000339557"/>
    <graphics type="ELLIPSE" h="40.0" w="40.0" x="2114.858642578125" y="1619.7247314453125" fill="#0000ff" width="1" outline="#ffffff"/>
  </node>
  <node label="RQCD1" id="-409">
    <att type="string" name="canonicalName" value="RQCD1"/>
    <graphics type="ELLIPSE" h="40.0" w="40.0" x="2545.999267578125" y="1801.7130126953125" fill="#0000ff" width="1" outline="#ffffff"/>
  </node>
  <node label="GPT2" id="-408">
    <att type="string" name="canonicalName" value="GPT2"/>
    <graphics type="ELLIPSE" h="40.0" w="40.0" x="2229.74609375" y="2100.629638671875" fill="#0000ff" width="1" outline="#ffffff"/>
  </node>
  <node label="DNM1L" id="-407">
    <att type="string" name="canonicalName" value="DNM1L"/>
    <graphics type="ELLIPSE" h="40.0001220703125" w="40.0" x="2464.468017578125" y="2039.4889526367188" fill="#0000ff" width="1" outline="#ffffff"/>
  </node>
  <node label="ENSP00000313775 FAM86B2" id="-406">
    <att type="string" name="canonicalName" value="ENSP00000313775 FAM86B2"/>
    <graphics type="ELLIPSE" h="40.0" w="40.0" x="2536.87744140625" y="2112.3310546875" fill="#0000ff" width="1" outline="#ffffff"/>
  </node>
  <node label="RPS15A" id="-405">
    <att type="string" name="canonicalName" value="RPS15A"/>
    <graphics type="ELLIPSE" h="40.0" w="40.0" x="2360.93603515625" y="1975.1134033203125" fill="#0000ff" width="1" outline="#ffffff"/>
  </node>
  <node label="URM1" id="-404">
    <att type="string" name="canonicalName" value="URM1"/>
    <graphics type="ELLIPSE" h="40.0" w="40.0" x="2498.931396484375" y="2000.1766357421875" fill="#0000ff" width="1" outline="#ffffff"/>
  </node>
  <node label="FCHSD2" id="-403">
    <att type="string" name="canonicalName" value="FCHSD2"/>
    <graphics type="ELLIPSE" h="40.0" w="40.0" x="2565.43017578125" y="2090.200439453125" fill="#0000ff" width="1" outline="#ffffff"/>
  </node>
  <node label="STAM" id="-402">
    <att type="string" name="canonicalName" value="STAM"/>
    <graphics type="ELLIPSE" h="40.0" w="40.0" x="2510.442626953125" y="2162.53125" fill="#0000ff" width="1" outline="#ffffff"/>
  </node>
  <node label="SURF1" id="-401">
    <att type="string" name="canonicalName" value="SURF1"/>
    <graphics type="ELLIPSE" h="40.0" w="40.0" x="2636.7431640625" y="2008.7591552734375" fill="#0000ff" width="1" outline="#ffffff"/>
  </node>
  <node label="EIF2A" id="-400">
    <att type="string" name="canonicalName" value="EIF2A"/>
    <graphics type="ELLIPSE" h="40.0" w="40.0" x="2452.120849609375" y="2002.2818603515625" fill="#0000ff" width="1" outline="#ffffff"/>
  </node>
  <node label="GCK" id="-399">
    <att type="string" name="canonicalName" value="GCK"/>
    <graphics type="ELLIPSE" h="40.0" w="40.0" x="2312.841064453125" y="1992.7181396484375" fill="#0000ff" width="1" outline="#ffffff"/>
  </node>
  <node label="HDAC8" id="-398">
    <att type="string" name="canonicalName" value="HDAC8"/>
    <graphics type="ELLIPSE" h="40.0" w="40.0" x="2364.73974609375" y="1786.9718017578125" fill="#0000ff" width="1" outline="#ffffff"/>
  </node>
  <node label="UBE2V2" id="-397">
    <att type="string" name="canonicalName" value="UBE2V2"/>
    <graphics type="ELLIPSE" h="40.0" w="40.0" x="2161.286376953125" y="1693.0772705078125" fill="#0000ff" width="1" outline="#ffffff"/>
  </node>
  <node label="YWHAE" id="-396">
    <att type="string" name="canonicalName" value="YWHAE"/>
    <graphics type="ELLIPSE" h="40.0" w="40.0" x="2361.988037109375" y="2021.012451171875" fill="#0000ff" width="1" outline="#ffffff"/>
  </node>
  <node label="MAK10" id="-395">
    <att type="string" name="canonicalName" value="MAK10"/>
    <graphics type="ELLIPSE" h="40.0" w="40.0" x="2077.9423828125" y="2238.354736328125" fill="#0000ff" width="1" outline="#ffffff"/>
  </node>
  <node label="LACE1" id="-394">
    <att type="string" name="canonicalName" value="LACE1"/>
    <graphics type="ELLIPSE" h="40.0" w="40.0" x="2935.077880859375" y="2074.94970703125" fill="#0000ff" width="1" outline="#ffffff"/>
  </node>
  <node label="CYCS" id="-393">
    <att type="string" name="canonicalName" value="CYCS"/>
    <graphics type="ELLIPSE" h="40.0" w="40.0" x="2901.576416015625" y="2156.6552734375" fill="#0000ff" width="1" outline="#ffffff"/>
  </node>
  <node label="TXNDC9" id="-392">
    <att type="string" name="canonicalName" value="TXNDC9"/>
    <graphics type="ELLIPSE" h="40.0001220703125" w="40.0" x="2388.5478515625" y="2039.2689819335938" fill="#0000ff" width="1" outline="#ffffff"/>
  </node>
  <node label="TBL1XR1" id="-391">
    <att type="string" name="canonicalName" value="TBL1XR1"/>
    <graphics type="ELLIPSE" h="40.0" w="40.0" x="2329.396728515625" y="1807.657470703125" fill="#0000ff" width="1" outline="#ffffff"/>
  </node>
  <node label="NSUN2" id="-390">
    <att type="string" name="canonicalName" value="NSUN2"/>
    <graphics type="ELLIPSE" h="40.0" w="40.0" x="2337.023681640625" y="2008.84228515625" fill="#0000ff" width="1" outline="#ffffff"/>
  </node>
  <node label="ATP8A1 ATP8A2" id="-389">
    <att type="string" name="canonicalName" value="ATP8A1 ATP8A2"/>
    <graphics type="ELLIPSE" h="40.0" w="40.0" x="1407.523193359375" y="2201.291259765625" fill="#0000ff" width="1" outline="#ffffff"/>
  </node>
  <node label="VPS8" id="-388">
    <att type="string" name="canonicalName" value="VPS8"/>
    <graphics type="ELLIPSE" h="40.0" w="40.0" x="2141.388427734375" y="2139.00390625" fill="#0000ff" width="1" outline="#ffffff"/>
  </node>
  <node label="GGA3" id="-387">
    <att type="string" name="canonicalName" value="GGA3"/>
    <graphics type="ELLIPSE" h="40.0" w="40.0" x="1723.509033203125" y="2341.209228515625" fill="#0000ff" width="1" outline="#ffffff"/>
  </node>
  <node label="CLTCL1" id="-386">
    <att type="string" name="canonicalName" value="CLTCL1"/>
    <graphics type="ELLIPSE" h="40.0" w="40.0" x="1147.3260498046875" y="2259.1787109375" fill="#0000ff" width="1" outline="#ffffff"/>
  </node>
  <node label="SC5DL" id="-385">
    <att type="string" name="canonicalName" value="SC5DL"/>
    <graphics type="ELLIPSE" h="40.0" w="40.0" x="1485.1268310546875" y="2166.3193359375" fill="#0000ff" width="1" outline="#ffffff"/>
  </node>
  <node label="ABCB7" id="-384">
    <att type="string" name="canonicalName" value="ABCB7"/>
    <graphics type="ELLIPSE" h="40.0" w="40.0" x="1188.097412109375" y="3124.378662109375" fill="#0000ff" width="1" outline="#ffffff"/>
  </node>
  <node label="LIPT1" id="-383">
    <att type="string" name="canonicalName" value="LIPT1"/>
    <graphics type="ELLIPSE" h="40.0" w="40.0" x="2328.025390625" y="2431.668701171875" fill="#0000ff" width="1" outline="#ffffff"/>
  </node>
  <node label="PIK3C3" id="-382">
    <att type="string" name="canonicalName" value="PIK3C3"/>
    <graphics type="ELLIPSE" h="40.0" w="40.0" x="1628.078857421875" y="1904.6982421875" fill="#0000ff" width="1" outline="#ffffff"/>
  </node>
  <node label="LPIN2 LPIN3" id="-381">
    <att type="string" name="canonicalName" value="LPIN2 LPIN3"/>
    <graphics type="ELLIPSE" h="40.0" w="40.0" x="2436.161865234375" y="1374.7318115234375" fill="#0000ff" width="1" outline="#ffffff"/>
  </node>
  <node label="C18orf37" id="-380">
    <att type="string" name="canonicalName" value="C18orf37"/>
    <graphics type="ELLIPSE" h="40.0" w="40.0001220703125" x="2046.4542846679688" y="1596.6900634765625" fill="#0000ff" width="1" outline="#ffffff"/>
  </node>
  <node label="KIAA1109" id="-379">
    <att type="string" name="canonicalName" value="KIAA1109"/>
    <graphics type="ELLIPSE" h="40.0" w="40.0" x="1884.694091796875" y="2354.949951171875" fill="#0000ff" width="1" outline="#ffffff"/>
  </node>
  <node label="PSMA4" id="-378">
    <att type="string" name="canonicalName" value="PSMA4"/>
    <graphics type="ELLIPSE" h="40.0" w="40.0" x="2346.44580078125" y="1714.158935546875" fill="#0000ff" width="1" outline="#ffffff"/>
  </node>
  <node label="PIP4K2B" id="-377">
    <att type="string" name="canonicalName" value="PIP4K2B"/>
    <graphics type="ELLIPSE" h="40.0" w="40.0" x="2261.743896484375" y="1422.9140625" fill="#0000ff" width="1" outline="#ffffff"/>
  </node>
  <node label="POLR2I" id="-376">
    <att type="string" name="canonicalName" value="POLR2I"/>
    <graphics type="ELLIPSE" h="40.0" w="40.0" x="2474.283447265625" y="1507.0186767578125" fill="#0000ff" width="1" outline="#ffffff"/>
  </node>
  <node label="TCEA3" id="-375">
    <att type="string" name="canonicalName" value="TCEA3"/>
    <graphics type="ELLIPSE" h="40.0" w="40.0" x="2182.98291015625" y="1570.7154541015625" fill="#0000ff" width="1" outline="#ffffff"/>
  </node>
  <node label="PPP1R2 Q6ZU68 PPP1R2P9" id="-374">
    <att type="string" name="canonicalName" value="PPP1R2 Q6ZU68 PPP1R2P9"/>
    <graphics type="ELLIPSE" h="40.0" w="40.0" x="2509.876708984375" y="2499.722900390625" fill="#0000ff" width="1" outline="#ffffff"/>
  </node>
  <node label="SLC16A14" id="-373">
    <att type="string" name="canonicalName" value="SLC16A14"/>
    <graphics type="ELLIPSE" h="40.0" w="40.0" x="2551.79052734375" y="2742.150390625" fill="#0000ff" width="1" outline="#ffffff"/>
  </node>
  <node label="OGFOD1" id="-372">
    <att type="string" name="canonicalName" value="OGFOD1"/>
    <graphics type="ELLIPSE" h="40.0" w="40.0" x="2600.08837890625" y="2730.76025390625" fill="#0000ff" width="1" outline="#ffffff"/>
  </node>
  <node label="PARM1" id="-371">
    <att type="string" name="canonicalName" value="PARM1"/>
    <graphics type="ELLIPSE" h="40.0" w="40.0" x="2573.509765625" y="2704.2421875" fill="#0000ff" width="1" outline="#ffffff"/>
  </node>
  <node label="SLC9A7 SLC9A6 SLC9A9 SMPDL3B SMPDL3A" id="-370">
    <att type="string" name="canonicalName" value="SLC9A7 SLC9A6 SLC9A9 SMPDL3B SMPDL3A"/>
    <graphics type="ELLIPSE" h="40.0" w="40.0" x="2621.641845703125" y="2688.720458984375" fill="#0000ff" width="1" outline="#ffffff"/>
  </node>
  <node label="VPS35" id="-369">
    <att type="string" name="canonicalName" value="VPS35"/>
    <graphics type="ELLIPSE" h="40.0" w="40.0" x="1745.04345703125" y="2274.16162109375" fill="#0000ff" width="1" outline="#ffffff"/>
  </node>
  <node label="VPS29" id="-368">
    <att type="string" name="canonicalName" value="VPS29"/>
    <graphics type="ELLIPSE" h="40.0" w="40.0" x="1952.5130615234375" y="2122.123046875" fill="#0000ff" width="1" outline="#ffffff"/>
  </node>
  <node label="SLC7A4" id="-367">
    <att type="string" name="canonicalName" value="SLC7A4"/>
    <graphics type="ELLIPSE" h="40.0" w="40.0" x="2711.040771484375" y="2568.797607421875" fill="#0000ff" width="1" outline="#ffffff"/>
  </node>
  <node label="ELOVL1" id="-366">
    <att type="string" name="canonicalName" value="ELOVL1"/>
    <graphics type="ELLIPSE" h="40.0" w="40.0001220703125" x="2053.6637573242188" y="2810.922119140625" fill="#0000ff" width="1" outline="#ffffff"/>
  </node>
  <node label="SUPT4H1" id="-365">
    <att type="string" name="canonicalName" value="SUPT4H1"/>
    <graphics type="ELLIPSE" h="40.0" w="40.0" x="2220.219970703125" y="1661.8255615234375" fill="#0000ff" width="1" outline="#ffffff"/>
  </node>
  <node label="SLC11A2" id="-364">
    <att type="string" name="canonicalName" value="SLC11A2"/>
    <graphics type="ELLIPSE" h="40.0" w="40.0" x="2561.725830078125" y="2779.763916015625" fill="#0000ff" width="1" outline="#ffffff"/>
  </node>
  <node label="PPP2R5D" id="-363">
    <att type="string" name="canonicalName" value="PPP2R5D"/>
    <graphics type="ELLIPSE" h="40.0" w="40.0" x="2107.08203125" y="1787.0880126953125" fill="#0000ff" width="1" outline="#ffffff"/>
  </node>
  <node label="PEMT" id="-362">
    <att type="string" name="canonicalName" value="PEMT"/>
    <graphics type="ELLIPSE" h="40.0" w="40.0" x="1825.686767578125" y="2427.15869140625" fill="#0000ff" width="1" outline="#ffffff"/>
  </node>
  <node label="TMEM30A" id="-361">
    <att type="string" name="canonicalName" value="TMEM30A"/>
    <graphics type="ELLIPSE" h="40.0" w="40.0" x="1448.368896484375" y="2301.809326171875" fill="#0000ff" width="1" outline="#ffffff"/>
  </node>
  <node label="GCLC" id="-360">
    <att type="string" name="canonicalName" value="GCLC"/>
    <graphics type="ELLIPSE" h="40.0" w="40.0" x="1513.310546875" y="2715.838134765625" fill="#0000ff" width="1" outline="#ffffff"/>
  </node>
  <node label="CDK5" id="-359">
    <att type="string" name="canonicalName" value="CDK5"/>
    <graphics type="ELLIPSE" h="40.0" w="40.0" x="2182.091064453125" y="2284.00244140625" fill="#0000ff" width="1" outline="#ffffff"/>
  </node>
  <node label="TUSC3 IAG2" id="-358">
    <att type="string" name="canonicalName" value="TUSC3 IAG2"/>
    <graphics type="ELLIPSE" h="40.0" w="40.0" x="1348.49267578125" y="2913.277587890625" fill="#0000ff" width="1" outline="#ffffff"/>
  </node>
  <node label="PLD1 PLD2" id="-357">
    <att type="string" name="canonicalName" value="PLD1 PLD2"/>
    <graphics type="ELLIPSE" h="40.0" w="40.0" x="1248.667724609375" y="2656.1904296875" fill="#0000ff" width="1" outline="#ffffff"/>
  </node>
  <node label="DNM1" id="-356">
    <att type="string" name="canonicalName" value="DNM1"/>
    <graphics type="ELLIPSE" h="40.0" w="40.0" x="1518.1810302734375" y="2071.26953125" fill="#0000ff" width="1" outline="#ffffff"/>
  </node>
  <node label="SNX7" id="-355">
    <att type="string" name="canonicalName" value="SNX7"/>
    <graphics type="ELLIPSE" h="40.0" w="40.0" x="1357.2786865234375" y="2665.70361328125" fill="#0000ff" width="1" outline="#ffffff"/>
  </node>
  <node label="SYS1" id="-354">
    <att type="string" name="canonicalName" value="SYS1"/>
    <graphics type="ELLIPSE" h="40.0" w="40.0" x="1267.5413818359375" y="2416.0771484375" fill="#0000ff" width="1" outline="#ffffff"/>
  </node>
  <node label="ATP6V0C" id="-353">
    <att type="string" name="canonicalName" value="ATP6V0C"/>
    <graphics type="ELLIPSE" h="40.0001220703125" w="40.0" x="1785.7860107421875" y="2061.5126342773438" fill="#0000ff" width="1" outline="#ffffff"/>
  </node>
  <node label="PERLD1" id="-352">
    <att type="string" name="canonicalName" value="PERLD1"/>
    <graphics type="ELLIPSE" h="40.0" w="40.0" x="1854.2110595703125" y="2369.078125" fill="#0000ff" width="1" outline="#ffffff"/>
  </node>
  <node label="ARL1" id="-351">
    <att type="string" name="canonicalName" value="ARL1"/>
    <graphics type="ELLIPSE" h="40.0" w="40.0" x="1492.0328369140625" y="2421.130615234375" fill="#0000ff" width="1" outline="#ffffff"/>
  </node>
  <node label="ATP2B3 ATP2B2" id="-350">
    <att type="string" name="canonicalName" value="ATP2B3 ATP2B2"/>
    <graphics type="ELLIPSE" h="40.0" w="40.0" x="762.9139404296875" y="2173.37451171875" fill="#0000ff" width="1" outline="#ffffff"/>
  </node>
  <node label="ABCF3" id="-349">
    <att type="string" name="canonicalName" value="ABCF3"/>
    <graphics type="ELLIPSE" h="40.0" w="40.0" x="2951.14794921875" y="1364.7767333984375" fill="#0000ff" width="1" outline="#ffffff"/>
  </node>
  <node label="CDC73" id="-348">
    <att type="string" name="canonicalName" value="CDC73"/>
    <graphics type="ELLIPSE" h="40.0" w="40.0" x="2321.399658203125" y="1913.196533203125" fill="#0000ff" width="1" outline="#ffffff"/>
  </node>
  <node label="H3F3B" id="-347">
    <att type="string" name="canonicalName" value="H3F3B"/>
    <graphics type="ELLIPSE" h="40.0" w="40.0" x="2405.281005859375" y="1241.1085205078125" fill="#0000ff" width="1" outline="#ffffff"/>
  </node>
  <node label="NAP1L1" id="-346">
    <att type="string" name="canonicalName" value="NAP1L1"/>
    <graphics type="ELLIPSE" h="40.0" w="40.0" x="2528.87451171875" y="1490.370361328125" fill="#0000ff" width="1" outline="#ffffff"/>
  </node>
  <node label="SIN3A SIN3B" id="-345">
    <att type="string" name="canonicalName" value="SIN3A SIN3B"/>
    <graphics type="ELLIPSE" h="40.0" w="40.0" x="2218.50830078125" y="1748.6392822265625" fill="#0000ff" width="1" outline="#ffffff"/>
  </node>
  <node label="BRD8" id="-344">
    <att type="string" name="canonicalName" value="BRD8"/>
    <graphics type="ELLIPSE" h="40.0" w="40.0" x="2412.8125" y="1660.160400390625" fill="#0000ff" width="1" outline="#ffffff"/>
  </node>
  <node label="SUPT3H" id="-343">
    <att type="string" name="canonicalName" value="SUPT3H"/>
    <graphics type="ELLIPSE" h="40.0" w="40.0" x="2244.406005859375" y="1582.9853515625" fill="#0000ff" width="1" outline="#ffffff"/>
  </node>
  <node label="CTR9" id="-342">
    <att type="string" name="canonicalName" value="CTR9"/>
    <graphics type="ELLIPSE" h="40.0" w="40.0" x="2486.051513671875" y="1449.93701171875" fill="#0000ff" width="1" outline="#ffffff"/>
  </node>
  <node label="BUB1 BUB1B" id="-341">
    <att type="string" name="canonicalName" value="BUB1 BUB1B"/>
    <graphics type="ELLIPSE" h="40.0" w="40.0" x="2179.285400390625" y="1712.8455810546875" fill="#0000ff" width="1" outline="#ffffff"/>
  </node>
  <node label="ACTR1B ACTR1A" id="-340">
    <att type="string" name="canonicalName" value="ACTR1B ACTR1A"/>
    <graphics type="ELLIPSE" h="40.0" w="40.0" x="2023.3699951171875" y="1886.3785400390625" fill="#0000ff" width="1" outline="#ffffff"/>
  </node>
  <node label="WDR43" id="-339">
    <att type="string" name="canonicalName" value="WDR43"/>
    <graphics type="ELLIPSE" h="40.0" w="40.0" x="452.665283203125" y="893.03857421875" fill="#0000ff" width="1" outline="#ffffff"/>
  </node>
  <node label="UTP15" id="-338">
    <att type="string" name="canonicalName" value="UTP15"/>
    <graphics type="ELLIPSE" h="40.0" w="40.0" x="413.9094543457031" y="895.2057495117188" fill="#0000ff" width="1" outline="#ffffff"/>
  </node>
  <node label="TARS" id="-337">
    <att type="string" name="canonicalName" value="TARS"/>
    <graphics type="ELLIPSE" h="40.0" w="40.0" x="382.1650695800781" y="964.65380859375" fill="#0000ff" width="1" outline="#ffffff"/>
  </node>
  <node label="RPL18" id="-336">
    <att type="string" name="canonicalName" value="RPL18"/>
    <graphics type="ELLIPSE" h="40.0" w="40.0" x="594.9512939453125" y="709.7745361328125" fill="#0000ff" width="1" outline="#ffffff"/>
  </node>
  <node label="EFTUD1" id="-335">
    <att type="string" name="canonicalName" value="EFTUD1"/>
    <graphics type="ELLIPSE" h="40.0" w="40.0" x="452.68475341796875" y="821.79052734375" fill="#0000ff" width="1" outline="#ffffff"/>
  </node>
  <node label="RFT1" id="-334">
    <att type="string" name="canonicalName" value="RFT1"/>
    <graphics type="ELLIPSE" h="40.0" w="40.0" x="427.8446960449219" y="940.7066650390625" fill="#0000ff" width="1" outline="#ffffff"/>
  </node>
  <node label="GNL3L" id="-333">
    <att type="string" name="canonicalName" value="GNL3L"/>
    <graphics type="ELLIPSE" h="40.0" w="40.0" x="454.1582336425781" y="1151.5374755859375" fill="#0000ff" width="1" outline="#ffffff"/>
  </node>
  <node label="GNL2" id="-332">
    <att type="string" name="canonicalName" value="GNL2"/>
    <graphics type="ELLIPSE" h="40.0" w="40.0" x="462.0923156738281" y="856.7884521484375" fill="#0000ff" width="1" outline="#ffffff"/>
  </node>
  <node label="SQLE" id="-331">
    <att type="string" name="canonicalName" value="SQLE"/>
    <graphics type="ELLIPSE" h="40.0" w="40.0" x="393.5512390136719" y="924.0316772460938" fill="#0000ff" width="1" outline="#ffffff"/>
  </node>
  <node label="ARFGEF1 ARFGEF2" id="-330">
    <att type="string" name="canonicalName" value="ARFGEF1 ARFGEF2"/>
    <graphics type="ELLIPSE" h="40.0" w="40.0" x="813.9752197265625" y="1087.0755615234375" fill="#0000ff" width="1" outline="#ffffff"/>
  </node>
  <node label="CAP1 CAP2" id="-329">
    <att type="string" name="canonicalName" value="CAP1 CAP2"/>
    <graphics type="ELLIPSE" h="40.0" w="40.0" x="1015.363525390625" y="2178.97021484375" fill="#0000ff" width="1" outline="#ffffff"/>
  </node>
  <node label="VPS11" id="-328">
    <att type="string" name="canonicalName" value="VPS11"/>
    <graphics type="ELLIPSE" h="40.0" w="40.0" x="1434.9197998046875" y="1480.4530029296875" fill="#0000ff" width="1" outline="#ffffff"/>
  </node>
  <node label="VPS18" id="-327">
    <att type="string" name="canonicalName" value="VPS18"/>
    <graphics type="ELLIPSE" h="40.0" w="40.0" x="1641.8525390625" y="1671.139404296875" fill="#0000ff" width="1" outline="#ffffff"/>
  </node>
  <node label="VPS16" id="-326">
    <att type="string" name="canonicalName" value="VPS16"/>
    <graphics type="ELLIPSE" h="40.0" w="40.0" x="1475.1973876953125" y="1579.6878662109375" fill="#0000ff" width="1" outline="#ffffff"/>
  </node>
  <node label="VPS33B VPS33A" id="-325">
    <att type="string" name="canonicalName" value="VPS33B VPS33A"/>
    <graphics type="ELLIPSE" h="40.0" w="40.0" x="1474.310546875" y="1526.304443359375" fill="#0000ff" width="1" outline="#ffffff"/>
  </node>
  <node label="UQCRFSL1" id="-324">
    <att type="string" name="canonicalName" value="UQCRFSL1"/>
    <graphics type="ELLIPSE" h="40.0" w="40.0" x="925.3832397460938" y="324.7378234863281" fill="#0000ff" width="1" outline="#ffffff"/>
  </node>
  <node label="BIRC6" id="-323">
    <att type="string" name="canonicalName" value="BIRC6"/>
    <graphics type="ELLIPSE" h="40.0" w="40.0" x="286.6925048828125" y="1295.6597900390625" fill="#0000ff" width="1" outline="#ffffff"/>
  </node>
  <node label="DCAKD" id="-322">
    <att type="string" name="canonicalName" value="DCAKD"/>
    <graphics type="ELLIPSE" h="40.0" w="40.0" x="315.71148681640625" y="1173.2506103515625" fill="#0000ff" width="1" outline="#ffffff"/>
  </node>
  <node label="FRAP1" id="-321">
    <att type="string" name="canonicalName" value="FRAP1"/>
    <graphics type="ELLIPSE" h="40.0" w="40.0" x="1320.827880859375" y="1768.1595458984375" fill="#0000ff" width="1" outline="#ffffff"/>
  </node>
  <node label="NDOR1" id="-320">
    <att type="string" name="canonicalName" value="NDOR1"/>
    <graphics type="ELLIPSE" h="40.0" w="40.0" x="1358.728271484375" y="843.6597900390625" fill="#0000ff" width="1" outline="#ffffff"/>
  </node>
  <node label="BXDC5" id="-319">
    <att type="string" name="canonicalName" value="BXDC5"/>
    <graphics type="ELLIPSE" h="40.0" w="40.0" x="568.555908203125" y="1104.0611572265625" fill="#0000ff" width="1" outline="#ffffff"/>
  </node>
  <node label="POLR3D" id="-318">
    <att type="string" name="canonicalName" value="POLR3D"/>
    <graphics type="ELLIPSE" h="40.0" w="40.0" x="290.1466064453125" y="1341.97216796875" fill="#0000ff" width="1" outline="#ffffff"/>
  </node>
  <node label="POLR3K" id="-317">
    <att type="string" name="canonicalName" value="POLR3K"/>
    <graphics type="ELLIPSE" h="40.0" w="40.0" x="321.7476501464844" y="1359.50830078125" fill="#0000ff" width="1" outline="#ffffff"/>
  </node>
  <node label="MKI67IP" id="-316">
    <att type="string" name="canonicalName" value="MKI67IP"/>
    <graphics type="ELLIPSE" h="40.0" w="40.0" x="540.7872314453125" y="1114.978759765625" fill="#0000ff" width="1" outline="#ffffff"/>
  </node>
  <node label="MRTO4" id="-315">
    <att type="string" name="canonicalName" value="MRTO4"/>
    <graphics type="ELLIPSE" h="40.0" w="40.0" x="995.6083984375" y="1156.8538818359375" fill="#0000ff" width="1" outline="#ffffff"/>
  </node>
  <node label="GLE1L" id="-314">
    <att type="string" name="canonicalName" value="GLE1L"/>
    <graphics type="ELLIPSE" h="40.0" w="40.0" x="906.063232421875" y="648.6595458984375" fill="#0000ff" width="1" outline="#ffffff"/>
  </node>
  <node label="LSS" id="-313">
    <att type="string" name="canonicalName" value="LSS"/>
    <graphics type="ELLIPSE" h="40.0" w="40.0" x="488.4539489746094" y="1112.956298828125" fill="#0000ff" width="1" outline="#ffffff"/>
  </node>
  <node label="KDELR1 KDELR3 KDELR2" id="-312">
    <att type="string" name="canonicalName" value="KDELR1 KDELR3 KDELR2"/>
    <graphics type="ELLIPSE" h="40.0" w="40.0" x="271.7245178222656" y="1839.1494140625" fill="#0000ff" width="1" outline="#ffffff"/>
  </node>
  <node label="EEF1B2" id="-311">
    <att type="string" name="canonicalName" value="EEF1B2"/>
    <graphics type="ELLIPSE" h="40.0" w="40.000030517578125" x="516.4655609130859" y="1117.7459716796875" fill="#0000ff" width="1" outline="#ffffff"/>
  </node>
  <node label="DHX37" id="-310">
    <att type="string" name="canonicalName" value="DHX37"/>
    <graphics type="ELLIPSE" h="40.0" w="39.99998474121094" x="275.8731155395508" y="1389.4586181640625" fill="#0000ff" width="1" outline="#ffffff"/>
  </node>
  <node label="EXOC6B EXOC6" id="-309">
    <att type="string" name="canonicalName" value="EXOC6B EXOC6"/>
    <graphics type="ELLIPSE" h="40.0" w="40.0" x="784.0813598632812" y="1336.8243408203125" fill="#0000ff" width="1" outline="#ffffff"/>
  </node>
  <node label="EXOC4" id="-308">
    <att type="string" name="canonicalName" value="EXOC4"/>
    <graphics type="ELLIPSE" h="40.0" w="40.0" x="906.0787353515625" y="1627.2103271484375" fill="#0000ff" width="1" outline="#ffffff"/>
  </node>
  <node label="TAF7 TAF7L" id="-307">
    <att type="string" name="canonicalName" value="TAF7 TAF7L"/>
    <graphics type="ELLIPSE" h="40.0" w="40.0" x="407.0346984863281" y="842.9959106445312" fill="#0000ff" width="1" outline="#ffffff"/>
  </node>
  <node label="RPS17" id="-306">
    <att type="string" name="canonicalName" value="RPS17"/>
    <graphics type="ELLIPSE" h="40.00006103515625" w="40.0" x="799.2665405273438" y="1014.8244323730469" fill="#0000ff" width="1" outline="#ffffff"/>
  </node>
  <node label="GTF2A2" id="-305">
    <att type="string" name="canonicalName" value="GTF2A2"/>
    <graphics type="ELLIPSE" h="40.0" w="40.0" x="2089.93115234375" y="732.584716796875" fill="#0000ff" width="1" outline="#ffffff"/>
  </node>
  <node label="CARS" id="-304">
    <att type="string" name="canonicalName" value="CARS"/>
    <graphics type="ELLIPSE" h="40.0" w="40.0" x="973.1851196289062" y="591.9288330078125" fill="#0000ff" width="1" outline="#ffffff"/>
  </node>
  <node label="NOL12" id="-303">
    <att type="string" name="canonicalName" value="NOL12"/>
    <graphics type="ELLIPSE" h="40.0" w="40.0" x="1059.1785888671875" y="548.0380859375" fill="#0000ff" width="1" outline="#ffffff"/>
  </node>
  <node label="SUPT16H" id="-302">
    <att type="string" name="canonicalName" value="SUPT16H"/>
    <graphics type="ELLIPSE" h="40.0" w="40.0" x="1906.506591796875" y="1154.9083251953125" fill="#0000ff" width="1" outline="#ffffff"/>
  </node>
  <node label="RRN3" id="-301">
    <att type="string" name="canonicalName" value="RRN3"/>
    <graphics type="ELLIPSE" h="40.0" w="39.99993896484375" x="1010.4165344238281" y="586.75439453125" fill="#0000ff" width="1" outline="#ffffff"/>
  </node>
  <node label="NUF2" id="-300">
    <att type="string" name="canonicalName" value="NUF2"/>
    <graphics type="ELLIPSE" h="40.0" w="39.99993896484375" x="1011.3740539550781" y="490.0419616699219" fill="#0000ff" width="1" outline="#ffffff"/>
  </node>
  <node label="TEX10" id="-299">
    <att type="string" name="canonicalName" value="TEX10"/>
    <graphics type="ELLIPSE" h="40.0" w="40.0" x="791.047607421875" y="987.0490112304688" fill="#0000ff" width="1" outline="#ffffff"/>
  </node>
  <node label="NARS" id="-298">
    <att type="string" name="canonicalName" value="NARS"/>
    <graphics type="ELLIPSE" h="40.0" w="40.0" x="955.9107666015625" y="699.4747924804688" fill="#0000ff" width="1" outline="#ffffff"/>
  </node>
  <node label="POLR1E" id="-297">
    <att type="string" name="canonicalName" value="POLR1E"/>
    <graphics type="ELLIPSE" h="40.0" w="40.0" x="1199.832275390625" y="1073.1048583984375" fill="#0000ff" width="1" outline="#ffffff"/>
  </node>
  <node label="TUBG1 TUBG2" id="-296">
    <att type="string" name="canonicalName" value="TUBG1 TUBG2"/>
    <graphics type="ELLIPSE" h="40.0" w="40.0" x="2082.980224609375" y="1755.8380126953125" fill="#0000ff" width="1" outline="#ffffff"/>
  </node>
  <node label="CLN3" id="-295">
    <att type="string" name="canonicalName" value="CLN3"/>
    <graphics type="ELLIPSE" h="40.0" w="40.0" x="1281.047607421875" y="52.2325439453125" fill="#0000ff" width="1" outline="#ffffff"/>
  </node>
  <node label="FAM96B" id="-294">
    <att type="string" name="canonicalName" value="FAM96B"/>
    <graphics type="ELLIPSE" h="40.0" w="40.0" x="1394.14794921875" y="220.3121795654297" fill="#0000ff" width="1" outline="#ffffff"/>
  </node>
  <node label="TUBGCP2" id="-293">
    <att type="string" name="canonicalName" value="TUBGCP2"/>
    <graphics type="ELLIPSE" h="40.0" w="40.0" x="1480.2745361328125" y="1150.3702392578125" fill="#0000ff" width="1" outline="#ffffff"/>
  </node>
  <node label="GINS4" id="-292">
    <att type="string" name="canonicalName" value="GINS4"/>
    <graphics type="ELLIPSE" h="40.0" w="40.0" x="1293.8919677734375" y="269.4748840332031" fill="#0000ff" width="1" outline="#ffffff"/>
  </node>
  <node label="SMC6" id="-291">
    <att type="string" name="canonicalName" value="SMC6"/>
    <graphics type="ELLIPSE" h="39.99998474121094" w="40.0" x="1325.5732421875" y="254.50199127197266" fill="#0000ff" width="1" outline="#ffffff"/>
  </node>
  <node label="POLA1" id="-290">
    <att type="string" name="canonicalName" value="POLA1"/>
    <graphics type="ELLIPSE" h="40.0" w="40.0" x="1645.836181640625" y="627.3497314453125" fill="#0000ff" width="1" outline="#ffffff"/>
  </node>
  <node label="NSMCE1" id="-289">
    <att type="string" name="canonicalName" value="NSMCE1"/>
    <graphics type="ELLIPSE" h="40.0" w="40.0" x="1372.5755615234375" y="202.4940185546875" fill="#0000ff" width="1" outline="#ffffff"/>
  </node>
  <node label="TMEM16H TMEM16K" id="-288">
    <att type="string" name="canonicalName" value="TMEM16H TMEM16K"/>
    <graphics type="ELLIPSE" h="40.0" w="40.0" x="1315.467041015625" y="187.9888458251953" fill="#0000ff" width="1" outline="#ffffff"/>
  </node>
  <node label="DUT" id="-287">
    <att type="string" name="canonicalName" value="DUT"/>
    <graphics type="ELLIPSE" h="40.0" w="40.0" x="1348.3531494140625" y="196.36085510253906" fill="#0000ff" width="1" outline="#ffffff"/>
  </node>
  <node label="DARS" id="-286">
    <att type="string" name="canonicalName" value="DARS"/>
    <graphics type="ELLIPSE" h="40.0" w="40.0" x="1341.253173828125" y="227.44468688964844" fill="#0000ff" width="1" outline="#ffffff"/>
  </node>
  <node label="CDC27" id="-285">
    <att type="string" name="canonicalName" value="CDC27"/>
    <graphics type="ELLIPSE" h="40.0" w="40.0" x="1414.7738037109375" y="240.28250122070312" fill="#0000ff" width="1" outline="#ffffff"/>
  </node>
  <node label="ALG2" id="-284">
    <att type="string" name="canonicalName" value="ALG2"/>
    <graphics type="ELLIPSE" h="40.0" w="40.0" x="1292.4713134765625" y="219.42002868652344" fill="#0000ff" width="1" outline="#ffffff"/>
  </node>
  <node label="RFC3" id="-283">
    <att type="string" name="canonicalName" value="RFC3"/>
    <graphics type="ELLIPSE" h="40.0" w="40.0" x="1398.57421875" y="584.2499389648438" fill="#0000ff" width="1" outline="#ffffff"/>
  </node>
  <node label="POLE" id="-282">
    <att type="string" name="canonicalName" value="POLE"/>
    <graphics type="ELLIPSE" h="40.0" w="40.0" x="2222.368408203125" y="714.0995483398438" fill="#0000ff" width="1" outline="#ffffff"/>
  </node>
  <node label="RFC1" id="-281">
    <att type="string" name="canonicalName" value="RFC1"/>
    <graphics type="ELLIPSE" h="40.0" w="40.0" x="1989.04150390625" y="866.2907104492188" fill="#0000ff" width="1" outline="#ffffff"/>
  </node>
  <node label="POLD1" id="-280">
    <att type="string" name="canonicalName" value="POLD1"/>
    <graphics type="ELLIPSE" h="40.0" w="40.0" x="2247.246337890625" y="973.5336303710938" fill="#0000ff" width="1" outline="#ffffff"/>
  </node>
  <node label="GCN5L2" id="-279">
    <att type="string" name="canonicalName" value="GCN5L2"/>
    <graphics type="ELLIPSE" h="40.0" w="40.0" x="2164.15869140625" y="1134.0352783203125" fill="#0000ff" width="1" outline="#ffffff"/>
  </node>
  <node label="ORC1L" id="-278">
    <att type="string" name="canonicalName" value="ORC1L"/>
    <graphics type="ELLIPSE" h="40.0" w="40.0" x="2401.851806640625" y="702.7672119140625" fill="#0000ff" width="1" outline="#ffffff"/>
  </node>
  <node label="MCM2" id="-277">
    <att type="string" name="canonicalName" value="MCM2"/>
    <graphics type="ELLIPSE" h="40.0" w="40.0" x="2292.279052734375" y="899.108154296875" fill="#0000ff" width="1" outline="#ffffff"/>
  </node>
  <node label="ORC2L" id="-276">
    <att type="string" name="canonicalName" value="ORC2L"/>
    <graphics type="ELLIPSE" h="40.0" w="40.0" x="2211.920166015625" y="1342.2115478515625" fill="#0000ff" width="1" outline="#ffffff"/>
  </node>
  <node label="MCM3" id="-275">
    <att type="string" name="canonicalName" value="MCM3"/>
    <graphics type="ELLIPSE" h="40.0" w="40.0" x="2270.3935546875" y="691.8492431640625" fill="#0000ff" width="1" outline="#ffffff"/>
  </node>
  <node label="WDHD1" id="-274">
    <att type="string" name="canonicalName" value="WDHD1"/>
    <graphics type="ELLIPSE" h="40.0" w="40.0" x="2140.06396484375" y="1475.7442626953125" fill="#0000ff" width="1" outline="#ffffff"/>
  </node>
  <node label="HAT1" id="-273">
    <att type="string" name="canonicalName" value="HAT1"/>
    <graphics type="ELLIPSE" h="40.0" w="40.0" x="2360.7568359375" y="998.060302734375" fill="#0000ff" width="1" outline="#ffffff"/>
  </node>
  <node label="TOP1 TOP1MT" id="-272">
    <att type="string" name="canonicalName" value="TOP1 TOP1MT"/>
    <graphics type="ELLIPSE" h="40.0" w="40.0" x="1967.893310546875" y="1099.86376953125" fill="#0000ff" width="1" outline="#ffffff"/>
  </node>
  <node label="PAPD5" id="-271">
    <att type="string" name="canonicalName" value="PAPD5"/>
    <graphics type="ELLIPSE" h="40.0" w="40.0" x="1946.609130859375" y="1265.515380859375" fill="#0000ff" width="1" outline="#ffffff"/>
  </node>
  <node label="TIMELESS" id="-270">
    <att type="string" name="canonicalName" value="TIMELESS"/>
    <graphics type="ELLIPSE" h="40.0" w="40.0" x="2143.58203125" y="1379.4595947265625" fill="#0000ff" width="1" outline="#ffffff"/>
  </node>
  <node label="FA2H" id="-269">
    <att type="string" name="canonicalName" value="FA2H"/>
    <graphics type="ELLIPSE" h="40.0" w="40.0" x="1779.4998779296875" y="2223.53369140625" fill="#0000ff" width="1" outline="#ffffff"/>
  </node>
  <node label="CHTF18" id="-268">
    <att type="string" name="canonicalName" value="CHTF18"/>
    <graphics type="ELLIPSE" h="40.0" w="40.0" x="2116.275146484375" y="1497.303466796875" fill="#0000ff" width="1" outline="#ffffff"/>
  </node>
  <node label="SUB1" id="-267">
    <att type="string" name="canonicalName" value="SUB1"/>
    <graphics type="ELLIPSE" h="40.0" w="40.0" x="1484.256591796875" y="1209.0587158203125" fill="#0000ff" width="1" outline="#ffffff"/>
  </node>
  <node label="PFDN5" id="-266">
    <att type="string" name="canonicalName" value="PFDN5"/>
    <graphics type="ELLIPSE" h="40.0" w="40.0" x="2170.089111328125" y="1864.4501953125" fill="#0000ff" width="1" outline="#ffffff"/>
  </node>
  <node label="TOP3A TOP3B" id="-265">
    <att type="string" name="canonicalName" value="TOP3A TOP3B"/>
    <graphics type="ELLIPSE" h="40.0" w="40.0" x="2045.569580078125" y="1279.1505126953125" fill="#0000ff" width="1" outline="#ffffff"/>
  </node>
  <node label="DOHH RSHL3 RSHL1" id="-264">
    <att type="string" name="canonicalName" value="DOHH RSHL3 RSHL1"/>
    <graphics type="ELLIPSE" h="40.0" w="40.0" x="2257.2353515625" y="2143.512939453125" fill="#0000ff" width="1" outline="#ffffff"/>
  </node>
  <node label="POLD3" id="-263">
    <att type="string" name="canonicalName" value="POLD3"/>
    <graphics type="ELLIPSE" h="40.0" w="40.0" x="2071.578369140625" y="1333.2176513671875" fill="#0000ff" width="1" outline="#ffffff"/>
  </node>
  <node label="MAD2L1" id="-262">
    <att type="string" name="canonicalName" value="MAD2L1"/>
    <graphics type="ELLIPSE" h="40.0" w="40.0" x="2302.818359375" y="1741.625244140625" fill="#0000ff" width="1" outline="#ffffff"/>
  </node>
  <node label="PIF1" id="-261">
    <att type="string" name="canonicalName" value="PIF1"/>
    <graphics type="ELLIPSE" h="40.0" w="40.0" x="1933.216064453125" y="1183.13720703125" fill="#0000ff" width="1" outline="#ffffff"/>
  </node>
  <node label="RTF1" id="-260">
    <att type="string" name="canonicalName" value="RTF1"/>
    <graphics type="ELLIPSE" h="40.0" w="40.0" x="2213.55322265625" y="1592.8929443359375" fill="#0000ff" width="1" outline="#ffffff"/>
  </node>
  <node label="MED31" id="-259">
    <att type="string" name="canonicalName" value="MED31"/>
    <graphics type="ELLIPSE" h="40.0" w="40.0" x="2129.849609375" y="1591.458984375" fill="#0000ff" width="1" outline="#ffffff"/>
  </node>
  <node label="RBBP4 RBBP7" id="-258">
    <att type="string" name="canonicalName" value="RBBP4 RBBP7"/>
    <graphics type="ELLIPSE" h="40.0" w="40.0" x="2358.72998046875" y="1438.83984375" fill="#0000ff" width="1" outline="#ffffff"/>
  </node>
  <node label="VPS72" id="-257">
    <att type="string" name="canonicalName" value="VPS72"/>
    <graphics type="ELLIPSE" h="40.0" w="40.0" x="2232.322021484375" y="1712.9732666015625" fill="#0000ff" width="1" outline="#ffffff"/>
  </node>
  <node label="POLE3" id="-256">
    <att type="string" name="canonicalName" value="POLE3"/>
    <graphics type="ELLIPSE" h="40.0" w="40.0" x="2196.409423828125" y="822.5076904296875" fill="#0000ff" width="1" outline="#ffffff"/>
  </node>
  <node label="NP_076999.1" id="-255">
    <att type="string" name="canonicalName" value="NP_076999.1"/>
    <graphics type="ELLIPSE" h="40.0" w="40.0" x="2141.9833984375" y="1509.9921875" fill="#0000ff" width="1" outline="#ffffff"/>
  </node>
  <node label="POLE4" id="-254">
    <att type="string" name="canonicalName" value="POLE4"/>
    <graphics type="ELLIPSE" h="40.0" w="40.0" x="2318.564453125" y="650.4664306640625" fill="#0000ff" width="1" outline="#ffffff"/>
  </node>
  <node label="HIRA" id="-253">
    <att type="string" name="canonicalName" value="HIRA"/>
    <graphics type="ELLIPSE" h="40.0" w="40.0" x="2073.99169921875" y="1442.009033203125" fill="#0000ff" width="1" outline="#ffffff"/>
  </node>
  <node label="CCNB2" id="-252">
    <att type="string" name="canonicalName" value="CCNB2"/>
    <graphics type="ELLIPSE" h="40.0" w="40.0" x="2270.726318359375" y="1581.131103515625" fill="#0000ff" width="1" outline="#ffffff"/>
  </node>
  <node label="CCS" id="-251">
    <att type="string" name="canonicalName" value="CCS"/>
    <graphics type="ELLIPSE" h="40.0" w="40.0" x="2197.941162109375" y="1414.6151123046875" fill="#0000ff" width="1" outline="#ffffff"/>
  </node>
  <node label="ASF1A ASF1B" id="-250">
    <att type="string" name="canonicalName" value="ASF1A ASF1B"/>
    <graphics type="ELLIPSE" h="40.0" w="40.0" x="2095.52099609375" y="1410.5167236328125" fill="#0000ff" width="1" outline="#ffffff"/>
  </node>
  <node label="USP14" id="-249">
    <att type="string" name="canonicalName" value="USP14"/>
    <graphics type="ELLIPSE" h="40.0" w="40.0" x="2374.476318359375" y="1660.0843505859375" fill="#0000ff" width="1" outline="#ffffff"/>
  </node>
  <node label="TUSC4" id="-248">
    <att type="string" name="canonicalName" value="TUSC4"/>
    <graphics type="ELLIPSE" h="40.0" w="40.0" x="2100.9404296875" y="1825.763427734375" fill="#0000ff" width="1" outline="#ffffff"/>
  </node>
  <node label="RNF40" id="-247">
    <att type="string" name="canonicalName" value="RNF40"/>
    <graphics type="ELLIPSE" h="40.0" w="40.0" x="2115.16845703125" y="1741.6578369140625" fill="#0000ff" width="1" outline="#ffffff"/>
  </node>
  <node label="WDR5 WDR5B" id="-246">
    <att type="string" name="canonicalName" value="WDR5 WDR5B"/>
    <graphics type="ELLIPSE" h="40.0" w="40.0" x="2345.116943359375" y="1552.461181640625" fill="#0000ff" width="1" outline="#ffffff"/>
  </node>
  <node label="ATG16L1" id="-245">
    <att type="string" name="canonicalName" value="ATG16L1"/>
    <graphics type="ELLIPSE" h="40.0" w="40.0" x="2378.8798828125" y="1563.669189453125" fill="#0000ff" width="1" outline="#ffffff"/>
  </node>
  <node label="RFC4" id="-244">
    <att type="string" name="canonicalName" value="RFC4"/>
    <graphics type="ELLIPSE" h="40.0" w="40.0" x="1953.0430908203125" y="705.2142944335938" fill="#0000ff" width="1" outline="#ffffff"/>
  </node>
  <node label="SSRP1" id="-243">
    <att type="string" name="canonicalName" value="SSRP1"/>
    <graphics type="ELLIPSE" h="40.0" w="40.0" x="1695.3876953125" y="1257.389404296875" fill="#0000ff" width="1" outline="#ffffff"/>
  </node>
  <node label="EIF2S1" id="-242">
    <att type="string" name="canonicalName" value="EIF2S1"/>
    <graphics type="ELLIPSE" h="40.0" w="40.0" x="1111.41943359375" y="549.4724731445312" fill="#0000ff" width="1" outline="#ffffff"/>
  </node>
  <node label="NIPBL" id="-241">
    <att type="string" name="canonicalName" value="NIPBL"/>
    <graphics type="ELLIPSE" h="40.0" w="40.0" x="772.8663330078125" y="354.3840026855469" fill="#0000ff" width="1" outline="#ffffff"/>
  </node>
  <node label="EIF3B" id="-240">
    <att type="string" name="canonicalName" value="EIF3B"/>
    <graphics type="ELLIPSE" h="40.0" w="40.0" x="776.7269897460938" y="544.8465576171875" fill="#0000ff" width="1" outline="#ffffff"/>
  </node>
  <node label="VCP" id="-239">
    <att type="string" name="canonicalName" value="VCP"/>
    <graphics type="ELLIPSE" h="40.0" w="40.0" x="194.89739990234375" y="2132.75439453125" fill="#0000ff" width="1" outline="#ffffff"/>
  </node>
  <node label="DNAJA2" id="-238">
    <att type="string" name="canonicalName" value="DNAJA2"/>
    <graphics type="ELLIPSE" h="40.0" w="40.0" x="2264.060791015625" y="1832.2890625" fill="#0000ff" width="1" outline="#ffffff"/>
  </node>
  <node label="STIP1" id="-237">
    <att type="string" name="canonicalName" value="STIP1"/>
    <graphics type="ELLIPSE" h="40.0" w="40.0" x="1642.6986083984375" y="2106.69970703125" fill="#0000ff" width="1" outline="#ffffff"/>
  </node>
  <node label="VAMP4" id="-236">
    <att type="string" name="canonicalName" value="VAMP4"/>
    <graphics type="ELLIPSE" h="40.0" w="40.0" x="1429.158203125" y="2154.910888671875" fill="#0000ff" width="1" outline="#ffffff"/>
  </node>
  <node label="WIPI2 WIPI1" id="-235">
    <att type="string" name="canonicalName" value="WIPI2 WIPI1"/>
    <graphics type="ELLIPSE" h="40.0" w="40.0" x="1524.426513671875" y="2967.800048828125" fill="#0000ff" width="1" outline="#ffffff"/>
  </node>
  <node label="NARS2" id="-234">
    <att type="string" name="canonicalName" value="NARS2"/>
    <graphics type="ELLIPSE" h="40.0" w="40.0" x="2124.669921875" y="2283.127685546875" fill="#0000ff" width="1" outline="#ffffff"/>
  </node>
  <node label="TRMU" id="-233">
    <att type="string" name="canonicalName" value="TRMU"/>
    <graphics type="ELLIPSE" h="40.0" w="40.0" x="2159.281982421875" y="2085.1708984375" fill="#0000ff" width="1" outline="#ffffff"/>
  </node>
  <node label="EXOC2" id="-232">
    <att type="string" name="canonicalName" value="EXOC2"/>
    <graphics type="ELLIPSE" h="40.0" w="40.0" x="911.1727905273438" y="1555.1243896484375" fill="#0000ff" width="1" outline="#ffffff"/>
  </node>
  <node label="NAPA NAPB" id="-231">
    <att type="string" name="canonicalName" value="NAPA NAPB"/>
    <graphics type="ELLIPSE" h="40.0" w="40.0" x="419.26898193359375" y="1782.4493408203125" fill="#0000ff" width="1" outline="#ffffff"/>
  </node>
  <node label="UTP3" id="-230">
    <att type="string" name="canonicalName" value="UTP3"/>
    <graphics type="ELLIPSE" h="40.0" w="40.0" x="173.9075164794922" y="1688.5738525390625" fill="#0000ff" width="1" outline="#ffffff"/>
  </node>
  <node label="RPIA" id="-229">
    <att type="string" name="canonicalName" value="RPIA"/>
    <graphics type="ELLIPSE" h="40.0" w="40.0" x="944.4452514648438" y="1847.2821044921875" fill="#0000ff" width="1" outline="#ffffff"/>
  </node>
  <node label="RFC5" id="-228">
    <att type="string" name="canonicalName" value="RFC5"/>
    <graphics type="ELLIPSE" h="40.0" w="40.0" x="188.33763122558594" y="1781.841064453125" fill="#0000ff" width="1" outline="#ffffff"/>
  </node>
  <node label="NPLOC4" id="-227">
    <att type="string" name="canonicalName" value="NPLOC4"/>
    <graphics type="ELLIPSE" h="40.0" w="39.999969482421875" x="520.7525177001953" y="1853.935302734375" fill="#0000ff" width="1" outline="#ffffff"/>
  </node>
  <node label="PIP5K1C PIP5K1A" id="-226">
    <att type="string" name="canonicalName" value="PIP5K1C PIP5K1A"/>
    <graphics type="ELLIPSE" h="40.0" w="40.0" x="1775.8671875" y="2094.630126953125" fill="#0000ff" width="1" outline="#ffffff"/>
  </node>
  <node label="PMPCB UQCRC1" id="-225">
    <att type="string" name="canonicalName" value="PMPCB UQCRC1"/>
    <graphics type="ELLIPSE" h="40.0" w="40.0" x="156.1536865234375" y="1762.470703125" fill="#0000ff" width="1" outline="#ffffff"/>
  </node>
  <node label="PIGF" id="-224">
    <att type="string" name="canonicalName" value="PIGF"/>
    <graphics type="ELLIPSE" h="40.0" w="40.0" x="193.67715454101562" y="1815.4893798828125" fill="#0000ff" width="1" outline="#ffffff"/>
  </node>
  <node label="SC4MOL" id="-223">
    <att type="string" name="canonicalName" value="SC4MOL"/>
    <graphics type="ELLIPSE" h="40.0" w="40.0" x="212.18569946289062" y="1756.154296875" fill="#0000ff" width="1" outline="#ffffff"/>
  </node>
  <node label="FBL ENSP00000339522" id="-222">
    <att type="string" name="canonicalName" value="FBL ENSP00000339522"/>
    <graphics type="ELLIPSE" h="40.0" w="40.0" x="544.415283203125" y="1621.1744384765625" fill="#0000ff" width="1" outline="#ffffff"/>
  </node>
  <node label="SEC31A" id="-221">
    <att type="string" name="canonicalName" value="SEC31A"/>
    <graphics type="ELLIPSE" h="40.0" w="40.0" x="639.0377197265625" y="2460.761962890625" fill="#0000ff" width="1" outline="#ffffff"/>
  </node>
  <node label="RAB11A" id="-220">
    <att type="string" name="canonicalName" value="RAB11A"/>
    <graphics type="ELLIPSE" h="40.0" w="40.0" x="1069.3260498046875" y="2224.1787109375" fill="#0000ff" width="1" outline="#ffffff"/>
  </node>
  <node label="SEC23B SEC23A" id="-219">
    <att type="string" name="canonicalName" value="SEC23B SEC23A"/>
    <graphics type="ELLIPSE" h="40.0" w="40.0" x="831.4577026367188" y="2304.673095703125" fill="#0000ff" width="1" outline="#ffffff"/>
  </node>
  <node label="SEC13" id="-218">
    <att type="string" name="canonicalName" value="SEC13"/>
    <graphics type="ELLIPSE" h="40.0" w="40.0" x="736.8295288085938" y="2537.256103515625" fill="#0000ff" width="1" outline="#ffffff"/>
  </node>
  <node label="ERCC3" id="-217">
    <att type="string" name="canonicalName" value="ERCC3"/>
    <graphics type="ELLIPSE" h="40.0" w="40.0" x="1091.45654296875" y="1854.3446044921875" fill="#0000ff" width="1" outline="#ffffff"/>
  </node>
  <node label="YIPF5" id="-216">
    <att type="string" name="canonicalName" value="YIPF5"/>
    <graphics type="ELLIPSE" h="40.0" w="40.0" x="832.1699829101562" y="2111.384765625" fill="#0000ff" width="1" outline="#ffffff"/>
  </node>
  <node label="TIMM50" id="-215">
    <att type="string" name="canonicalName" value="TIMM50"/>
    <graphics type="ELLIPSE" h="40.0" w="40.0" x="241.56362915039062" y="1180.613525390625" fill="#0000ff" width="1" outline="#ffffff"/>
  </node>
  <node label="GTF2H1" id="-214">
    <att type="string" name="canonicalName" value="GTF2H1"/>
    <graphics type="ELLIPSE" h="40.0" w="40.0" x="429.7818298339844" y="1303.0010986328125" fill="#0000ff" width="1" outline="#ffffff"/>
  </node>
  <node label="NP_001083061.1 NP_001087202.1" id="-213">
    <att type="string" name="canonicalName" value="NP_001083061.1 NP_001087202.1"/>
    <graphics type="ELLIPSE" h="40.0" w="40.0" x="339.69915771484375" y="1466.17822265625" fill="#0000ff" width="1" outline="#ffffff"/>
  </node>
  <node label="CSTF2" id="-212">
    <att type="string" name="canonicalName" value="CSTF2"/>
    <graphics type="ELLIPSE" h="40.0" w="40.0" x="619.8715209960938" y="1377.1546630859375" fill="#0000ff" width="1" outline="#ffffff"/>
  </node>
  <node label="NVL" id="-211">
    <att type="string" name="canonicalName" value="NVL"/>
    <graphics type="ELLIPSE" h="40.0" w="40.0" x="938.005126953125" y="901.930908203125" fill="#0000ff" width="1" outline="#ffffff"/>
  </node>
  <node label="ERCC2" id="-210">
    <att type="string" name="canonicalName" value="ERCC2"/>
    <graphics type="ELLIPSE" h="40.0" w="40.0" x="1170.2744140625" y="1452.5941162109375" fill="#0000ff" width="1" outline="#ffffff"/>
  </node>
  <node label="PDS5B" id="-209">
    <att type="string" name="canonicalName" value="PDS5B"/>
    <graphics type="ELLIPSE" h="40.0" w="40.0" x="878.1487426757812" y="1149.37890625" fill="#0000ff" width="1" outline="#ffffff"/>
  </node>
  <node label="MVD" id="-208">
    <att type="string" name="canonicalName" value="MVD"/>
    <graphics type="ELLIPSE" h="40.0" w="40.0" x="207.4606170654297" y="1319.0509033203125" fill="#0000ff" width="1" outline="#ffffff"/>
  </node>
  <node label="PIGN" id="-207">
    <att type="string" name="canonicalName" value="PIGN"/>
    <graphics type="ELLIPSE" h="40.0" w="40.0" x="247.46359252929688" y="1318.3516845703125" fill="#0000ff" width="1" outline="#ffffff"/>
  </node>
  <node label="DMAP1" id="-206">
    <att type="string" name="canonicalName" value="DMAP1"/>
    <graphics type="ELLIPSE" h="40.0" w="40.0" x="223.95896911621094" y="1244.30224609375" fill="#0000ff" width="1" outline="#ffffff"/>
  </node>
  <node label="HSD17B7 HSD17B7P2" id="-205">
    <att type="string" name="canonicalName" value="HSD17B7 HSD17B7P2"/>
    <graphics type="ELLIPSE" h="40.0" w="40.00001525878906" x="271.29122161865234" y="1202.0196533203125" fill="#0000ff" width="1" outline="#ffffff"/>
  </node>
  <node label="ENO1" id="-204">
    <att type="string" name="canonicalName" value="ENO1"/>
    <graphics type="ELLIPSE" h="40.0" w="40.0" x="747.2583618164062" y="1003.0667724609375" fill="#0000ff" width="1" outline="#ffffff"/>
  </node>
  <node label="CPSF2" id="-203">
    <att type="string" name="canonicalName" value="CPSF2"/>
    <graphics type="ELLIPSE" h="40.0" w="39.99998474121094" x="240.88343048095703" y="1219.88818359375" fill="#0000ff" width="1" outline="#ffffff"/>
  </node>
  <node label="CDC16" id="-202">
    <att type="string" name="canonicalName" value="CDC16"/>
    <graphics type="ELLIPSE" h="40.0" w="40.0" x="1314.6668701171875" y="1538.0577392578125" fill="#0000ff" width="1" outline="#ffffff"/>
  </node>
  <node label="NIP7" id="-201">
    <att type="string" name="canonicalName" value="NIP7"/>
    <graphics type="ELLIPSE" h="40.0" w="40.0" x="666.4503173828125" y="1292.1595458984375" fill="#0000ff" width="1" outline="#ffffff"/>
  </node>
  <node label="CEBPZ" id="-200">
    <att type="string" name="canonicalName" value="CEBPZ"/>
    <graphics type="ELLIPSE" h="40.0" w="40.0" x="135.55044555664062" y="1172.4385986328125" fill="#0000ff" width="1" outline="#ffffff"/>
  </node>
  <node label="EIF4A3" id="-199">
    <att type="string" name="canonicalName" value="EIF4A3"/>
    <graphics type="ELLIPSE" h="40.0" w="40.00000190734863" x="31.521533012390137" y="1734.38330078125" fill="#0000ff" width="1" outline="#ffffff"/>
  </node>
  <node label="RNASEH2A" id="-198">
    <att type="string" name="canonicalName" value="RNASEH2A"/>
    <graphics type="ELLIPSE" h="40.0" w="40.0" x="1385.1268310546875" y="1090.8017578125" fill="#0000ff" width="1" outline="#ffffff"/>
  </node>
  <node label="REXON" id="-197">
    <att type="string" name="canonicalName" value="REXON"/>
    <graphics type="ELLIPSE" h="40.0" w="40.0" x="156.10606384277344" y="1594.2535400390625" fill="#0000ff" width="1" outline="#ffffff"/>
  </node>
  <node label="C8orf53" id="-196">
    <att type="string" name="canonicalName" value="C8orf53"/>
    <graphics type="ELLIPSE" h="40.0" w="40.0" x="345.7611083984375" y="1579.674560546875" fill="#0000ff" width="1" outline="#ffffff"/>
  </node>
  <node label="ABT1" id="-195">
    <att type="string" name="canonicalName" value="ABT1"/>
    <graphics type="ELLIPSE" h="40.0" w="40.0" x="314.333251953125" y="1571.719482421875" fill="#0000ff" width="1" outline="#ffffff"/>
  </node>
  <node label="UTP11L" id="-194">
    <att type="string" name="canonicalName" value="UTP11L"/>
    <graphics type="ELLIPSE" h="40.0" w="40.0" x="312.9573059082031" y="1537.453369140625" fill="#0000ff" width="1" outline="#ffffff"/>
  </node>
  <node label="GTF2F2" id="-193">
    <att type="string" name="canonicalName" value="GTF2F2"/>
    <graphics type="ELLIPSE" h="40.0" w="40.0" x="206.28677368164062" y="1443.8565673828125" fill="#0000ff" width="1" outline="#ffffff"/>
  </node>
  <node label="SNRPD3" id="-192">
    <att type="string" name="canonicalName" value="SNRPD3"/>
    <graphics type="ELLIPSE" h="40.0" w="40.0" x="401.296142578125" y="1956.5166015625" fill="#0000ff" width="1" outline="#ffffff"/>
  </node>
  <node label="SNRPD2" id="-191">
    <att type="string" name="canonicalName" value="SNRPD2"/>
    <graphics type="ELLIPSE" h="40.0" w="40.0" x="199.3373260498047" y="1529.903076171875" fill="#0000ff" width="1" outline="#ffffff"/>
  </node>
  <node label="CSTF3" id="-190">
    <att type="string" name="canonicalName" value="CSTF3"/>
    <graphics type="ELLIPSE" h="40.0" w="40.0" x="349.883544921875" y="1376.687255859375" fill="#0000ff" width="1" outline="#ffffff"/>
  </node>
  <node label="PLRG1" id="-189">
    <att type="string" name="canonicalName" value="PLRG1"/>
    <graphics type="ELLIPSE" h="40.0" w="40.0" x="194.81796264648438" y="1488.9434814453125" fill="#0000ff" width="1" outline="#ffffff"/>
  </node>
  <node label="PES1" id="-188">
    <att type="string" name="canonicalName" value="PES1"/>
    <graphics type="ELLIPSE" h="40.0" w="40.0" x="926.3701171875" y="965.281005859375" fill="#0000ff" width="1" outline="#ffffff"/>
  </node>
  <node label="NOC2L" id="-187">
    <att type="string" name="canonicalName" value="NOC2L"/>
    <graphics type="ELLIPSE" h="40.0" w="40.0" x="453.4734802246094" y="1215.0062255859375" fill="#0000ff" width="1" outline="#ffffff"/>
  </node>
  <node label="NGDN" id="-186">
    <att type="string" name="canonicalName" value="NGDN"/>
    <graphics type="ELLIPSE" h="40.0" w="39.99998474121094" x="251.8511734008789" y="1608.36181640625" fill="#0000ff" width="1" outline="#ffffff"/>
  </node>
  <node label="DDX27" id="-185">
    <att type="string" name="canonicalName" value="DDX27"/>
    <graphics type="ELLIPSE" h="40.0" w="40.0" x="455.9366149902344" y="1181.875" fill="#0000ff" width="1" outline="#ffffff"/>
  </node>
  <node label="CDS2 CDS1" id="-184">
    <att type="string" name="canonicalName" value="CDS2 CDS1"/>
    <graphics type="ELLIPSE" h="40.0" w="40.0" x="403.07330322265625" y="1388.3193359375" fill="#0000ff" width="1" outline="#ffffff"/>
  </node>
  <node label="TRNT1" id="-183">
    <att type="string" name="canonicalName" value="TRNT1"/>
    <graphics type="ELLIPSE" h="40.0" w="40.0" x="371.60748291015625" y="1333.597412109375" fill="#0000ff" width="1" outline="#ffffff"/>
  </node>
  <node label="NP_775269.1" id="-182">
    <att type="string" name="canonicalName" value="NP_775269.1"/>
    <graphics type="ELLIPSE" h="40.0" w="40.0" x="635.8011474609375" y="1410.826416015625" fill="#0000ff" width="1" outline="#ffffff"/>
  </node>
  <node label="RAB1C" id="-181">
    <att type="string" name="canonicalName" value="RAB1C"/>
    <graphics type="ELLIPSE" h="40.0" w="40.0" x="991.9598388671875" y="1774.1207275390625" fill="#0000ff" width="1" outline="#ffffff"/>
  </node>
  <node label="GDI1" id="-180">
    <att type="string" name="canonicalName" value="GDI1"/>
    <graphics type="ELLIPSE" h="40.0" w="40.0" x="792.0380249023438" y="1728.4384765625" fill="#0000ff" width="1" outline="#ffffff"/>
  </node>
  <node label="TRMT5" id="-179">
    <att type="string" name="canonicalName" value="TRMT5"/>
    <graphics type="ELLIPSE" h="40.0" w="40.0" x="592.215576171875" y="1229.29833984375" fill="#0000ff" width="1" outline="#ffffff"/>
  </node>
  <node label="TAF10" id="-178">
    <att type="string" name="canonicalName" value="TAF10"/>
    <graphics type="ELLIPSE" h="40.0" w="40.0" x="540.4999389648438" y="1276.125732421875" fill="#0000ff" width="1" outline="#ffffff"/>
  </node>
  <node label="PIGC" id="-177">
    <att type="string" name="canonicalName" value="PIGC"/>
    <graphics type="ELLIPSE" h="40.0" w="40.0" x="663.718994140625" y="1188.7032470703125" fill="#0000ff" width="1" outline="#ffffff"/>
  </node>
  <node label="CDC45L" id="-176">
    <att type="string" name="canonicalName" value="CDC45L"/>
    <graphics type="ELLIPSE" h="40.0" w="40.0" x="2005.8895263671875" y="1362.716796875" fill="#0000ff" width="1" outline="#ffffff"/>
  </node>
  <node label="TRAPPC6B TRAPPC6A" id="-175">
    <att type="string" name="canonicalName" value="TRAPPC6B TRAPPC6A"/>
    <graphics type="ELLIPSE" h="40.0" w="40.0" x="1065.941650390625" y="2121.073974609375" fill="#0000ff" width="1" outline="#ffffff"/>
  </node>
  <node label="COPG ENSP00000331218" id="-174">
    <att type="string" name="canonicalName" value="COPG ENSP00000331218"/>
    <graphics type="ELLIPSE" h="40.0" w="40.0" x="1161.2056884765625" y="2287.078857421875" fill="#0000ff" width="1" outline="#ffffff"/>
  </node>
  <node label="SEC22A" id="-173">
    <att type="string" name="canonicalName" value="SEC22A"/>
    <graphics type="ELLIPSE" h="40.0" w="40.0" x="1765.8052978515625" y="1868.5084228515625" fill="#0000ff" width="1" outline="#ffffff"/>
  </node>
  <node label="STXBP1S TXBP2 STXBP3" id="-172">
    <att type="string" name="canonicalName" value="STXBP1S TXBP2 STXBP3"/>
    <graphics type="ELLIPSE" h="40.0" w="40.0" x="921.1088256835938" y="1365.86572265625" fill="#0000ff" width="1" outline="#ffffff"/>
  </node>
  <node label="TRAPPC3" id="-171">
    <att type="string" name="canonicalName" value="TRAPPC3"/>
    <graphics type="ELLIPSE" h="40.0" w="40.0" x="884.5087280273438" y="1715.6705322265625" fill="#0000ff" width="1" outline="#ffffff"/>
  </node>
  <node label="EXOC8" id="-170">
    <att type="string" name="canonicalName" value="EXOC8"/>
    <graphics type="ELLIPSE" h="40.0" w="40.0" x="853.9945068359375" y="1295.2493896484375" fill="#0000ff" width="1" outline="#ffffff"/>
  </node>
  <node label="DCUN1D1" id="-169">
    <att type="string" name="canonicalName" value="DCUN1D1"/>
    <graphics type="ELLIPSE" h="40.0" w="40.0" x="363.4300537109375" y="1958.0443115234375" fill="#0000ff" width="1" outline="#ffffff"/>
  </node>
  <node label="SKP1A" id="-168">
    <att type="string" name="canonicalName" value="SKP1A"/>
    <graphics type="ELLIPSE" h="39.9998779296875" w="40.0" x="1508.72509765625" y="2033.4194946289062" fill="#0000ff" width="1" outline="#ffffff"/>
  </node>
  <node label="UBE2B" id="-167">
    <att type="string" name="canonicalName" value="UBE2B"/>
    <graphics type="ELLIPSE" h="40.0" w="40.0" x="2279.93408203125" y="1543.2303466796875" fill="#0000ff" width="1" outline="#ffffff"/>
  </node>
  <node label="PSMB2" id="-166">
    <att type="string" name="canonicalName" value="PSMB2"/>
    <graphics type="ELLIPSE" h="40.0" w="40.0" x="2612.374267578125" y="632.0670776367188" fill="#0000ff" width="1" outline="#ffffff"/>
  </node>
  <node label="MYBBP1A" id="-165">
    <att type="string" name="canonicalName" value="MYBBP1A"/>
    <graphics type="ELLIPSE" h="40.0" w="40.0" x="436.13665771484375" y="1376.3408203125" fill="#0000ff" width="1" outline="#ffffff"/>
  </node>
  <node label="CUL1" id="-164">
    <att type="string" name="canonicalName" value="CUL1"/>
    <graphics type="ELLIPSE" h="40.0" w="40.0" x="808.1373901367188" y="1845.396728515625" fill="#0000ff" width="1" outline="#ffffff"/>
  </node>
  <node label="NP_689929.1" id="-163">
    <att type="string" name="canonicalName" value="NP_689929.1"/>
    <graphics type="ELLIPSE" h="40.0" w="40.0" x="1930.93994140625" y="1423.71240234375" fill="#0000ff" width="1" outline="#ffffff"/>
  </node>
  <node label="ZDHHC4" id="-162">
    <att type="string" name="canonicalName" value="ZDHHC4"/>
    <graphics type="ELLIPSE" h="40.0" w="40.0" x="1603.21337890625" y="2261.508544921875" fill="#0000ff" width="1" outline="#ffffff"/>
  </node>
  <node label="ATP2C1 ATP2C2" id="-161">
    <att type="string" name="canonicalName" value="ATP2C1 ATP2C2"/>
    <graphics type="ELLIPSE" h="40.0" w="40.0" x="1673.4283447265625" y="1682.7017822265625" fill="#0000ff" width="1" outline="#ffffff"/>
  </node>
  <node label="CAPZB" id="-160">
    <att type="string" name="canonicalName" value="CAPZB"/>
    <graphics type="ELLIPSE" h="40.0" w="40.0" x="1954.6844482421875" y="1891.1031494140625" fill="#0000ff" width="1" outline="#ffffff"/>
  </node>
  <node label="CAPZA1" id="-159">
    <att type="string" name="canonicalName" value="CAPZA1"/>
    <graphics type="ELLIPSE" h="40.0" w="40.0" x="1827.1025390625" y="1948.6058349609375" fill="#0000ff" width="1" outline="#ffffff"/>
  </node>
  <node label="PPP6C" id="-158">
    <att type="string" name="canonicalName" value="PPP6C"/>
    <graphics type="ELLIPSE" h="40.0" w="40.0" x="2201.39501953125" y="1146.3106689453125" fill="#0000ff" width="1" outline="#ffffff"/>
  </node>
  <node label="POLR1C" id="-157">
    <att type="string" name="canonicalName" value="POLR1C"/>
    <graphics type="ELLIPSE" h="40.0" w="40.0" x="851.6821899414062" y="1446.97998046875" fill="#0000ff" width="1" outline="#ffffff"/>
  </node>
  <node label="FLAD1" id="-156">
    <att type="string" name="canonicalName" value="FLAD1"/>
    <graphics type="ELLIPSE" h="40.0" w="40.0" x="972.1348266601562" y="1242.5758056640625" fill="#0000ff" width="1" outline="#ffffff"/>
  </node>
  <node label="DDX54" id="-155">
    <att type="string" name="canonicalName" value="DDX54"/>
    <graphics type="ELLIPSE" h="40.0" w="40.0" x="659.4046630859375" y="1496.629150390625" fill="#0000ff" width="1" outline="#ffffff"/>
  </node>
  <node label="CDC42" id="-154">
    <att type="string" name="canonicalName" value="CDC42"/>
    <graphics type="ELLIPSE" h="40.0" w="40.0" x="1444.552978515625" y="1592.792724609375" fill="#0000ff" width="1" outline="#ffffff"/>
  </node>
  <node label="NUP155" id="-153">
    <att type="string" name="canonicalName" value="NUP155"/>
    <graphics type="ELLIPSE" h="40.0" w="40.0" x="827.3740844726562" y="221.23471069335938" fill="#0000ff" width="1" outline="#ffffff"/>
  </node>
  <node label="NUP93" id="-152">
    <att type="string" name="canonicalName" value="NUP93"/>
    <graphics type="ELLIPSE" h="40.0" w="40.0" x="743.4867553710938" y="228.3921661376953" fill="#0000ff" width="1" outline="#ffffff"/>
  </node>
  <node label="CRNKL1" id="-151">
    <att type="string" name="canonicalName" value="CRNKL1"/>
    <graphics type="ELLIPSE" h="40.0" w="40.0" x="585.1898803710938" y="645.9672241210938" fill="#0000ff" width="1" outline="#ffffff"/>
  </node>
  <node label="XAB2" id="-150">
    <att type="string" name="canonicalName" value="XAB2"/>
    <graphics type="ELLIPSE" h="40.0" w="40.0" x="618.7026977539062" y="373.9826354980469" fill="#0000ff" width="1" outline="#ffffff"/>
  </node>
  <node label="NP_689969.2" id="-149">
    <att type="string" name="canonicalName" value="NP_689969.2"/>
    <graphics type="ELLIPSE" h="40.0" w="40.0" x="543.1643676757812" y="433.3184814453125" fill="#0000ff" width="1" outline="#ffffff"/>
  </node>
  <node label="KIN" id="-148">
    <att type="string" name="canonicalName" value="KIN"/>
    <graphics type="ELLIPSE" h="40.0" w="40.0" x="588.2337036132812" y="726.1943359375" fill="#0000ff" width="1" outline="#ffffff"/>
  </node>
  <node label="RPA2" id="-147">
    <att type="string" name="canonicalName" value="RPA2"/>
    <graphics type="ELLIPSE" h="40.0" w="40.0" x="797.143798828125" y="840.279296875" fill="#0000ff" width="1" outline="#ffffff"/>
  </node>
  <node label="KPNB1" id="-146">
    <att type="string" name="canonicalName" value="KPNB1"/>
    <graphics type="ELLIPSE" h="40.0" w="40.0" x="744.6627197265625" y="317.4318542480469" fill="#0000ff" width="1" outline="#ffffff"/>
  </node>
  <node label="PIGW" id="-145">
    <att type="string" name="canonicalName" value="PIGW"/>
    <graphics type="ELLIPSE" h="40.0" w="40.0" x="580.1568603515625" y="414.08209228515625" fill="#0000ff" width="1" outline="#ffffff"/>
  </node>
  <node label="PIGB" id="-144">
    <att type="string" name="canonicalName" value="PIGB"/>
    <graphics type="ELLIPSE" h="40.0" w="40.0" x="640.2849731445312" y="399.33319091796875" fill="#0000ff" width="1" outline="#ffffff"/>
  </node>
  <node label="FREQ" id="-143">
    <att type="string" name="canonicalName" value="FREQ"/>
    <graphics type="ELLIPSE" h="40.0" w="40.0" x="689.015380859375" y="360.8318786621094" fill="#0000ff" width="1" outline="#ffffff"/>
  </node>
  <node label="CDC40" id="-142">
    <att type="string" name="canonicalName" value="CDC40"/>
    <graphics type="ELLIPSE" h="40.0" w="40.0" x="712.15673828125" y="551.3861083984375" fill="#0000ff" width="1" outline="#ffffff"/>
  </node>
  <node label="HMGB2" id="-141">
    <att type="string" name="canonicalName" value="HMGB2"/>
    <graphics type="ELLIPSE" h="40.0" w="40.0" x="1782.8758544921875" y="1160.9759521484375" fill="#0000ff" width="1" outline="#ffffff"/>
  </node>
  <node label="TBP TBPL2" id="-140">
    <att type="string" name="canonicalName" value="TBP TBPL2"/>
    <graphics type="ELLIPSE" h="40.0" w="40.0" x="1889.35693359375" y="889.905517578125" fill="#0000ff" width="1" outline="#ffffff"/>
  </node>
  <node label="UBE2I" id="-139">
    <att type="string" name="canonicalName" value="UBE2I"/>
    <graphics type="ELLIPSE" h="40.0" w="40.0" x="1553.2470703125" y="909.2760009765625" fill="#0000ff" width="1" outline="#ffffff"/>
  </node>
  <node label="FEN1" id="-138">
    <att type="string" name="canonicalName" value="FEN1"/>
    <graphics type="ELLIPSE" h="40.0" w="39.9998779296875" x="2060.1382446289062" y="1235.7427978515625" fill="#0000ff" width="1" outline="#ffffff"/>
  </node>
  <node label="ERCC1" id="-137">
    <att type="string" name="canonicalName" value="ERCC1"/>
    <graphics type="ELLIPSE" h="40.0" w="40.0" x="2012.0576171875" y="1147.001708984375" fill="#0000ff" width="1" outline="#ffffff"/>
  </node>
  <node label="ERCC4" id="-136">
    <att type="string" name="canonicalName" value="ERCC4"/>
    <graphics type="ELLIPSE" h="40.0" w="40.0" x="1767.153564453125" y="533.84521484375" fill="#0000ff" width="1" outline="#ffffff"/>
  </node>
  <node label="ATM" id="-135">
    <att type="string" name="canonicalName" value="ATM"/>
    <graphics type="ELLIPSE" h="40.0" w="40.0" x="1641.95166015625" y="710.1982421875" fill="#0000ff" width="1" outline="#ffffff"/>
  </node>
  <node label="FKBP1A" id="-134">
    <att type="string" name="canonicalName" value="FKBP1A"/>
    <graphics type="ELLIPSE" h="40.0" w="40.0" x="1448.74560546875" y="170.310791015625" fill="#0000ff" width="1" outline="#ffffff"/>
  </node>
  <node label="NP_001093246.1" id="-133">
    <att type="string" name="canonicalName" value="NP_001093246.1"/>
    <graphics type="ELLIPSE" h="40.0" w="40.0" x="1922.465576171875" y="1113.19873046875" fill="#0000ff" width="1" outline="#ffffff"/>
  </node>
  <node label="C9orf151" id="-132">
    <att type="string" name="canonicalName" value="C9orf151"/>
    <graphics type="ELLIPSE" h="40.0" w="40.0" x="631.5626831054688" y="682.3672485351562" fill="#0000ff" width="1" outline="#ffffff"/>
  </node>
  <node label="ZNF259" id="-131">
    <att type="string" name="canonicalName" value="ZNF259"/>
    <graphics type="ELLIPSE" h="40.0" w="40.0" x="691.546875" y="1131.9151611328125" fill="#0000ff" width="1" outline="#ffffff"/>
  </node>
  <node label="PDCD2L" id="-130">
    <att type="string" name="canonicalName" value="PDCD2L"/>
    <graphics type="ELLIPSE" h="40.0" w="40.0" x="586.207763671875" y="683.6405029296875" fill="#0000ff" width="1" outline="#ffffff"/>
  </node>
  <node label="CYB5R3" id="-129">
    <att type="string" name="canonicalName" value="CYB5R3"/>
    <graphics type="ELLIPSE" h="40.0" w="40.0" x="696.6798095703125" y="635.842041015625" fill="#0000ff" width="1" outline="#ffffff"/>
  </node>
  <node label="EPRS" id="-128">
    <att type="string" name="canonicalName" value="EPRS"/>
    <graphics type="ELLIPSE" h="40.000030517578125" w="40.0" x="878.2779541015625" y="500.13816833496094" fill="#0000ff" width="1" outline="#ffffff"/>
  </node>
  <node label="CIAO1" id="-127">
    <att type="string" name="canonicalName" value="CIAO1"/>
    <graphics type="ELLIPSE" h="39.99993896484375" w="40.0" x="679.743408203125" y="1025.7308654785156" fill="#0000ff" width="1" outline="#ffffff"/>
  </node>
  <node label="UTP6" id="-126">
    <att type="string" name="canonicalName" value="UTP6"/>
    <graphics type="ELLIPSE" h="40.0" w="40.0" x="674.9160766601562" y="665.8453979492188" fill="#0000ff" width="1" outline="#ffffff"/>
  </node>
  <node label="CIRH1A" id="-125">
    <att type="string" name="canonicalName" value="CIRH1A"/>
    <graphics type="ELLIPSE" h="40.0" w="40.0" x="599.2352294921875" y="1181.8756103515625" fill="#0000ff" width="1" outline="#ffffff"/>
  </node>
  <node label="UGP2" id="-124">
    <att type="string" name="canonicalName" value="UGP2"/>
    <graphics type="ELLIPSE" h="40.0" w="40.0" x="564.5427856445312" y="1176.4521484375" fill="#0000ff" width="1" outline="#ffffff"/>
  </node>
  <node label="TAF2" id="-123">
    <att type="string" name="canonicalName" value="TAF2"/>
    <graphics type="ELLIPSE" h="40.0" w="40.0" x="558.2044677734375" y="726.963623046875" fill="#0000ff" width="1" outline="#ffffff"/>
  </node>
  <node label="ENSP00000375457" id="-122">
    <att type="string" name="canonicalName" value="ENSP00000375457"/>
    <graphics type="ELLIPSE" h="40.0" w="40.000030517578125" x="525.1185760498047" y="730.5855102539062" fill="#0000ff" width="1" outline="#ffffff"/>
  </node>
  <node label="SLC25A36" id="-121">
    <att type="string" name="canonicalName" value="SLC25A36"/>
    <graphics type="ELLIPSE" h="40.0" w="40.0" x="595.3827514648438" y="1008.5780029296875" fill="#0000ff" width="1" outline="#ffffff"/>
  </node>
  <node label="DMTF1" id="-120">
    <att type="string" name="canonicalName" value="DMTF1"/>
    <graphics type="ELLIPSE" h="40.0" w="40.0" x="654.643310546875" y="738.256103515625" fill="#0000ff" width="1" outline="#ffffff"/>
  </node>
  <node label="PINX1" id="-119">
    <att type="string" name="canonicalName" value="PINX1"/>
    <graphics type="ELLIPSE" h="40.0" w="40.0" x="621.900634765625" y="649.3590087890625" fill="#0000ff" width="1" outline="#ffffff"/>
  </node>
  <node label="PWP1" id="-118">
    <att type="string" name="canonicalName" value="PWP1"/>
    <graphics type="ELLIPSE" h="40.0" w="40.0" x="602.1605224609375" y="1071.865234375" fill="#0000ff" width="1" outline="#ffffff"/>
  </node>
  <node label="GINS2" id="-117">
    <att type="string" name="canonicalName" value="GINS2"/>
    <graphics type="ELLIPSE" h="40.0" w="40.0" x="655.6212768554688" y="633.51123046875" fill="#0000ff" width="1" outline="#ffffff"/>
  </node>
  <node label="PYCR1 PYCR2 PYCRL" id="-116">
    <att type="string" name="canonicalName" value="PYCR1 PYCR2 PYCRL"/>
    <graphics type="ELLIPSE" h="40.0" w="40.0" x="657.7583618164062" y="985.6171875" fill="#0000ff" width="1" outline="#ffffff"/>
  </node>
  <node label="DNAJC19" id="-115">
    <att type="string" name="canonicalName" value="DNAJC19"/>
    <graphics type="ELLIPSE" h="40.0" w="40.0" x="600.4241333007812" y="770.7139282226562" fill="#0000ff" width="1" outline="#ffffff"/>
  </node>
  <node label="NUP205" id="-114">
    <att type="string" name="canonicalName" value="NUP205"/>
    <graphics type="ELLIPSE" h="40.0" w="40.0" x="1049.1131591796875" y="593.5814819335938" fill="#0000ff" width="1" outline="#ffffff"/>
  </node>
  <node label="NOC3L" id="-113">
    <att type="string" name="canonicalName" value="NOC3L"/>
    <graphics type="ELLIPSE" h="39.99993896484375" w="40.0" x="449.81390380859375" y="1013.3937072753906" fill="#0000ff" width="1" outline="#ffffff"/>
  </node>
  <node label="BTAF1" id="-112">
    <att type="string" name="canonicalName" value="BTAF1"/>
    <graphics type="ELLIPSE" h="40.0" w="40.0" x="1663.6170654296875" y="890.2361450195312" fill="#0000ff" width="1" outline="#ffffff"/>
  </node>
  <node label="MARS" id="-111">
    <att type="string" name="canonicalName" value="MARS"/>
    <graphics type="ELLIPSE" h="39.999969482421875" w="40.0" x="841.8709716796875" y="505.89735412597656" fill="#0000ff" width="1" outline="#ffffff"/>
  </node>
  <node label="ATR" id="-110">
    <att type="string" name="canonicalName" value="ATR"/>
    <graphics type="ELLIPSE" h="40.0" w="40.0" x="1601.6998291015625" y="1034.1572265625" fill="#0000ff" width="1" outline="#ffffff"/>
  </node>
  <node label="SPTLC2 SPTLC3" id="-109">
    <att type="string" name="canonicalName" value="SPTLC2 SPTLC3"/>
    <graphics type="ELLIPSE" h="40.0" w="40.0" x="650.8123168945312" y="703.6619262695312" fill="#0000ff" width="1" outline="#ffffff"/>
  </node>
  <node label="PIGT" id="-108">
    <att type="string" name="canonicalName" value="PIGT"/>
    <graphics type="ELLIPSE" h="40.0" w="40.0" x="699.3131103515625" y="707.4442138671875" fill="#0000ff" width="1" outline="#ffffff"/>
  </node>
  <node label="PIN1 PIN1L" id="-107">
    <att type="string" name="canonicalName" value="PIN1 PIN1L"/>
    <graphics type="ELLIPSE" h="40.0" w="40.0" x="1431.549560546875" y="517.6076049804688" fill="#0000ff" width="1" outline="#ffffff"/>
  </node>
  <node label="DOPEY1 DOPEY2" id="-106">
    <att type="string" name="canonicalName" value="DOPEY1 DOPEY2"/>
    <graphics type="ELLIPSE" h="40.0" w="40.0" x="687.073974609375" y="879.3666381835938" fill="#0000ff" width="1" outline="#ffffff"/>
  </node>
  <node label="PIGU" id="-105">
    <att type="string" name="canonicalName" value="PIGU"/>
    <graphics type="ELLIPSE" h="40.0" w="40.0" x="641.520751953125" y="872.421142578125" fill="#0000ff" width="1" outline="#ffffff"/>
  </node>
  <node label="LIG1" id="-104">
    <att type="string" name="canonicalName" value="LIG1"/>
    <graphics type="ELLIPSE" h="40.0" w="40.0" x="1566.0042724609375" y="937.4102172851562" fill="#0000ff" width="1" outline="#ffffff"/>
  </node>
  <node label="ALG14" id="-103">
    <att type="string" name="canonicalName" value="ALG14"/>
    <graphics type="ELLIPSE" h="40.0" w="40.0" x="632.4799194335938" y="1030.6873779296875" fill="#0000ff" width="1" outline="#ffffff"/>
  </node>
  <node label="SEPT7" id="-102">
    <att type="string" name="canonicalName" value="SEPT7"/>
    <graphics type="ELLIPSE" h="40.0" w="40.0" x="892.8905639648438" y="990.4774169921875" fill="#0000ff" width="1" outline="#ffffff"/>
  </node>
  <node label="CDK7" id="-101">
    <att type="string" name="canonicalName" value="CDK7"/>
    <graphics type="ELLIPSE" h="40.0" w="40.0" x="1232.126220703125" y="1587.1134033203125" fill="#0000ff" width="1" outline="#ffffff"/>
  </node>
  <node label="RAD18" id="-100">
    <att type="string" name="canonicalName" value="RAD18"/>
    <graphics type="ELLIPSE" h="40.0" w="40.0" x="1697.302001953125" y="1328.1859130859375" fill="#0000ff" width="1" outline="#ffffff"/>
  </node>
  <node label="WRNIP1" id="-99">
    <att type="string" name="canonicalName" value="WRNIP1"/>
    <graphics type="ELLIPSE" h="40.0" w="40.0" x="1711.244873046875" y="778.0927734375" fill="#0000ff" width="1" outline="#ffffff"/>
  </node>
  <node label="XRCC3" id="-98">
    <att type="string" name="canonicalName" value="XRCC3"/>
    <graphics type="ELLIPSE" h="40.0" w="40.0" x="2026.5938720703125" y="1245.63134765625" fill="#0000ff" width="1" outline="#ffffff"/>
  </node>
  <node label="RAD50" id="-97">
    <att type="string" name="canonicalName" value="RAD50"/>
    <graphics type="ELLIPSE" h="40.0" w="40.0" x="1980.5836181640625" y="1312.189208984375" fill="#0000ff" width="1" outline="#ffffff"/>
  </node>
  <node label="QRSL1" id="-96">
    <att type="string" name="canonicalName" value="QRSL1"/>
    <graphics type="ELLIPSE" h="40.0" w="40.0" x="2345.950927734375" y="739.0233154296875" fill="#0000ff" width="1" outline="#ffffff"/>
  </node>
  <node label="HISPPD1" id="-95">
    <att type="string" name="canonicalName" value="HISPPD1"/>
    <graphics type="ELLIPSE" h="40.0" w="40.0" x="2502.647216796875" y="1298.942138671875" fill="#0000ff" width="1" outline="#ffffff"/>
  </node>
  <node label="PCID2" id="-94">
    <att type="string" name="canonicalName" value="PCID2"/>
    <graphics type="ELLIPSE" h="40.0" w="40.0" x="2423.345947265625" y="1608.5126953125" fill="#0000ff" width="1" outline="#ffffff"/>
  </node>
  <node label="SOD1" id="-93">
    <att type="string" name="canonicalName" value="SOD1"/>
    <graphics type="ELLIPSE" h="40.0" w="40.0" x="1947.94677734375" y="1392.47998046875" fill="#0000ff" width="1" outline="#ffffff"/>
  </node>
  <node label="PPP2R4" id="-92">
    <att type="string" name="canonicalName" value="PPP2R4"/>
    <graphics type="ELLIPSE" h="40.0" w="40.0" x="2703.627685546875" y="814.9179077148438" fill="#0000ff" width="1" outline="#ffffff"/>
  </node>
  <node label="HDAC1" id="-91">
    <att type="string" name="canonicalName" value="HDAC1"/>
    <graphics type="ELLIPSE" h="40.0" w="40.0" x="2193.494140625" y="1498.0380859375" fill="#0000ff" width="1" outline="#ffffff"/>
  </node>
  <node label="RRM2 RRM2B" id="-90">
    <att type="string" name="canonicalName" value="RRM2 RRM2B"/>
    <graphics type="ELLIPSE" h="40.0" w="40.0" x="1902.0711669921875" y="1334.4840087890625" fill="#0000ff" width="1" outline="#ffffff"/>
  </node>
  <node label="PPA1 PPA2" id="-89">
    <att type="string" name="canonicalName" value="PPA1 PPA2"/>
    <graphics type="ELLIPSE" h="40.0" w="40.0" x="2272.38671875" y="1102.276611328125" fill="#0000ff" width="1" outline="#ffffff"/>
  </node>
  <node label="NUP107" id="-88">
    <att type="string" name="canonicalName" value="NUP107"/>
    <graphics type="ELLIPSE" h="40.0" w="40.0" x="1872.9808349609375" y="1204.3875732421875" fill="#0000ff" width="1" outline="#ffffff"/>
  </node>
  <node label="NARG1 NARG1L" id="-87">
    <att type="string" name="canonicalName" value="NARG1 NARG1L"/>
    <graphics type="ELLIPSE" h="40.0" w="40.0" x="1700.3084716796875" y="1461.32470703125" fill="#0000ff" width="1" outline="#ffffff"/>
  </node>
  <node label="MTRR" id="-86">
    <att type="string" name="canonicalName" value="MTRR"/>
    <graphics type="ELLIPSE" h="40.0" w="40.0" x="2591.18310546875" y="888.2242431640625" fill="#0000ff" width="1" outline="#ffffff"/>
  </node>
  <node label="C12orf30" id="-85">
    <att type="string" name="canonicalName" value="C12orf30"/>
    <graphics type="ELLIPSE" h="40.0" w="40.0" x="2524.880615234375" y="1456.880615234375" fill="#0000ff" width="1" outline="#ffffff"/>
  </node>
  <node label="LSM6" id="-84">
    <att type="string" name="canonicalName" value="LSM6"/>
    <graphics type="ELLIPSE" h="40.0" w="40.0001220703125" x="2036.8890991210938" y="1530.9622802734375" fill="#0000ff" width="1" outline="#ffffff"/>
  </node>
  <node label="ANAPC10" id="-83">
    <att type="string" name="canonicalName" value="ANAPC10"/>
    <graphics type="ELLIPSE" h="40.0" w="40.0" x="2314.715087890625" y="1488.0323486328125" fill="#0000ff" width="1" outline="#ffffff"/>
  </node>
  <node label="SLMAP" id="-82">
    <att type="string" name="canonicalName" value="SLMAP"/>
    <graphics type="ELLIPSE" h="40.0" w="40.0" x="2488.68017578125" y="806.1588745117188" fill="#0000ff" width="1" outline="#ffffff"/>
  </node>
  <node label="ELP4" id="-81">
    <att type="string" name="canonicalName" value="ELP4"/>
    <graphics type="ELLIPSE" h="40.0" w="40.0" x="2201.01513671875" y="1626.4156494140625" fill="#0000ff" width="1" outline="#ffffff"/>
  </node>
  <node label="ELP3" id="-80">
    <att type="string" name="canonicalName" value="ELP3"/>
    <graphics type="ELLIPSE" h="40.0" w="40.0" x="2241.25830078125" y="1551.266845703125" fill="#0000ff" width="1" outline="#ffffff"/>
  </node>
  <node label="H2AFV" id="-79">
    <att type="string" name="canonicalName" value="H2AFV"/>
    <graphics type="ELLIPSE" h="40.0" w="40.0" x="2134.64013671875" y="1676.2845458984375" fill="#0000ff" width="1" outline="#ffffff"/>
  </node>
  <node label="SMEK1 SMEK2" id="-78">
    <att type="string" name="canonicalName" value="SMEK1 SMEK2"/>
    <graphics type="ELLIPSE" h="40.0" w="40.0" x="2559.673095703125" y="950.239990234375" fill="#0000ff" width="1" outline="#ffffff"/>
  </node>
  <node label="MRE11A" id="-77">
    <att type="string" name="canonicalName" value="MRE11A"/>
    <graphics type="ELLIPSE" h="40.0" w="40.0" x="1978.796875" y="1430.1285400390625" fill="#0000ff" width="1" outline="#ffffff"/>
  </node>
  <node label="TUBA1A" id="-76">
    <att type="string" name="canonicalName" value="TUBA1A"/>
    <graphics type="ELLIPSE" h="40.0" w="40.0" x="1954.389404296875" y="1719.1229248046875" fill="#0000ff" width="1" outline="#ffffff"/>
  </node>
  <node label="RAD52" id="-75">
    <att type="string" name="canonicalName" value="RAD52"/>
    <graphics type="ELLIPSE" h="40.0" w="40.0" x="1978.10205078125" y="1369.145751953125" fill="#0000ff" width="1" outline="#ffffff"/>
  </node>
  <node label="IKBKAP" id="-74">
    <att type="string" name="canonicalName" value="IKBKAP"/>
    <graphics type="ELLIPSE" h="40.0" w="40.0" x="2297.314453125" y="1592.6529541015625" fill="#0000ff" width="1" outline="#ffffff"/>
  </node>
  <node label="RAB6C RAB6B" id="-73">
    <att type="string" name="canonicalName" value="RAB6C RAB6B"/>
    <graphics type="ELLIPSE" h="40.0" w="40.0" x="1574.997314453125" y="2441.049560546875" fill="#0000ff" width="1" outline="#ffffff"/>
  </node>
  <node label="KTI12" id="-72">
    <att type="string" name="canonicalName" value="KTI12"/>
    <graphics type="ELLIPSE" h="40.0" w="40.0" x="1571.094482421875" y="1963.2891845703125" fill="#0000ff" width="1" outline="#ffffff"/>
  </node>
  <node label="LSM1" id="-71">
    <att type="string" name="canonicalName" value="LSM1"/>
    <graphics type="ELLIPSE" h="40.0" w="40.0" x="2143.38232421875" y="1443.2901611328125" fill="#0000ff" width="1" outline="#ffffff"/>
  </node>
  <node label="MOCS3" id="-70">
    <att type="string" name="canonicalName" value="MOCS3"/>
    <graphics type="ELLIPSE" h="40.0" w="40.0" x="2002.1175537109375" y="1756.0238037109375" fill="#0000ff" width="1" outline="#ffffff"/>
  </node>
  <node label="XPO5" id="-69">
    <att type="string" name="canonicalName" value="XPO5"/>
    <graphics type="ELLIPSE" h="40.0" w="40.0" x="2440.507568359375" y="1496.4207763671875" fill="#0000ff" width="1" outline="#ffffff"/>
  </node>
  <node label="VAC14" id="-68">
    <att type="string" name="canonicalName" value="VAC14"/>
    <graphics type="ELLIPSE" h="40.0" w="40.0" x="2294.1259765625" y="1925.792236328125" fill="#0000ff" width="1" outline="#ffffff"/>
  </node>
  <node label="ATPBD3 ENSP00000379732" id="-67">
    <att type="string" name="canonicalName" value="ATPBD3 ENSP00000379732"/>
    <graphics type="ELLIPSE" h="40.0" w="40.0" x="1490.4486083984375" y="1302.3231201171875" fill="#0000ff" width="1" outline="#ffffff"/>
  </node>
  <node label="C20orf77 NP_060640.2" id="-66">
    <att type="string" name="canonicalName" value="C20orf77 NP_060640.2"/>
    <graphics type="ELLIPSE" h="40.0" w="40.0" x="2263.25048828125" y="1615.6337890625" fill="#0000ff" width="1" outline="#ffffff"/>
  </node>
  <node label="CFDP1" id="-65">
    <att type="string" name="canonicalName" value="CFDP1"/>
    <graphics type="ELLIPSE" h="40.0" w="40.0" x="2194.31689453125" y="1685.1788330078125" fill="#0000ff" width="1" outline="#ffffff"/>
  </node>
  <node label="XRN1" id="-64">
    <att type="string" name="canonicalName" value="XRN1"/>
    <graphics type="ELLIPSE" h="40.0" w="40.0" x="1746.5166015625" y="1531.4578857421875" fill="#0000ff" width="1" outline="#ffffff"/>
  </node>
  <node label="SYNJ1" id="-63">
    <att type="string" name="canonicalName" value="SYNJ1"/>
    <graphics type="ELLIPSE" h="40.0" w="40.0" x="1344.22314453125" y="2244.10546875" fill="#0000ff" width="1" outline="#ffffff"/>
  </node>
  <node label="ELP2" id="-62">
    <att type="string" name="canonicalName" value="ELP2"/>
    <graphics type="ELLIPSE" h="40.0" w="40.0" x="2250.204833984375" y="1463.8861083984375" fill="#0000ff" width="1" outline="#ffffff"/>
  </node>
  <node label="PIP5K3" id="-61">
    <att type="string" name="canonicalName" value="PIP5K3"/>
    <graphics type="ELLIPSE" h="40.0" w="40.0" x="2035.654296875" y="1918.609375" fill="#0000ff" width="1" outline="#ffffff"/>
  </node>
  <node label="BUB1" id="-60">
    <att type="string" name="canonicalName" value="BUB1"/>
    <graphics type="ELLIPSE" h="40.0" w="40.0" x="2182.386474609375" y="1653.5518798828125" fill="#0000ff" width="1" outline="#ffffff"/>
  </node>
  <node label="SSU72 ENSP00000334743 NP_001078864.1 ENSP00000334514" id="-59">
    <att type="string" name="canonicalName" value="SSU72 ENSP00000334743 NP_001078864.1 ENSP00000334514"/>
    <graphics type="ELLIPSE" h="40.0" w="40.0" x="1186.526123046875" y="1219.0750732421875" fill="#0000ff" width="1" outline="#ffffff"/>
  </node>
  <node label="DHDDS" id="-58">
    <att type="string" name="canonicalName" value="DHDDS"/>
    <graphics type="ELLIPSE" h="40.0" w="40.0" x="1291.6007080078125" y="988.0704345703125" fill="#0000ff" width="1" outline="#ffffff"/>
  </node>
  <node label="PCNA" id="-57">
    <att type="string" name="canonicalName" value="PCNA"/>
    <graphics type="ELLIPSE" h="40.0" w="40.0" x="1356.5028076171875" y="1142.049560546875" fill="#0000ff" width="1" outline="#ffffff"/>
  </node>
  <node label="POLA2" id="-56">
    <att type="string" name="canonicalName" value="POLA2"/>
    <graphics type="ELLIPSE" h="40.0" w="40.0" x="1424.6002197265625" y="918.2999877929688" fill="#0000ff" width="1" outline="#ffffff"/>
  </node>
  <node label="CKS1B" id="-55">
    <att type="string" name="canonicalName" value="CKS1B"/>
    <graphics type="ELLIPSE" h="40.0" w="40.0" x="954.4453125" y="1099.89208984375" fill="#0000ff" width="1" outline="#ffffff"/>
  </node>
  <node label="ASCC3L1" id="-54">
    <att type="string" name="canonicalName" value="ASCC3L1"/>
    <graphics type="ELLIPSE" h="40.0" w="40.0" x="1151.2457275390625" y="833.0635375976562" fill="#0000ff" width="1" outline="#ffffff"/>
  </node>
  <node label="MAPRE1" id="-53">
    <att type="string" name="canonicalName" value="MAPRE1"/>
    <graphics type="ELLIPSE" h="40.0" w="40.0" x="2035.453369140625" y="1501.563720703125" fill="#0000ff" width="1" outline="#ffffff"/>
  </node>
  <node label="POLR2B" id="-52">
    <att type="string" name="canonicalName" value="POLR2B"/>
    <graphics type="ELLIPSE" h="40.0" w="40.0" x="2074.09326171875" y="1256.466796875" fill="#0000ff" width="1" outline="#ffffff"/>
  </node>
  <node label="POLR2A" id="-51">
    <att type="string" name="canonicalName" value="POLR2A"/>
    <graphics type="ELLIPSE" h="40.0" w="39.9998779296875" x="2052.7459106445312" y="862.7783813476562" fill="#0000ff" width="1" outline="#ffffff"/>
  </node>
  <node label="SF3A1" id="-50">
    <att type="string" name="canonicalName" value="SF3A1"/>
    <graphics type="ELLIPSE" h="40.0" w="40.0" x="312.2645568847656" y="1083.659912109375" fill="#0000ff" width="1" outline="#ffffff"/>
  </node>
  <node label="ESPL1" id="-49">
    <att type="string" name="canonicalName" value="ESPL1"/>
    <graphics type="ELLIPSE" h="40.0" w="40.0" x="1298.1622314453125" y="2399.993896484375" fill="#0000ff" width="1" outline="#ffffff"/>
  </node>
  <node label="TTK" id="-48">
    <att type="string" name="canonicalName" value="TTK"/>
    <graphics type="ELLIPSE" h="40.0" w="40.0" x="1866.39697265625" y="1984.453125" fill="#0000ff" width="1" outline="#ffffff"/>
  </node>
  <node label="ARPC2" id="-47">
    <att type="string" name="canonicalName" value="ARPC2"/>
    <graphics type="ELLIPSE" h="40.0" w="40.0" x="1076.2879638671875" y="1990.83984375" fill="#0000ff" width="1" outline="#ffffff"/>
  </node>
  <node label="ARPC5 ARPC5L" id="-46">
    <att type="string" name="canonicalName" value="ARPC5 ARPC5L"/>
    <graphics type="ELLIPSE" h="40.0" w="40.0" x="804.4804077148438" y="1602.3392333984375" fill="#0000ff" width="1" outline="#ffffff"/>
  </node>
  <node label="ARPC3" id="-45">
    <att type="string" name="canonicalName" value="ARPC3"/>
    <graphics type="ELLIPSE" h="40.0" w="40.0" x="1961.313720703125" y="1766.0743408203125" fill="#0000ff" width="1" outline="#ffffff"/>
  </node>
  <node label="ACTR3B ACTR3 ARP11" id="-44">
    <att type="string" name="canonicalName" value="ACTR3B ACTR3 ARP11"/>
    <graphics type="ELLIPSE" h="40.0" w="40.0" x="873.3203125" y="1653.57421875" fill="#0000ff" width="1" outline="#ffffff"/>
  </node>
  <node label="HIP1" id="-43">
    <att type="string" name="canonicalName" value="HIP1"/>
    <graphics type="ELLIPSE" h="40.0" w="40.0" x="1437.8106689453125" y="1835.2398681640625" fill="#0000ff" width="1" outline="#ffffff"/>
  </node>
  <node label="KPNA6" id="-42">
    <att type="string" name="canonicalName" value="KPNA6"/>
    <graphics type="ELLIPSE" h="40.0" w="40.0" x="1823.14697265625" y="827.5292358398438" fill="#0000ff" width="1" outline="#ffffff"/>
  </node>
  <node label="LYCAT" id="-41">
    <att type="string" name="canonicalName" value="LYCAT"/>
    <graphics type="ELLIPSE" h="40.0" w="40.0" x="748.4744873046875" y="1820.173095703125" fill="#0000ff" width="1" outline="#ffffff"/>
  </node>
  <node label="LARP1" id="-40">
    <att type="string" name="canonicalName" value="LARP1"/>
    <graphics type="ELLIPSE" h="40.0" w="40.0" x="1888.56396484375" y="2190.334716796875" fill="#0000ff" width="1" outline="#ffffff"/>
  </node>
  <node label="GGPS1" id="-39">
    <att type="string" name="canonicalName" value="GGPS1"/>
    <graphics type="ELLIPSE" h="40.0" w="40.0" x="1760.54150390625" y="2152.953369140625" fill="#0000ff" width="1" outline="#ffffff"/>
  </node>
  <node label="ZMPSTE24" id="-38">
    <att type="string" name="canonicalName" value="ZMPSTE24"/>
    <graphics type="ELLIPSE" h="40.0" w="40.0" x="1987.013916015625" y="1873.7802734375" fill="#0000ff" width="1" outline="#ffffff"/>
  </node>
  <node label="PLS3 LCP1 PLS1" id="-37">
    <att type="string" name="canonicalName" value="PLS3 LCP1 PLS1"/>
    <graphics type="ELLIPSE" h="40.0" w="40.0" x="1814.3780517578125" y="1858.218994140625" fill="#0000ff" width="1" outline="#ffffff"/>
  </node>
  <node label="PFDN2" id="-36">
    <att type="string" name="canonicalName" value="PFDN2"/>
    <graphics type="ELLIPSE" h="40.0" w="40.0" x="2154.260498046875" y="1847.0823974609375" fill="#0000ff" width="1" outline="#ffffff"/>
  </node>
  <node label="PFDN4" id="-35">
    <att type="string" name="canonicalName" value="PFDN4"/>
    <graphics type="ELLIPSE" h="40.0" w="40.0" x="2124.009033203125" y="1856.720947265625" fill="#0000ff" width="1" outline="#ffffff"/>
  </node>
  <node label="VBP1" id="-34">
    <att type="string" name="canonicalName" value="VBP1"/>
    <graphics type="ELLIPSE" h="40.0" w="40.0" x="2177.097900390625" y="1880.54248046875" fill="#0000ff" width="1" outline="#ffffff"/>
  </node>
  <node label="PFDN6" id="-33">
    <att type="string" name="canonicalName" value="PFDN6"/>
    <graphics type="ELLIPSE" h="40.0" w="40.0" x="2232.838623046875" y="1847.646240234375" fill="#0000ff" width="1" outline="#ffffff"/>
  </node>
  <node label="GRB2 SH3GL3" id="-32">
    <att type="string" name="canonicalName" value="GRB2 SH3GL3"/>
    <graphics type="ELLIPSE" h="40.0" w="40.0" x="1998.3709716796875" y="1944.691162109375" fill="#0000ff" width="1" outline="#ffffff"/>
  </node>
  <node label="BIN1" id="-31">
    <att type="string" name="canonicalName" value="BIN1"/>
    <graphics type="ELLIPSE" h="40.0" w="40.0" x="1945.50439453125" y="1960.506103515625" fill="#0000ff" width="1" outline="#ffffff"/>
  </node>
  <node label="GAK" id="-30">
    <att type="string" name="canonicalName" value="GAK"/>
    <graphics type="ELLIPSE" h="40.0" w="40.0" x="1858.1904296875" y="1865.5806884765625" fill="#0000ff" width="1" outline="#ffffff"/>
  </node>
  <node label="SH3PXD2A SH3PXD2B" id="-29">
    <att type="string" name="canonicalName" value="SH3PXD2A SH3PXD2B"/>
    <graphics type="ELLIPSE" h="40.0" w="40.0" x="1996.7547607421875" y="1903.7191162109375" fill="#0000ff" width="1" outline="#ffffff"/>
  </node>
  <node label="ATP13A1" id="-28">
    <att type="string" name="canonicalName" value="ATP13A1"/>
    <graphics type="ELLIPSE" h="40.0" w="40.0" x="1984.197265625" y="2078.360107421875" fill="#0000ff" width="1" outline="#ffffff"/>
  </node>
  <node label="GTF2B" id="-27">
    <att type="string" name="canonicalName" value="GTF2B"/>
    <graphics type="ELLIPSE" h="40.0" w="40.0" x="1707.0361328125" y="1161.591064453125" fill="#0000ff" width="1" outline="#ffffff"/>
  </node>
  <node label="SF3A3" id="-26">
    <att type="string" name="canonicalName" value="SF3A3"/>
    <graphics type="ELLIPSE" h="40.0" w="40.0" x="728.2252807617188" y="1207.607421875" fill="#0000ff" width="1" outline="#ffffff"/>
  </node>
  <node label="PRPF39" id="-25">
    <att type="string" name="canonicalName" value="PRPF39"/>
    <graphics type="ELLIPSE" h="40.0" w="40.0" x="901.938720703125" y="1261.184326171875" fill="#0000ff" width="1" outline="#ffffff"/>
  </node>
  <node label="PDCL3" id="-24">
    <att type="string" name="canonicalName" value="PDCL3"/>
    <graphics type="ELLIPSE" h="40.0" w="40.0" x="836.6492309570312" y="1650.1707763671875" fill="#0000ff" width="1" outline="#ffffff"/>
  </node>
  <node label="PFN4" id="-23">
    <att type="string" name="canonicalName" value="PFN4"/>
    <graphics type="ELLIPSE" h="40.0" w="40.0" x="924.9638061523438" y="1409.497802734375" fill="#0000ff" width="1" outline="#ffffff"/>
  </node>
  <node label="NOL14" id="-22">
    <att type="string" name="canonicalName" value="NOL14"/>
    <graphics type="ELLIPSE" h="40.0" w="40.0" x="1131.5867919921875" y="1042.883056640625" fill="#0000ff" width="1" outline="#ffffff"/>
  </node>
  <node label="FBXW11" id="-21">
    <att type="string" name="canonicalName" value="FBXW11"/>
    <graphics type="ELLIPSE" h="40.0" w="40.0" x="868.1329956054688" y="1402.4810791015625" fill="#0000ff" width="1" outline="#ffffff"/>
  </node>
  <node label="DDX24" id="-20">
    <att type="string" name="canonicalName" value="DDX24"/>
    <graphics type="ELLIPSE" h="40.0" w="40.0" x="821.4423217773438" y="1710.2080078125" fill="#0000ff" width="1" outline="#ffffff"/>
  </node>
  <node label="HSPD1" id="-19">
    <att type="string" name="canonicalName" value="HSPD1"/>
    <graphics type="ELLIPSE" h="40.0" w="40.0" x="959.6666259765625" y="883.702392578125" fill="#0000ff" width="1" outline="#ffffff"/>
  </node>
  <node label="HSP90AB1 Q58FF7" id="-18">
    <att type="string" name="canonicalName" value="HSP90AB1 Q58FF7"/>
    <graphics type="ELLIPSE" h="40.0" w="40.0" x="1473.2955322265625" y="2124.6650390625" fill="#0000ff" width="1" outline="#ffffff"/>
  </node>
  <node label="RBX1" id="-17">
    <att type="string" name="canonicalName" value="RBX1"/>
    <graphics type="ELLIPSE" h="40.0" w="40.0" x="1064.41845703125" y="1508.214111328125" fill="#0000ff" width="1" outline="#ffffff"/>
  </node>
  <node label="NP_065994.1" id="-16">
    <att type="string" name="canonicalName" value="NP_065994.1"/>
    <graphics type="ELLIPSE" h="40.0" w="40.0" x="740.228271484375" y="1404.990234375" fill="#0000ff" width="1" outline="#ffffff"/>
  </node>
  <node label="ENSP00000383552" id="-15">
    <att type="string" name="canonicalName" value="ENSP00000383552"/>
    <graphics type="ELLIPSE" h="40.0" w="40.0" x="890.9889526367188" y="1338.4910888671875" fill="#0000ff" width="1" outline="#ffffff"/>
  </node>
  <node label="RNMT" id="-14">
    <att type="string" name="canonicalName" value="RNMT"/>
    <graphics type="ELLIPSE" h="40.0" w="40.0" x="754.2133178710938" y="1495.6619873046875" fill="#0000ff" width="1" outline="#ffffff"/>
  </node>
  <node label="ACTR2" id="-13">
    <att type="string" name="canonicalName" value="ACTR2"/>
    <graphics type="ELLIPSE" h="40.0" w="40.0" x="1431.364990234375" y="1683.447509765625" fill="#0000ff" width="1" outline="#ffffff"/>
  </node>
  <node label="SNX2" id="-12">
    <att type="string" name="canonicalName" value="SNX2"/>
    <graphics type="ELLIPSE" h="40.0" w="40.0" x="1602.163818359375" y="2146.774658203125" fill="#0000ff" width="1" outline="#ffffff"/>
  </node>
  <node label="STX16" id="-11">
    <att type="string" name="canonicalName" value="STX16"/>
    <graphics type="ELLIPSE" h="40.0" w="40.0" x="1289.0189208984375" y="2449.612060546875" fill="#0000ff" width="1" outline="#ffffff"/>
  </node>
  <node label="ENSG00000061987" id="-10">
    <att type="string" name="canonicalName" value="ENSG00000061987"/>
    <graphics type="ELLIPSE" h="40.0" w="40.0" x="1777.0360107421875" y="1770.247314453125" fill="#0000ff" width="1" outline="#ffffff"/>
  </node>
  <node label="COG6" id="-9">
    <att type="string" name="canonicalName" value="COG6"/>
    <graphics type="ELLIPSE" h="40.0" w="40.0" x="1527.9195556640625" y="2378.91259765625" fill="#0000ff" width="1" outline="#ffffff"/>
  </node>
  <node label="GOSR1" id="-8">
    <att type="string" name="canonicalName" value="GOSR1"/>
    <graphics type="ELLIPSE" h="40.0" w="40.0" x="1512.485107421875" y="2350.983154296875" fill="#0000ff" width="1" outline="#ffffff"/>
  </node>
  <node label="NP_710154.1" id="-7">
    <att type="string" name="canonicalName" value="NP_710154.1"/>
    <graphics type="ELLIPSE" h="40.0" w="40.0" x="1694.6329345703125" y="2242.57666015625" fill="#0000ff" width="1" outline="#ffffff"/>
  </node>
  <node label="ENTPD5" id="-6">
    <att type="string" name="canonicalName" value="ENTPD5"/>
    <graphics type="ELLIPSE" h="40.0" w="40.0" x="911.3584594726562" y="2822.423828125" fill="#0000ff" width="1" outline="#ffffff"/>
  </node>
  <node label="ARF3" id="-5">
    <att type="string" name="canonicalName" value="ARF3"/>
    <graphics type="ELLIPSE" h="40.0" w="40.0" x="1359.8177490234375" y="2169.713623046875" fill="#0000ff" width="1" outline="#ffffff"/>
  </node>
  <node label="VPS39 TGFBRAP1" id="-4">
    <att type="string" name="canonicalName" value="VPS39 TGFBRAP1"/>
    <graphics type="ELLIPSE" h="40.0" w="40.0" x="1537.9229736328125" y="2630.662109375" fill="#0000ff" width="1" outline="#ffffff"/>
  </node>
  <node label="TRAPPC2" id="-3">
    <att type="string" name="canonicalName" value="TRAPPC2"/>
    <graphics type="ELLIPSE" h="40.0" w="40.0" x="891.97216796875" y="2781.120361328125" fill="#0000ff" width="1" outline="#ffffff"/>
  </node>
  <node label="DAD1" id="-2">
    <att type="string" name="canonicalName" value="DAD1"/>
    <graphics type="ELLIPSE" h="40.0" w="40.0" x="891.8585205078125" y="2167.967529296875" fill="#0000ff" width="1" outline="#ffffff"/>
  </node>
  <node label="ARFRP1" id="-1">
    <att type="string" name="canonicalName" value="ARFRP1"/>
    <graphics type="ELLIPSE" h="40.0" w="40.0" x="1338.8046875" y="2394.048095703125" fill="#0000ff" width="1" outline="#ffffff"/>
  </node>
  <edge label="CTDSPL (pp) CTDSPL" source="-1002" target="-1002">
    <att type="string" name="canonicalName" value="CTDSPL (pp) CTDSPL"/>
    <att type="string" name="interaction" value="pp"/>
    <graphics width="1" fill="#cc66ff"/>
  </edge>
  <edge label="MBOAT2 MBOAT1 (pp) AGPAT1 AGPAT2" source="-1001" target="-1000">
    <att type="string" name="canonicalName" value="MBOAT2 MBOAT1 (pp) AGPAT1 AGPAT2"/>
    <att type="string" name="interaction" value="pp"/>
    <graphics width="1" fill="#cc66ff"/>
  </edge>
  <edge label="AGPAT1 AGPAT2 (pp) POMT2" source="-1000" target="-583">
    <att type="string" name="canonicalName" value="AGPAT1 AGPAT2 (pp) POMT2"/>
    <att type="string" name="interaction" value="pp"/>
    <graphics width="1" fill="#cc66ff"/>
  </edge>
  <edge label="AGPAT1 AGPAT2 (pp) ELOVL1" source="-1000" target="-366">
    <att type="string" name="canonicalName" value="AGPAT1 AGPAT2 (pp) ELOVL1"/>
    <att type="string" name="interaction" value="pp"/>
    <graphics width="1" fill="#cc66ff"/>
  </edge>
  <edge label="PPP2R1A (pp) PPP2R4" source="-999" target="-92">
    <att type="string" name="canonicalName" value="PPP2R1A (pp) PPP2R4"/>
    <att type="string" name="interaction" value="pp"/>
    <graphics width="1" fill="#cc66ff"/>
  </edge>
  <edge label="ZNF294 (pp) RTF1" source="-998" target="-260">
    <att type="string" name="canonicalName" value="ZNF294 (pp) RTF1"/>
    <att type="string" name="interaction" value="pp"/>
    <graphics width="1" fill="#cc66ff"/>
  </edge>
  <edge label="AP1B1 AP2B1 (pp) KIAA0241" source="-997" target="-668">
    <att type="string" name="canonicalName" value="AP1B1 AP2B1 (pp) KIAA0241"/>
    <att type="string" name="interaction" value="pp"/>
    <graphics width="1" fill="#cc66ff"/>
  </edge>
  <edge label="C1orf26 (pp) BAT1 DDX39" source="-996" target="-613">
    <att type="string" name="canonicalName" value="C1orf26 (pp) BAT1 DDX39"/>
    <att type="string" name="interaction" value="pp"/>
    <graphics width="1" fill="#cc66ff"/>
  </edge>
  <edge label="C1orf26 (pp) THOC2" source="-996" target="-836">
    <att type="string" name="canonicalName" value="C1orf26 (pp) THOC2"/>
    <att type="string" name="interaction" value="pp"/>
    <graphics width="1" fill="#cc66ff"/>
  </edge>
  <edge label="SLC39A7 (pp) SLC30A5" source="-994" target="-995">
    <att type="string" name="canonicalName" value="SLC39A7 (pp) SLC30A5"/>
    <att type="string" name="interaction" value="pp"/>
    <graphics width="1" fill="#cc66ff"/>
  </edge>
  <edge label="HEATR5B HEATR5A (pp) CLTCL1" source="-993" target="-386">
    <att type="string" name="canonicalName" value="HEATR5B HEATR5A (pp) CLTCL1"/>
    <att type="string" name="interaction" value="pp"/>
    <graphics width="1" fill="#cc66ff"/>
  </edge>
  <edge label="LTV1 (pp) RANBP3 RANBP3L" source="-992" target="-907">
    <att type="string" name="canonicalName" value="LTV1 (pp) RANBP3 RANBP3L"/>
    <att type="string" name="interaction" value="pp"/>
    <graphics width="1" fill="#cc66ff"/>
  </edge>
  <edge label="ALG11 (pp) ALG3" source="-990" target="-991">
    <att type="string" name="canonicalName" value="ALG11 (pp) ALG3"/>
    <att type="string" name="interaction" value="pp"/>
    <graphics width="1" fill="#cc66ff"/>
  </edge>
  <edge label="WDR1 (pp) GRB2 SH3GL3" source="-989" target="-32">
    <att type="string" name="canonicalName" value="WDR1 (pp) GRB2 SH3GL3"/>
    <att type="string" name="interaction" value="pp"/>
    <graphics width="1" fill="#cc66ff"/>
  </edge>
  <edge label="REV3L (pp) WRNIP1" source="-988" target="-99">
    <att type="string" name="canonicalName" value="REV3L (pp) WRNIP1"/>
    <att type="string" name="interaction" value="pp"/>
    <graphics width="1" fill="#cc66ff"/>
  </edge>
  <edge label="CS (pp) CS" source="-987" target="-987">
    <att type="string" name="canonicalName" value="CS (pp) CS"/>
    <att type="string" name="interaction" value="pp"/>
    <graphics width="1" fill="#cc66ff"/>
  </edge>
  <edge label="UPRT (pp) UMPS" source="-985" target="-986">
    <att type="string" name="canonicalName" value="UPRT (pp) UMPS"/>
    <att type="string" name="interaction" value="pp"/>
    <graphics width="1" fill="#cc66ff"/>
  </edge>
  <edge label="PRMT5 (pp) HDAC1" source="-984" target="-91">
    <att type="string" name="canonicalName" value="PRMT5 (pp) HDAC1"/>
    <att type="string" name="interaction" value="pp"/>
    <graphics width="1" fill="#cc66ff"/>
  </edge>
  <edge label="PRMT5 (pp) SIN3A SIN3B" source="-984" target="-345">
    <att type="string" name="canonicalName" value="PRMT5 (pp) SIN3A SIN3B"/>
    <att type="string" name="interaction" value="pp"/>
    <graphics width="1" fill="#cc66ff"/>
  </edge>
  <edge label="PRMT5 (pp) BRD8" source="-984" target="-344">
    <att type="string" name="canonicalName" value="PRMT5 (pp) BRD8"/>
    <att type="string" name="interaction" value="pp"/>
    <graphics width="1" fill="#cc66ff"/>
  </edge>
  <edge label="PRMT5 (pp) GCN5L2" source="-984" target="-279">
    <att type="string" name="canonicalName" value="PRMT5 (pp) GCN5L2"/>
    <att type="string" name="interaction" value="pp"/>
    <graphics width="1" fill="#cc66ff"/>
  </edge>
  <edge label="POMT1 (pp) POMT2" source="-983" target="-583">
    <att type="string" name="canonicalName" value="POMT1 (pp) POMT2"/>
    <att type="string" name="interaction" value="pp"/>
    <graphics width="1" fill="#cc66ff"/>
  </edge>
  <edge label="TYMS (pp) VPS72" source="-982" target="-257">
    <att type="string" name="canonicalName" value="TYMS (pp) VPS72"/>
    <att type="string" name="interaction" value="pp"/>
    <graphics width="1" fill="#cc66ff"/>
  </edge>
  <edge label="TYMS (pp) ACTR6" source="-982" target="-415">
    <att type="string" name="canonicalName" value="TYMS (pp) ACTR6"/>
    <att type="string" name="interaction" value="pp"/>
    <graphics width="1" fill="#cc66ff"/>
  </edge>
  <edge label="LSG1 (pp) NMD3" source="-981" target="-800">
    <att type="string" name="canonicalName" value="LSG1 (pp) NMD3"/>
    <att type="string" name="interaction" value="pp"/>
    <graphics width="1" fill="#cc66ff"/>
  </edge>
  <edge label="CRLS1 (pp) PISD" source="-980" target="-550">
    <att type="string" name="canonicalName" value="CRLS1 (pp) PISD"/>
    <att type="string" name="interaction" value="pp"/>
    <graphics width="1" fill="#cc66ff"/>
  </edge>
  <edge label="NUBP2 (pp) NARFL" source="-978" target="-979">
    <att type="string" name="canonicalName" value="NUBP2 (pp) NARFL"/>
    <att type="string" name="interaction" value="pp"/>
    <graphics width="1" fill="#cc66ff"/>
  </edge>
  <edge label="NUBP2 (pp) NUBP1" source="-978" target="-793">
    <att type="string" name="canonicalName" value="NUBP2 (pp) NUBP1"/>
    <att type="string" name="interaction" value="pp"/>
    <graphics width="1" fill="#cc66ff"/>
  </edge>
  <edge label="SLC25A28 (pp) FXN" source="-977" target="-926">
    <att type="string" name="canonicalName" value="SLC25A28 (pp) FXN"/>
    <att type="string" name="interaction" value="pp"/>
    <graphics width="1" fill="#cc66ff"/>
  </edge>
  <edge label="AANAT (pp) TBP TBPL2" source="-975" target="-140">
    <att type="string" name="canonicalName" value="AANAT (pp) TBP TBPL2"/>
    <att type="string" name="interaction" value="pp"/>
    <graphics width="1" fill="#cc66ff"/>
  </edge>
  <edge label="AANAT (pp) GCN5L2" source="-975" target="-279">
    <att type="string" name="canonicalName" value="AANAT (pp) GCN5L2"/>
    <att type="string" name="interaction" value="pp"/>
    <graphics width="1" fill="#cc66ff"/>
  </edge>
  <edge label="EEF2 (pp) EEF2" source="-974" target="-974">
    <att type="string" name="canonicalName" value="EEF2 (pp) EEF2"/>
    <att type="string" name="interaction" value="pp"/>
    <graphics width="1" fill="#cc66ff"/>
  </edge>
  <edge label="RPL10A (pp) RPL10A" source="-973" target="-973">
    <att type="string" name="canonicalName" value="RPL10A (pp) RPL10A"/>
    <att type="string" name="interaction" value="pp"/>
    <graphics width="1" fill="#cc66ff"/>
  </edge>
  <edge label="SOAT2 (pp) ARV1" source="-972" target="-576">
    <att type="string" name="canonicalName" value="SOAT2 (pp) ARV1"/>
    <att type="string" name="interaction" value="pp"/>
    <graphics width="1" fill="#cc66ff"/>
  </edge>
  <edge label="EIF5 (pp) EIF1 EIF1B" source="-971" target="-936">
    <att type="string" name="canonicalName" value="EIF5 (pp) EIF1 EIF1B"/>
    <att type="string" name="interaction" value="pp"/>
    <graphics width="1" fill="#cc66ff"/>
  </edge>
  <edge label="RANBP5 RANBP6 (pp) TNPO2 TNPO1" source="-968" target="-969">
    <att type="string" name="canonicalName" value="RANBP5 RANBP6 (pp) TNPO2 TNPO1"/>
    <att type="string" name="interaction" value="pp"/>
    <graphics width="1" fill="#cc66ff"/>
  </edge>
  <edge label="PRPSAP2 (pp) PRPS1L1" source="-967" target="-770">
    <att type="string" name="canonicalName" value="PRPSAP2 (pp) PRPS1L1"/>
    <att type="string" name="interaction" value="pp"/>
    <graphics width="1" fill="#cc66ff"/>
  </edge>
  <edge label="MTMR7 (pp) SYNJ1" source="-965" target="-63">
    <att type="string" name="canonicalName" value="MTMR7 (pp) SYNJ1"/>
    <att type="string" name="interaction" value="pp"/>
    <graphics width="1" fill="#cc66ff"/>
  </edge>
  <edge label="SENP1 SENP2 (pp) FEN1" source="-964" target="-138">
    <att type="string" name="canonicalName" value="SENP1 SENP2 (pp) FEN1"/>
    <att type="string" name="interaction" value="pp"/>
    <graphics width="1" fill="#cc66ff"/>
  </edge>
  <edge label="SENP1 SENP2 (pp) XRCC6" source="-964" target="-589">
    <att type="string" name="canonicalName" value="SENP1 SENP2 (pp) XRCC6"/>
    <att type="string" name="interaction" value="pp"/>
    <graphics width="1" fill="#cc66ff"/>
  </edge>
  <edge label="SENP1 SENP2 (pp) MRE11A" source="-964" target="-77">
    <att type="string" name="canonicalName" value="SENP1 SENP2 (pp) MRE11A"/>
    <att type="string" name="interaction" value="pp"/>
    <graphics width="1" fill="#cc66ff"/>
  </edge>
  <edge label="SENP1 SENP2 (pp) RAD50" source="-964" target="-97">
    <att type="string" name="canonicalName" value="SENP1 SENP2 (pp) RAD50"/>
    <att type="string" name="interaction" value="pp"/>
    <graphics width="1" fill="#cc66ff"/>
  </edge>
  <edge label="SENP1 SENP2 (pp) RAD52" source="-964" target="-75">
    <att type="string" name="canonicalName" value="SENP1 SENP2 (pp) RAD52"/>
    <att type="string" name="interaction" value="pp"/>
    <graphics width="1" fill="#cc66ff"/>
  </edge>
  <edge label="SENP1 SENP2 (pp) RAD51" source="-964" target="-438">
    <att type="string" name="canonicalName" value="SENP1 SENP2 (pp) RAD51"/>
    <att type="string" name="interaction" value="pp"/>
    <graphics width="1" fill="#cc66ff"/>
  </edge>
  <edge label="HIST2H2BF HIST1H2BO HIST2H2BA HIST1H2BH HIST2H2BA H2B1C H2B1C H2B1C H2B1C HIST1H2BD HIST1H2BK H2BFS HIST1H2BJ HIST3H2BB HIST1H2BB H2B1C HIST1H2BM (pp) HIST1H2AH H2A1 v" source="-963" target="-518">
    <att type="string" name="canonicalName" value="HIST2H2BF HIST1H2BO HIST2H2BA HIST1H2BH HIST2H2BA H2B1C H2B1C H2B1C H2B1C HIST1H2BD HIST1H2BK H2BFS HIST1H2BJ HIST3H2BB HIST1H2BB H2B1C HIST1H2BM (pp) HIST1H2AH H2A1 v"/>
    <att type="string" name="interaction" value="pp"/>
    <graphics width="1" fill="#cc66ff"/>
  </edge>
  <edge label="ORC5L (pp) H3F3B" source="-962" target="-347">
    <att type="string" name="canonicalName" value="ORC5L (pp) H3F3B"/>
    <att type="string" name="interaction" value="pp"/>
    <graphics width="1" fill="#cc66ff"/>
  </edge>
  <edge label="ORC5L (pp) RFC1" source="-962" target="-281">
    <att type="string" name="canonicalName" value="ORC5L (pp) RFC1"/>
    <att type="string" name="interaction" value="pp"/>
    <graphics width="1" fill="#cc66ff"/>
  </edge>
  <edge label="ORC5L (pp) C20orf77 NP_060640.2" source="-962" target="-66">
    <att type="string" name="canonicalName" value="ORC5L (pp) C20orf77 NP_060640.2"/>
    <att type="string" name="interaction" value="pp"/>
    <graphics width="1" fill="#cc66ff"/>
  </edge>
  <edge label="ORC5L (pp) SIRT1" source="-962" target="-502">
    <att type="string" name="canonicalName" value="ORC5L (pp) SIRT1"/>
    <att type="string" name="interaction" value="pp"/>
    <graphics width="1" fill="#cc66ff"/>
  </edge>
  <edge label="ORC5L (pp) RBBP4 RBBP7" source="-962" target="-258">
    <att type="string" name="canonicalName" value="ORC5L (pp) RBBP4 RBBP7"/>
    <att type="string" name="interaction" value="pp"/>
    <graphics width="1" fill="#cc66ff"/>
  </edge>
  <edge label="ORC5L (pp) HAT1" source="-962" target="-273">
    <att type="string" name="canonicalName" value="ORC5L (pp) HAT1"/>
    <att type="string" name="interaction" value="pp"/>
    <graphics width="1" fill="#cc66ff"/>
  </edge>
  <edge label="ORC5L (pp) NP_076999.1" source="-962" target="-255">
    <att type="string" name="canonicalName" value="ORC5L (pp) NP_076999.1"/>
    <att type="string" name="interaction" value="pp"/>
    <graphics width="1" fill="#cc66ff"/>
  </edge>
  <edge label="ORC5L (pp) WDHD1" source="-962" target="-274">
    <att type="string" name="canonicalName" value="ORC5L (pp) WDHD1"/>
    <att type="string" name="interaction" value="pp"/>
    <graphics width="1" fill="#cc66ff"/>
  </edge>
  <edge label="ORC5L (pp) CHTF18" source="-962" target="-268">
    <att type="string" name="canonicalName" value="ORC5L (pp) CHTF18"/>
    <att type="string" name="interaction" value="pp"/>
    <graphics width="1" fill="#cc66ff"/>
  </edge>
  <edge label="ORC5L (pp) MCM4" source="-962" target="-726">
    <att type="string" name="canonicalName" value="ORC5L (pp) MCM4"/>
    <att type="string" name="interaction" value="pp"/>
    <graphics width="1" fill="#cc66ff"/>
  </edge>
  <edge label="ORC5L (pp) MCM7" source="-962" target="-725">
    <att type="string" name="canonicalName" value="ORC5L (pp) MCM7"/>
    <att type="string" name="interaction" value="pp"/>
    <graphics width="1" fill="#cc66ff"/>
  </edge>
  <edge label="ORC5L (pp) ORC2L" source="-962" target="-276">
    <att type="string" name="canonicalName" value="ORC5L (pp) ORC2L"/>
    <att type="string" name="interaction" value="pp"/>
    <graphics width="1" fill="#cc66ff"/>
  </edge>
  <edge label="METAP1 (pp) METAP2 PA2G4" source="-960" target="-961">
    <att type="string" name="canonicalName" value="METAP1 (pp) METAP2 PA2G4"/>
    <att type="string" name="interaction" value="pp"/>
    <graphics width="1" fill="#cc66ff"/>
  </edge>
  <edge label="RPL3 (pp) DDX51" source="-959" target="-739">
    <att type="string" name="canonicalName" value="RPL3 (pp) DDX51"/>
    <att type="string" name="interaction" value="pp"/>
    <graphics width="1" fill="#cc66ff"/>
  </edge>
  <edge label="HSDL1 (pp) ELOVL1" source="-958" target="-366">
    <att type="string" name="canonicalName" value="HSDL1 (pp) ELOVL1"/>
    <att type="string" name="interaction" value="pp"/>
    <graphics width="1" fill="#cc66ff"/>
  </edge>
  <edge label="ENSP00000339025 (pp) ENSP00000339025" source="-957" target="-957">
    <att type="string" name="canonicalName" value="ENSP00000339025 (pp) ENSP00000339025"/>
    <att type="string" name="interaction" value="pp"/>
    <graphics width="1" fill="#cc66ff"/>
  </edge>
  <edge label="NAPRT1 (pp) NADK" source="-949" target="-956">
    <att type="string" name="canonicalName" value="NAPRT1 (pp) NADK"/>
    <att type="string" name="interaction" value="pp"/>
    <graphics width="1" fill="#cc66ff"/>
  </edge>
  <edge label="NAPRT1 (pp) Cxorf34 HTF9C" source="-949" target="-955">
    <att type="string" name="canonicalName" value="NAPRT1 (pp) Cxorf34 HTF9C"/>
    <att type="string" name="interaction" value="pp"/>
    <graphics width="1" fill="#cc66ff"/>
  </edge>
  <edge label="NAPRT1 (pp) NARG1 NARG1L" source="-949" target="-87">
    <att type="string" name="canonicalName" value="NAPRT1 (pp) NARG1 NARG1L"/>
    <att type="string" name="interaction" value="pp"/>
    <graphics width="1" fill="#cc66ff"/>
  </edge>
  <edge label="NAPRT1 (pp) ARD1A ARD1B" source="-949" target="-517">
    <att type="string" name="canonicalName" value="NAPRT1 (pp) ARD1A ARD1B"/>
    <att type="string" name="interaction" value="pp"/>
    <graphics width="1" fill="#cc66ff"/>
  </edge>
  <edge label="NAPRT1 (pp) QPRT" source="-949" target="-954">
    <att type="string" name="canonicalName" value="NAPRT1 (pp) QPRT"/>
    <att type="string" name="interaction" value="pp"/>
    <graphics width="1" fill="#cc66ff"/>
  </edge>
  <edge label="NAPRT1 (pp) KYNU" source="-949" target="-953">
    <att type="string" name="canonicalName" value="NAPRT1 (pp) KYNU"/>
    <att type="string" name="interaction" value="pp"/>
    <graphics width="1" fill="#cc66ff"/>
  </edge>
  <edge label="NAPRT1 (pp) KMO" source="-949" target="-952">
    <att type="string" name="canonicalName" value="NAPRT1 (pp) KMO"/>
    <att type="string" name="interaction" value="pp"/>
    <graphics width="1" fill="#cc66ff"/>
  </edge>
  <edge label="NAPRT1 (pp) INDOL1 INDO" source="-949" target="-951">
    <att type="string" name="canonicalName" value="NAPRT1 (pp) INDOL1 INDO"/>
    <att type="string" name="interaction" value="pp"/>
    <graphics width="1" fill="#cc66ff"/>
  </edge>
  <edge label="NAPRT1 (pp) HAAO" source="-949" target="-950">
    <att type="string" name="canonicalName" value="NAPRT1 (pp) HAAO"/>
    <att type="string" name="interaction" value="pp"/>
    <graphics width="1" fill="#cc66ff"/>
  </edge>
  <edge label="RPL13A Q5VY36 (pp) RPL13A" source="-948" target="-549">
    <att type="string" name="canonicalName" value="RPL13A Q5VY36 (pp) RPL13A"/>
    <att type="string" name="interaction" value="pp"/>
    <graphics width="1" fill="#cc66ff"/>
  </edge>
  <edge label="NP_001087232.1 ENSP00000381447 RPL7 (pp) NP_001087232.1" source="-946" target="-947">
    <att type="string" name="canonicalName" value="NP_001087232.1 ENSP00000381447 RPL7 (pp) NP_001087232.1"/>
    <att type="string" name="interaction" value="pp"/>
    <graphics width="1" fill="#cc66ff"/>
  </edge>
  <edge label="HDLBP (pp) CCNK" source="-945" target="-484">
    <att type="string" name="canonicalName" value="HDLBP (pp) CCNK"/>
    <att type="string" name="interaction" value="pp"/>
    <graphics width="1" fill="#cc66ff"/>
  </edge>
  <edge label="RPSAP15 (pp) RPSAP15" source="-944" target="-944">
    <att type="string" name="canonicalName" value="RPSAP15 (pp) RPSAP15"/>
    <att type="string" name="interaction" value="pp"/>
    <graphics width="1" fill="#cc66ff"/>
  </edge>
  <edge label="FPGS (pp) SHMT2" source="-943" target="-452">
    <att type="string" name="canonicalName" value="FPGS (pp) SHMT2"/>
    <att type="string" name="interaction" value="pp"/>
    <graphics width="1" fill="#cc66ff"/>
  </edge>
  <edge label="SPCS3 (pp) SEC11C SEC11A" source="-942" target="-734">
    <att type="string" name="canonicalName" value="SPCS3 (pp) SEC11C SEC11A"/>
    <att type="string" name="interaction" value="pp"/>
    <graphics width="1" fill="#cc66ff"/>
  </edge>
  <edge label="BDP1 (pp) GTF3C3" source="-940" target="-941">
    <att type="string" name="canonicalName" value="BDP1 (pp) GTF3C3"/>
    <att type="string" name="interaction" value="pp"/>
    <graphics width="1" fill="#cc66ff"/>
  </edge>
  <edge label="LASS6 LASS5LAS2 (pp) LASS6" source="-938" target="-939">
    <att type="string" name="canonicalName" value="LASS6 LASS5LAS2 (pp) LASS6"/>
    <att type="string" name="interaction" value="pp"/>
    <graphics width="1" fill="#cc66ff"/>
  </edge>
  <edge label="EDC3 (pp) KIAA0372" source="-937" target="-466">
    <att type="string" name="canonicalName" value="EDC3 (pp) KIAA0372"/>
    <att type="string" name="interaction" value="pp"/>
    <graphics width="1" fill="#cc66ff"/>
  </edge>
  <edge label="UPF1 (pp) EIF1 EIF1B" source="-935" target="-936">
    <att type="string" name="canonicalName" value="UPF1 (pp) EIF1 EIF1B"/>
    <att type="string" name="interaction" value="pp"/>
    <graphics width="1" fill="#cc66ff"/>
  </edge>
  <edge label="SF1 (pp) UPF1" source="-934" target="-935">
    <att type="string" name="canonicalName" value="SF1 (pp) UPF1"/>
    <att type="string" name="interaction" value="pp"/>
    <graphics width="1" fill="#cc66ff"/>
  </edge>
  <edge label="SCYE1 (pp) XPOT" source="-933" target="-817">
    <att type="string" name="canonicalName" value="SCYE1 (pp) XPOT"/>
    <att type="string" name="interaction" value="pp"/>
    <graphics width="1" fill="#cc66ff"/>
  </edge>
  <edge label="SCYE1 (pp) EPRS" source="-933" target="-128">
    <att type="string" name="canonicalName" value="SCYE1 (pp) EPRS"/>
    <att type="string" name="interaction" value="pp"/>
    <graphics width="1" fill="#cc66ff"/>
  </edge>
  <edge label="SCYE1 (pp) MARS" source="-933" target="-111">
    <att type="string" name="canonicalName" value="SCYE1 (pp) MARS"/>
    <att type="string" name="interaction" value="pp"/>
    <graphics width="1" fill="#cc66ff"/>
  </edge>
  <edge label="GLRX2 (pp) GLRX2" source="-931" target="-931">
    <att type="string" name="canonicalName" value="GLRX2 (pp) GLRX2"/>
    <att type="string" name="interaction" value="pp"/>
    <graphics width="1" fill="#cc66ff"/>
  </edge>
  <edge label="TXN (pp) GLRX2" source="-930" target="-931">
    <att type="string" name="canonicalName" value="TXN (pp) GLRX2"/>
    <att type="string" name="interaction" value="pp"/>
    <graphics width="1" fill="#cc66ff"/>
  </edge>
  <edge label="TXN (pp) TXN" source="-930" target="-930">
    <att type="string" name="canonicalName" value="TXN (pp) TXN"/>
    <att type="string" name="interaction" value="pp"/>
    <graphics width="1" fill="#cc66ff"/>
  </edge>
  <edge label="PSMB8 (pp) PSMB7" source="-928" target="-929">
    <att type="string" name="canonicalName" value="PSMB8 (pp) PSMB7"/>
    <att type="string" name="interaction" value="pp"/>
    <graphics width="1" fill="#cc66ff"/>
  </edge>
  <edge label="FXN (pp) ISCU" source="-926" target="-927">
    <att type="string" name="canonicalName" value="FXN (pp) ISCU"/>
    <att type="string" name="interaction" value="pp"/>
    <graphics width="1" fill="#cc66ff"/>
  </edge>
  <edge label="PRMT1 (pp) NCBP1" source="-925" target="-712">
    <att type="string" name="canonicalName" value="PRMT1 (pp) NCBP1"/>
    <att type="string" name="interaction" value="pp"/>
    <graphics width="1" fill="#cc66ff"/>
  </edge>
  <edge label="IMPA1 (pp) IMPA1" source="-924" target="-924">
    <att type="string" name="canonicalName" value="IMPA1 (pp) IMPA1"/>
    <att type="string" name="interaction" value="pp"/>
    <graphics width="1" fill="#cc66ff"/>
  </edge>
  <edge label="EIF1AY EIF1AP1 (pp) EIF4H EIF4B" source="-923" target="-652">
    <att type="string" name="canonicalName" value="EIF1AY EIF1AP1 (pp) EIF4H EIF4B"/>
    <att type="string" name="interaction" value="pp"/>
    <graphics width="1" fill="#cc66ff"/>
  </edge>
  <edge label="EIF1AY EIF1AP1 (pp) EIF4E EIF4E2" source="-923" target="-651">
    <att type="string" name="canonicalName" value="EIF1AY EIF1AP1 (pp) EIF4E EIF4E2"/>
    <att type="string" name="interaction" value="pp"/>
    <graphics width="1" fill="#cc66ff"/>
  </edge>
  <edge label="EIF1AY EIF1AP1 (pp) EIF4G1" source="-923" target="-713">
    <att type="string" name="canonicalName" value="EIF1AY EIF1AP1 (pp) EIF4G1"/>
    <att type="string" name="interaction" value="pp"/>
    <graphics width="1" fill="#cc66ff"/>
  </edge>
  <edge label="NUTF2 (pp) MAD2L1" source="-922" target="-262">
    <att type="string" name="canonicalName" value="NUTF2 (pp) MAD2L1"/>
    <att type="string" name="interaction" value="pp"/>
    <graphics width="1" fill="#cc66ff"/>
  </edge>
  <edge label="PICALM SNAP91 (pp) HIP1" source="-921" target="-43">
    <att type="string" name="canonicalName" value="PICALM SNAP91 (pp) HIP1"/>
    <att type="string" name="interaction" value="pp"/>
    <graphics width="1" fill="#cc66ff"/>
  </edge>
  <edge label="PICALM (pp) HIP1" source="-920" target="-43">
    <att type="string" name="canonicalName" value="PICALM (pp) HIP1"/>
    <att type="string" name="interaction" value="pp"/>
    <graphics width="1" fill="#cc66ff"/>
  </edge>
  <edge label="EPN1 (pp) EPN1" source="-919" target="-919">
    <att type="string" name="canonicalName" value="EPN1 (pp) EPN1"/>
    <att type="string" name="interaction" value="pp"/>
    <graphics width="1" fill="#cc66ff"/>
  </edge>
  <edge label="EPN1 (pp) HIP1" source="-919" target="-43">
    <att type="string" name="canonicalName" value="EPN1 (pp) HIP1"/>
    <att type="string" name="interaction" value="pp"/>
    <graphics width="1" fill="#cc66ff"/>
  </edge>
  <edge label="SV2A (pp) SLC13A2" source="-915" target="-918">
    <att type="string" name="canonicalName" value="SV2A (pp) SLC13A2"/>
    <att type="string" name="interaction" value="pp"/>
    <graphics width="1" fill="#cc66ff"/>
  </edge>
  <edge label="SV2A (pp) SLC20A1 SLC20A2" source="-915" target="-917">
    <att type="string" name="canonicalName" value="SV2A (pp) SLC20A1 SLC20A2"/>
    <att type="string" name="interaction" value="pp"/>
    <graphics width="1" fill="#cc66ff"/>
  </edge>
  <edge label="SV2A (pp) SLC13A2 SLC13A5 SLC13A3 SLC13A4" source="-915" target="-916">
    <att type="string" name="canonicalName" value="SV2A (pp) SLC13A2 SLC13A5 SLC13A3 SLC13A4"/>
    <att type="string" name="interaction" value="pp"/>
    <graphics width="1" fill="#cc66ff"/>
  </edge>
  <edge label="PBRM1 (pp) H3F3B" source="-914" target="-347">
    <att type="string" name="canonicalName" value="PBRM1 (pp) H3F3B"/>
    <att type="string" name="interaction" value="pp"/>
    <graphics width="1" fill="#cc66ff"/>
  </edge>
  <edge label="PBRM1 (pp) POLR2E" source="-914" target="-827">
    <att type="string" name="canonicalName" value="PBRM1 (pp) POLR2E"/>
    <att type="string" name="interaction" value="pp"/>
    <graphics width="1" fill="#cc66ff"/>
  </edge>
  <edge label="PBRM1 (pp) GCN5L2" source="-914" target="-279">
    <att type="string" name="canonicalName" value="PBRM1 (pp) GCN5L2"/>
    <att type="string" name="interaction" value="pp"/>
    <graphics width="1" fill="#cc66ff"/>
  </edge>
  <edge label="EIF5A2 EIF5AP1 EIF5AL1 (pp) EIF5A2 EIF5AP1" source="-912" target="-913">
    <att type="string" name="canonicalName" value="EIF5A2 EIF5AP1 EIF5AL1 (pp) EIF5A2 EIF5AP1"/>
    <att type="string" name="interaction" value="pp"/>
    <graphics width="1" fill="#cc66ff"/>
  </edge>
  <edge label="TDP1 (pp) ERCC4" source="-911" target="-136">
    <att type="string" name="canonicalName" value="TDP1 (pp) ERCC4"/>
    <att type="string" name="interaction" value="pp"/>
    <graphics width="1" fill="#cc66ff"/>
  </edge>
  <edge label="PSMD14 (pp) USP14" source="-910" target="-249">
    <att type="string" name="canonicalName" value="PSMD14 (pp) USP14"/>
    <att type="string" name="interaction" value="pp"/>
    <graphics width="1" fill="#cc66ff"/>
  </edge>
  <edge label="THOC4 (pp) PCID2" source="-909" target="-94">
    <att type="string" name="canonicalName" value="THOC4 (pp) PCID2"/>
    <att type="string" name="interaction" value="pp"/>
    <graphics width="1" fill="#cc66ff"/>
  </edge>
  <edge label="THOC4 (pp) THOC2" source="-909" target="-836">
    <att type="string" name="canonicalName" value="THOC4 (pp) THOC2"/>
    <att type="string" name="interaction" value="pp"/>
    <graphics width="1" fill="#cc66ff"/>
  </edge>
  <edge label="THOC4 (pp) EXOSC10" source="-909" target="-514">
    <att type="string" name="canonicalName" value="THOC4 (pp) EXOSC10"/>
    <att type="string" name="interaction" value="pp"/>
    <graphics width="1" fill="#cc66ff"/>
  </edge>
  <edge label="RANBP3 RANBP3L (pp) RRAGD RRAGC" source="-907" target="-856">
    <att type="string" name="canonicalName" value="RANBP3 RANBP3L (pp) RRAGD RRAGC"/>
    <att type="string" name="interaction" value="pp"/>
    <graphics width="1" fill="#cc66ff"/>
  </edge>
  <edge label="RANBP3 RANBP3L (pp) RRAGB RRAGA" source="-907" target="-908">
    <att type="string" name="canonicalName" value="RANBP3 RANBP3L (pp) RRAGB RRAGA"/>
    <att type="string" name="interaction" value="pp"/>
    <graphics width="1" fill="#cc66ff"/>
  </edge>
  <edge label="XPO1 (pp) RANBP3 RANBP3L" source="-906" target="-907">
    <att type="string" name="canonicalName" value="XPO1 (pp) RANBP3 RANBP3L"/>
    <att type="string" name="interaction" value="pp"/>
    <graphics width="1" fill="#cc66ff"/>
  </edge>
  <edge label="VTI1A (pp) Q14677-2" source="-904" target="-905">
    <att type="string" name="canonicalName" value="VTI1A (pp) Q14677-2"/>
    <att type="string" name="interaction" value="pp"/>
    <graphics width="1" fill="#cc66ff"/>
  </edge>
  <edge label="CTPS (pp) CTPS" source="-903" target="-903">
    <att type="string" name="canonicalName" value="CTPS (pp) CTPS"/>
    <att type="string" name="interaction" value="pp"/>
    <graphics width="1" fill="#cc66ff"/>
  </edge>
  <edge label="UFD1L (pp) NPLOC4" source="-902" target="-227">
    <att type="string" name="canonicalName" value="UFD1L (pp) NPLOC4"/>
    <att type="string" name="interaction" value="pp"/>
    <graphics width="1" fill="#cc66ff"/>
  </edge>
  <edge label="UFD1L (pp) VCP" source="-902" target="-239">
    <att type="string" name="canonicalName" value="UFD1L (pp) VCP"/>
    <att type="string" name="interaction" value="pp"/>
    <graphics width="1" fill="#cc66ff"/>
  </edge>
  <edge label="UBE2G2 UBE2G1 UBE2R2 CDC34 (pp) ERN1 ERN2" source="-901" target="-731">
    <att type="string" name="canonicalName" value="UBE2G2 UBE2G1 UBE2R2 CDC34 (pp) ERN1 ERN2"/>
    <att type="string" name="interaction" value="pp"/>
    <graphics width="1" fill="#cc66ff"/>
  </edge>
  <edge label="PRKACA PRKACG (pp) PRKACA" source="-900" target="-899">
    <att type="string" name="canonicalName" value="PRKACA PRKACG (pp) PRKACA"/>
    <att type="string" name="interaction" value="pp"/>
    <graphics width="1" fill="#cc66ff"/>
  </edge>
  <edge label="PRKACA PRKACG (pp) CNOT3" source="-900" target="-704">
    <att type="string" name="canonicalName" value="PRKACA PRKACG (pp) CNOT3"/>
    <att type="string" name="interaction" value="pp"/>
    <graphics width="1" fill="#cc66ff"/>
  </edge>
  <edge label="PRKACA (pp) PRKACA" source="-899" target="-899">
    <att type="string" name="canonicalName" value="PRKACA (pp) PRKACA"/>
    <att type="string" name="interaction" value="pp"/>
    <graphics width="1" fill="#cc66ff"/>
  </edge>
  <edge label="PRKACA (pp) CNOT3" source="-899" target="-704">
    <att type="string" name="canonicalName" value="PRKACA (pp) CNOT3"/>
    <att type="string" name="interaction" value="pp"/>
    <graphics width="1" fill="#cc66ff"/>
  </edge>
  <edge label="GTF2A1 (pp) SUPT3H" source="-898" target="-343">
    <att type="string" name="canonicalName" value="GTF2A1 (pp) SUPT3H"/>
    <att type="string" name="interaction" value="pp"/>
    <graphics width="1" fill="#cc66ff"/>
  </edge>
  <edge label="GTF2A1 (pp) BTAF1" source="-898" target="-112">
    <att type="string" name="canonicalName" value="GTF2A1 (pp) BTAF1"/>
    <att type="string" name="interaction" value="pp"/>
    <graphics width="1" fill="#cc66ff"/>
  </edge>
  <edge label="GTF2A1 (pp) GTF2A2" source="-898" target="-305">
    <att type="string" name="canonicalName" value="GTF2A1 (pp) GTF2A2"/>
    <att type="string" name="interaction" value="pp"/>
    <graphics width="1" fill="#cc66ff"/>
  </edge>
  <edge label="TCP1 (pp) TUBB2B TUBB3 TUBB2A TUBB6" source="-896" target="-431">
    <att type="string" name="canonicalName" value="TCP1 (pp) TUBB2B TUBB3 TUBB2A TUBB6"/>
    <att type="string" name="interaction" value="pp"/>
    <graphics width="1" fill="#cc66ff"/>
  </edge>
  <edge label="TCP1 (pp) CCT2" source="-896" target="-429">
    <att type="string" name="canonicalName" value="TCP1 (pp) CCT2"/>
    <att type="string" name="interaction" value="pp"/>
    <graphics width="1" fill="#cc66ff"/>
  </edge>
  <edge label="TCP1 (pp) CCT3" source="-896" target="-428">
    <att type="string" name="canonicalName" value="TCP1 (pp) CCT3"/>
    <att type="string" name="interaction" value="pp"/>
    <graphics width="1" fill="#cc66ff"/>
  </edge>
  <edge label="TCP1 (pp) SLC25A5" source="-896" target="-483">
    <att type="string" name="canonicalName" value="TCP1 (pp) SLC25A5"/>
    <att type="string" name="interaction" value="pp"/>
    <graphics width="1" fill="#cc66ff"/>
  </edge>
  <edge label="TCP1 (pp) STCH" source="-896" target="-897">
    <att type="string" name="canonicalName" value="TCP1 (pp) STCH"/>
    <att type="string" name="interaction" value="pp"/>
    <graphics width="1" fill="#cc66ff"/>
  </edge>
  <edge label="SUPT6H (pp) ELOF1" source="-885" target="-610">
    <att type="string" name="canonicalName" value="SUPT6H (pp) ELOF1"/>
    <att type="string" name="interaction" value="pp"/>
    <graphics width="1" fill="#cc66ff"/>
  </edge>
  <edge label="SUPT6H (pp) SUPT4H1" source="-885" target="-365">
    <att type="string" name="canonicalName" value="SUPT6H (pp) SUPT4H1"/>
    <att type="string" name="interaction" value="pp"/>
    <graphics width="1" fill="#cc66ff"/>
  </edge>
  <edge label="YME1L1 (pp) AFG3L2" source="-883" target="-475">
    <att type="string" name="canonicalName" value="YME1L1 (pp) AFG3L2"/>
    <att type="string" name="interaction" value="pp"/>
    <graphics width="1" fill="#cc66ff"/>
  </edge>
  <edge label="XRCC6BP1 (pp) PHB2" source="-877" target="-591">
    <att type="string" name="canonicalName" value="XRCC6BP1 (pp) PHB2"/>
    <att type="string" name="interaction" value="pp"/>
    <graphics width="1" fill="#cc66ff"/>
  </edge>
  <edge label="XRCC6BP1 (pp) PHB" source="-877" target="-590">
    <att type="string" name="canonicalName" value="XRCC6BP1 (pp) PHB"/>
    <att type="string" name="interaction" value="pp"/>
    <graphics width="1" fill="#cc66ff"/>
  </edge>
  <edge label="DCP2 (pp) KIAA0372" source="-844" target="-466">
    <att type="string" name="canonicalName" value="DCP2 (pp) KIAA0372"/>
    <att type="string" name="interaction" value="pp"/>
    <graphics width="1" fill="#cc66ff"/>
  </edge>
  <edge label="EXOSC1 (pp) DCP2" source="-843" target="-844">
    <att type="string" name="canonicalName" value="EXOSC1 (pp) DCP2"/>
    <att type="string" name="interaction" value="pp"/>
    <graphics width="1" fill="#cc66ff"/>
  </edge>
  <edge label="DNAJB1 (pp) DNAJA2" source="-842" target="-238">
    <att type="string" name="canonicalName" value="DNAJB1 (pp) DNAJA2"/>
    <att type="string" name="interaction" value="pp"/>
    <graphics width="1" fill="#cc66ff"/>
  </edge>
  <edge label="PRKAB1 (pp) PRKAB1" source="-841" target="-841">
    <att type="string" name="canonicalName" value="PRKAB1 (pp) PRKAB1"/>
    <att type="string" name="interaction" value="pp"/>
    <graphics width="1" fill="#cc66ff"/>
  </edge>
  <edge label="SUGT1 (pp) HSP90AB1 Q58FF7" source="-840" target="-18">
    <att type="string" name="canonicalName" value="SUGT1 (pp) HSP90AB1 Q58FF7"/>
    <att type="string" name="interaction" value="pp"/>
    <graphics width="1" fill="#cc66ff"/>
  </edge>
  <edge label="SUGT1 (pp) CUL1" source="-840" target="-164">
    <att type="string" name="canonicalName" value="SUGT1 (pp) CUL1"/>
    <att type="string" name="interaction" value="pp"/>
    <graphics width="1" fill="#cc66ff"/>
  </edge>
  <edge label="COG3 (pp) ARF3" source="-839" target="-5">
    <att type="string" name="canonicalName" value="COG3 (pp) ARF3"/>
    <att type="string" name="interaction" value="pp"/>
    <graphics width="1" fill="#cc66ff"/>
  </edge>
  <edge label="COG3 (pp) SEC31A" source="-839" target="-221">
    <att type="string" name="canonicalName" value="COG3 (pp) SEC31A"/>
    <att type="string" name="interaction" value="pp"/>
    <graphics width="1" fill="#cc66ff"/>
  </edge>
  <edge label="COG3 (pp) COG6" source="-839" target="-9">
    <att type="string" name="canonicalName" value="COG3 (pp) COG6"/>
    <att type="string" name="interaction" value="pp"/>
    <graphics width="1" fill="#cc66ff"/>
  </edge>
  <edge label="EXOC3 (pp) RAB1C" source="-838" target="-181">
    <att type="string" name="canonicalName" value="EXOC3 (pp) RAB1C"/>
    <att type="string" name="interaction" value="pp"/>
    <graphics width="1" fill="#cc66ff"/>
  </edge>
  <edge label="EXOC3 (pp) GDI1" source="-838" target="-180">
    <att type="string" name="canonicalName" value="EXOC3 (pp) GDI1"/>
    <att type="string" name="interaction" value="pp"/>
    <graphics width="1" fill="#cc66ff"/>
  </edge>
  <edge label="EXOC3 (pp) EXOC6B EXOC6" source="-838" target="-309">
    <att type="string" name="canonicalName" value="EXOC3 (pp) EXOC6B EXOC6"/>
    <att type="string" name="interaction" value="pp"/>
    <graphics width="1" fill="#cc66ff"/>
  </edge>
  <edge label="EXOC3 (pp) EXOC5" source="-838" target="-837">
    <att type="string" name="canonicalName" value="EXOC3 (pp) EXOC5"/>
    <att type="string" name="interaction" value="pp"/>
    <graphics width="1" fill="#cc66ff"/>
  </edge>
  <edge label="EXOC3 (pp) EXOC2" source="-838" target="-232">
    <att type="string" name="canonicalName" value="EXOC3 (pp) EXOC2"/>
    <att type="string" name="interaction" value="pp"/>
    <graphics width="1" fill="#cc66ff"/>
  </edge>
  <edge label="EXOC3 (pp) STXBP1S TXBP2 STXBP3" source="-838" target="-172">
    <att type="string" name="canonicalName" value="EXOC3 (pp) STXBP1S TXBP2 STXBP3"/>
    <att type="string" name="interaction" value="pp"/>
    <graphics width="1" fill="#cc66ff"/>
  </edge>
  <edge label="EXOC3 (pp) EXOC4" source="-838" target="-308">
    <att type="string" name="canonicalName" value="EXOC3 (pp) EXOC4"/>
    <att type="string" name="interaction" value="pp"/>
    <graphics width="1" fill="#cc66ff"/>
  </edge>
  <edge label="EXOC5 (pp) RAB1C" source="-837" target="-181">
    <att type="string" name="canonicalName" value="EXOC5 (pp) RAB1C"/>
    <att type="string" name="interaction" value="pp"/>
    <graphics width="1" fill="#cc66ff"/>
  </edge>
  <edge label="EXOC5 (pp) GDI1" source="-837" target="-180">
    <att type="string" name="canonicalName" value="EXOC5 (pp) GDI1"/>
    <att type="string" name="interaction" value="pp"/>
    <graphics width="1" fill="#cc66ff"/>
  </edge>
  <edge label="EXOC5 (pp) EXOC6B EXOC6" source="-837" target="-309">
    <att type="string" name="canonicalName" value="EXOC5 (pp) EXOC6B EXOC6"/>
    <att type="string" name="interaction" value="pp"/>
    <graphics width="1" fill="#cc66ff"/>
  </edge>
  <edge label="EXOC5 (pp) EXOC4" source="-837" target="-308">
    <att type="string" name="canonicalName" value="EXOC5 (pp) EXOC4"/>
    <att type="string" name="interaction" value="pp"/>
    <graphics width="1" fill="#cc66ff"/>
  </edge>
  <edge label="EXOC5 (pp) EXOC2" source="-837" target="-232">
    <att type="string" name="canonicalName" value="EXOC5 (pp) EXOC2"/>
    <att type="string" name="interaction" value="pp"/>
    <graphics width="1" fill="#cc66ff"/>
  </edge>
  <edge label="EXOC5 (pp) STXBP1S TXBP2 STXBP3" source="-837" target="-172">
    <att type="string" name="canonicalName" value="EXOC5 (pp) STXBP1S TXBP2 STXBP3"/>
    <att type="string" name="interaction" value="pp"/>
    <graphics width="1" fill="#cc66ff"/>
  </edge>
  <edge label="EXOC5 (pp) CDC42" source="-837" target="-154">
    <att type="string" name="canonicalName" value="EXOC5 (pp) CDC42"/>
    <att type="string" name="interaction" value="pp"/>
    <graphics width="1" fill="#cc66ff"/>
  </edge>
  <edge label="PDCD11 (pp) REXO4" source="-833" target="-834">
    <att type="string" name="canonicalName" value="PDCD11 (pp) REXO4"/>
    <att type="string" name="interaction" value="pp"/>
    <graphics width="1" fill="#cc66ff"/>
  </edge>
  <edge label="RPS7 ENSP00000352132 (pp) RPS7" source="-831" target="-832">
    <att type="string" name="canonicalName" value="RPS7 ENSP00000352132 (pp) RPS7"/>
    <att type="string" name="interaction" value="pp"/>
    <graphics width="1" fill="#cc66ff"/>
  </edge>
  <edge label="POLR2F (pp) POLR2A" source="-830" target="-51">
    <att type="string" name="canonicalName" value="POLR2F (pp) POLR2A"/>
    <att type="string" name="interaction" value="pp"/>
    <graphics width="1" fill="#cc66ff"/>
  </edge>
  <edge label="POLR2E (pp) POLR2A" source="-827" target="-51">
    <att type="string" name="canonicalName" value="POLR2E (pp) POLR2A"/>
    <att type="string" name="interaction" value="pp"/>
    <graphics width="1" fill="#cc66ff"/>
  </edge>
  <edge label="ZNRD1 (pp) GCN5L2" source="-825" target="-279">
    <att type="string" name="canonicalName" value="ZNRD1 (pp) GCN5L2"/>
    <att type="string" name="interaction" value="pp"/>
    <graphics width="1" fill="#cc66ff"/>
  </edge>
  <edge label="MRPL2 (pp) SCD5" source="-823" target="-824">
    <att type="string" name="canonicalName" value="MRPL2 (pp) SCD5"/>
    <att type="string" name="interaction" value="pp"/>
    <graphics width="1" fill="#cc66ff"/>
  </edge>
  <edge label="MNAT1 (pp) CDK7" source="-822" target="-101">
    <att type="string" name="canonicalName" value="MNAT1 (pp) CDK7"/>
    <att type="string" name="interaction" value="pp"/>
    <graphics width="1" fill="#cc66ff"/>
  </edge>
  <edge label="MNAT1 (pp) CCNH" source="-822" target="-766">
    <att type="string" name="canonicalName" value="MNAT1 (pp) CCNH"/>
    <att type="string" name="interaction" value="pp"/>
    <graphics width="1" fill="#cc66ff"/>
  </edge>
  <edge label="RPA1 (pp) POLE" source="-820" target="-282">
    <att type="string" name="canonicalName" value="RPA1 (pp) POLE"/>
    <att type="string" name="interaction" value="pp"/>
    <graphics width="1" fill="#cc66ff"/>
  </edge>
  <edge label="RPA1 (pp) POLA2" source="-820" target="-56">
    <att type="string" name="canonicalName" value="RPA1 (pp) POLA2"/>
    <att type="string" name="interaction" value="pp"/>
    <graphics width="1" fill="#cc66ff"/>
  </edge>
  <edge label="RPA1 (pp) RFC2" source="-820" target="-821">
    <att type="string" name="canonicalName" value="RPA1 (pp) RFC2"/>
    <att type="string" name="interaction" value="pp"/>
    <graphics width="1" fill="#cc66ff"/>
  </edge>
  <edge label="RPA1 (pp) NP_001093246.1" source="-820" target="-133">
    <att type="string" name="canonicalName" value="RPA1 (pp) NP_001093246.1"/>
    <att type="string" name="interaction" value="pp"/>
    <graphics width="1" fill="#cc66ff"/>
  </edge>
  <edge label="XRN2 (pp) DOM3Z" source="-818" target="-819">
    <att type="string" name="canonicalName" value="XRN2 (pp) DOM3Z"/>
    <att type="string" name="interaction" value="pp"/>
    <graphics width="1" fill="#cc66ff"/>
  </edge>
  <edge label="XRN2 (pp) BTAF1" source="-818" target="-112">
    <att type="string" name="canonicalName" value="XRN2 (pp) BTAF1"/>
    <att type="string" name="interaction" value="pp"/>
    <graphics width="1" fill="#cc66ff"/>
  </edge>
  <edge label="PUS1 (pp) XPOT" source="-816" target="-817">
    <att type="string" name="canonicalName" value="PUS1 (pp) XPOT"/>
    <att type="string" name="interaction" value="pp"/>
    <graphics width="1" fill="#cc66ff"/>
  </edge>
  <edge label="PRPF19 (pp) ISY1" source="-814" target="-815">
    <att type="string" name="canonicalName" value="PRPF19 (pp) ISY1"/>
    <att type="string" name="interaction" value="pp"/>
    <graphics width="1" fill="#cc66ff"/>
  </edge>
  <edge label="RBM22 (pp) SLU7" source="-813" target="-811">
    <att type="string" name="canonicalName" value="RBM22 (pp) SLU7"/>
    <att type="string" name="interaction" value="pp"/>
    <graphics width="1" fill="#cc66ff"/>
  </edge>
  <edge label="RBM22 (pp) CDC40" source="-813" target="-142">
    <att type="string" name="canonicalName" value="RBM22 (pp) CDC40"/>
    <att type="string" name="interaction" value="pp"/>
    <graphics width="1" fill="#cc66ff"/>
  </edge>
  <edge label="PRPF18 (pp) CDC40" source="-812" target="-142">
    <att type="string" name="canonicalName" value="PRPF18 (pp) CDC40"/>
    <att type="string" name="interaction" value="pp"/>
    <graphics width="1" fill="#cc66ff"/>
  </edge>
  <edge label="SLU7 (pp) PRPF18" source="-811" target="-812">
    <att type="string" name="canonicalName" value="SLU7 (pp) PRPF18"/>
    <att type="string" name="interaction" value="pp"/>
    <graphics width="1" fill="#cc66ff"/>
  </edge>
  <edge label="SLU7 (pp) CDC40" source="-811" target="-142">
    <att type="string" name="canonicalName" value="SLU7 (pp) CDC40"/>
    <att type="string" name="interaction" value="pp"/>
    <graphics width="1" fill="#cc66ff"/>
  </edge>
  <edge label="PRPF8 (pp) PRPF18" source="-810" target="-812">
    <att type="string" name="canonicalName" value="PRPF8 (pp) PRPF18"/>
    <att type="string" name="interaction" value="pp"/>
    <graphics width="1" fill="#cc66ff"/>
  </edge>
  <edge label="PRPF8 (pp) CDC40" source="-810" target="-142">
    <att type="string" name="canonicalName" value="PRPF8 (pp) CDC40"/>
    <att type="string" name="interaction" value="pp"/>
    <graphics width="1" fill="#cc66ff"/>
  </edge>
  <edge label="PRPF8 (pp) SLU7" source="-810" target="-811">
    <att type="string" name="canonicalName" value="PRPF8 (pp) SLU7"/>
    <att type="string" name="interaction" value="pp"/>
    <graphics width="1" fill="#cc66ff"/>
  </edge>
  <edge label="PRPF8 (pp) ASCC3L1" source="-810" target="-54">
    <att type="string" name="canonicalName" value="PRPF8 (pp) ASCC3L1"/>
    <att type="string" name="interaction" value="pp"/>
    <graphics width="1" fill="#cc66ff"/>
  </edge>
  <edge label="PRIM1 (pp) ATR" source="-808" target="-110">
    <att type="string" name="canonicalName" value="PRIM1 (pp) ATR"/>
    <att type="string" name="interaction" value="pp"/>
    <graphics width="1" fill="#cc66ff"/>
  </edge>
  <edge label="PRIM1 (pp) PRIM2" source="-808" target="-809">
    <att type="string" name="canonicalName" value="PRIM1 (pp) PRIM2"/>
    <att type="string" name="interaction" value="pp"/>
    <graphics width="1" fill="#cc66ff"/>
  </edge>
  <edge label="SEH1L (pp) POLD1" source="-807" target="-280">
    <att type="string" name="canonicalName" value="SEH1L (pp) POLD1"/>
    <att type="string" name="interaction" value="pp"/>
    <graphics width="1" fill="#cc66ff"/>
  </edge>
  <edge label="PAPOLA (pp) NGDN" source="-806" target="-186">
    <att type="string" name="canonicalName" value="PAPOLA (pp) NGDN"/>
    <att type="string" name="interaction" value="pp"/>
    <graphics width="1" fill="#cc66ff"/>
  </edge>
  <edge label="PAPOLA (pp) CSTF2" source="-806" target="-212">
    <att type="string" name="canonicalName" value="PAPOLA (pp) CSTF2"/>
    <att type="string" name="interaction" value="pp"/>
    <graphics width="1" fill="#cc66ff"/>
  </edge>
  <edge label="PAPOLA (pp) CSTF3" source="-806" target="-190">
    <att type="string" name="canonicalName" value="PAPOLA (pp) CSTF3"/>
    <att type="string" name="interaction" value="pp"/>
    <graphics width="1" fill="#cc66ff"/>
  </edge>
  <edge label="NTHL1 (pp) ERCC4" source="-805" target="-136">
    <att type="string" name="canonicalName" value="NTHL1 (pp) ERCC4"/>
    <att type="string" name="interaction" value="pp"/>
    <graphics width="1" fill="#cc66ff"/>
  </edge>
  <edge label="RBM34 (pp) NOL1" source="-803" target="-804">
    <att type="string" name="canonicalName" value="RBM34 (pp) NOL1"/>
    <att type="string" name="interaction" value="pp"/>
    <graphics width="1" fill="#cc66ff"/>
  </edge>
  <edge label="RBM28 (pp) FBL ENSP00000339522" source="-802" target="-222">
    <att type="string" name="canonicalName" value="RBM28 (pp) FBL ENSP00000339522"/>
    <att type="string" name="interaction" value="pp"/>
    <graphics width="1" fill="#cc66ff"/>
  </edge>
  <edge label="NOL5A (pp) FBL ENSP00000339522" source="-801" target="-222">
    <att type="string" name="canonicalName" value="NOL5A (pp) FBL ENSP00000339522"/>
    <att type="string" name="interaction" value="pp"/>
    <graphics width="1" fill="#cc66ff"/>
  </edge>
  <edge label="NMD3 (pp) XRN1" source="-800" target="-64">
    <att type="string" name="canonicalName" value="NMD3 (pp) XRN1"/>
    <att type="string" name="interaction" value="pp"/>
    <graphics width="1" fill="#cc66ff"/>
  </edge>
  <edge label="PSMD8 (pp) PSMD3" source="-796" target="-799">
    <att type="string" name="canonicalName" value="PSMD8 (pp) PSMD3"/>
    <att type="string" name="interaction" value="pp"/>
    <graphics width="1" fill="#cc66ff"/>
  </edge>
  <edge label="PSMD8 (pp) PIP4K2B" source="-796" target="-377">
    <att type="string" name="canonicalName" value="PSMD8 (pp) PIP4K2B"/>
    <att type="string" name="interaction" value="pp"/>
    <graphics width="1" fill="#cc66ff"/>
  </edge>
  <edge label="PSMD8 (pp) PSMD1" source="-796" target="-798">
    <att type="string" name="canonicalName" value="PSMD8 (pp) PSMD1"/>
    <att type="string" name="interaction" value="pp"/>
    <graphics width="1" fill="#cc66ff"/>
  </edge>
  <edge label="PSMD8 (pp) PSMC2" source="-796" target="-797">
    <att type="string" name="canonicalName" value="PSMD8 (pp) PSMC2"/>
    <att type="string" name="interaction" value="pp"/>
    <graphics width="1" fill="#cc66ff"/>
  </edge>
  <edge label="PSMD8 (pp) CDK2" source="-796" target="-626">
    <att type="string" name="canonicalName" value="PSMD8 (pp) CDK2"/>
    <att type="string" name="interaction" value="pp"/>
    <graphics width="1" fill="#cc66ff"/>
  </edge>
  <edge label="COPA (pp) COPG ENSP00000331218" source="-795" target="-174">
    <att type="string" name="canonicalName" value="COPA (pp) COPG ENSP00000331218"/>
    <att type="string" name="interaction" value="pp"/>
    <graphics width="1" fill="#cc66ff"/>
  </edge>
  <edge label="NDC80 (pp) NUF2" source="-794" target="-300">
    <att type="string" name="canonicalName" value="NDC80 (pp) NUF2"/>
    <att type="string" name="interaction" value="pp"/>
    <graphics width="1" fill="#cc66ff"/>
  </edge>
  <edge label="NUBP1 (pp) POLD1" source="-793" target="-280">
    <att type="string" name="canonicalName" value="NUBP1 (pp) POLD1"/>
    <att type="string" name="interaction" value="pp"/>
    <graphics width="1" fill="#cc66ff"/>
  </edge>
  <edge label="PAF1 (pp) USP14" source="-792" target="-249">
    <att type="string" name="canonicalName" value="PAF1 (pp) USP14"/>
    <att type="string" name="interaction" value="pp"/>
    <graphics width="1" fill="#cc66ff"/>
  </edge>
  <edge label="PAF1 (pp) PSMA4" source="-792" target="-378">
    <att type="string" name="canonicalName" value="PAF1 (pp) PSMA4"/>
    <att type="string" name="interaction" value="pp"/>
    <graphics width="1" fill="#cc66ff"/>
  </edge>
  <edge label="PAF1 (pp) PIP4K2B" source="-792" target="-377">
    <att type="string" name="canonicalName" value="PAF1 (pp) PIP4K2B"/>
    <att type="string" name="interaction" value="pp"/>
    <graphics width="1" fill="#cc66ff"/>
  </edge>
  <edge label="PAF1 (pp) ELP4" source="-792" target="-81">
    <att type="string" name="canonicalName" value="PAF1 (pp) ELP4"/>
    <att type="string" name="interaction" value="pp"/>
    <graphics width="1" fill="#cc66ff"/>
  </edge>
  <edge label="PAF1 (pp) ELP3" source="-792" target="-80">
    <att type="string" name="canonicalName" value="PAF1 (pp) ELP3"/>
    <att type="string" name="interaction" value="pp"/>
    <graphics width="1" fill="#cc66ff"/>
  </edge>
  <edge label="PAF1 (pp) ELP2" source="-792" target="-62">
    <att type="string" name="canonicalName" value="PAF1 (pp) ELP2"/>
    <att type="string" name="interaction" value="pp"/>
    <graphics width="1" fill="#cc66ff"/>
  </edge>
  <edge label="PAF1 (pp) IKBKAP" source="-792" target="-74">
    <att type="string" name="canonicalName" value="PAF1 (pp) IKBKAP"/>
    <att type="string" name="interaction" value="pp"/>
    <graphics width="1" fill="#cc66ff"/>
  </edge>
  <edge label="PAF1 (pp) SUPT4H1" source="-792" target="-365">
    <att type="string" name="canonicalName" value="PAF1 (pp) SUPT4H1"/>
    <att type="string" name="interaction" value="pp"/>
    <graphics width="1" fill="#cc66ff"/>
  </edge>
  <edge label="PAF1 (pp) VPS72" source="-792" target="-257">
    <att type="string" name="canonicalName" value="PAF1 (pp) VPS72"/>
    <att type="string" name="interaction" value="pp"/>
    <graphics width="1" fill="#cc66ff"/>
  </edge>
  <edge label="PAF1 (pp) ACTR6" source="-792" target="-415">
    <att type="string" name="canonicalName" value="PAF1 (pp) ACTR6"/>
    <att type="string" name="interaction" value="pp"/>
    <graphics width="1" fill="#cc66ff"/>
  </edge>
  <edge label="PAF1 (pp) CNOT6L" source="-792" target="-491">
    <att type="string" name="canonicalName" value="PAF1 (pp) CNOT6L"/>
    <att type="string" name="interaction" value="pp"/>
    <graphics width="1" fill="#cc66ff"/>
  </edge>
  <edge label="PAF1 (pp) SUPT16H" source="-792" target="-302">
    <att type="string" name="canonicalName" value="PAF1 (pp) SUPT16H"/>
    <att type="string" name="interaction" value="pp"/>
    <graphics width="1" fill="#cc66ff"/>
  </edge>
  <edge label="PAF1 (pp) CTDP1" source="-792" target="-580">
    <att type="string" name="canonicalName" value="PAF1 (pp) CTDP1"/>
    <att type="string" name="interaction" value="pp"/>
    <graphics width="1" fill="#cc66ff"/>
  </edge>
  <edge label="PAF1 (pp) TCEA3" source="-792" target="-375">
    <att type="string" name="canonicalName" value="PAF1 (pp) TCEA3"/>
    <att type="string" name="interaction" value="pp"/>
    <graphics width="1" fill="#cc66ff"/>
  </edge>
  <edge label="TIMM17B TIMM17A (pp) TIMM23 Q5SRD2" source="-788" target="-789">
    <att type="string" name="canonicalName" value="TIMM17B TIMM17A (pp) TIMM23 Q5SRD2"/>
    <att type="string" name="interaction" value="pp"/>
    <graphics width="1" fill="#cc66ff"/>
  </edge>
  <edge label="HSPA9 (pp) HSCB" source="-787" target="-791">
    <att type="string" name="canonicalName" value="HSPA9 (pp) HSCB"/>
    <att type="string" name="interaction" value="pp"/>
    <graphics width="1" fill="#cc66ff"/>
  </edge>
  <edge label="HSPA9 (pp) NFU1" source="-787" target="-790">
    <att type="string" name="canonicalName" value="HSPA9 (pp) NFU1"/>
    <att type="string" name="interaction" value="pp"/>
    <graphics width="1" fill="#cc66ff"/>
  </edge>
  <edge label="HSPA9 (pp) TIMM17B TIMM17A" source="-787" target="-788">
    <att type="string" name="canonicalName" value="HSPA9 (pp) TIMM17B TIMM17A"/>
    <att type="string" name="interaction" value="pp"/>
    <graphics width="1" fill="#cc66ff"/>
  </edge>
  <edge label="TIMM44 (pp) TIMM23 Q5SRD2" source="-786" target="-789">
    <att type="string" name="canonicalName" value="TIMM44 (pp) TIMM23 Q5SRD2"/>
    <att type="string" name="interaction" value="pp"/>
    <graphics width="1" fill="#cc66ff"/>
  </edge>
  <edge label="TIMM44 (pp) TIMM17B TIMM17A" source="-786" target="-788">
    <att type="string" name="canonicalName" value="TIMM44 (pp) TIMM17B TIMM17A"/>
    <att type="string" name="interaction" value="pp"/>
    <graphics width="1" fill="#cc66ff"/>
  </edge>
  <edge label="TIMM44 (pp) HSPA9" source="-786" target="-787">
    <att type="string" name="canonicalName" value="TIMM44 (pp) HSPA9"/>
    <att type="string" name="interaction" value="pp"/>
    <graphics width="1" fill="#cc66ff"/>
  </edge>
  <edge label="PPP2CA (pp) PPP2CA" source="-785" target="-785">
    <att type="string" name="canonicalName" value="PPP2CA (pp) PPP2CA"/>
    <att type="string" name="interaction" value="pp"/>
    <graphics width="1" fill="#cc66ff"/>
  </edge>
  <edge label="CDC25B CDC25A (pp) CDC6" source="-784" target="-724">
    <att type="string" name="canonicalName" value="CDC25B CDC25A (pp) CDC6"/>
    <att type="string" name="interaction" value="pp"/>
    <graphics width="1" fill="#cc66ff"/>
  </edge>
  <edge label="CDC25B CDC25A (pp) PPP2CA" source="-784" target="-785">
    <att type="string" name="canonicalName" value="CDC25B CDC25A (pp) PPP2CA"/>
    <att type="string" name="interaction" value="pp"/>
    <graphics width="1" fill="#cc66ff"/>
  </edge>
  <edge label="RHCG (pp) RHCG" source="-783" target="-783">
    <att type="string" name="canonicalName" value="RHCG (pp) RHCG"/>
    <att type="string" name="interaction" value="pp"/>
    <graphics width="1" fill="#cc66ff"/>
  </edge>
  <edge label="MCM10 (pp) MCM7" source="-782" target="-725">
    <att type="string" name="canonicalName" value="MCM10 (pp) MCM7"/>
    <att type="string" name="interaction" value="pp"/>
    <graphics width="1" fill="#cc66ff"/>
  </edge>
  <edge label="MCM10 (pp) MCM2" source="-782" target="-277">
    <att type="string" name="canonicalName" value="MCM10 (pp) MCM2"/>
    <att type="string" name="interaction" value="pp"/>
    <graphics width="1" fill="#cc66ff"/>
  </edge>
  <edge label="MCM10 (pp) CDC45L" source="-782" target="-176">
    <att type="string" name="canonicalName" value="MCM10 (pp) CDC45L"/>
    <att type="string" name="interaction" value="pp"/>
    <graphics width="1" fill="#cc66ff"/>
  </edge>
  <edge label="SEC16B (pp) SEC24C" source="-779" target="-777">
    <att type="string" name="canonicalName" value="SEC16B (pp) SEC24C"/>
    <att type="string" name="interaction" value="pp"/>
    <graphics width="1" fill="#cc66ff"/>
  </edge>
  <edge label="UNC45B UNC45A (pp) UNC45B UNC45A" source="-776" target="-776">
    <att type="string" name="canonicalName" value="UNC45B UNC45A (pp) UNC45B UNC45A"/>
    <att type="string" name="interaction" value="pp"/>
    <graphics width="1" fill="#cc66ff"/>
  </edge>
  <edge label="PI4KB (pp) SYS1" source="-774" target="-354">
    <att type="string" name="canonicalName" value="PI4KB (pp) SYS1"/>
    <att type="string" name="interaction" value="pp"/>
    <graphics width="1" fill="#cc66ff"/>
  </edge>
  <edge label="PI4KB (pp) ARL1" source="-774" target="-351">
    <att type="string" name="canonicalName" value="PI4KB (pp) ARL1"/>
    <att type="string" name="interaction" value="pp"/>
    <graphics width="1" fill="#cc66ff"/>
  </edge>
  <edge label="PI4KB (pp) ZNF289 ARFGAP3" source="-774" target="-446">
    <att type="string" name="canonicalName" value="PI4KB (pp) ZNF289 ARFGAP3"/>
    <att type="string" name="interaction" value="pp"/>
    <graphics width="1" fill="#cc66ff"/>
  </edge>
  <edge label="PI4KB (pp) ATP8A1 ATP8A2" source="-774" target="-389">
    <att type="string" name="canonicalName" value="PI4KB (pp) ATP8A1 ATP8A2"/>
    <att type="string" name="interaction" value="pp"/>
    <graphics width="1" fill="#cc66ff"/>
  </edge>
  <edge label="PI4KB (pp) RAB11A" source="-774" target="-220">
    <att type="string" name="canonicalName" value="PI4KB (pp) RAB11A"/>
    <att type="string" name="interaction" value="pp"/>
    <graphics width="1" fill="#cc66ff"/>
  </edge>
  <edge label="PI4KB (pp) TRAPPC6B TRAPPC6A" source="-774" target="-175">
    <att type="string" name="canonicalName" value="PI4KB (pp) TRAPPC6B TRAPPC6A"/>
    <att type="string" name="interaction" value="pp"/>
    <graphics width="1" fill="#cc66ff"/>
  </edge>
  <edge label="PI4KB (pp) MON1A MON1B" source="-774" target="-432">
    <att type="string" name="canonicalName" value="PI4KB (pp) MON1A MON1B"/>
    <att type="string" name="interaction" value="pp"/>
    <graphics width="1" fill="#cc66ff"/>
  </edge>
  <edge label="PI4KB (pp) VPS4A VPS4B" source="-774" target="-575">
    <att type="string" name="canonicalName" value="PI4KB (pp) VPS4A VPS4B"/>
    <att type="string" name="interaction" value="pp"/>
    <graphics width="1" fill="#cc66ff"/>
  </edge>
  <edge label="PI4KB (pp) VPS41" source="-774" target="-526">
    <att type="string" name="canonicalName" value="PI4KB (pp) VPS41"/>
    <att type="string" name="interaction" value="pp"/>
    <graphics width="1" fill="#cc66ff"/>
  </edge>
  <edge label="PI4KB (pp) SYNJ1" source="-774" target="-63">
    <att type="string" name="canonicalName" value="PI4KB (pp) SYNJ1"/>
    <att type="string" name="interaction" value="pp"/>
    <graphics width="1" fill="#cc66ff"/>
  </edge>
  <edge label="PI4KB (pp) GDI1" source="-774" target="-180">
    <att type="string" name="canonicalName" value="PI4KB (pp) GDI1"/>
    <att type="string" name="interaction" value="pp"/>
    <graphics width="1" fill="#cc66ff"/>
  </edge>
  <edge label="PI4KB (pp) PFN4" source="-774" target="-23">
    <att type="string" name="canonicalName" value="PI4KB (pp) PFN4"/>
    <att type="string" name="interaction" value="pp"/>
    <graphics width="1" fill="#cc66ff"/>
  </edge>
  <edge label="PI4KB (pp) ARF3" source="-774" target="-5">
    <att type="string" name="canonicalName" value="PI4KB (pp) ARF3"/>
    <att type="string" name="interaction" value="pp"/>
    <graphics width="1" fill="#cc66ff"/>
  </edge>
  <edge label="PI4KB (pp) SNAP25" source="-774" target="-675">
    <att type="string" name="canonicalName" value="PI4KB (pp) SNAP25"/>
    <att type="string" name="interaction" value="pp"/>
    <graphics width="1" fill="#cc66ff"/>
  </edge>
  <edge label="PI4KB (pp) EXOC4" source="-774" target="-308">
    <att type="string" name="canonicalName" value="PI4KB (pp) EXOC4"/>
    <att type="string" name="interaction" value="pp"/>
    <graphics width="1" fill="#cc66ff"/>
  </edge>
  <edge label="PI4KB (pp) EXOC2" source="-774" target="-232">
    <att type="string" name="canonicalName" value="PI4KB (pp) EXOC2"/>
    <att type="string" name="interaction" value="pp"/>
    <graphics width="1" fill="#cc66ff"/>
  </edge>
  <edge label="PI4KB (pp) RAB1C" source="-774" target="-181">
    <att type="string" name="canonicalName" value="PI4KB (pp) RAB1C"/>
    <att type="string" name="interaction" value="pp"/>
    <graphics width="1" fill="#cc66ff"/>
  </edge>
  <edge label="PI4KB (pp) TRAPPC3" source="-774" target="-171">
    <att type="string" name="canonicalName" value="PI4KB (pp) TRAPPC3"/>
    <att type="string" name="interaction" value="pp"/>
    <graphics width="1" fill="#cc66ff"/>
  </edge>
  <edge label="ABHD4 ABHD5 (pp) PI4KA NR_003700.1Q8N8J0" source="-773" target="-608">
    <att type="string" name="canonicalName" value="ABHD4 ABHD5 (pp) PI4KA NR_003700.1Q8N8J0"/>
    <att type="string" name="interaction" value="pp"/>
    <graphics width="1" fill="#cc66ff"/>
  </edge>
  <edge label="POLD2 (pp) POLD3" source="-772" target="-263">
    <att type="string" name="canonicalName" value="POLD2 (pp) POLD3"/>
    <att type="string" name="interaction" value="pp"/>
    <graphics width="1" fill="#cc66ff"/>
  </edge>
  <edge label="POLD2 (pp) RAD52" source="-772" target="-75">
    <att type="string" name="canonicalName" value="POLD2 (pp) RAD52"/>
    <att type="string" name="interaction" value="pp"/>
    <graphics width="1" fill="#cc66ff"/>
  </edge>
  <edge label="POLD2 (pp) BLM" source="-772" target="-441">
    <att type="string" name="canonicalName" value="POLD2 (pp) BLM"/>
    <att type="string" name="interaction" value="pp"/>
    <graphics width="1" fill="#cc66ff"/>
  </edge>
  <edge label="POLD2 (pp) POLD1" source="-772" target="-280">
    <att type="string" name="canonicalName" value="POLD2 (pp) POLD1"/>
    <att type="string" name="interaction" value="pp"/>
    <graphics width="1" fill="#cc66ff"/>
  </edge>
  <edge label="PRPS1L1 (pp) PRPS1L1" source="-770" target="-770">
    <att type="string" name="canonicalName" value="PRPS1L1 (pp) PRPS1L1"/>
    <att type="string" name="interaction" value="pp"/>
    <graphics width="1" fill="#cc66ff"/>
  </edge>
  <edge label="PSMC5 (pp) GCN5L2" source="-767" target="-279">
    <att type="string" name="canonicalName" value="PSMC5 (pp) GCN5L2"/>
    <att type="string" name="interaction" value="pp"/>
    <graphics width="1" fill="#cc66ff"/>
  </edge>
  <edge label="PSMC5 (pp) DOT1L" source="-767" target="-594">
    <att type="string" name="canonicalName" value="PSMC5 (pp) DOT1L"/>
    <att type="string" name="interaction" value="pp"/>
    <graphics width="1" fill="#cc66ff"/>
  </edge>
  <edge label="HINT1 HINT2 (pp) CDK7" source="-765" target="-101">
    <att type="string" name="canonicalName" value="HINT1 HINT2 (pp) CDK7"/>
    <att type="string" name="interaction" value="pp"/>
    <graphics width="1" fill="#cc66ff"/>
  </edge>
  <edge label="SMAP1 (pp) ZNF289 ARFGAP3" source="-762" target="-446">
    <att type="string" name="canonicalName" value="SMAP1 (pp) ZNF289 ARFGAP3"/>
    <att type="string" name="interaction" value="pp"/>
    <graphics width="1" fill="#cc66ff"/>
  </edge>
  <edge label="SEC14L2 (pp) C1orf156" source="-756" target="-761">
    <att type="string" name="canonicalName" value="SEC14L2 (pp) C1orf156"/>
    <att type="string" name="interaction" value="pp"/>
    <graphics width="1" fill="#cc66ff"/>
  </edge>
  <edge label="SEC14L2 (pp) VPS4A VPS4B" source="-756" target="-575">
    <att type="string" name="canonicalName" value="SEC14L2 (pp) VPS4A VPS4B"/>
    <att type="string" name="interaction" value="pp"/>
    <graphics width="1" fill="#cc66ff"/>
  </edge>
  <edge label="SEC14L2 (pp) ELP3" source="-756" target="-80">
    <att type="string" name="canonicalName" value="SEC14L2 (pp) ELP3"/>
    <att type="string" name="interaction" value="pp"/>
    <graphics width="1" fill="#cc66ff"/>
  </edge>
  <edge label="SEC14L2 (pp) SRM" source="-756" target="-760">
    <att type="string" name="canonicalName" value="SEC14L2 (pp) SRM"/>
    <att type="string" name="interaction" value="pp"/>
    <graphics width="1" fill="#cc66ff"/>
  </edge>
  <edge label="SEC14L2 (pp) KIAA0100" source="-756" target="-759">
    <att type="string" name="canonicalName" value="SEC14L2 (pp) KIAA0100"/>
    <att type="string" name="interaction" value="pp"/>
    <graphics width="1" fill="#cc66ff"/>
  </edge>
  <edge label="SEC14L2 (pp) KIAA0020" source="-756" target="-758">
    <att type="string" name="canonicalName" value="SEC14L2 (pp) KIAA0020"/>
    <att type="string" name="interaction" value="pp"/>
    <graphics width="1" fill="#cc66ff"/>
  </edge>
  <edge label="SEC14L2 (pp) PLD1 PLD2" source="-756" target="-357">
    <att type="string" name="canonicalName" value="SEC14L2 (pp) PLD1 PLD2"/>
    <att type="string" name="interaction" value="pp"/>
    <graphics width="1" fill="#cc66ff"/>
  </edge>
  <edge label="SEC14L2 (pp) RPL9P7 RPL9" source="-756" target="-647">
    <att type="string" name="canonicalName" value="SEC14L2 (pp) RPL9P7 RPL9"/>
    <att type="string" name="interaction" value="pp"/>
    <graphics width="1" fill="#cc66ff"/>
  </edge>
  <edge label="SEC14L2 (pp) ARFRP1" source="-756" target="-1">
    <att type="string" name="canonicalName" value="SEC14L2 (pp) ARFRP1"/>
    <att type="string" name="interaction" value="pp"/>
    <graphics width="1" fill="#cc66ff"/>
  </edge>
  <edge label="SEC14L2 (pp) ARL1" source="-756" target="-351">
    <att type="string" name="canonicalName" value="SEC14L2 (pp) ARL1"/>
    <att type="string" name="interaction" value="pp"/>
    <graphics width="1" fill="#cc66ff"/>
  </edge>
  <edge label="SEC14L2 (pp) GOSR1" source="-756" target="-8">
    <att type="string" name="canonicalName" value="SEC14L2 (pp) GOSR1"/>
    <att type="string" name="interaction" value="pp"/>
    <graphics width="1" fill="#cc66ff"/>
  </edge>
  <edge label="SEC14L2 (pp) TBC1D22B TBC1D22A" source="-756" target="-569">
    <att type="string" name="canonicalName" value="SEC14L2 (pp) TBC1D22B TBC1D22A"/>
    <att type="string" name="interaction" value="pp"/>
    <graphics width="1" fill="#cc66ff"/>
  </edge>
  <edge label="SEC14L2 (pp) STX16" source="-756" target="-11">
    <att type="string" name="canonicalName" value="SEC14L2 (pp) STX16"/>
    <att type="string" name="interaction" value="pp"/>
    <graphics width="1" fill="#cc66ff"/>
  </edge>
  <edge label="SEC14L2 (pp) TRAPPC6B TRAPPC6A" source="-756" target="-175">
    <att type="string" name="canonicalName" value="SEC14L2 (pp) TRAPPC6B TRAPPC6A"/>
    <att type="string" name="interaction" value="pp"/>
    <graphics width="1" fill="#cc66ff"/>
  </edge>
  <edge label="SEC14L2 (pp) RAB11A" source="-756" target="-220">
    <att type="string" name="canonicalName" value="SEC14L2 (pp) RAB11A"/>
    <att type="string" name="interaction" value="pp"/>
    <graphics width="1" fill="#cc66ff"/>
  </edge>
  <edge label="SEC14L2 (pp) MOSPD2" source="-756" target="-757">
    <att type="string" name="canonicalName" value="SEC14L2 (pp) MOSPD2"/>
    <att type="string" name="interaction" value="pp"/>
    <graphics width="1" fill="#cc66ff"/>
  </edge>
  <edge label="SEC14L2 (pp) DNM1" source="-756" target="-356">
    <att type="string" name="canonicalName" value="SEC14L2 (pp) DNM1"/>
    <att type="string" name="interaction" value="pp"/>
    <graphics width="1" fill="#cc66ff"/>
  </edge>
  <edge label="SEC14L2 (pp) ACTR1B ACTR1A" source="-756" target="-340">
    <att type="string" name="canonicalName" value="SEC14L2 (pp) ACTR1B ACTR1A"/>
    <att type="string" name="interaction" value="pp"/>
    <graphics width="1" fill="#cc66ff"/>
  </edge>
  <edge label="SEC14L2 (pp) EXOC6B EXOC6" source="-756" target="-309">
    <att type="string" name="canonicalName" value="SEC14L2 (pp) EXOC6B EXOC6"/>
    <att type="string" name="interaction" value="pp"/>
    <graphics width="1" fill="#cc66ff"/>
  </edge>
  <edge label="SEC14L2 (pp) ZNF289 ARFGAP3" source="-756" target="-446">
    <att type="string" name="canonicalName" value="SEC14L2 (pp) ZNF289 ARFGAP3"/>
    <att type="string" name="interaction" value="pp"/>
    <graphics width="1" fill="#cc66ff"/>
  </edge>
  <edge label="EIF2B1 (pp) EIF2S1" source="-754" target="-242">
    <att type="string" name="canonicalName" value="EIF2B1 (pp) EIF2S1"/>
    <att type="string" name="interaction" value="pp"/>
    <graphics width="1" fill="#cc66ff"/>
  </edge>
  <edge label="EIF2B1 (pp) EIF2B2" source="-754" target="-755">
    <att type="string" name="canonicalName" value="EIF2B1 (pp) EIF2B2"/>
    <att type="string" name="interaction" value="pp"/>
    <graphics width="1" fill="#cc66ff"/>
  </edge>
  <edge label="EIF2B1 (pp) EIF2B5" source="-754" target="-753">
    <att type="string" name="canonicalName" value="EIF2B1 (pp) EIF2B5"/>
    <att type="string" name="interaction" value="pp"/>
    <graphics width="1" fill="#cc66ff"/>
  </edge>
  <edge label="EIF2B5 (pp) KARS" source="-753" target="-752">
    <att type="string" name="canonicalName" value="EIF2B5 (pp) KARS"/>
    <att type="string" name="interaction" value="pp"/>
    <graphics width="1" fill="#cc66ff"/>
  </edge>
  <edge label="EIF2B4 (pp) KARS" source="-751" target="-752">
    <att type="string" name="canonicalName" value="EIF2B4 (pp) KARS"/>
    <att type="string" name="interaction" value="pp"/>
    <graphics width="1" fill="#cc66ff"/>
  </edge>
  <edge label="NOLA1 (pp) KIAA0409" source="-748" target="-750">
    <att type="string" name="canonicalName" value="NOLA1 (pp) KIAA0409"/>
    <att type="string" name="interaction" value="pp"/>
    <graphics width="1" fill="#cc66ff"/>
  </edge>
  <edge label="NOLA1 (pp) RIOK1" source="-748" target="-749">
    <att type="string" name="canonicalName" value="NOLA1 (pp) RIOK1"/>
    <att type="string" name="interaction" value="pp"/>
    <graphics width="1" fill="#cc66ff"/>
  </edge>
  <edge label="ACSL3 (pp) SLC27A2 SLC27A6" source="-746" target="-747">
    <att type="string" name="canonicalName" value="ACSL3 (pp) SLC27A2 SLC27A6"/>
    <att type="string" name="interaction" value="pp"/>
    <graphics width="1" fill="#cc66ff"/>
  </edge>
  <edge label="ACSL3 (pp) ACSL3" source="-746" target="-746">
    <att type="string" name="canonicalName" value="ACSL3 (pp) ACSL3"/>
    <att type="string" name="interaction" value="pp"/>
    <graphics width="1" fill="#cc66ff"/>
  </edge>
  <edge label="APPBP1 (pp) SKP1A" source="-744" target="-168">
    <att type="string" name="canonicalName" value="APPBP1 (pp) SKP1A"/>
    <att type="string" name="interaction" value="pp"/>
    <graphics width="1" fill="#cc66ff"/>
  </edge>
  <edge label="APPBP1 (pp) CUL1" source="-744" target="-164">
    <att type="string" name="canonicalName" value="APPBP1 (pp) CUL1"/>
    <att type="string" name="interaction" value="pp"/>
    <graphics width="1" fill="#cc66ff"/>
  </edge>
  <edge label="APPBP1 (pp) FBXW7" source="-744" target="-723">
    <att type="string" name="canonicalName" value="APPBP1 (pp) FBXW7"/>
    <att type="string" name="interaction" value="pp"/>
    <graphics width="1" fill="#cc66ff"/>
  </edge>
  <edge label="CIAPIN1 (pp) POLD1" source="-743" target="-280">
    <att type="string" name="canonicalName" value="CIAPIN1 (pp) POLD1"/>
    <att type="string" name="interaction" value="pp"/>
    <graphics width="1" fill="#cc66ff"/>
  </edge>
  <edge label="SGPP1 (pp) ELOVL1" source="-742" target="-366">
    <att type="string" name="canonicalName" value="SGPP1 (pp) ELOVL1"/>
    <att type="string" name="interaction" value="pp"/>
    <graphics width="1" fill="#cc66ff"/>
  </edge>
  <edge label="SGPP1 (pp) CSNK2A1P" source="-742" target="-639">
    <att type="string" name="canonicalName" value="SGPP1 (pp) CSNK2A1P"/>
    <att type="string" name="interaction" value="pp"/>
    <graphics width="1" fill="#cc66ff"/>
  </edge>
  <edge label="DDX19B DDX25 DDX19A (pp) GLE1L" source="-741" target="-314">
    <att type="string" name="canonicalName" value="DDX19B DDX25 DDX19A (pp) GLE1L"/>
    <att type="string" name="interaction" value="pp"/>
    <graphics width="1" fill="#cc66ff"/>
  </edge>
  <edge label="DDX19B DDX25 DDX19A (pp) DRAP1" source="-741" target="-692">
    <att type="string" name="canonicalName" value="DDX19B DDX25 DDX19A (pp) DRAP1"/>
    <att type="string" name="interaction" value="pp"/>
    <graphics width="1" fill="#cc66ff"/>
  </edge>
  <edge label="DDX6 (pp) CDK2" source="-740" target="-626">
    <att type="string" name="canonicalName" value="DDX6 (pp) CDK2"/>
    <att type="string" name="interaction" value="pp"/>
    <graphics width="1" fill="#cc66ff"/>
  </edge>
  <edge label="DDX6 (pp) CNOT4" source="-740" target="-695">
    <att type="string" name="canonicalName" value="DDX6 (pp) CNOT4"/>
    <att type="string" name="interaction" value="pp"/>
    <graphics width="1" fill="#cc66ff"/>
  </edge>
  <edge label="DDX6 (pp) CNOT1" source="-740" target="-694">
    <att type="string" name="canonicalName" value="DDX6 (pp) CNOT1"/>
    <att type="string" name="interaction" value="pp"/>
    <graphics width="1" fill="#cc66ff"/>
  </edge>
  <edge label="DDX6 (pp) CNOT7" source="-740" target="-496">
    <att type="string" name="canonicalName" value="DDX6 (pp) CNOT7"/>
    <att type="string" name="interaction" value="pp"/>
    <graphics width="1" fill="#cc66ff"/>
  </edge>
  <edge label="DDX6 (pp) DDX3X" source="-740" target="-721">
    <att type="string" name="canonicalName" value="DDX6 (pp) DDX3X"/>
    <att type="string" name="interaction" value="pp"/>
    <graphics width="1" fill="#cc66ff"/>
  </edge>
  <edge label="DDX6 (pp) DDX19B DDX25 DDX19A" source="-740" target="-741">
    <att type="string" name="canonicalName" value="DDX6 (pp) DDX19B DDX25 DDX19A"/>
    <att type="string" name="interaction" value="pp"/>
    <graphics width="1" fill="#cc66ff"/>
  </edge>
  <edge label="DDX56 (pp) DDX51" source="-738" target="-739">
    <att type="string" name="canonicalName" value="DDX56 (pp) DDX51"/>
    <att type="string" name="interaction" value="pp"/>
    <graphics width="1" fill="#cc66ff"/>
  </edge>
  <edge label="CALM3 (pp) DOLPP1" source="-737" target="-584">
    <att type="string" name="canonicalName" value="CALM3 (pp) DOLPP1"/>
    <att type="string" name="interaction" value="pp"/>
    <graphics width="1" fill="#cc66ff"/>
  </edge>
  <edge label="VPS54 (pp) TBCA" source="-736" target="-622">
    <att type="string" name="canonicalName" value="VPS54 (pp) TBCA"/>
    <att type="string" name="interaction" value="pp"/>
    <graphics width="1" fill="#cc66ff"/>
  </edge>
  <edge label="MPPE1 (pp) ATP2B3 ATP2B2" source="-733" target="-350">
    <att type="string" name="canonicalName" value="MPPE1 (pp) ATP2B3 ATP2B2"/>
    <att type="string" name="interaction" value="pp"/>
    <graphics width="1" fill="#cc66ff"/>
  </edge>
  <edge label="ERN1 ERN2 (pp) KDELR1 KDELR3 KDELR2" source="-731" target="-312">
    <att type="string" name="canonicalName" value="ERN1 ERN2 (pp) KDELR1 KDELR3 KDELR2"/>
    <att type="string" name="interaction" value="pp"/>
    <graphics width="1" fill="#cc66ff"/>
  </edge>
  <edge label="HSPA5 (pp) SEC11C SEC11A" source="-730" target="-734">
    <att type="string" name="canonicalName" value="HSPA5 (pp) SEC11C SEC11A"/>
    <att type="string" name="interaction" value="pp"/>
    <graphics width="1" fill="#cc66ff"/>
  </edge>
  <edge label="HSPA5 (pp) MPPE1" source="-730" target="-733">
    <att type="string" name="canonicalName" value="HSPA5 (pp) MPPE1"/>
    <att type="string" name="interaction" value="pp"/>
    <graphics width="1" fill="#cc66ff"/>
  </edge>
  <edge label="HSPA5 (pp) DDOST" source="-730" target="-573">
    <att type="string" name="canonicalName" value="HSPA5 (pp) DDOST"/>
    <att type="string" name="interaction" value="pp"/>
    <graphics width="1" fill="#cc66ff"/>
  </edge>
  <edge label="HSPA5 (pp) SEC63" source="-730" target="-732">
    <att type="string" name="canonicalName" value="HSPA5 (pp) SEC63"/>
    <att type="string" name="interaction" value="pp"/>
    <graphics width="1" fill="#cc66ff"/>
  </edge>
  <edge label="HYOU1 (pp) ERN1 ERN2" source="-729" target="-731">
    <att type="string" name="canonicalName" value="HYOU1 (pp) ERN1 ERN2"/>
    <att type="string" name="interaction" value="pp"/>
    <graphics width="1" fill="#cc66ff"/>
  </edge>
  <edge label="HYOU1 (pp) HSPA5" source="-729" target="-730">
    <att type="string" name="canonicalName" value="HYOU1 (pp) HSPA5"/>
    <att type="string" name="interaction" value="pp"/>
    <graphics width="1" fill="#cc66ff"/>
  </edge>
  <edge label="HSP90AB1 (pp) DNAJA2" source="-728" target="-238">
    <att type="string" name="canonicalName" value="HSP90AB1 (pp) DNAJA2"/>
    <att type="string" name="interaction" value="pp"/>
    <graphics width="1" fill="#cc66ff"/>
  </edge>
  <edge label="HSP90AB1 (pp) MRPL43" source="-728" target="-884">
    <att type="string" name="canonicalName" value="HSP90AB1 (pp) MRPL43"/>
    <att type="string" name="interaction" value="pp"/>
    <graphics width="1" fill="#cc66ff"/>
  </edge>
  <edge label="HSP90AB1 (pp) ATP6V1H" source="-728" target="-442">
    <att type="string" name="canonicalName" value="HSP90AB1 (pp) ATP6V1H"/>
    <att type="string" name="interaction" value="pp"/>
    <graphics width="1" fill="#cc66ff"/>
  </edge>
  <edge label="HSP90AB1 (pp) YME1L1" source="-728" target="-883">
    <att type="string" name="canonicalName" value="HSP90AB1 (pp) YME1L1"/>
    <att type="string" name="interaction" value="pp"/>
    <graphics width="1" fill="#cc66ff"/>
  </edge>
  <edge label="HSP90AB1 (pp) AP3D1" source="-728" target="-554">
    <att type="string" name="canonicalName" value="HSP90AB1 (pp) AP3D1"/>
    <att type="string" name="interaction" value="pp"/>
    <graphics width="1" fill="#cc66ff"/>
  </edge>
  <edge label="HSP90AB1 (pp) BTF3 BTF3L4" source="-728" target="-552">
    <att type="string" name="canonicalName" value="HSP90AB1 (pp) BTF3 BTF3L4"/>
    <att type="string" name="interaction" value="pp"/>
    <graphics width="1" fill="#cc66ff"/>
  </edge>
  <edge label="HSP90AB1 (pp) VAMP4" source="-728" target="-236">
    <att type="string" name="canonicalName" value="HSP90AB1 (pp) VAMP4"/>
    <att type="string" name="interaction" value="pp"/>
    <graphics width="1" fill="#cc66ff"/>
  </edge>
  <edge label="HSP90AB1 (pp) ATP6V0A1" source="-728" target="-547">
    <att type="string" name="canonicalName" value="HSP90AB1 (pp) ATP6V0A1"/>
    <att type="string" name="interaction" value="pp"/>
    <graphics width="1" fill="#cc66ff"/>
  </edge>
  <edge label="HSP90AB1 (pp) CYC1" source="-728" target="-882">
    <att type="string" name="canonicalName" value="HSP90AB1 (pp) CYC1"/>
    <att type="string" name="interaction" value="pp"/>
    <graphics width="1" fill="#cc66ff"/>
  </edge>
  <edge label="HSP90AB1 (pp) WDR24" source="-728" target="-881">
    <att type="string" name="canonicalName" value="HSP90AB1 (pp) WDR24"/>
    <att type="string" name="interaction" value="pp"/>
    <graphics width="1" fill="#cc66ff"/>
  </edge>
  <edge label="HSP90AB1 (pp) RPS19" source="-728" target="-880">
    <att type="string" name="canonicalName" value="HSP90AB1 (pp) RPS19"/>
    <att type="string" name="interaction" value="pp"/>
    <graphics width="1" fill="#cc66ff"/>
  </edge>
  <edge label="HSP90AB1 (pp) UBL4A" source="-728" target="-879">
    <att type="string" name="canonicalName" value="HSP90AB1 (pp) UBL4A"/>
    <att type="string" name="interaction" value="pp"/>
    <graphics width="1" fill="#cc66ff"/>
  </edge>
  <edge label="HSP90AB1 (pp) NF1" source="-728" target="-644">
    <att type="string" name="canonicalName" value="HSP90AB1 (pp) NF1"/>
    <att type="string" name="interaction" value="pp"/>
    <graphics width="1" fill="#cc66ff"/>
  </edge>
  <edge label="HSP90AB1 (pp) SIN3A SIN3B" source="-728" target="-345">
    <att type="string" name="canonicalName" value="HSP90AB1 (pp) SIN3A SIN3B"/>
    <att type="string" name="interaction" value="pp"/>
    <graphics width="1" fill="#cc66ff"/>
  </edge>
  <edge label="HSP90AB1 (pp) SLC2A13" source="-728" target="-763">
    <att type="string" name="canonicalName" value="HSP90AB1 (pp) SLC2A13"/>
    <att type="string" name="interaction" value="pp"/>
    <graphics width="1" fill="#cc66ff"/>
  </edge>
  <edge label="HSP90AB1 (pp) COQ2" source="-728" target="-878">
    <att type="string" name="canonicalName" value="HSP90AB1 (pp) COQ2"/>
    <att type="string" name="interaction" value="pp"/>
    <graphics width="1" fill="#cc66ff"/>
  </edge>
  <edge label="HSP90AB1 (pp) XRCC6BP1" source="-728" target="-877">
    <att type="string" name="canonicalName" value="HSP90AB1 (pp) XRCC6BP1"/>
    <att type="string" name="interaction" value="pp"/>
    <graphics width="1" fill="#cc66ff"/>
  </edge>
  <edge label="HSP90AB1 (pp) FIG4" source="-728" target="-876">
    <att type="string" name="canonicalName" value="HSP90AB1 (pp) FIG4"/>
    <att type="string" name="interaction" value="pp"/>
    <graphics width="1" fill="#cc66ff"/>
  </edge>
  <edge label="HSP90AB1 (pp) CNBP" source="-728" target="-875">
    <att type="string" name="canonicalName" value="HSP90AB1 (pp) CNBP"/>
    <att type="string" name="interaction" value="pp"/>
    <graphics width="1" fill="#cc66ff"/>
  </edge>
  <edge label="HSP90AB1 (pp) PFDN4" source="-728" target="-35">
    <att type="string" name="canonicalName" value="HSP90AB1 (pp) PFDN4"/>
    <att type="string" name="interaction" value="pp"/>
    <graphics width="1" fill="#cc66ff"/>
  </edge>
  <edge label="HSP90AB1 (pp) DLAT" source="-728" target="-874">
    <att type="string" name="canonicalName" value="HSP90AB1 (pp) DLAT"/>
    <att type="string" name="interaction" value="pp"/>
    <graphics width="1" fill="#cc66ff"/>
  </edge>
  <edge label="HSP90AB1 (pp) COG6" source="-728" target="-9">
    <att type="string" name="canonicalName" value="HSP90AB1 (pp) COG6"/>
    <att type="string" name="interaction" value="pp"/>
    <graphics width="1" fill="#cc66ff"/>
  </edge>
  <edge label="HSP90AB1 (pp) PPP1R2 Q6ZU68 PPP1R2P9" source="-728" target="-374">
    <att type="string" name="canonicalName" value="HSP90AB1 (pp) PPP1R2 Q6ZU68 PPP1R2P9"/>
    <att type="string" name="interaction" value="pp"/>
    <graphics width="1" fill="#cc66ff"/>
  </edge>
  <edge label="HSP90AB1 (pp) FA2H" source="-728" target="-269">
    <att type="string" name="canonicalName" value="HSP90AB1 (pp) FA2H"/>
    <att type="string" name="interaction" value="pp"/>
    <graphics width="1" fill="#cc66ff"/>
  </edge>
  <edge label="HSP90AB1 (pp) Q6PIR5" source="-728" target="-873">
    <att type="string" name="canonicalName" value="HSP90AB1 (pp) Q6PIR5"/>
    <att type="string" name="interaction" value="pp"/>
    <graphics width="1" fill="#cc66ff"/>
  </edge>
  <edge label="HSP90AB1 (pp) MRE11A" source="-728" target="-77">
    <att type="string" name="canonicalName" value="HSP90AB1 (pp) MRE11A"/>
    <att type="string" name="interaction" value="pp"/>
    <graphics width="1" fill="#cc66ff"/>
  </edge>
  <edge label="HSP90AB1 (pp) RPL13" source="-728" target="-872">
    <att type="string" name="canonicalName" value="HSP90AB1 (pp) RPL13"/>
    <att type="string" name="interaction" value="pp"/>
    <graphics width="1" fill="#cc66ff"/>
  </edge>
  <edge label="HSP90AB1 (pp) PEX12" source="-728" target="-871">
    <att type="string" name="canonicalName" value="HSP90AB1 (pp) PEX12"/>
    <att type="string" name="interaction" value="pp"/>
    <graphics width="1" fill="#cc66ff"/>
  </edge>
  <edge label="HSP90AB1 (pp) ALKBH8" source="-728" target="-870">
    <att type="string" name="canonicalName" value="HSP90AB1 (pp) ALKBH8"/>
    <att type="string" name="interaction" value="pp"/>
    <graphics width="1" fill="#cc66ff"/>
  </edge>
  <edge label="HSP90AB1 (pp) RAB9B RAB9A" source="-728" target="-544">
    <att type="string" name="canonicalName" value="HSP90AB1 (pp) RAB9B RAB9A"/>
    <att type="string" name="interaction" value="pp"/>
    <graphics width="1" fill="#cc66ff"/>
  </edge>
  <edge label="HSP90AB1 (pp) ENSP00000343748 RPS3A" source="-728" target="-869">
    <att type="string" name="canonicalName" value="HSP90AB1 (pp) ENSP00000343748 RPS3A"/>
    <att type="string" name="interaction" value="pp"/>
    <graphics width="1" fill="#cc66ff"/>
  </edge>
  <edge label="HSP90AB1 (pp) NP_008860.4" source="-728" target="-465">
    <att type="string" name="canonicalName" value="HSP90AB1 (pp) NP_008860.4"/>
    <att type="string" name="interaction" value="pp"/>
    <graphics width="1" fill="#cc66ff"/>
  </edge>
  <edge label="HSP90AB1 (pp) VAC14" source="-728" target="-68">
    <att type="string" name="canonicalName" value="HSP90AB1 (pp) VAC14"/>
    <att type="string" name="interaction" value="pp"/>
    <graphics width="1" fill="#cc66ff"/>
  </edge>
  <edge label="HSP90AB1 (pp) ARPC3" source="-728" target="-45">
    <att type="string" name="canonicalName" value="HSP90AB1 (pp) ARPC3"/>
    <att type="string" name="interaction" value="pp"/>
    <graphics width="1" fill="#cc66ff"/>
  </edge>
  <edge label="HSP90AB1 (pp) SEC22A" source="-728" target="-173">
    <att type="string" name="canonicalName" value="HSP90AB1 (pp) SEC22A"/>
    <att type="string" name="interaction" value="pp"/>
    <graphics width="1" fill="#cc66ff"/>
  </edge>
  <edge label="HSP90AB1 (pp) RAB6C RAB6B" source="-728" target="-73">
    <att type="string" name="canonicalName" value="HSP90AB1 (pp) RAB6C RAB6B"/>
    <att type="string" name="interaction" value="pp"/>
    <graphics width="1" fill="#cc66ff"/>
  </edge>
  <edge label="HSP90AB1 (pp) ARV1" source="-728" target="-576">
    <att type="string" name="canonicalName" value="HSP90AB1 (pp) ARV1"/>
    <att type="string" name="interaction" value="pp"/>
    <graphics width="1" fill="#cc66ff"/>
  </edge>
  <edge label="HSP90AB1 (pp) ENSP00000309463" source="-728" target="-601">
    <att type="string" name="canonicalName" value="HSP90AB1 (pp) ENSP00000309463"/>
    <att type="string" name="interaction" value="pp"/>
    <graphics width="1" fill="#cc66ff"/>
  </edge>
  <edge label="HSP90AB1 (pp) RPL37" source="-728" target="-868">
    <att type="string" name="canonicalName" value="HSP90AB1 (pp) RPL37"/>
    <att type="string" name="interaction" value="pp"/>
    <graphics width="1" fill="#cc66ff"/>
  </edge>
  <edge label="HSP90AB1 (pp) MAT2A MAT1A" source="-728" target="-867">
    <att type="string" name="canonicalName" value="HSP90AB1 (pp) MAT2A MAT1A"/>
    <att type="string" name="interaction" value="pp"/>
    <graphics width="1" fill="#cc66ff"/>
  </edge>
  <edge label="HSP90AB1 (pp) ABHD4 ABHD5" source="-728" target="-773">
    <att type="string" name="canonicalName" value="HSP90AB1 (pp) ABHD4 ABHD5"/>
    <att type="string" name="interaction" value="pp"/>
    <graphics width="1" fill="#cc66ff"/>
  </edge>
  <edge label="HSP90AB1 (pp) GPT2" source="-728" target="-408">
    <att type="string" name="canonicalName" value="HSP90AB1 (pp) GPT2"/>
    <att type="string" name="interaction" value="pp"/>
    <graphics width="1" fill="#cc66ff"/>
  </edge>
  <edge label="HSP90AB1 (pp) MYBL1" source="-728" target="-866">
    <att type="string" name="canonicalName" value="HSP90AB1 (pp) MYBL1"/>
    <att type="string" name="interaction" value="pp"/>
    <graphics width="1" fill="#cc66ff"/>
  </edge>
  <edge label="HSP90AB1 (pp) INPP5F" source="-728" target="-587">
    <att type="string" name="canonicalName" value="HSP90AB1 (pp) INPP5F"/>
    <att type="string" name="interaction" value="pp"/>
    <graphics width="1" fill="#cc66ff"/>
  </edge>
  <edge label="HSP90AB1 (pp) PCID2" source="-728" target="-94">
    <att type="string" name="canonicalName" value="HSP90AB1 (pp) PCID2"/>
    <att type="string" name="interaction" value="pp"/>
    <graphics width="1" fill="#cc66ff"/>
  </edge>
  <edge label="HSP90AB1 (pp) SLC25A3" source="-728" target="-865">
    <att type="string" name="canonicalName" value="HSP90AB1 (pp) SLC25A3"/>
    <att type="string" name="interaction" value="pp"/>
    <graphics width="1" fill="#cc66ff"/>
  </edge>
  <edge label="HSP90AB1 (pp) PEMT" source="-728" target="-362">
    <att type="string" name="canonicalName" value="HSP90AB1 (pp) PEMT"/>
    <att type="string" name="interaction" value="pp"/>
    <graphics width="1" fill="#cc66ff"/>
  </edge>
  <edge label="HSP90AB1 (pp) ENDOGL1 ENDOG" source="-728" target="-864">
    <att type="string" name="canonicalName" value="HSP90AB1 (pp) ENDOGL1 ENDOG"/>
    <att type="string" name="interaction" value="pp"/>
    <graphics width="1" fill="#cc66ff"/>
  </edge>
  <edge label="HSP90AB1 (pp) NP_689704.3" source="-728" target="-863">
    <att type="string" name="canonicalName" value="HSP90AB1 (pp) NP_689704.3"/>
    <att type="string" name="interaction" value="pp"/>
    <graphics width="1" fill="#cc66ff"/>
  </edge>
  <edge label="HSP90AB1 (pp) LIPT1" source="-728" target="-383">
    <att type="string" name="canonicalName" value="HSP90AB1 (pp) LIPT1"/>
    <att type="string" name="interaction" value="pp"/>
    <graphics width="1" fill="#cc66ff"/>
  </edge>
  <edge label="HSP90AB1 (pp) MAD2L1" source="-728" target="-262">
    <att type="string" name="canonicalName" value="HSP90AB1 (pp) MAD2L1"/>
    <att type="string" name="interaction" value="pp"/>
    <graphics width="1" fill="#cc66ff"/>
  </edge>
  <edge label="HSP90AB1 (pp) ALLC" source="-728" target="-862">
    <att type="string" name="canonicalName" value="HSP90AB1 (pp) ALLC"/>
    <att type="string" name="interaction" value="pp"/>
    <graphics width="1" fill="#cc66ff"/>
  </edge>
  <edge label="HSP90AB1 (pp) MMS19" source="-728" target="-510">
    <att type="string" name="canonicalName" value="HSP90AB1 (pp) MMS19"/>
    <att type="string" name="interaction" value="pp"/>
    <graphics width="1" fill="#cc66ff"/>
  </edge>
  <edge label="HSP90AB1 (pp) FIS1" source="-728" target="-861">
    <att type="string" name="canonicalName" value="HSP90AB1 (pp) FIS1"/>
    <att type="string" name="interaction" value="pp"/>
    <graphics width="1" fill="#cc66ff"/>
  </edge>
  <edge label="HSP90AB1 (pp) RPL34" source="-728" target="-860">
    <att type="string" name="canonicalName" value="HSP90AB1 (pp) RPL34"/>
    <att type="string" name="interaction" value="pp"/>
    <graphics width="1" fill="#cc66ff"/>
  </edge>
  <edge label="HSP90AB1 (pp) SLC25A32" source="-728" target="-859">
    <att type="string" name="canonicalName" value="HSP90AB1 (pp) SLC25A32"/>
    <att type="string" name="interaction" value="pp"/>
    <graphics width="1" fill="#cc66ff"/>
  </edge>
  <edge label="HSP90AB1 (pp) CD2BP2" source="-728" target="-858">
    <att type="string" name="canonicalName" value="HSP90AB1 (pp) CD2BP2"/>
    <att type="string" name="interaction" value="pp"/>
    <graphics width="1" fill="#cc66ff"/>
  </edge>
  <edge label="HSP90AB1 (pp) TOMM70A" source="-728" target="-857">
    <att type="string" name="canonicalName" value="HSP90AB1 (pp) TOMM70A"/>
    <att type="string" name="interaction" value="pp"/>
    <graphics width="1" fill="#cc66ff"/>
  </edge>
  <edge label="HSP90AB1 (pp) NP_775269.1" source="-728" target="-182">
    <att type="string" name="canonicalName" value="HSP90AB1 (pp) NP_775269.1"/>
    <att type="string" name="interaction" value="pp"/>
    <graphics width="1" fill="#cc66ff"/>
  </edge>
  <edge label="HSP90AB1 (pp) ATP6V0B" source="-728" target="-585">
    <att type="string" name="canonicalName" value="HSP90AB1 (pp) ATP6V0B"/>
    <att type="string" name="interaction" value="pp"/>
    <graphics width="1" fill="#cc66ff"/>
  </edge>
  <edge label="HSP90AB1 (pp) RRAGD RRAGC" source="-728" target="-856">
    <att type="string" name="canonicalName" value="HSP90AB1 (pp) RRAGD RRAGC"/>
    <att type="string" name="interaction" value="pp"/>
    <graphics width="1" fill="#cc66ff"/>
  </edge>
  <edge label="HSP90AB1 (pp) SUPT4H1" source="-728" target="-365">
    <att type="string" name="canonicalName" value="HSP90AB1 (pp) SUPT4H1"/>
    <att type="string" name="interaction" value="pp"/>
    <graphics width="1" fill="#cc66ff"/>
  </edge>
  <edge label="HSP90AB1 (pp) BOLA2B" source="-728" target="-855">
    <att type="string" name="canonicalName" value="HSP90AB1 (pp) BOLA2B"/>
    <att type="string" name="interaction" value="pp"/>
    <graphics width="1" fill="#cc66ff"/>
  </edge>
  <edge label="HSP90AB1 (pp) RPL9P7 RPL9" source="-728" target="-647">
    <att type="string" name="canonicalName" value="HSP90AB1 (pp) RPL9P7 RPL9"/>
    <att type="string" name="interaction" value="pp"/>
    <graphics width="1" fill="#cc66ff"/>
  </edge>
  <edge label="HSP90AB1 (pp) MED31" source="-728" target="-259">
    <att type="string" name="canonicalName" value="HSP90AB1 (pp) MED31"/>
    <att type="string" name="interaction" value="pp"/>
    <graphics width="1" fill="#cc66ff"/>
  </edge>
  <edge label="HSP90AB1 (pp) MON1A MON1B" source="-728" target="-432">
    <att type="string" name="canonicalName" value="HSP90AB1 (pp) MON1A MON1B"/>
    <att type="string" name="interaction" value="pp"/>
    <graphics width="1" fill="#cc66ff"/>
  </edge>
  <edge label="HSP90AB1 (pp) PRKAG1 PRKAG2" source="-728" target="-535">
    <att type="string" name="canonicalName" value="HSP90AB1 (pp) PRKAG1 PRKAG2"/>
    <att type="string" name="interaction" value="pp"/>
    <graphics width="1" fill="#cc66ff"/>
  </edge>
  <edge label="HSP90AB1 (pp) HHAT" source="-728" target="-471">
    <att type="string" name="canonicalName" value="HSP90AB1 (pp) HHAT"/>
    <att type="string" name="interaction" value="pp"/>
    <graphics width="1" fill="#cc66ff"/>
  </edge>
  <edge label="HSP90AB1 (pp) PSMC3IP" source="-728" target="-854">
    <att type="string" name="canonicalName" value="HSP90AB1 (pp) PSMC3IP"/>
    <att type="string" name="interaction" value="pp"/>
    <graphics width="1" fill="#cc66ff"/>
  </edge>
  <edge label="HSP90AB1 (pp) FZR1" source="-728" target="-456">
    <att type="string" name="canonicalName" value="HSP90AB1 (pp) FZR1"/>
    <att type="string" name="interaction" value="pp"/>
    <graphics width="1" fill="#cc66ff"/>
  </edge>
  <edge label="HSP90AB1 (pp) PIP5K3" source="-728" target="-61">
    <att type="string" name="canonicalName" value="HSP90AB1 (pp) PIP5K3"/>
    <att type="string" name="interaction" value="pp"/>
    <graphics width="1" fill="#cc66ff"/>
  </edge>
  <edge label="HSP90AB1 (pp) USP14" source="-728" target="-249">
    <att type="string" name="canonicalName" value="HSP90AB1 (pp) USP14"/>
    <att type="string" name="interaction" value="pp"/>
    <graphics width="1" fill="#cc66ff"/>
  </edge>
  <edge label="HSP90AB1 (pp) AQP9" source="-728" target="-853">
    <att type="string" name="canonicalName" value="HSP90AB1 (pp) AQP9"/>
    <att type="string" name="interaction" value="pp"/>
    <graphics width="1" fill="#cc66ff"/>
  </edge>
  <edge label="HSP90AB1 (pp) POLRMT" source="-728" target="-481">
    <att type="string" name="canonicalName" value="HSP90AB1 (pp) POLRMT"/>
    <att type="string" name="interaction" value="pp"/>
    <graphics width="1" fill="#cc66ff"/>
  </edge>
  <edge label="HSP90AB1 (pp) PDHA1" source="-728" target="-597">
    <att type="string" name="canonicalName" value="HSP90AB1 (pp) PDHA1"/>
    <att type="string" name="interaction" value="pp"/>
    <graphics width="1" fill="#cc66ff"/>
  </edge>
  <edge label="HSP90AB1 (pp) XPC" source="-728" target="-531">
    <att type="string" name="canonicalName" value="HSP90AB1 (pp) XPC"/>
    <att type="string" name="interaction" value="pp"/>
    <graphics width="1" fill="#cc66ff"/>
  </edge>
  <edge label="HSP90AB1 (pp) USP10" source="-728" target="-509">
    <att type="string" name="canonicalName" value="HSP90AB1 (pp) USP10"/>
    <att type="string" name="interaction" value="pp"/>
    <graphics width="1" fill="#cc66ff"/>
  </edge>
  <edge label="HSP90AB1 (pp) RPAP2" source="-728" target="-596">
    <att type="string" name="canonicalName" value="HSP90AB1 (pp) RPAP2"/>
    <att type="string" name="interaction" value="pp"/>
    <graphics width="1" fill="#cc66ff"/>
  </edge>
  <edge label="HSP90AB1 (pp) NP_710154.1" source="-728" target="-7">
    <att type="string" name="canonicalName" value="HSP90AB1 (pp) NP_710154.1"/>
    <att type="string" name="interaction" value="pp"/>
    <graphics width="1" fill="#cc66ff"/>
  </edge>
  <edge label="HSP90AB1 (pp) C14orf1" source="-728" target="-571">
    <att type="string" name="canonicalName" value="HSP90AB1 (pp) C14orf1"/>
    <att type="string" name="interaction" value="pp"/>
    <graphics width="1" fill="#cc66ff"/>
  </edge>
  <edge label="HSP90AB1 (pp) NP_775783.1" source="-728" target="-852">
    <att type="string" name="canonicalName" value="HSP90AB1 (pp) NP_775783.1"/>
    <att type="string" name="interaction" value="pp"/>
    <graphics width="1" fill="#cc66ff"/>
  </edge>
  <edge label="HSP90AB1 (pp) TUSC4" source="-728" target="-248">
    <att type="string" name="canonicalName" value="HSP90AB1 (pp) TUSC4"/>
    <att type="string" name="interaction" value="pp"/>
    <graphics width="1" fill="#cc66ff"/>
  </edge>
  <edge label="HSP90AB1 (pp) PCSK9" source="-728" target="-616">
    <att type="string" name="canonicalName" value="HSP90AB1 (pp) PCSK9"/>
    <att type="string" name="interaction" value="pp"/>
    <graphics width="1" fill="#cc66ff"/>
  </edge>
  <edge label="HSP90AB1 (pp) MAK10" source="-728" target="-395">
    <att type="string" name="canonicalName" value="HSP90AB1 (pp) MAK10"/>
    <att type="string" name="interaction" value="pp"/>
    <graphics width="1" fill="#cc66ff"/>
  </edge>
  <edge label="HSP90AB1 (pp) PFDN2" source="-728" target="-36">
    <att type="string" name="canonicalName" value="HSP90AB1 (pp) PFDN2"/>
    <att type="string" name="interaction" value="pp"/>
    <graphics width="1" fill="#cc66ff"/>
  </edge>
  <edge label="HSP90AB1 (pp) VPS52" source="-728" target="-702">
    <att type="string" name="canonicalName" value="HSP90AB1 (pp) VPS52"/>
    <att type="string" name="interaction" value="pp"/>
    <graphics width="1" fill="#cc66ff"/>
  </edge>
  <edge label="HSP90AB1 (pp) SUPT3H" source="-728" target="-343">
    <att type="string" name="canonicalName" value="HSP90AB1 (pp) SUPT3H"/>
    <att type="string" name="interaction" value="pp"/>
    <graphics width="1" fill="#cc66ff"/>
  </edge>
  <edge label="HSP90AB1 (pp) GGA3" source="-728" target="-387">
    <att type="string" name="canonicalName" value="HSP90AB1 (pp) GGA3"/>
    <att type="string" name="interaction" value="pp"/>
    <graphics width="1" fill="#cc66ff"/>
  </edge>
  <edge label="HSP90AB1 (pp) ZDHHC4" source="-728" target="-162">
    <att type="string" name="canonicalName" value="HSP90AB1 (pp) ZDHHC4"/>
    <att type="string" name="interaction" value="pp"/>
    <graphics width="1" fill="#cc66ff"/>
  </edge>
  <edge label="HSP90AB1 (pp) IHPK1" source="-728" target="-448">
    <att type="string" name="canonicalName" value="HSP90AB1 (pp) IHPK1"/>
    <att type="string" name="interaction" value="pp"/>
    <graphics width="1" fill="#cc66ff"/>
  </edge>
  <edge label="HSP90AB1 (pp) AKR7A2" source="-728" target="-851">
    <att type="string" name="canonicalName" value="HSP90AB1 (pp) AKR7A2"/>
    <att type="string" name="interaction" value="pp"/>
    <graphics width="1" fill="#cc66ff"/>
  </edge>
  <edge label="HSP90AB1 (pp) ARF3" source="-728" target="-5">
    <att type="string" name="canonicalName" value="HSP90AB1 (pp) ARF3"/>
    <att type="string" name="interaction" value="pp"/>
    <graphics width="1" fill="#cc66ff"/>
  </edge>
  <edge label="HSP90AB1 (pp) RPL35" source="-728" target="-525">
    <att type="string" name="canonicalName" value="HSP90AB1 (pp) RPL35"/>
    <att type="string" name="interaction" value="pp"/>
    <graphics width="1" fill="#cc66ff"/>
  </edge>
  <edge label="HSP90AB1 (pp) ASNA1" source="-728" target="-524">
    <att type="string" name="canonicalName" value="HSP90AB1 (pp) ASNA1"/>
    <att type="string" name="interaction" value="pp"/>
    <graphics width="1" fill="#cc66ff"/>
  </edge>
  <edge label="HSP90AB1 (pp) ENSP00000344777" source="-728" target="-850">
    <att type="string" name="canonicalName" value="HSP90AB1 (pp) ENSP00000344777"/>
    <att type="string" name="interaction" value="pp"/>
    <graphics width="1" fill="#cc66ff"/>
  </edge>
  <edge label="HSP90AB1 (pp) VPS39 TGFBRAP1" source="-728" target="-4">
    <att type="string" name="canonicalName" value="HSP90AB1 (pp) VPS39 TGFBRAP1"/>
    <att type="string" name="interaction" value="pp"/>
    <graphics width="1" fill="#cc66ff"/>
  </edge>
  <edge label="HSP90AB1 (pp) C1orf123" source="-728" target="-849">
    <att type="string" name="canonicalName" value="HSP90AB1 (pp) C1orf123"/>
    <att type="string" name="interaction" value="pp"/>
    <graphics width="1" fill="#cc66ff"/>
  </edge>
  <edge label="HSP90AB1 (pp) THNSL1 THNSL2" source="-728" target="-781">
    <att type="string" name="canonicalName" value="HSP90AB1 (pp) THNSL1 THNSL2"/>
    <att type="string" name="interaction" value="pp"/>
    <graphics width="1" fill="#cc66ff"/>
  </edge>
  <edge label="HSP90AB1 (pp) PERLD1" source="-728" target="-352">
    <att type="string" name="canonicalName" value="HSP90AB1 (pp) PERLD1"/>
    <att type="string" name="interaction" value="pp"/>
    <graphics width="1" fill="#cc66ff"/>
  </edge>
  <edge label="HSP90AB1 (pp) BIN1" source="-728" target="-31">
    <att type="string" name="canonicalName" value="HSP90AB1 (pp) BIN1"/>
    <att type="string" name="interaction" value="pp"/>
    <graphics width="1" fill="#cc66ff"/>
  </edge>
  <edge label="HSP90AB1 (pp) PDHB BCKDHB" source="-728" target="-593">
    <att type="string" name="canonicalName" value="HSP90AB1 (pp) PDHB BCKDHB"/>
    <att type="string" name="interaction" value="pp"/>
    <graphics width="1" fill="#cc66ff"/>
  </edge>
  <edge label="HSP90AB1 (pp) ATG12" source="-728" target="-848">
    <att type="string" name="canonicalName" value="HSP90AB1 (pp) ATG12"/>
    <att type="string" name="interaction" value="pp"/>
    <graphics width="1" fill="#cc66ff"/>
  </edge>
  <edge label="HSP90AB1 (pp) SH3PXD2A SH3PXD2B" source="-728" target="-29">
    <att type="string" name="canonicalName" value="HSP90AB1 (pp) SH3PXD2A SH3PXD2B"/>
    <att type="string" name="interaction" value="pp"/>
    <graphics width="1" fill="#cc66ff"/>
  </edge>
  <edge label="HSP90AB1 (pp) POMP" source="-728" target="-516">
    <att type="string" name="canonicalName" value="HSP90AB1 (pp) POMP"/>
    <att type="string" name="interaction" value="pp"/>
    <graphics width="1" fill="#cc66ff"/>
  </edge>
  <edge label="HSP90AB1 (pp) NUDT5" source="-728" target="-689">
    <att type="string" name="canonicalName" value="HSP90AB1 (pp) NUDT5"/>
    <att type="string" name="interaction" value="pp"/>
    <graphics width="1" fill="#cc66ff"/>
  </edge>
  <edge label="HSP90AB1 (pp) SCO1 ENSP00000381619" source="-728" target="-847">
    <att type="string" name="canonicalName" value="HSP90AB1 (pp) SCO1 ENSP00000381619"/>
    <att type="string" name="interaction" value="pp"/>
    <graphics width="1" fill="#cc66ff"/>
  </edge>
  <edge label="HSP90AB1 (pp) GALE" source="-728" target="-846">
    <att type="string" name="canonicalName" value="HSP90AB1 (pp) GALE"/>
    <att type="string" name="interaction" value="pp"/>
    <graphics width="1" fill="#cc66ff"/>
  </edge>
  <edge label="HSP90AB1 (pp) TFEB" source="-728" target="-845">
    <att type="string" name="canonicalName" value="HSP90AB1 (pp) TFEB"/>
    <att type="string" name="interaction" value="pp"/>
    <graphics width="1" fill="#cc66ff"/>
  </edge>
  <edge label="HSP90AB1 (pp) NSFL1C" source="-728" target="-497">
    <att type="string" name="canonicalName" value="HSP90AB1 (pp) NSFL1C"/>
    <att type="string" name="interaction" value="pp"/>
    <graphics width="1" fill="#cc66ff"/>
  </edge>
  <edge label="HSP90AB1 (pp) POMT2" source="-728" target="-583">
    <att type="string" name="canonicalName" value="HSP90AB1 (pp) POMT2"/>
    <att type="string" name="interaction" value="pp"/>
    <graphics width="1" fill="#cc66ff"/>
  </edge>
  <edge label="HSP90AB1 (pp) STIP1" source="-728" target="-237">
    <att type="string" name="canonicalName" value="HSP90AB1 (pp) STIP1"/>
    <att type="string" name="interaction" value="pp"/>
    <graphics width="1" fill="#cc66ff"/>
  </edge>
  <edge label="HSP90AB1 (pp) HSP90AB1 Q58FF7" source="-728" target="-18">
    <att type="string" name="canonicalName" value="HSP90AB1 (pp) HSP90AB1 Q58FF7"/>
    <att type="string" name="interaction" value="pp"/>
    <graphics width="1" fill="#cc66ff"/>
  </edge>
  <edge label="SMURF2 (pp) SMURF2" source="-727" target="-727">
    <att type="string" name="canonicalName" value="SMURF2 (pp) SMURF2"/>
    <att type="string" name="interaction" value="pp"/>
    <graphics width="1" fill="#cc66ff"/>
  </edge>
  <edge label="CDC6 (pp) DNM1" source="-724" target="-356">
    <att type="string" name="canonicalName" value="CDC6 (pp) DNM1"/>
    <att type="string" name="interaction" value="pp"/>
    <graphics width="1" fill="#cc66ff"/>
  </edge>
  <edge label="CDC6 (pp) TIMELESS" source="-724" target="-270">
    <att type="string" name="canonicalName" value="CDC6 (pp) TIMELESS"/>
    <att type="string" name="interaction" value="pp"/>
    <graphics width="1" fill="#cc66ff"/>
  </edge>
  <edge label="CDC6 (pp) RPL18A Q76N54 ENSP00000345843 ENSP00000375262" source="-724" target="-477">
    <att type="string" name="canonicalName" value="CDC6 (pp) RPL18A Q76N54 ENSP00000345843 ENSP00000375262"/>
    <att type="string" name="interaction" value="pp"/>
    <graphics width="1" fill="#cc66ff"/>
  </edge>
  <edge label="CDC6 (pp) PPP2R5D" source="-724" target="-363">
    <att type="string" name="canonicalName" value="CDC6 (pp) PPP2R5D"/>
    <att type="string" name="interaction" value="pp"/>
    <graphics width="1" fill="#cc66ff"/>
  </edge>
  <edge label="CDC6 (pp) RAD52" source="-724" target="-75">
    <att type="string" name="canonicalName" value="CDC6 (pp) RAD52"/>
    <att type="string" name="interaction" value="pp"/>
    <graphics width="1" fill="#cc66ff"/>
  </edge>
  <edge label="CDC6 (pp) RAD50" source="-724" target="-97">
    <att type="string" name="canonicalName" value="CDC6 (pp) RAD50"/>
    <att type="string" name="interaction" value="pp"/>
    <graphics width="1" fill="#cc66ff"/>
  </edge>
  <edge label="CDC6 (pp) MRE11A" source="-724" target="-77">
    <att type="string" name="canonicalName" value="CDC6 (pp) MRE11A"/>
    <att type="string" name="interaction" value="pp"/>
    <graphics width="1" fill="#cc66ff"/>
  </edge>
  <edge label="CDC6 (pp) UBE2V2" source="-724" target="-397">
    <att type="string" name="canonicalName" value="CDC6 (pp) UBE2V2"/>
    <att type="string" name="interaction" value="pp"/>
    <graphics width="1" fill="#cc66ff"/>
  </edge>
  <edge label="CDC6 (pp) ATR" source="-724" target="-110">
    <att type="string" name="canonicalName" value="CDC6 (pp) ATR"/>
    <att type="string" name="interaction" value="pp"/>
    <graphics width="1" fill="#cc66ff"/>
  </edge>
  <edge label="CDC6 (pp) LSM1" source="-724" target="-71">
    <att type="string" name="canonicalName" value="CDC6 (pp) LSM1"/>
    <att type="string" name="interaction" value="pp"/>
    <graphics width="1" fill="#cc66ff"/>
  </edge>
  <edge label="CDC6 (pp) CNOT6L" source="-724" target="-491">
    <att type="string" name="canonicalName" value="CDC6 (pp) CNOT6L"/>
    <att type="string" name="interaction" value="pp"/>
    <graphics width="1" fill="#cc66ff"/>
  </edge>
  <edge label="CDC6 (pp) CHTF18" source="-724" target="-268">
    <att type="string" name="canonicalName" value="CDC6 (pp) CHTF18"/>
    <att type="string" name="interaction" value="pp"/>
    <graphics width="1" fill="#cc66ff"/>
  </edge>
  <edge label="CDC6 (pp) WDHD1" source="-724" target="-274">
    <att type="string" name="canonicalName" value="CDC6 (pp) WDHD1"/>
    <att type="string" name="interaction" value="pp"/>
    <graphics width="1" fill="#cc66ff"/>
  </edge>
  <edge label="FBXW7 (pp) CUL1" source="-723" target="-164">
    <att type="string" name="canonicalName" value="FBXW7 (pp) CUL1"/>
    <att type="string" name="interaction" value="pp"/>
    <graphics width="1" fill="#cc66ff"/>
  </edge>
  <edge label="FBXW7 (pp) CDC6" source="-723" target="-724">
    <att type="string" name="canonicalName" value="FBXW7 (pp) CDC6"/>
    <att type="string" name="interaction" value="pp"/>
    <graphics width="1" fill="#cc66ff"/>
  </edge>
  <edge label="CDC37 CDC37L1 (pp) STIP1" source="-722" target="-237">
    <att type="string" name="canonicalName" value="CDC37 CDC37L1 (pp) STIP1"/>
    <att type="string" name="interaction" value="pp"/>
    <graphics width="1" fill="#cc66ff"/>
  </edge>
  <edge label="CDC37 CDC37L1 (pp) TTK" source="-722" target="-48">
    <att type="string" name="canonicalName" value="CDC37 CDC37L1 (pp) TTK"/>
    <att type="string" name="interaction" value="pp"/>
    <graphics width="1" fill="#cc66ff"/>
  </edge>
  <edge label="CDC37 CDC37L1 (pp) CDC7" source="-722" target="-636">
    <att type="string" name="canonicalName" value="CDC37 CDC37L1 (pp) CDC7"/>
    <att type="string" name="interaction" value="pp"/>
    <graphics width="1" fill="#cc66ff"/>
  </edge>
  <edge label="CDC37 CDC37L1 (pp) CDK2" source="-722" target="-626">
    <att type="string" name="canonicalName" value="CDC37 CDC37L1 (pp) CDK2"/>
    <att type="string" name="interaction" value="pp"/>
    <graphics width="1" fill="#cc66ff"/>
  </edge>
  <edge label="DDX3X (pp) EIF4A2" source="-721" target="-640">
    <att type="string" name="canonicalName" value="DDX3X (pp) EIF4A2"/>
    <att type="string" name="interaction" value="pp"/>
    <graphics width="1" fill="#cc66ff"/>
  </edge>
  <edge label="TAF9 TAF9BTAF9B (pp) TUFM" source="-719" target="-895">
    <att type="string" name="canonicalName" value="TAF9 TAF9BTAF9B (pp) TUFM"/>
    <att type="string" name="interaction" value="pp"/>
    <graphics width="1" fill="#cc66ff"/>
  </edge>
  <edge label="TAF9 TAF9BTAF9B (pp) VPS18" source="-719" target="-327">
    <att type="string" name="canonicalName" value="TAF9 TAF9BTAF9B (pp) VPS18"/>
    <att type="string" name="interaction" value="pp"/>
    <graphics width="1" fill="#cc66ff"/>
  </edge>
  <edge label="TAF9 TAF9BTAF9B (pp) ATP6V0C" source="-719" target="-353">
    <att type="string" name="canonicalName" value="TAF9 TAF9BTAF9B (pp) ATP6V0C"/>
    <att type="string" name="interaction" value="pp"/>
    <graphics width="1" fill="#cc66ff"/>
  </edge>
  <edge label="TAF9 TAF9BTAF9B (pp) VAC14" source="-719" target="-68">
    <att type="string" name="canonicalName" value="TAF9 TAF9BTAF9B (pp) VAC14"/>
    <att type="string" name="interaction" value="pp"/>
    <graphics width="1" fill="#cc66ff"/>
  </edge>
  <edge label="TAF9 TAF9BTAF9B (pp) RANGRF" source="-719" target="-698">
    <att type="string" name="canonicalName" value="TAF9 TAF9BTAF9B (pp) RANGRF"/>
    <att type="string" name="interaction" value="pp"/>
    <graphics width="1" fill="#cc66ff"/>
  </edge>
  <edge label="TAF9 TAF9BTAF9B (pp) CNOT4" source="-719" target="-695">
    <att type="string" name="canonicalName" value="TAF9 TAF9BTAF9B (pp) CNOT4"/>
    <att type="string" name="interaction" value="pp"/>
    <graphics width="1" fill="#cc66ff"/>
  </edge>
  <edge label="TAF9 TAF9BTAF9B (pp) LSM1" source="-719" target="-71">
    <att type="string" name="canonicalName" value="TAF9 TAF9BTAF9B (pp) LSM1"/>
    <att type="string" name="interaction" value="pp"/>
    <graphics width="1" fill="#cc66ff"/>
  </edge>
  <edge label="TAF9 TAF9BTAF9B (pp) NP_543012.1" source="-719" target="-894">
    <att type="string" name="canonicalName" value="TAF9 TAF9BTAF9B (pp) NP_543012.1"/>
    <att type="string" name="interaction" value="pp"/>
    <graphics width="1" fill="#cc66ff"/>
  </edge>
  <edge label="TAF9 TAF9BTAF9B (pp) BUB1" source="-719" target="-60">
    <att type="string" name="canonicalName" value="TAF9 TAF9BTAF9B (pp) BUB1"/>
    <att type="string" name="interaction" value="pp"/>
    <graphics width="1" fill="#cc66ff"/>
  </edge>
  <edge label="TAF9 TAF9BTAF9B (pp) CDC7" source="-719" target="-636">
    <att type="string" name="canonicalName" value="TAF9 TAF9BTAF9B (pp) CDC7"/>
    <att type="string" name="interaction" value="pp"/>
    <graphics width="1" fill="#cc66ff"/>
  </edge>
  <edge label="TAF9 TAF9BTAF9B (pp) XPO5" source="-719" target="-69">
    <att type="string" name="canonicalName" value="TAF9 TAF9BTAF9B (pp) XPO5"/>
    <att type="string" name="interaction" value="pp"/>
    <graphics width="1" fill="#cc66ff"/>
  </edge>
  <edge label="TAF9 TAF9BTAF9B (pp) PPP6C" source="-719" target="-158">
    <att type="string" name="canonicalName" value="TAF9 TAF9BTAF9B (pp) PPP6C"/>
    <att type="string" name="interaction" value="pp"/>
    <graphics width="1" fill="#cc66ff"/>
  </edge>
  <edge label="TAF9 TAF9BTAF9B (pp) SH3PXD2A SH3PXD2B" source="-719" target="-29">
    <att type="string" name="canonicalName" value="TAF9 TAF9BTAF9B (pp) SH3PXD2A SH3PXD2B"/>
    <att type="string" name="interaction" value="pp"/>
    <graphics width="1" fill="#cc66ff"/>
  </edge>
  <edge label="TAF9 TAF9BTAF9B (pp) C12orf30" source="-719" target="-85">
    <att type="string" name="canonicalName" value="TAF9 TAF9BTAF9B (pp) C12orf30"/>
    <att type="string" name="interaction" value="pp"/>
    <graphics width="1" fill="#cc66ff"/>
  </edge>
  <edge label="TAF9 TAF9BTAF9B (pp) MRPL15" source="-719" target="-893">
    <att type="string" name="canonicalName" value="TAF9 TAF9BTAF9B (pp) MRPL15"/>
    <att type="string" name="interaction" value="pp"/>
    <graphics width="1" fill="#cc66ff"/>
  </edge>
  <edge label="TAF9 TAF9BTAF9B (pp) C1orf69" source="-719" target="-892">
    <att type="string" name="canonicalName" value="TAF9 TAF9BTAF9B (pp) C1orf69"/>
    <att type="string" name="interaction" value="pp"/>
    <graphics width="1" fill="#cc66ff"/>
  </edge>
  <edge label="TAF9 TAF9BTAF9B (pp) RPL27" source="-719" target="-500">
    <att type="string" name="canonicalName" value="TAF9 TAF9BTAF9B (pp) RPL27"/>
    <att type="string" name="interaction" value="pp"/>
    <graphics width="1" fill="#cc66ff"/>
  </edge>
  <edge label="TAF9 TAF9BTAF9B (pp) RPS24" source="-719" target="-891">
    <att type="string" name="canonicalName" value="TAF9 TAF9BTAF9B (pp) RPS24"/>
    <att type="string" name="interaction" value="pp"/>
    <graphics width="1" fill="#cc66ff"/>
  </edge>
  <edge label="TAF9 TAF9BTAF9B (pp) EIF2B1" source="-719" target="-754">
    <att type="string" name="canonicalName" value="TAF9 TAF9BTAF9B (pp) EIF2B1"/>
    <att type="string" name="interaction" value="pp"/>
    <graphics width="1" fill="#cc66ff"/>
  </edge>
  <edge label="TAF9 TAF9BTAF9B (pp) RS27 RPS27" source="-719" target="-890">
    <att type="string" name="canonicalName" value="TAF9 TAF9BTAF9B (pp) RS27 RPS27"/>
    <att type="string" name="interaction" value="pp"/>
    <graphics width="1" fill="#cc66ff"/>
  </edge>
  <edge label="TAF9 TAF9BTAF9B (pp) RPS19" source="-719" target="-880">
    <att type="string" name="canonicalName" value="TAF9 TAF9BTAF9B (pp) RPS19"/>
    <att type="string" name="interaction" value="pp"/>
    <graphics width="1" fill="#cc66ff"/>
  </edge>
  <edge label="TAF9 TAF9BTAF9B (pp) RPS18" source="-719" target="-889">
    <att type="string" name="canonicalName" value="TAF9 TAF9BTAF9B (pp) RPS18"/>
    <att type="string" name="interaction" value="pp"/>
    <graphics width="1" fill="#cc66ff"/>
  </edge>
  <edge label="TAF9 TAF9BTAF9B (pp) Q6PIR5" source="-719" target="-873">
    <att type="string" name="canonicalName" value="TAF9 TAF9BTAF9B (pp) Q6PIR5"/>
    <att type="string" name="interaction" value="pp"/>
    <graphics width="1" fill="#cc66ff"/>
  </edge>
  <edge label="TAF9 TAF9BTAF9B (pp) Q6PIR5 Q9NQ39" source="-719" target="-888">
    <att type="string" name="canonicalName" value="TAF9 TAF9BTAF9B (pp) Q6PIR5 Q9NQ39"/>
    <att type="string" name="interaction" value="pp"/>
    <graphics width="1" fill="#cc66ff"/>
  </edge>
  <edge label="TAF9 TAF9BTAF9B (pp) RPS6" source="-719" target="-887">
    <att type="string" name="canonicalName" value="TAF9 TAF9BTAF9B (pp) RPS6"/>
    <att type="string" name="interaction" value="pp"/>
    <graphics width="1" fill="#cc66ff"/>
  </edge>
  <edge label="TAF9 TAF9BTAF9B (pp) SIN3A SIN3B" source="-719" target="-345">
    <att type="string" name="canonicalName" value="TAF9 TAF9BTAF9B (pp) SIN3A SIN3B"/>
    <att type="string" name="interaction" value="pp"/>
    <graphics width="1" fill="#cc66ff"/>
  </edge>
  <edge label="TAF9 TAF9BTAF9B (pp) HDAC1" source="-719" target="-91">
    <att type="string" name="canonicalName" value="TAF9 TAF9BTAF9B (pp) HDAC1"/>
    <att type="string" name="interaction" value="pp"/>
    <graphics width="1" fill="#cc66ff"/>
  </edge>
  <edge label="TAF9 TAF9BTAF9B (pp) SMARCC2 SMARCC1" source="-719" target="-886">
    <att type="string" name="canonicalName" value="TAF9 TAF9BTAF9B (pp) SMARCC2 SMARCC1"/>
    <att type="string" name="interaction" value="pp"/>
    <graphics width="1" fill="#cc66ff"/>
  </edge>
  <edge label="TAF9 TAF9BTAF9B (pp) ASF1A ASF1B" source="-719" target="-250">
    <att type="string" name="canonicalName" value="TAF9 TAF9BTAF9B (pp) ASF1A ASF1B"/>
    <att type="string" name="interaction" value="pp"/>
    <graphics width="1" fill="#cc66ff"/>
  </edge>
  <edge label="TAF9 TAF9BTAF9B (pp) BRD8" source="-719" target="-344">
    <att type="string" name="canonicalName" value="TAF9 TAF9BTAF9B (pp) BRD8"/>
    <att type="string" name="interaction" value="pp"/>
    <graphics width="1" fill="#cc66ff"/>
  </edge>
  <edge label="TAF9 TAF9BTAF9B (pp) SUPT3H" source="-719" target="-343">
    <att type="string" name="canonicalName" value="TAF9 TAF9BTAF9B (pp) SUPT3H"/>
    <att type="string" name="interaction" value="pp"/>
    <graphics width="1" fill="#cc66ff"/>
  </edge>
  <edge label="TAF9 TAF9BTAF9B (pp) GCN5L2" source="-719" target="-279">
    <att type="string" name="canonicalName" value="TAF9 TAF9BTAF9B (pp) GCN5L2"/>
    <att type="string" name="interaction" value="pp"/>
    <graphics width="1" fill="#cc66ff"/>
  </edge>
  <edge label="TAF9 TAF9BTAF9B (pp) TADA2L" source="-719" target="-828">
    <att type="string" name="canonicalName" value="TAF9 TAF9BTAF9B (pp) TADA2L"/>
    <att type="string" name="interaction" value="pp"/>
    <graphics width="1" fill="#cc66ff"/>
  </edge>
  <edge label="TAF9 TAF9BTAF9B (pp) CCNC" source="-719" target="-603">
    <att type="string" name="canonicalName" value="TAF9 TAF9BTAF9B (pp) CCNC"/>
    <att type="string" name="interaction" value="pp"/>
    <graphics width="1" fill="#cc66ff"/>
  </edge>
  <edge label="TAF9 TAF9BTAF9B (pp) LENG8" source="-719" target="-650">
    <att type="string" name="canonicalName" value="TAF9 TAF9BTAF9B (pp) LENG8"/>
    <att type="string" name="interaction" value="pp"/>
    <graphics width="1" fill="#cc66ff"/>
  </edge>
  <edge label="TAF9 TAF9BTAF9B (pp) POLR2I" source="-719" target="-376">
    <att type="string" name="canonicalName" value="TAF9 TAF9BTAF9B (pp) POLR2I"/>
    <att type="string" name="interaction" value="pp"/>
    <graphics width="1" fill="#cc66ff"/>
  </edge>
  <edge label="TAF9 TAF9BTAF9B (pp) POLR2D" source="-719" target="-611">
    <att type="string" name="canonicalName" value="TAF9 TAF9BTAF9B (pp) POLR2D"/>
    <att type="string" name="interaction" value="pp"/>
    <graphics width="1" fill="#cc66ff"/>
  </edge>
  <edge label="TAF9 TAF9BTAF9B (pp) PAF1" source="-719" target="-792">
    <att type="string" name="canonicalName" value="TAF9 TAF9BTAF9B (pp) PAF1"/>
    <att type="string" name="interaction" value="pp"/>
    <graphics width="1" fill="#cc66ff"/>
  </edge>
  <edge label="TAF9 TAF9BTAF9B (pp) IKBKAP" source="-719" target="-74">
    <att type="string" name="canonicalName" value="TAF9 TAF9BTAF9B (pp) IKBKAP"/>
    <att type="string" name="interaction" value="pp"/>
    <graphics width="1" fill="#cc66ff"/>
  </edge>
  <edge label="TAF9 TAF9BTAF9B (pp) UBE2B" source="-719" target="-167">
    <att type="string" name="canonicalName" value="TAF9 TAF9BTAF9B (pp) UBE2B"/>
    <att type="string" name="interaction" value="pp"/>
    <graphics width="1" fill="#cc66ff"/>
  </edge>
  <edge label="TAF9 TAF9BTAF9B (pp) H2AFV" source="-719" target="-79">
    <att type="string" name="canonicalName" value="TAF9 TAF9BTAF9B (pp) H2AFV"/>
    <att type="string" name="interaction" value="pp"/>
    <graphics width="1" fill="#cc66ff"/>
  </edge>
  <edge label="TAF9 TAF9BTAF9B (pp) VPS72" source="-719" target="-257">
    <att type="string" name="canonicalName" value="TAF9 TAF9BTAF9B (pp) VPS72"/>
    <att type="string" name="interaction" value="pp"/>
    <graphics width="1" fill="#cc66ff"/>
  </edge>
  <edge label="TAF9 TAF9BTAF9B (pp) ACTR6" source="-719" target="-415">
    <att type="string" name="canonicalName" value="TAF9 TAF9BTAF9B (pp) ACTR6"/>
    <att type="string" name="interaction" value="pp"/>
    <graphics width="1" fill="#cc66ff"/>
  </edge>
  <edge label="TAF9 TAF9BTAF9B (pp) CFDP1" source="-719" target="-65">
    <att type="string" name="canonicalName" value="TAF9 TAF9BTAF9B (pp) CFDP1"/>
    <att type="string" name="interaction" value="pp"/>
    <graphics width="1" fill="#cc66ff"/>
  </edge>
  <edge label="TAF1 TAF1L (pp) TBP TBPL2" source="-718" target="-140">
    <att type="string" name="canonicalName" value="TAF1 TAF1L (pp) TBP TBPL2"/>
    <att type="string" name="interaction" value="pp"/>
    <graphics width="1" fill="#cc66ff"/>
  </edge>
  <edge label="TAF1 TAF1L (pp) CNOT3" source="-718" target="-704">
    <att type="string" name="canonicalName" value="TAF1 TAF1L (pp) CNOT3"/>
    <att type="string" name="interaction" value="pp"/>
    <graphics width="1" fill="#cc66ff"/>
  </edge>
  <edge label="TAF1 TAF1L (pp) CNOT4" source="-718" target="-695">
    <att type="string" name="canonicalName" value="TAF1 TAF1L (pp) CNOT4"/>
    <att type="string" name="interaction" value="pp"/>
    <graphics width="1" fill="#cc66ff"/>
  </edge>
  <edge label="TAF1 TAF1L (pp) CNOT2" source="-718" target="-707">
    <att type="string" name="canonicalName" value="TAF1 TAF1L (pp) CNOT2"/>
    <att type="string" name="interaction" value="pp"/>
    <graphics width="1" fill="#cc66ff"/>
  </edge>
  <edge label="TAF1 TAF1L (pp) CNOT7" source="-718" target="-496">
    <att type="string" name="canonicalName" value="TAF1 TAF1L (pp) CNOT7"/>
    <att type="string" name="interaction" value="pp"/>
    <graphics width="1" fill="#cc66ff"/>
  </edge>
  <edge label="TAF1 TAF1L (pp) TAF12" source="-718" target="-716">
    <att type="string" name="canonicalName" value="TAF1 TAF1L (pp) TAF12"/>
    <att type="string" name="interaction" value="pp"/>
    <graphics width="1" fill="#cc66ff"/>
  </edge>
  <edge label="TAF12 (pp) TAF9 TAF9BTAF9B" source="-716" target="-719">
    <att type="string" name="canonicalName" value="TAF12 (pp) TAF9 TAF9BTAF9B"/>
    <att type="string" name="interaction" value="pp"/>
    <graphics width="1" fill="#cc66ff"/>
  </edge>
  <edge label="CDC20 (pp) CDC23" source="-715" target="-619">
    <att type="string" name="canonicalName" value="CDC20 (pp) CDC23"/>
    <att type="string" name="interaction" value="pp"/>
    <graphics width="1" fill="#cc66ff"/>
  </edge>
  <edge label="CDC20 (pp) RAD21 Q9H4I0" source="-715" target="-625">
    <att type="string" name="canonicalName" value="CDC20 (pp) RAD21 Q9H4I0"/>
    <att type="string" name="interaction" value="pp"/>
    <graphics width="1" fill="#cc66ff"/>
  </edge>
  <edge label="EIF4G1 (pp) EIF4A2" source="-713" target="-640">
    <att type="string" name="canonicalName" value="EIF4G1 (pp) EIF4A2"/>
    <att type="string" name="interaction" value="pp"/>
    <graphics width="1" fill="#cc66ff"/>
  </edge>
  <edge label="EIF4G1 (pp) EIF4E EIF4E2" source="-713" target="-651">
    <att type="string" name="canonicalName" value="EIF4G1 (pp) EIF4E EIF4E2"/>
    <att type="string" name="interaction" value="pp"/>
    <graphics width="1" fill="#cc66ff"/>
  </edge>
  <edge label="EIF4G1 (pp) EIF4G1" source="-713" target="-713">
    <att type="string" name="canonicalName" value="EIF4G1 (pp) EIF4G1"/>
    <att type="string" name="interaction" value="pp"/>
    <graphics width="1" fill="#cc66ff"/>
  </edge>
  <edge label="NCBP1 (pp) EIF4G1" source="-712" target="-713">
    <att type="string" name="canonicalName" value="NCBP1 (pp) EIF4G1"/>
    <att type="string" name="interaction" value="pp"/>
    <graphics width="1" fill="#cc66ff"/>
  </edge>
  <edge label="NCBP1 (pp) CAP1 CAP2" source="-712" target="-329">
    <att type="string" name="canonicalName" value="NCBP1 (pp) CAP1 CAP2"/>
    <att type="string" name="interaction" value="pp"/>
    <graphics width="1" fill="#cc66ff"/>
  </edge>
  <edge label="NCBP1 (pp) SNRPD3" source="-712" target="-192">
    <att type="string" name="canonicalName" value="NCBP1 (pp) SNRPD3"/>
    <att type="string" name="interaction" value="pp"/>
    <graphics width="1" fill="#cc66ff"/>
  </edge>
  <edge label="NCBP1 (pp) POLR3A" source="-712" target="-711">
    <att type="string" name="canonicalName" value="NCBP1 (pp) POLR3A"/>
    <att type="string" name="interaction" value="pp"/>
    <graphics width="1" fill="#cc66ff"/>
  </edge>
  <edge label="NCBP1 (pp) NOL5" source="-712" target="-710">
    <att type="string" name="canonicalName" value="NCBP1 (pp) NOL5"/>
    <att type="string" name="interaction" value="pp"/>
    <graphics width="1" fill="#cc66ff"/>
  </edge>
  <edge label="NCBP1 (pp) TRSPAP1" source="-712" target="-709">
    <att type="string" name="canonicalName" value="NCBP1 (pp) TRSPAP1"/>
    <att type="string" name="interaction" value="pp"/>
    <graphics width="1" fill="#cc66ff"/>
  </edge>
  <edge label="NCBP1 (pp) DKC1" source="-712" target="-708">
    <att type="string" name="canonicalName" value="NCBP1 (pp) DKC1"/>
    <att type="string" name="interaction" value="pp"/>
    <graphics width="1" fill="#cc66ff"/>
  </edge>
  <edge label="NOL5 (pp) FBL ENSP00000339522" source="-710" target="-222">
    <att type="string" name="canonicalName" value="NOL5 (pp) FBL ENSP00000339522"/>
    <att type="string" name="interaction" value="pp"/>
    <graphics width="1" fill="#cc66ff"/>
  </edge>
  <edge label="CNOT2 (pp) CNOT6L" source="-707" target="-491">
    <att type="string" name="canonicalName" value="CNOT2 (pp) CNOT6L"/>
    <att type="string" name="interaction" value="pp"/>
    <graphics width="1" fill="#cc66ff"/>
  </edge>
  <edge label="CNOT2 (pp) CNOT7" source="-707" target="-496">
    <att type="string" name="canonicalName" value="CNOT2 (pp) CNOT7"/>
    <att type="string" name="interaction" value="pp"/>
    <graphics width="1" fill="#cc66ff"/>
  </edge>
  <edge label="CNOT2 (pp) CNOT1" source="-707" target="-694">
    <att type="string" name="canonicalName" value="CNOT2 (pp) CNOT1"/>
    <att type="string" name="interaction" value="pp"/>
    <graphics width="1" fill="#cc66ff"/>
  </edge>
  <edge label="CNOT3 (pp) HMGB2" source="-704" target="-141">
    <att type="string" name="canonicalName" value="CNOT3 (pp) HMGB2"/>
    <att type="string" name="interaction" value="pp"/>
    <graphics width="1" fill="#cc66ff"/>
  </edge>
  <edge label="CNOT3 (pp) CNOT7" source="-704" target="-496">
    <att type="string" name="canonicalName" value="CNOT3 (pp) CNOT7"/>
    <att type="string" name="interaction" value="pp"/>
    <graphics width="1" fill="#cc66ff"/>
  </edge>
  <edge label="CNOT3 (pp) CNOT3" source="-704" target="-704">
    <att type="string" name="canonicalName" value="CNOT3 (pp) CNOT3"/>
    <att type="string" name="interaction" value="pp"/>
    <graphics width="1" fill="#cc66ff"/>
  </edge>
  <edge label="CNOT3 (pp) CNOT1" source="-704" target="-694">
    <att type="string" name="canonicalName" value="CNOT3 (pp) CNOT1"/>
    <att type="string" name="interaction" value="pp"/>
    <graphics width="1" fill="#cc66ff"/>
  </edge>
  <edge label="CNOT4 (pp) PFDN6" source="-695" target="-33">
    <att type="string" name="canonicalName" value="CNOT4 (pp) PFDN6"/>
    <att type="string" name="interaction" value="pp"/>
    <graphics width="1" fill="#cc66ff"/>
  </edge>
  <edge label="CNOT4 (pp) ATP6V1H" source="-695" target="-442">
    <att type="string" name="canonicalName" value="CNOT4 (pp) ATP6V1H"/>
    <att type="string" name="interaction" value="pp"/>
    <graphics width="1" fill="#cc66ff"/>
  </edge>
  <edge label="CNOT4 (pp) ATP6V0C" source="-695" target="-353">
    <att type="string" name="canonicalName" value="CNOT4 (pp) ATP6V0C"/>
    <att type="string" name="interaction" value="pp"/>
    <graphics width="1" fill="#cc66ff"/>
  </edge>
  <edge label="CNOT4 (pp) SNX2" source="-695" target="-12">
    <att type="string" name="canonicalName" value="CNOT4 (pp) SNX2"/>
    <att type="string" name="interaction" value="pp"/>
    <graphics width="1" fill="#cc66ff"/>
  </edge>
  <edge label="CNOT4 (pp) ARF3" source="-695" target="-5">
    <att type="string" name="canonicalName" value="CNOT4 (pp) ARF3"/>
    <att type="string" name="interaction" value="pp"/>
    <graphics width="1" fill="#cc66ff"/>
  </edge>
  <edge label="CNOT4 (pp) PDCD6IP" source="-695" target="-503">
    <att type="string" name="canonicalName" value="CNOT4 (pp) PDCD6IP"/>
    <att type="string" name="interaction" value="pp"/>
    <graphics width="1" fill="#cc66ff"/>
  </edge>
  <edge label="CNOT4 (pp) NPLOC4" source="-695" target="-227">
    <att type="string" name="canonicalName" value="CNOT4 (pp) NPLOC4"/>
    <att type="string" name="interaction" value="pp"/>
    <graphics width="1" fill="#cc66ff"/>
  </edge>
  <edge label="CNOT4 (pp) SMPDL3B SMPDL3A" source="-695" target="-656">
    <att type="string" name="canonicalName" value="CNOT4 (pp) SMPDL3B SMPDL3A"/>
    <att type="string" name="interaction" value="pp"/>
    <graphics width="1" fill="#cc66ff"/>
  </edge>
  <edge label="CNOT4 (pp) GUF1" source="-695" target="-706">
    <att type="string" name="canonicalName" value="CNOT4 (pp) GUF1"/>
    <att type="string" name="interaction" value="pp"/>
    <graphics width="1" fill="#cc66ff"/>
  </edge>
  <edge label="CNOT4 (pp) MRTO4" source="-695" target="-315">
    <att type="string" name="canonicalName" value="CNOT4 (pp) MRTO4"/>
    <att type="string" name="interaction" value="pp"/>
    <graphics width="1" fill="#cc66ff"/>
  </edge>
  <edge label="CNOT4 (pp) VPS4A VPS4B" source="-695" target="-575">
    <att type="string" name="canonicalName" value="CNOT4 (pp) VPS4A VPS4B"/>
    <att type="string" name="interaction" value="pp"/>
    <graphics width="1" fill="#cc66ff"/>
  </edge>
  <edge label="CNOT4 (pp) ATP6V1E1 ATP6V1E2" source="-695" target="-588">
    <att type="string" name="canonicalName" value="CNOT4 (pp) ATP6V1E1 ATP6V1E2"/>
    <att type="string" name="interaction" value="pp"/>
    <graphics width="1" fill="#cc66ff"/>
  </edge>
  <edge label="CNOT4 (pp) HGS" source="-695" target="-705">
    <att type="string" name="canonicalName" value="CNOT4 (pp) HGS"/>
    <att type="string" name="interaction" value="pp"/>
    <graphics width="1" fill="#cc66ff"/>
  </edge>
  <edge label="CNOT4 (pp) POLR1E" source="-695" target="-297">
    <att type="string" name="canonicalName" value="CNOT4 (pp) POLR1E"/>
    <att type="string" name="interaction" value="pp"/>
    <graphics width="1" fill="#cc66ff"/>
  </edge>
  <edge label="CNOT4 (pp) HMGB2" source="-695" target="-141">
    <att type="string" name="canonicalName" value="CNOT4 (pp) HMGB2"/>
    <att type="string" name="interaction" value="pp"/>
    <graphics width="1" fill="#cc66ff"/>
  </edge>
  <edge label="CNOT4 (pp) CNOT3" source="-695" target="-704">
    <att type="string" name="canonicalName" value="CNOT4 (pp) CNOT3"/>
    <att type="string" name="interaction" value="pp"/>
    <graphics width="1" fill="#cc66ff"/>
  </edge>
  <edge label="CNOT4 (pp) CNOT1" source="-695" target="-694">
    <att type="string" name="canonicalName" value="CNOT4 (pp) CNOT1"/>
    <att type="string" name="interaction" value="pp"/>
    <graphics width="1" fill="#cc66ff"/>
  </edge>
  <edge label="DRAP1 (pp) TBP TBPL2" source="-692" target="-140">
    <att type="string" name="canonicalName" value="DRAP1 (pp) TBP TBPL2"/>
    <att type="string" name="interaction" value="pp"/>
    <graphics width="1" fill="#cc66ff"/>
  </edge>
  <edge label="BRF1 (pp) POLR3F" source="-690" target="-691">
    <att type="string" name="canonicalName" value="BRF1 (pp) POLR3F"/>
    <att type="string" name="interaction" value="pp"/>
    <graphics width="1" fill="#cc66ff"/>
  </edge>
  <edge label="GBF1 (pp) GBF1" source="-688" target="-688">
    <att type="string" name="canonicalName" value="GBF1 (pp) GBF1"/>
    <att type="string" name="interaction" value="pp"/>
    <graphics width="1" fill="#cc66ff"/>
  </edge>
  <edge label="GBF1 (pp) ARF3" source="-688" target="-5">
    <att type="string" name="canonicalName" value="GBF1 (pp) ARF3"/>
    <att type="string" name="interaction" value="pp"/>
    <graphics width="1" fill="#cc66ff"/>
  </edge>
  <edge label="SLC25A5 SLC25A4 (pp) SLC25A5" source="-687" target="-483">
    <att type="string" name="canonicalName" value="SLC25A5 SLC25A4 (pp) SLC25A5"/>
    <att type="string" name="interaction" value="pp"/>
    <graphics width="1" fill="#cc66ff"/>
  </edge>
  <edge label="SLC25A5 SLC25A4 (pp) PLS3 LCP1 PLS1" source="-687" target="-37">
    <att type="string" name="canonicalName" value="SLC25A5 SLC25A4 (pp) PLS3 LCP1 PLS1"/>
    <att type="string" name="interaction" value="pp"/>
    <graphics width="1" fill="#cc66ff"/>
  </edge>
  <edge label="STT3B (pp) UGCGL1 UGCGL2" source="-684" target="-685">
    <att type="string" name="canonicalName" value="STT3B (pp) UGCGL1 UGCGL2"/>
    <att type="string" name="interaction" value="pp"/>
    <graphics width="1" fill="#cc66ff"/>
  </edge>
  <edge label="ALG5 (pp) DDOST" source="-682" target="-573">
    <att type="string" name="canonicalName" value="ALG5 (pp) DDOST"/>
    <att type="string" name="interaction" value="pp"/>
    <graphics width="1" fill="#cc66ff"/>
  </edge>
  <edge label="ALG5 (pp) STT3B" source="-682" target="-684">
    <att type="string" name="canonicalName" value="ALG5 (pp) STT3B"/>
    <att type="string" name="interaction" value="pp"/>
    <graphics width="1" fill="#cc66ff"/>
  </edge>
  <edge label="ALG5 (pp) TUSC3 IAG2" source="-682" target="-358">
    <att type="string" name="canonicalName" value="ALG5 (pp) TUSC3 IAG2"/>
    <att type="string" name="interaction" value="pp"/>
    <graphics width="1" fill="#cc66ff"/>
  </edge>
  <edge label="ALG5 (pp) DAD1" source="-682" target="-2">
    <att type="string" name="canonicalName" value="ALG5 (pp) DAD1"/>
    <att type="string" name="interaction" value="pp"/>
    <graphics width="1" fill="#cc66ff"/>
  </edge>
  <edge label="ALG5 (pp) RPN1" source="-682" target="-683">
    <att type="string" name="canonicalName" value="ALG5 (pp) RPN1"/>
    <att type="string" name="interaction" value="pp"/>
    <graphics width="1" fill="#cc66ff"/>
  </edge>
  <edge label="ZCCHC7 (pp) ZCCHC7" source="-681" target="-681">
    <att type="string" name="canonicalName" value="ZCCHC7 (pp) ZCCHC7"/>
    <att type="string" name="interaction" value="pp"/>
    <graphics width="1" fill="#cc66ff"/>
  </edge>
  <edge label="SHMT2 SHMT1 (pp) MTHFD1" source="-680" target="-679">
    <att type="string" name="canonicalName" value="SHMT2 SHMT1 (pp) MTHFD1"/>
    <att type="string" name="interaction" value="pp"/>
    <graphics width="1" fill="#cc66ff"/>
  </edge>
  <edge label="MTHFD1 (pp) SLC7A4" source="-679" target="-367">
    <att type="string" name="canonicalName" value="MTHFD1 (pp) SLC7A4"/>
    <att type="string" name="interaction" value="pp"/>
    <graphics width="1" fill="#cc66ff"/>
  </edge>
  <edge label="DBNL (pp) GAK" source="-677" target="-30">
    <att type="string" name="canonicalName" value="DBNL (pp) GAK"/>
    <att type="string" name="interaction" value="pp"/>
    <graphics width="1" fill="#cc66ff"/>
  </edge>
  <edge label="DBNL (pp) PLS3 LCP1 PLS1" source="-677" target="-37">
    <att type="string" name="canonicalName" value="DBNL (pp) PLS3 LCP1 PLS1"/>
    <att type="string" name="interaction" value="pp"/>
    <graphics width="1" fill="#cc66ff"/>
  </edge>
  <edge label="SNAP25 (pp) SEPT7" source="-675" target="-102">
    <att type="string" name="canonicalName" value="SNAP25 (pp) SEPT7"/>
    <att type="string" name="interaction" value="pp"/>
    <graphics width="1" fill="#cc66ff"/>
  </edge>
  <edge label="SNAP25 (pp) RAB1C" source="-675" target="-181">
    <att type="string" name="canonicalName" value="SNAP25 (pp) RAB1C"/>
    <att type="string" name="interaction" value="pp"/>
    <graphics width="1" fill="#cc66ff"/>
  </edge>
  <edge label="SNAP25 (pp) STXBP1S TXBP2 STXBP3" source="-675" target="-172">
    <att type="string" name="canonicalName" value="SNAP25 (pp) STXBP1S TXBP2 STXBP3"/>
    <att type="string" name="interaction" value="pp"/>
    <graphics width="1" fill="#cc66ff"/>
  </edge>
  <edge label="SNAP25 (pp) EXOC6B EXOC6" source="-675" target="-309">
    <att type="string" name="canonicalName" value="SNAP25 (pp) EXOC6B EXOC6"/>
    <att type="string" name="interaction" value="pp"/>
    <graphics width="1" fill="#cc66ff"/>
  </edge>
  <edge label="SNAP25 (pp) EXOC5" source="-675" target="-837">
    <att type="string" name="canonicalName" value="SNAP25 (pp) EXOC5"/>
    <att type="string" name="interaction" value="pp"/>
    <graphics width="1" fill="#cc66ff"/>
  </edge>
  <edge label="SNAP25 (pp) EXOC4" source="-675" target="-308">
    <att type="string" name="canonicalName" value="SNAP25 (pp) EXOC4"/>
    <att type="string" name="interaction" value="pp"/>
    <graphics width="1" fill="#cc66ff"/>
  </edge>
  <edge label="SNAP25 (pp) EXOC3" source="-675" target="-838">
    <att type="string" name="canonicalName" value="SNAP25 (pp) EXOC3"/>
    <att type="string" name="interaction" value="pp"/>
    <graphics width="1" fill="#cc66ff"/>
  </edge>
  <edge label="SNAP25 (pp) EXOC2" source="-675" target="-232">
    <att type="string" name="canonicalName" value="SNAP25 (pp) EXOC2"/>
    <att type="string" name="interaction" value="pp"/>
    <graphics width="1" fill="#cc66ff"/>
  </edge>
  <edge label="SNAP25 (pp) CDC42" source="-675" target="-154">
    <att type="string" name="canonicalName" value="SNAP25 (pp) CDC42"/>
    <att type="string" name="interaction" value="pp"/>
    <graphics width="1" fill="#cc66ff"/>
  </edge>
  <edge label="CHKA CHKB (pp) CSNK1G1" source="-674" target="-567">
    <att type="string" name="canonicalName" value="CHKA CHKB (pp) CSNK1G1"/>
    <att type="string" name="interaction" value="pp"/>
    <graphics width="1" fill="#cc66ff"/>
  </edge>
  <edge label="ALG8 (pp) TUSC3 IAG2" source="-673" target="-358">
    <att type="string" name="canonicalName" value="ALG8 (pp) TUSC3 IAG2"/>
    <att type="string" name="interaction" value="pp"/>
    <graphics width="1" fill="#cc66ff"/>
  </edge>
  <edge label="ALG8 (pp) KIAA1109" source="-673" target="-379">
    <att type="string" name="canonicalName" value="ALG8 (pp) KIAA1109"/>
    <att type="string" name="interaction" value="pp"/>
    <graphics width="1" fill="#cc66ff"/>
  </edge>
  <edge label="ALG8 (pp) POLRMT" source="-673" target="-481">
    <att type="string" name="canonicalName" value="ALG8 (pp) POLRMT"/>
    <att type="string" name="interaction" value="pp"/>
    <graphics width="1" fill="#cc66ff"/>
  </edge>
  <edge label="ALG8 (pp) PERLD1" source="-673" target="-352">
    <att type="string" name="canonicalName" value="ALG8 (pp) PERLD1"/>
    <att type="string" name="interaction" value="pp"/>
    <graphics width="1" fill="#cc66ff"/>
  </edge>
  <edge label="GCS1 (pp) SNRPA1" source="-671" target="-649">
    <att type="string" name="canonicalName" value="GCS1 (pp) SNRPA1"/>
    <att type="string" name="interaction" value="pp"/>
    <graphics width="1" fill="#cc66ff"/>
  </edge>
  <edge label="GCS1 (pp) KIAA1109" source="-671" target="-379">
    <att type="string" name="canonicalName" value="GCS1 (pp) KIAA1109"/>
    <att type="string" name="interaction" value="pp"/>
    <graphics width="1" fill="#cc66ff"/>
  </edge>
  <edge label="GCS1 (pp) PRKAG1 PRKAG2" source="-671" target="-535">
    <att type="string" name="canonicalName" value="GCS1 (pp) PRKAG1 PRKAG2"/>
    <att type="string" name="interaction" value="pp"/>
    <graphics width="1" fill="#cc66ff"/>
  </edge>
  <edge label="GCS1 (pp) HHAT" source="-671" target="-471">
    <att type="string" name="canonicalName" value="GCS1 (pp) HHAT"/>
    <att type="string" name="interaction" value="pp"/>
    <graphics width="1" fill="#cc66ff"/>
  </edge>
  <edge label="GCS1 (pp) PPM1L" source="-671" target="-520">
    <att type="string" name="canonicalName" value="GCS1 (pp) PPM1L"/>
    <att type="string" name="interaction" value="pp"/>
    <graphics width="1" fill="#cc66ff"/>
  </edge>
  <edge label="GCS1 (pp) PERLD1" source="-671" target="-352">
    <att type="string" name="canonicalName" value="GCS1 (pp) PERLD1"/>
    <att type="string" name="interaction" value="pp"/>
    <graphics width="1" fill="#cc66ff"/>
  </edge>
  <edge label="GCS1 (pp) SLC12A9" source="-671" target="-672">
    <att type="string" name="canonicalName" value="GCS1 (pp) SLC12A9"/>
    <att type="string" name="interaction" value="pp"/>
    <graphics width="1" fill="#cc66ff"/>
  </edge>
  <edge label="GANC GANAB (pp) TBC1D22B TBC1D22A" source="-670" target="-569">
    <att type="string" name="canonicalName" value="GANC GANAB (pp) TBC1D22B TBC1D22A"/>
    <att type="string" name="interaction" value="pp"/>
    <graphics width="1" fill="#cc66ff"/>
  </edge>
  <edge label="GANC GANAB (pp) SNX2" source="-670" target="-12">
    <att type="string" name="canonicalName" value="GANC GANAB (pp) SNX2"/>
    <att type="string" name="interaction" value="pp"/>
    <graphics width="1" fill="#cc66ff"/>
  </edge>
  <edge label="GANC GANAB (pp) KIAA1109" source="-670" target="-379">
    <att type="string" name="canonicalName" value="GANC GANAB (pp) KIAA1109"/>
    <att type="string" name="interaction" value="pp"/>
    <graphics width="1" fill="#cc66ff"/>
  </edge>
  <edge label="GANC GANAB (pp) GGA3" source="-670" target="-387">
    <att type="string" name="canonicalName" value="GANC GANAB (pp) GGA3"/>
    <att type="string" name="interaction" value="pp"/>
    <graphics width="1" fill="#cc66ff"/>
  </edge>
  <edge label="GANC GANAB (pp) HHAT" source="-670" target="-471">
    <att type="string" name="canonicalName" value="GANC GANAB (pp) HHAT"/>
    <att type="string" name="interaction" value="pp"/>
    <graphics width="1" fill="#cc66ff"/>
  </edge>
  <edge label="GANC GANAB (pp) POLRMT" source="-670" target="-481">
    <att type="string" name="canonicalName" value="GANC GANAB (pp) POLRMT"/>
    <att type="string" name="interaction" value="pp"/>
    <graphics width="1" fill="#cc66ff"/>
  </edge>
  <edge label="GANC GANAB (pp) PDHB BCKDHB" source="-670" target="-593">
    <att type="string" name="canonicalName" value="GANC GANAB (pp) PDHB BCKDHB"/>
    <att type="string" name="interaction" value="pp"/>
    <graphics width="1" fill="#cc66ff"/>
  </edge>
  <edge label="PPP4C (pp) TIMELESS" source="-669" target="-270">
    <att type="string" name="canonicalName" value="PPP4C (pp) TIMELESS"/>
    <att type="string" name="interaction" value="pp"/>
    <graphics width="1" fill="#cc66ff"/>
  </edge>
  <edge label="PPP4C (pp) CHTF18" source="-669" target="-268">
    <att type="string" name="canonicalName" value="PPP4C (pp) CHTF18"/>
    <att type="string" name="interaction" value="pp"/>
    <graphics width="1" fill="#cc66ff"/>
  </edge>
  <edge label="PPP4C (pp) NP_076999.1" source="-669" target="-255">
    <att type="string" name="canonicalName" value="PPP4C (pp) NP_076999.1"/>
    <att type="string" name="interaction" value="pp"/>
    <graphics width="1" fill="#cc66ff"/>
  </edge>
  <edge label="PPP4C (pp) PIF1" source="-669" target="-261">
    <att type="string" name="canonicalName" value="PPP4C (pp) PIF1"/>
    <att type="string" name="interaction" value="pp"/>
    <graphics width="1" fill="#cc66ff"/>
  </edge>
  <edge label="PPP4C (pp) RAD52" source="-669" target="-75">
    <att type="string" name="canonicalName" value="PPP4C (pp) RAD52"/>
    <att type="string" name="interaction" value="pp"/>
    <graphics width="1" fill="#cc66ff"/>
  </edge>
  <edge label="PPP4C (pp) RAD51" source="-669" target="-438">
    <att type="string" name="canonicalName" value="PPP4C (pp) RAD51"/>
    <att type="string" name="interaction" value="pp"/>
    <graphics width="1" fill="#cc66ff"/>
  </edge>
  <edge label="PPP4C (pp) MRE11A" source="-669" target="-77">
    <att type="string" name="canonicalName" value="PPP4C (pp) MRE11A"/>
    <att type="string" name="interaction" value="pp"/>
    <graphics width="1" fill="#cc66ff"/>
  </edge>
  <edge label="PPP4C (pp) RAD50" source="-669" target="-97">
    <att type="string" name="canonicalName" value="PPP4C (pp) RAD50"/>
    <att type="string" name="interaction" value="pp"/>
    <graphics width="1" fill="#cc66ff"/>
  </edge>
  <edge label="PPP4C (pp) ASF1A ASF1B" source="-669" target="-250">
    <att type="string" name="canonicalName" value="PPP4C (pp) ASF1A ASF1B"/>
    <att type="string" name="interaction" value="pp"/>
    <graphics width="1" fill="#cc66ff"/>
  </edge>
  <edge label="PPP4C (pp) FEN1" source="-669" target="-138">
    <att type="string" name="canonicalName" value="PPP4C (pp) FEN1"/>
    <att type="string" name="interaction" value="pp"/>
    <graphics width="1" fill="#cc66ff"/>
  </edge>
  <edge label="TEX261 (pp) H2AFV" source="-667" target="-79">
    <att type="string" name="canonicalName" value="TEX261 (pp) H2AFV"/>
    <att type="string" name="interaction" value="pp"/>
    <graphics width="1" fill="#cc66ff"/>
  </edge>
  <edge label="TEX261 (pp) DNAJA2" source="-667" target="-238">
    <att type="string" name="canonicalName" value="TEX261 (pp) DNAJA2"/>
    <att type="string" name="interaction" value="pp"/>
    <graphics width="1" fill="#cc66ff"/>
  </edge>
  <edge label="TEX261 (pp) TARS TARS2 TARSL2" source="-667" target="-473">
    <att type="string" name="canonicalName" value="TEX261 (pp) TARS TARS2 TARSL2"/>
    <att type="string" name="interaction" value="pp"/>
    <graphics width="1" fill="#cc66ff"/>
  </edge>
  <edge label="MAN1C1 MAN1A2 MAN1A1 (pp) LY6G5B" source="-666" target="-638">
    <att type="string" name="canonicalName" value="MAN1C1 MAN1A2 MAN1A1 (pp) LY6G5B"/>
    <att type="string" name="interaction" value="pp"/>
    <graphics width="1" fill="#cc66ff"/>
  </edge>
  <edge label="EDEM1 (pp) RPL18A Q76N54 ENSP00000345843 ENSP00000375262" source="-665" target="-477">
    <att type="string" name="canonicalName" value="EDEM1 (pp) RPL18A Q76N54 ENSP00000345843 ENSP00000375262"/>
    <att type="string" name="interaction" value="pp"/>
    <graphics width="1" fill="#cc66ff"/>
  </edge>
  <edge label="ALG10B ALG10 (pp) TUSC3 IAG2" source="-664" target="-358">
    <att type="string" name="canonicalName" value="ALG10B ALG10 (pp) TUSC3 IAG2"/>
    <att type="string" name="interaction" value="pp"/>
    <graphics width="1" fill="#cc66ff"/>
  </edge>
  <edge label="ALG10B ALG10 (pp) POLRMT" source="-664" target="-481">
    <att type="string" name="canonicalName" value="ALG10B ALG10 (pp) POLRMT"/>
    <att type="string" name="interaction" value="pp"/>
    <graphics width="1" fill="#cc66ff"/>
  </edge>
  <edge label="CANX (pp) MRPS12" source="-661" target="-663">
    <att type="string" name="canonicalName" value="CANX (pp) MRPS12"/>
    <att type="string" name="interaction" value="pp"/>
    <graphics width="1" fill="#cc66ff"/>
  </edge>
  <edge label="CANX (pp) DNAJA2" source="-661" target="-238">
    <att type="string" name="canonicalName" value="CANX (pp) DNAJA2"/>
    <att type="string" name="interaction" value="pp"/>
    <graphics width="1" fill="#cc66ff"/>
  </edge>
  <edge label="CANX (pp) PEX1" source="-661" target="-662">
    <att type="string" name="canonicalName" value="CANX (pp) PEX1"/>
    <att type="string" name="interaction" value="pp"/>
    <graphics width="1" fill="#cc66ff"/>
  </edge>
  <edge label="CANX (pp) TARS TARS2 TARSL2" source="-661" target="-473">
    <att type="string" name="canonicalName" value="CANX (pp) TARS TARS2 TARSL2"/>
    <att type="string" name="interaction" value="pp"/>
    <graphics width="1" fill="#cc66ff"/>
  </edge>
  <edge label="CANX (pp) HHAT" source="-661" target="-471">
    <att type="string" name="canonicalName" value="CANX (pp) HHAT"/>
    <att type="string" name="interaction" value="pp"/>
    <graphics width="1" fill="#cc66ff"/>
  </edge>
  <edge label="ALG6 (pp) TUSC3 IAG2" source="-660" target="-358">
    <att type="string" name="canonicalName" value="ALG6 (pp) TUSC3 IAG2"/>
    <att type="string" name="interaction" value="pp"/>
    <graphics width="1" fill="#cc66ff"/>
  </edge>
  <edge label="ALG6 (pp) POLRMT" source="-660" target="-481">
    <att type="string" name="canonicalName" value="ALG6 (pp) POLRMT"/>
    <att type="string" name="interaction" value="pp"/>
    <graphics width="1" fill="#cc66ff"/>
  </edge>
  <edge label="ALG6 (pp) POMT2" source="-660" target="-583">
    <att type="string" name="canonicalName" value="ALG6 (pp) POMT2"/>
    <att type="string" name="interaction" value="pp"/>
    <graphics width="1" fill="#cc66ff"/>
  </edge>
  <edge label="PDPK1 (pp) PDPK1" source="-658" target="-658">
    <att type="string" name="canonicalName" value="PDPK1 (pp) PDPK1"/>
    <att type="string" name="interaction" value="pp"/>
    <graphics width="1" fill="#cc66ff"/>
  </edge>
  <edge label="DTYMK DTYMK (pp) PAPD5" source="-654" target="-271">
    <att type="string" name="canonicalName" value="DTYMK DTYMK (pp) PAPD5"/>
    <att type="string" name="interaction" value="pp"/>
    <graphics width="1" fill="#cc66ff"/>
  </edge>
  <edge label="DTYMK DTYMK (pp) G6PD" source="-654" target="-659">
    <att type="string" name="canonicalName" value="DTYMK DTYMK (pp) G6PD"/>
    <att type="string" name="interaction" value="pp"/>
    <graphics width="1" fill="#cc66ff"/>
  </edge>
  <edge label="DTYMK DTYMK (pp) WRNIP1" source="-654" target="-99">
    <att type="string" name="canonicalName" value="DTYMK DTYMK (pp) WRNIP1"/>
    <att type="string" name="interaction" value="pp"/>
    <graphics width="1" fill="#cc66ff"/>
  </edge>
  <edge label="DTYMK DTYMK (pp) BLM" source="-654" target="-441">
    <att type="string" name="canonicalName" value="DTYMK DTYMK (pp) BLM"/>
    <att type="string" name="interaction" value="pp"/>
    <graphics width="1" fill="#cc66ff"/>
  </edge>
  <edge label="DTYMK DTYMK (pp) SEC22A" source="-654" target="-173">
    <att type="string" name="canonicalName" value="DTYMK DTYMK (pp) SEC22A"/>
    <att type="string" name="interaction" value="pp"/>
    <graphics width="1" fill="#cc66ff"/>
  </edge>
  <edge label="DTYMK DTYMK (pp) TOP3A TOP3B" source="-654" target="-265">
    <att type="string" name="canonicalName" value="DTYMK DTYMK (pp) TOP3A TOP3B"/>
    <att type="string" name="interaction" value="pp"/>
    <graphics width="1" fill="#cc66ff"/>
  </edge>
  <edge label="DTYMK DTYMK (pp) FEN1" source="-654" target="-138">
    <att type="string" name="canonicalName" value="DTYMK DTYMK (pp) FEN1"/>
    <att type="string" name="interaction" value="pp"/>
    <graphics width="1" fill="#cc66ff"/>
  </edge>
  <edge label="DTYMK DTYMK (pp) XRN1" source="-654" target="-64">
    <att type="string" name="canonicalName" value="DTYMK DTYMK (pp) XRN1"/>
    <att type="string" name="interaction" value="pp"/>
    <graphics width="1" fill="#cc66ff"/>
  </edge>
  <edge label="DTYMK DTYMK (pp) PDPK1" source="-654" target="-658">
    <att type="string" name="canonicalName" value="DTYMK DTYMK (pp) PDPK1"/>
    <att type="string" name="interaction" value="pp"/>
    <graphics width="1" fill="#cc66ff"/>
  </edge>
  <edge label="DTYMK DTYMK (pp) PRDX2 PRDX1" source="-654" target="-657">
    <att type="string" name="canonicalName" value="DTYMK DTYMK (pp) PRDX2 PRDX1"/>
    <att type="string" name="interaction" value="pp"/>
    <graphics width="1" fill="#cc66ff"/>
  </edge>
  <edge label="DTYMK DTYMK (pp) SMPDL3B SMPDL3A" source="-654" target="-656">
    <att type="string" name="canonicalName" value="DTYMK DTYMK (pp) SMPDL3B SMPDL3A"/>
    <att type="string" name="interaction" value="pp"/>
    <graphics width="1" fill="#cc66ff"/>
  </edge>
  <edge label="DTYMK DTYMK (pp) SLC35F5" source="-654" target="-655">
    <att type="string" name="canonicalName" value="DTYMK DTYMK (pp) SLC35F5"/>
    <att type="string" name="interaction" value="pp"/>
    <graphics width="1" fill="#cc66ff"/>
  </edge>
  <edge label="EIF4H EIF4B (pp) EIF4E EIF4E2" source="-652" target="-651">
    <att type="string" name="canonicalName" value="EIF4H EIF4B (pp) EIF4E EIF4E2"/>
    <att type="string" name="interaction" value="pp"/>
    <graphics width="1" fill="#cc66ff"/>
  </edge>
  <edge label="EIF4H EIF4B (pp) EIF4G1" source="-652" target="-713">
    <att type="string" name="canonicalName" value="EIF4H EIF4B (pp) EIF4G1"/>
    <att type="string" name="interaction" value="pp"/>
    <graphics width="1" fill="#cc66ff"/>
  </edge>
  <edge label="EIF4E EIF4E2 (pp) DDX3X" source="-651" target="-721">
    <att type="string" name="canonicalName" value="EIF4E EIF4E2 (pp) DDX3X"/>
    <att type="string" name="interaction" value="pp"/>
    <graphics width="1" fill="#cc66ff"/>
  </edge>
  <edge label="EIF4E EIF4E2 (pp) RRM2" source="-651" target="-720">
    <att type="string" name="canonicalName" value="EIF4E EIF4E2 (pp) RRM2"/>
    <att type="string" name="interaction" value="pp"/>
    <graphics width="1" fill="#cc66ff"/>
  </edge>
  <edge label="EIF4E EIF4E2 (pp) XRN1" source="-651" target="-64">
    <att type="string" name="canonicalName" value="EIF4E EIF4E2 (pp) XRN1"/>
    <att type="string" name="interaction" value="pp"/>
    <graphics width="1" fill="#cc66ff"/>
  </edge>
  <edge label="MLH1 (pp) POLD1" source="-643" target="-280">
    <att type="string" name="canonicalName" value="MLH1 (pp) POLD1"/>
    <att type="string" name="interaction" value="pp"/>
    <graphics width="1" fill="#cc66ff"/>
  </edge>
  <edge label="EIF4A2 (pp) EIF4H EIF4B" source="-640" target="-652">
    <att type="string" name="canonicalName" value="EIF4A2 (pp) EIF4H EIF4B"/>
    <att type="string" name="interaction" value="pp"/>
    <graphics width="1" fill="#cc66ff"/>
  </edge>
  <edge label="EIF4A2 (pp) EIF4E EIF4E2" source="-640" target="-651">
    <att type="string" name="canonicalName" value="EIF4A2 (pp) EIF4E EIF4E2"/>
    <att type="string" name="interaction" value="pp"/>
    <graphics width="1" fill="#cc66ff"/>
  </edge>
  <edge label="CSNK2A1P (pp) CSNK2A1P" source="-639" target="-639">
    <att type="string" name="canonicalName" value="CSNK2A1P (pp) CSNK2A1P"/>
    <att type="string" name="interaction" value="pp"/>
    <graphics width="1" fill="#cc66ff"/>
  </edge>
  <edge label="RPS14 (pp) RPS14" source="-637" target="-637">
    <att type="string" name="canonicalName" value="RPS14 (pp) RPS14"/>
[truncated: 544,896 more chars]
