# Supplementary material for: Human synthetic lethal inference as potential anti-cancer target gene detection
Source: BMC Syst Biol. 2009 Dec 16;3:116. doi: 10.1186/1752-0509-3-116 (PMC2804737; doi:10.1186/1752-0509-3-116)
Supplement: Additional file 5 — The network of SL relations between the inferred human SL genes (iHSLN) (Figure 6). File in .cys format. This file must be opened with cytoscape software. [file 1752-0509-3-116-S5.ZIP › CytoscapeSession-2009_02_13-18_01/cysession.xml]

<?xml version="1.0" encoding="UTF-8" standalone="yes"?>
<cysession xmlns:xlink="http://www.w3.org/1999/xlink" xmlns:xsi="http://www.w3.org/2001/XMLSchema-instance" id="CytoscapeSession-2009_02_13-18_01" documentVersion="0.9">
    <sessionNote>You can add note for this session here.</sessionNote>
    <sessionState>
        <desktop>
            <desktopSize width="1031" height="821"/>
            <networkFrames>
                <networkFrame y="0" x="0" width="400" height="400" frameID="SL_human.sif"/>
            </networkFrames>
        </desktop>
        <server>
            <ontologyServer/>
        </server>
        <cytopanels>
            <cytopanel id="CytoPanel1">
                <panelState>dock</panelState>
                <selectedPanel>0</selectedPanel>
                <panels>
                    <panel id="test"/>
                </panels>
            </cytopanel>
            <cytopanel id="CytoPanel2">
                <panelState>dock</panelState>
                <selectedPanel>0</selectedPanel>
                <panels>
                    <panel id="test"/>
                </panels>
            </cytopanel>
            <cytopanel id="CytoPanel3">
                <panelState>hide</panelState>
                <selectedPanel>-1</selectedPanel>
                <panels>
                    <panel id="test"/>
                </panels>
            </cytopanel>
        </cytopanels>
    </sessionState>
    <networkTree>
        <network visualStyle="default" viewAvailable="true" id="SL_human.sif" filename="SL_human.sif.xgmml">
            <parent id="Network Root"/>
        </network>
        <network visualStyle="default" viewAvailable="false" id="Network Root" filename="Network Root.xgmml">
            <parent id="NULL"/>
            <child id="SL_human.sif"/>
        </network>
    </networkTree>
</cysession>
