# Supplementary material for: Human synthetic lethal inference as potential anti-cancer target gene detection
Source: BMC Syst Biol. 2009 Dec 16;3:116. doi: 10.1186/1752-0509-3-116 (PMC2804737; doi:10.1186/1752-0509-3-116)
Supplement: Additional file 6 — Cancer-related genes and their first neighbors from the SL human network (Figure 7). File in .cys format. This file must be opened with cytoscape software. [file 1752-0509-3-116-S6.ZIP]

Archive with 7 entries (7 files):
- CytoscapeSession-2009_02_13-16_04/Cancer related and first SL neighbours_without links between neighbours.sif.xgmml
- CytoscapeSession-2009_02_13-16_04/Cancer related subnetwork.xgmml
- CytoscapeSession-2009_02_13-16_04/cysession.xml
- CytoscapeSession-2009_02_13-16_04/session_vizmap.props
- CytoscapeSession-2009_02_13-16_04/session_cytoscape.props
- CytoscapeSession-2009_02_13-16_04/session_bookmarks.xml
- CytoscapeSession-2009_02_13-16_04/plugins/AttributeBrowserPlugin/attributeBrowser.props
