# Supplementary material for: Human synthetic lethal inference as potential anti-cancer target gene detection
Source: BMC Syst Biol. 2009 Dec 16;3:116. doi: 10.1186/1752-0509-3-116 (PMC2804737; doi:10.1186/1752-0509-3-116)
Supplement: Additional file 6 — Cancer-related genes and their first neighbors from the SL human network (Figure 7). File in .cys format. This file must be opened with cytoscape software. [file 1752-0509-3-116-S6.ZIP › CytoscapeSession-2009_02_13-16_04/Cancer related and first SL neighbours_without links between neighbours.sif.xgmml]

<?xml version="1.0" encoding="UTF-8" standalone="yes"?>
<graph label="Cancer related and first SL neighbours_without links between neighbours.sif" xmlns:dc="http://purl.org/dc/elements/1.1/" xmlns:xlink="http://www.w3.org/1999/xlink" xmlns:rdf="http://www.w3.org/1999/02/22-rdf-syntax-ns#" xmlns:cy="http://www.cytoscape.org" xmlns="http://www.cs.rpi.edu/XGMML" >
  <att name="documentVersion" value="1.1"/>
  <att name="networkMetadata">
    <rdf:RDF>
      <rdf:Description rdf:about="http://www.cytoscape.org/">
        <dc:type>Protein-Protein Interaction</dc:type>
        <dc:description>N/A</dc:description>
        <dc:identifier>N/A</dc:identifier>
        <dc:date>2009-02-13 16:04:38</dc:date>
        <dc:title>Cancer related and first SL neighbours_without links between neighbours.sif</dc:title>
        <dc:source>http://www.cytoscape.org/</dc:source>
        <dc:format>Cytoscape-XGMML</dc:format>
      </rdf:Description>
    </rdf:RDF>
  </att>
  <att type="string" name="backgroundColor" value="#ffffff"/>
  <att type="real" name="GRAPH_VIEW_ZOOM" value="0.33688936488986954"/>
  <att type="real" name="GRAPH_VIEW_CENTER_X" value="1333.4320013273143"/>
  <att type="real" name="GRAPH_VIEW_CENTER_Y" value="1329.9697968349533"/>
  <node label="WDR5 WDR5B" id="-411">
    <att type="string" name="canonicalName" value="WDR5 WDR5B"/>
    <graphics type="ELLIPSE" h="40.0" w="40.0" x="780.4041748046875" y="1573.98974609375" fill="#66ffff" width="1" outline="#000000"/>
  </node>
  <node label="IKBKAP" id="-410">
    <att type="list" name="cytoscape.alias.list">
      <att type="string" name="cytoscape.alias.list" value="IKBKAP"/>
    </att>
    <att type="string" name="canonicalName" value="IKBKAP"/>
    <att type="string" name="Column 1" value="IKBKAP"/>
    <att type="integer" name="cancer_related" value="1"/>
    <graphics type="TRIANGLE" h="40.0" w="40.0" x="1265.352294921875" y="2017.36376953125" fill="#ff0000" width="1" outline="#000000"/>
  </node>
  <node label="RAD52" id="-409">
    <att type="string" name="canonicalName" value="RAD52"/>
    <graphics type="ELLIPSE" h="40.0" w="40.0" x="1058.0" y="959.0" fill="#66ffff" width="1" outline="#000000"/>
  </node>
  <node label="PCNA" id="-408">
    <att type="list" name="cytoscape.alias.list">
      <att type="string" name="cytoscape.alias.list" value="PCNA"/>
    </att>
    <att type="string" name="canonicalName" value="PCNA"/>
    <att type="string" name="Column 1" value="PCNA"/>
    <att type="integer" name="cancer_related" value="1"/>
    <graphics type="TRIANGLE" h="40.0" w="40.0" x="986.0" y="929.0" fill="#ff0000" width="1" outline="#000000"/>
  </node>
  <node label="PPP6C" id="-407">
    <att type="list" name="cytoscape.alias.list">
      <att type="string" name="cytoscape.alias.list" value="PPP6C"/>
    </att>
    <att type="string" name="canonicalName" value="PPP6C"/>
    <att type="string" name="Column 1" value="PPP6C"/>
    <att type="integer" name="cancer_related" value="1"/>
    <graphics type="TRIANGLE" h="40.0" w="40.0" x="1342.68994140625" y="748.4366455078125" fill="#ff0000" width="1" outline="#000000"/>
  </node>
  <node label="FBL ENSP00000339522" id="-406">
    <att type="string" name="canonicalName" value="FBL ENSP00000339522"/>
    <graphics type="ELLIPSE" h="40.0" w="40.0" x="852.0" y="391.0" fill="#66ffff" width="1" outline="#000000"/>
  </node>
  <node label="ERCC2" id="-405">
    <att type="list" name="cytoscape.alias.list">
      <att type="string" name="cytoscape.alias.list" value="ERCC2"/>
    </att>
    <att type="string" name="canonicalName" value="ERCC2"/>
    <att type="string" name="Column 1" value="ERCC2"/>
    <att type="integer" name="cancer_related" value="1"/>
    <graphics type="TRIANGLE" h="40.0" w="40.0" x="924.0" y="606.0" fill="#ff0000" width="1" outline="#000000"/>
  </node>
  <node label="EXOC2" id="-404">
    <att type="list" name="cytoscape.alias.list">
      <att type="string" name="cytoscape.alias.list" value="EXOC2"/>
    </att>
    <att type="string" name="canonicalName" value="EXOC2"/>
    <att type="string" name="Column 1" value="EXOC2"/>
    <att type="integer" name="cancer_related" value="1"/>
    <graphics type="TRIANGLE" h="40.0" w="40.0" x="984.5" y="377.0" fill="#ff0000" width="1" outline="#000000"/>
  </node>
  <node label="PFDN4" id="-403">
    <att type="string" name="canonicalName" value="PFDN4"/>
    <graphics type="ELLIPSE" h="40.0" w="40.0" x="1836.5570068359375" y="951.126708984375" fill="#66ffff" width="1" outline="#000000"/>
  </node>
  <node label="GCK" id="-402">
    <att type="list" name="cytoscape.alias.list">
      <att type="string" name="cytoscape.alias.list" value="GCK"/>
    </att>
    <att type="string" name="canonicalName" value="GCK"/>
    <att type="string" name="Column 1" value="GCK"/>
    <att type="integer" name="cancer_related" value="1"/>
    <graphics type="TRIANGLE" h="40.0" w="40.0" x="1854.0245361328125" y="846.6806030273438" fill="#ff0000" width="1" outline="#000000"/>
  </node>
  <node label="PIP5K3" id="-401">
    <att type="list" name="cytoscape.alias.list">
      <att type="string" name="cytoscape.alias.list" value="PIP5K3"/>
    </att>
    <att type="string" name="canonicalName" value="PIP5K3"/>
    <att type="string" name="Column 1" value="PIP5K3"/>
    <att type="integer" name="cancer_related" value="1"/>
    <graphics type="TRIANGLE" h="40.0" w="40.0" x="1761.0" y="1169.0" fill="#ff0000" width="1" outline="#000000"/>
  </node>
  <node label="BUB1 BUB1B" id="-400">
    <att type="list" name="cytoscape.alias.list">
      <att type="string" name="cytoscape.alias.list" value="BUB1 BUB1B"/>
    </att>
    <att type="string" name="canonicalName" value="BUB1 BUB1B"/>
    <att type="string" name="Column 1" value="BUB1 BUB1B"/>
    <att type="integer" name="cancer_related" value="1"/>
    <graphics type="TRIANGLE" h="40.0" w="40.0" x="1558.0" y="928.0" fill="#ff0000" width="1" outline="#000000"/>
  </node>
  <node label="GAK" id="-399">
    <att type="list" name="cytoscape.alias.list">
      <att type="string" name="cytoscape.alias.list" value="GAK"/>
    </att>
    <att type="string" name="canonicalName" value="GAK"/>
    <att type="string" name="Column 1" value="GAK"/>
    <att type="integer" name="cancer_related" value="1"/>
    <graphics type="TRIANGLE" h="40.0" w="40.0" x="1957.0" y="1118.0" fill="#ff0000" width="1" outline="#000000"/>
  </node>
  <node label="NFYC" id="-398">
    <att type="list" name="cytoscape.alias.list">
      <att type="string" name="cytoscape.alias.list" value="NFYC"/>
    </att>
    <att type="string" name="canonicalName" value="NFYC"/>
    <att type="string" name="Column 1" value="NFYC"/>
    <att type="integer" name="cancer_related" value="1"/>
    <graphics type="TRIANGLE" h="40.0" w="40.0" x="2011.6475830078125" y="954.277587890625" fill="#ff0000" width="1" outline="#000000"/>
  </node>
  <node label="VAC14" id="-397">
    <att type="list" name="cytoscape.alias.list">
      <att type="string" name="cytoscape.alias.list" value="VAC14"/>
    </att>
    <att type="string" name="canonicalName" value="VAC14"/>
    <att type="string" name="Column 1" value="VAC14"/>
    <att type="integer" name="cancer_related" value="1"/>
    <graphics type="TRIANGLE" h="40.0" w="40.0" x="1619.561279296875" y="1070.6719970703125" fill="#ff0000" width="1" outline="#000000"/>
  </node>
  <node label="H2AFV" id="-396">
    <att type="string" name="canonicalName" value="H2AFV"/>
    <graphics type="ELLIPSE" h="40.0" w="40.0" x="1311.4727783203125" y="1764.93408203125" fill="#66ffff" width="1" outline="#000000"/>
  </node>
  <node label="NCBP2 NCBP2L" id="-395">
    <att type="list" name="cytoscape.alias.list">
      <att type="string" name="cytoscape.alias.list" value="NCBP2 NCBP2L"/>
    </att>
    <att type="string" name="canonicalName" value="NCBP2 NCBP2L"/>
    <att type="string" name="Column 1" value="NCBP2 NCBP2L"/>
    <att type="integer" name="cancer_related" value="1"/>
    <graphics type="TRIANGLE" h="40.0" w="40.0" x="1587.0" y="1812.0" fill="#ff0000" width="1" outline="#000000"/>
  </node>
  <node label="SUGT1" id="-394">
    <att type="string" name="canonicalName" value="SUGT1"/>
    <graphics type="ELLIPSE" h="40.0" w="40.0" x="296.9447937011719" y="561.40185546875" fill="#66ffff" width="1" outline="#000000"/>
  </node>
  <node label="CUL1" id="-393">
    <att type="list" name="cytoscape.alias.list">
      <att type="string" name="cytoscape.alias.list" value="CUL1"/>
    </att>
    <att type="string" name="canonicalName" value="CUL1"/>
    <att type="string" name="Column 1" value="CUL1"/>
    <att type="integer" name="cancer_related" value="1"/>
    <graphics type="TRIANGLE" h="40.0" w="40.0" x="370.9403991699219" y="612.5253295898438" fill="#ff0000" width="1" outline="#000000"/>
  </node>
  <node label="NP_076999.1" id="-392">
    <att type="string" name="canonicalName" value="NP_076999.1"/>
    <graphics type="ELLIPSE" h="40.0" w="40.0" x="1269.0" y="990.0" fill="#66ffff" width="1" outline="#000000"/>
  </node>
  <node label="MRE11A" id="-391">
    <att type="list" name="cytoscape.alias.list">
      <att type="string" name="cytoscape.alias.list" value="MRE11A"/>
    </att>
    <att type="string" name="canonicalName" value="MRE11A"/>
    <att type="string" name="Column 1" value="MRE11A"/>
    <att type="integer" name="cancer_related" value="1"/>
    <graphics type="TRIANGLE" h="40.0" w="40.0" x="1180.0" y="1261.0" fill="#ff0000" width="1" outline="#000000"/>
  </node>
  <node label="RAD50" id="-390">
    <att type="list" name="cytoscape.alias.list">
      <att type="string" name="cytoscape.alias.list" value="RAD50"/>
    </att>
    <att type="string" name="canonicalName" value="RAD50"/>
    <att type="string" name="Column 1" value="RAD50"/>
    <att type="integer" name="cancer_related" value="1"/>
    <graphics type="TRIANGLE" h="40.0" w="40.0" x="810.664306640625" y="1411.3404541015625" fill="#ff0000" width="1" outline="#000000"/>
  </node>
  <node label="BLM" id="-389">
    <att type="list" name="cytoscape.alias.list">
      <att type="string" name="cytoscape.alias.list" value="BLM"/>
    </att>
    <att type="string" name="canonicalName" value="BLM"/>
    <att type="string" name="Column 1" value="BLM"/>
    <att type="integer" name="cancer_related" value="1"/>
    <graphics type="TRIANGLE" h="40.0" w="40.0" x="1134.5" y="1205.0" fill="#ff0000" width="1" outline="#000000"/>
  </node>
  <node label="NP_775269.1" id="-388">
    <att type="string" name="canonicalName" value="NP_775269.1"/>
    <graphics type="ELLIPSE" h="40.0" w="40.0" x="767.0" y="865.0" fill="#66ffff" width="1" outline="#000000"/>
  </node>
  <node label="SLC25A5 SLC25A4" id="-387">
    <att type="string" name="canonicalName" value="SLC25A5 SLC25A4"/>
    <graphics type="ELLIPSE" h="40.0" w="40.0" x="2170.852783203125" y="1362.905029296875" fill="#66ffff" width="1" outline="#000000"/>
  </node>
  <node label="PLS3 LCP1 PLS1" id="-386">
    <att type="list" name="cytoscape.alias.list">
      <att type="string" name="cytoscape.alias.list" value="PLS3 LCP1 PLS1"/>
    </att>
    <att type="string" name="canonicalName" value="PLS3 LCP1 PLS1"/>
    <att type="string" name="Column 1" value="PLS3 LCP1 PLS1"/>
    <att type="integer" name="cancer_related" value="1"/>
    <graphics type="TRIANGLE" h="40.0" w="40.0" x="2032.0" y="1318.0" fill="#ff0000" width="1" outline="#000000"/>
  </node>
  <node label="CDC14A CDC14C" id="-385">
    <att type="string" name="canonicalName" value="CDC14A CDC14C"/>
    <graphics type="ELLIPSE" h="40.0" w="40.0" x="1717.0" y="493.0" fill="#66ffff" width="1" outline="#000000"/>
  </node>
  <node label="POLE" id="-384">
    <att type="list" name="cytoscape.alias.list">
      <att type="string" name="cytoscape.alias.list" value="POLE"/>
    </att>
    <att type="string" name="canonicalName" value="POLE"/>
    <att type="string" name="Column 1" value="POLE"/>
    <att type="integer" name="cancer_related" value="1"/>
    <graphics type="TRIANGLE" h="40.0" w="40.0" x="1461.0" y="763.5" fill="#ff0000" width="1" outline="#000000"/>
  </node>
  <node label="FZR1" id="-383">
    <att type="list" name="cytoscape.alias.list">
      <att type="string" name="cytoscape.alias.list" value="FZR1"/>
    </att>
    <att type="string" name="canonicalName" value="FZR1"/>
    <att type="string" name="Column 1" value="FZR1"/>
    <att type="integer" name="cancer_related" value="1"/>
    <graphics type="TRIANGLE" h="40.0" w="40.0" x="1661.0" y="681.0" fill="#ff0000" width="1" outline="#000000"/>
  </node>
  <node label="UBE2B" id="-382">
    <att type="string" name="canonicalName" value="UBE2B"/>
    <graphics type="ELLIPSE" h="40.0" w="40.0" x="1524.5" y="1369.5" fill="#66ffff" width="1" outline="#000000"/>
  </node>
  <node label="LPIN2 LPIN3" id="-381">
    <att type="list" name="cytoscape.alias.list">
      <att type="string" name="cytoscape.alias.list" value="LPIN2 LPIN3"/>
    </att>
    <att type="string" name="canonicalName" value="LPIN2 LPIN3"/>
    <att type="string" name="Column 1" value="LPIN2 LPIN3"/>
    <att type="integer" name="cancer_related" value="1"/>
    <graphics type="TRIANGLE" h="40.0" w="40.0" x="1319.0660400390625" y="1548.57177734375" fill="#ff0000" width="1" outline="#000000"/>
  </node>
  <node label="HIP1" id="-380">
    <att type="list" name="cytoscape.alias.list">
      <att type="string" name="cytoscape.alias.list" value="HIP1"/>
    </att>
    <att type="string" name="canonicalName" value="HIP1"/>
    <att type="string" name="Column 1" value="HIP1"/>
    <att type="integer" name="cancer_related" value="1"/>
    <graphics type="TRIANGLE" h="40.0" w="40.0" x="1998.1556396484375" y="1578.327880859375" fill="#ff0000" width="1" outline="#000000"/>
  </node>
  <node label="ZRF1" id="-379">
    <att type="list" name="cytoscape.alias.list">
      <att type="string" name="cytoscape.alias.list" value="ZRF1"/>
    </att>
    <att type="string" name="canonicalName" value="ZRF1"/>
    <att type="string" name="Column 1" value="ZRF1"/>
    <att type="integer" name="cancer_related" value="1"/>
    <graphics type="TRIANGLE" h="40.0" w="40.0" x="1552.433837890625" y="1292.0855712890625" fill="#ff0000" width="1" outline="#000000"/>
  </node>
  <node label="GMPS" id="-378">
    <att type="list" name="cytoscape.alias.list">
      <att type="string" name="cytoscape.alias.list" value="GMPS"/>
    </att>
    <att type="string" name="canonicalName" value="GMPS"/>
    <att type="string" name="Column 1" value="GMPS"/>
    <att type="integer" name="cancer_related" value="1"/>
    <graphics type="TRIANGLE" h="40.0" w="40.0" x="1601.8104248046875" y="1397.72021484375" fill="#ff0000" width="1" outline="#000000"/>
  </node>
  <node label="SUPT3H" id="-377">
    <att type="string" name="canonicalName" value="SUPT3H"/>
    <graphics type="ELLIPSE" h="40.0" w="40.0" x="1264.2532958984375" y="1812.5272216796875" fill="#66ffff" width="1" outline="#000000"/>
  </node>
  <node label="CDC73" id="-376">
    <att type="list" name="cytoscape.alias.list">
      <att type="string" name="cytoscape.alias.list" value="CDC73"/>
    </att>
    <att type="string" name="canonicalName" value="CDC73"/>
    <att type="string" name="node.size" value="40.0"/>
    <att type="string" name="Column 1" value="CDC73"/>
    <att type="string" name="node.label" value="CDC73"/>
    <att type="integer" name="cancer_related" value="1"/>
    <att type="string" name="node.fontSize" value="40.0"/>
    <graphics type="TRIANGLE" h="40.0" w="40.0" x="1037.5" y="1723.5" fill="#ff0000" width="1" outline="#000000"/>
  </node>
  <node label="SIN3A SIN3B" id="-375">
    <att type="list" name="cytoscape.alias.list">
      <att type="string" name="cytoscape.alias.list" value="SIN3A SIN3B"/>
    </att>
    <att type="string" name="canonicalName" value="SIN3A SIN3B"/>
    <att type="string" name="Column 1" value="SIN3A SIN3B"/>
    <att type="integer" name="cancer_related" value="1"/>
    <graphics type="TRIANGLE" h="40.0" w="40.0" x="1445.0" y="1725.0" fill="#ff0000" width="1" outline="#000000"/>
  </node>
  <node label="POLR2B" id="-374">
    <att type="string" name="canonicalName" value="POLR2B"/>
    <graphics type="ELLIPSE" h="40.0" w="40.0" x="1454.7630615234375" y="478.13543701171875" fill="#66ffff" width="1" outline="#000000"/>
  </node>
  <node label="NP_001015000.1 GIYD2" id="-373">
    <att type="string" name="canonicalName" value="NP_001015000.1 GIYD2"/>
    <graphics type="ELLIPSE" h="40.0" w="40.0" x="1163.0" y="964.0" fill="#66ffff" width="1" outline="#000000"/>
  </node>
  <node label="TUBA1A" id="-372">
    <att type="string" name="canonicalName" value="TUBA1A"/>
    <graphics type="ELLIPSE" h="40.0" w="40.0" x="1248.949462890625" y="677.9185791015625" fill="#66ffff" width="1" outline="#000000"/>
  </node>
  <node label="ARF3" id="-371">
    <att type="string" name="canonicalName" value="ARF3"/>
    <graphics type="ELLIPSE" h="40.0" w="40.0" x="2120.3701171875" y="2127.41162109375" fill="#66ffff" width="1" outline="#000000"/>
  </node>
  <node label="CLTCL1" id="-370">
    <att type="list" name="cytoscape.alias.list">
      <att type="string" name="cytoscape.alias.list" value="CLTCL1"/>
    </att>
    <att type="string" name="canonicalName" value="CLTCL1"/>
    <att type="string" name="Column 1" value="CLTCL1"/>
    <att type="integer" name="cancer_related" value="1"/>
    <graphics type="TRIANGLE" h="40.0" w="40.0" x="2063.69775390625" y="2030.344482421875" fill="#ff0000" width="1" outline="#000000"/>
  </node>
  <node label="ELOF1" id="-369">
    <att type="string" name="canonicalName" value="ELOF1"/>
    <graphics type="ELLIPSE" h="40.0" w="40.0" x="790.6732177734375" y="1726.703369140625" fill="#66ffff" width="1" outline="#000000"/>
  </node>
  <node label="CDC40" id="-368">
    <att type="string" name="canonicalName" value="CDC40"/>
    <graphics type="ELLIPSE" h="40.0" w="40.0" x="2239.37255859375" y="2350.296142578125" fill="#66ffff" width="1" outline="#000000"/>
  </node>
  <node label="XAB2" id="-367">
    <att type="list" name="cytoscape.alias.list">
      <att type="string" name="cytoscape.alias.list" value="XAB2"/>
    </att>
    <att type="string" name="canonicalName" value="XAB2"/>
    <att type="string" name="Column 1" value="XAB2"/>
    <att type="integer" name="cancer_related" value="1"/>
    <graphics type="TRIANGLE" h="40.0" w="40.0" x="2321.672607421875" y="2350.296142578125" fill="#ff0000" width="1" outline="#000000"/>
  </node>
  <node label="CNOT4" id="-366">
    <att type="string" name="canonicalName" value="CNOT4"/>
    <graphics type="ELLIPSE" h="40.0" w="40.0" x="1592.0" y="1242.0" fill="#66ffff" width="1" outline="#000000"/>
  </node>
  <node label="PDCD6IP" id="-365">
    <att type="list" name="cytoscape.alias.list">
      <att type="string" name="cytoscape.alias.list" value="PDCD6IP"/>
    </att>
    <att type="string" name="canonicalName" value="PDCD6IP"/>
    <att type="string" name="Column 1" value="PDCD6IP"/>
    <att type="integer" name="cancer_related" value="1"/>
    <graphics type="TRIANGLE" h="40.0" w="40.0" x="1304.094970703125" y="1215.75146484375" fill="#ff0000" width="1" outline="#000000"/>
  </node>
  <node label="SNX2" id="-364">
    <att type="list" name="cytoscape.alias.list">
      <att type="string" name="cytoscape.alias.list" value="SNX2"/>
    </att>
    <att type="string" name="canonicalName" value="SNX2"/>
    <att type="string" name="Column 1" value="SNX2"/>
    <att type="integer" name="cancer_related" value="1"/>
    <graphics type="TRIANGLE" h="40.0" w="40.0" x="1628.7030029296875" y="1520.86865234375" fill="#ff0000" width="1" outline="#000000"/>
  </node>
  <node label="BUB1" id="-363">
    <att type="string" name="canonicalName" value="BUB1"/>
    <graphics type="ELLIPSE" h="40.0" w="40.0" x="1371.0" y="491.0" fill="#66ffff" width="1" outline="#000000"/>
  </node>
  <node label="TTK" id="-362">
    <att type="list" name="cytoscape.alias.list">
      <att type="string" name="cytoscape.alias.list" value="TTK"/>
    </att>
    <att type="string" name="canonicalName" value="TTK"/>
    <att type="string" name="Column 1" value="TTK"/>
    <att type="integer" name="cancer_related" value="1"/>
    <graphics type="TRIANGLE" h="40.0" w="40.0" x="1532.0" y="226.0" fill="#ff0000" width="1" outline="#000000"/>
  </node>
  <node label="ESCO2" id="-361">
    <att type="string" name="canonicalName" value="ESCO2"/>
    <graphics type="ELLIPSE" h="40.0" w="40.0" x="789.0" y="809.0" fill="#66ffff" width="1" outline="#000000"/>
  </node>
  <node label="SENP1 SENP2" id="-360">
    <att type="string" name="canonicalName" value="SENP1 SENP2"/>
    <graphics type="ELLIPSE" h="40.0" w="40.0" x="978.0" y="1436.0" fill="#66ffff" width="1" outline="#000000"/>
  </node>
  <node label="XRCC6" id="-359">
    <att type="list" name="cytoscape.alias.list">
      <att type="string" name="cytoscape.alias.list" value="XRCC6"/>
    </att>
    <att type="string" name="canonicalName" value="XRCC6"/>
    <att type="string" name="Column 1" value="XRCC6"/>
    <att type="integer" name="cancer_related" value="1"/>
    <graphics type="TRIANGLE" h="40.0" w="40.0" x="1034.0" y="1282.0" fill="#ff0000" width="1" outline="#000000"/>
  </node>
  <node label="MCM10" id="-358">
    <att type="string" name="canonicalName" value="MCM10"/>
    <graphics type="ELLIPSE" h="40.0" w="40.0" x="832.0" y="1037.0" fill="#66ffff" width="1" outline="#000000"/>
  </node>
  <node label="MCM2" id="-357">
    <att type="list" name="cytoscape.alias.list">
      <att type="string" name="cytoscape.alias.list" value="MCM2"/>
    </att>
    <att type="string" name="canonicalName" value="MCM2"/>
    <att type="string" name="Column 1" value="MCM2"/>
    <att type="integer" name="cancer_related" value="1"/>
    <graphics type="TRIANGLE" h="40.0" w="40.0" x="983.0" y="981.0" fill="#ff0000" width="1" outline="#000000"/>
  </node>
  <node label="CDC45L" id="-356">
    <att type="list" name="cytoscape.alias.list">
      <att type="string" name="cytoscape.alias.list" value="CDC45L"/>
    </att>
    <att type="string" name="canonicalName" value="CDC45L"/>
    <att type="string" name="Column 1" value="CDC45L"/>
    <att type="integer" name="cancer_related" value="1"/>
    <graphics type="TRIANGLE" h="40.0" w="40.0" x="1179.0" y="1171.0" fill="#ff0000" width="1" outline="#000000"/>
  </node>
  <node label="EXOC4" id="-355">
    <att type="string" name="canonicalName" value="EXOC4"/>
    <graphics type="ELLIPSE" h="40.0" w="40.0" x="963.6304321289062" y="231.9498291015625" fill="#66ffff" width="1" outline="#000000"/>
  </node>
  <node label="POLR1E" id="-354">
    <att type="string" name="canonicalName" value="POLR1E"/>
    <graphics type="ELLIPSE" h="40.0" w="40.0" x="1027.5" y="705.0" fill="#66ffff" width="1" outline="#000000"/>
  </node>
  <node label="CARS" id="-353">
    <att type="list" name="cytoscape.alias.list">
      <att type="string" name="cytoscape.alias.list" value="CARS"/>
    </att>
    <att type="string" name="canonicalName" value="CARS"/>
    <att type="string" name="Column 1" value="CARS"/>
    <att type="integer" name="cancer_related" value="1"/>
    <graphics type="TRIANGLE" h="40.0" w="40.0" x="1125.93505859375" y="728.6492919921875" fill="#ff0000" width="1" outline="#000000"/>
  </node>
  <node label="ENO1" id="-352">
    <att type="list" name="cytoscape.alias.list">
      <att type="string" name="cytoscape.alias.list" value="ENO1"/>
    </att>
    <att type="string" name="canonicalName" value="ENO1"/>
    <att type="string" name="Column 1" value="ENO1"/>
    <att type="integer" name="cancer_related" value="1"/>
    <graphics type="TRIANGLE" h="40.0" w="40.0" x="863.0" y="542.0" fill="#ff0000" width="1" outline="#000000"/>
  </node>
  <node label="TOP3A TOP3B" id="-351">
    <att type="list" name="cytoscape.alias.list">
      <att type="string" name="cytoscape.alias.list" value="TOP3A TOP3B"/>
    </att>
    <att type="string" name="canonicalName" value="TOP3A TOP3B"/>
    <att type="string" name="Column 1" value="TOP3A TOP3B"/>
    <att type="integer" name="cancer_related" value="1"/>
    <graphics type="TRIANGLE" h="40.0" w="40.0" x="1310.0" y="943.0" fill="#ff0000" width="1" outline="#000000"/>
  </node>
  <node label="EXOC6B EXOC6" id="-350">
    <att type="string" name="canonicalName" value="EXOC6B EXOC6"/>
    <graphics type="ELLIPSE" h="40.0" w="40.0" x="1284.5" y="838.0" fill="#66ffff" width="1" outline="#000000"/>
  </node>
  <node label="PIGC" id="-349">
    <att type="list" name="cytoscape.alias.list">
      <att type="string" name="cytoscape.alias.list" value="PIGC"/>
    </att>
    <att type="string" name="canonicalName" value="PIGC"/>
    <att type="string" name="Column 1" value="PIGC"/>
    <att type="integer" name="cancer_related" value="1"/>
    <graphics type="TRIANGLE" h="40.0" w="40.0" x="1111.0" y="602.0" fill="#ff0000" width="1" outline="#000000"/>
  </node>
  <node label="BIRC6" id="-348">
    <att type="list" name="cytoscape.alias.list">
      <att type="string" name="cytoscape.alias.list" value="BIRC6"/>
    </att>
    <att type="string" name="canonicalName" value="BIRC6"/>
    <att type="string" name="Column 1" value="BIRC6"/>
    <att type="integer" name="cancer_related" value="1"/>
    <graphics type="TRIANGLE" h="40.0" w="40.0" x="1360.4970703125" y="869.5869750976562" fill="#ff0000" width="1" outline="#000000"/>
  </node>
  <node label="FRAP1" id="-347">
    <att type="list" name="cytoscape.alias.list">
      <att type="string" name="cytoscape.alias.list" value="FRAP1"/>
    </att>
    <att type="string" name="canonicalName" value="FRAP1"/>
    <att type="string" name="Column 1" value="FRAP1"/>
    <att type="integer" name="cancer_related" value="1"/>
    <graphics type="TRIANGLE" h="40.0" w="40.0" x="1730.0" y="1240.0" fill="#ff0000" width="1" outline="#000000"/>
  </node>
  <node label="TBCD" id="-346">
    <att type="string" name="canonicalName" value="TBCD"/>
    <graphics type="ELLIPSE" h="40.0" w="40.0" x="1712.0" y="758.0" fill="#66ffff" width="1" outline="#000000"/>
  </node>
  <node label="PAFAH1B1" id="-345">
    <att type="string" name="canonicalName" value="PAFAH1B1"/>
    <graphics type="ELLIPSE" h="40.0" w="40.0" x="1661.134033203125" y="1148.5374755859375" fill="#66ffff" width="1" outline="#000000"/>
  </node>
  <node label="KPNB1" id="-344">
    <att type="string" name="canonicalName" value="KPNB1"/>
    <graphics type="ELLIPSE" h="40.0" w="40.0" x="2081.37255859375" y="2350.296142578125" fill="#66ffff" width="1" outline="#000000"/>
  </node>
  <node label="NUP93" id="-343">
    <att type="list" name="cytoscape.alias.list">
      <att type="string" name="cytoscape.alias.list" value="NUP93"/>
    </att>
    <att type="string" name="canonicalName" value="NUP93"/>
    <att type="string" name="Column 1" value="NUP93"/>
    <att type="integer" name="cancer_related" value="1"/>
    <graphics type="TRIANGLE" h="40.0" w="40.0" x="2163.672607421875" y="2350.296142578125" fill="#ff0000" width="1" outline="#000000"/>
  </node>
  <node label="HAS3" id="-342">
    <att type="string" name="canonicalName" value="HAS3"/>
    <graphics type="ELLIPSE" h="40.0" w="40.0" x="1937.0771484375" y="1239.2718505859375" fill="#66ffff" width="1" outline="#000000"/>
  </node>
  <node label="ELP4" id="-341">
    <att type="string" name="canonicalName" value="ELP4"/>
    <graphics type="ELLIPSE" h="40.0" w="40.0" x="1242.3157958984375" y="1731.0771484375" fill="#66ffff" width="1" outline="#000000"/>
  </node>
  <node label="DDX12 ENSP00000339557" id="-340">
    <att type="string" name="canonicalName" value="DDX12 ENSP00000339557"/>
    <graphics type="ELLIPSE" h="40.0" w="40.0" x="1628.0" y="757.0" fill="#66ffff" width="1" outline="#000000"/>
  </node>
  <node label="HSPA5" id="-339">
    <att type="string" name="canonicalName" value="HSPA5"/>
    <graphics type="ELLIPSE" h="40.0" w="40.0" x="1923.372314453125" y="2350.296142578125" fill="#66ffff" width="1" outline="#000000"/>
  </node>
  <node label="SEC63" id="-338">
    <att type="list" name="cytoscape.alias.list">
      <att type="string" name="cytoscape.alias.list" value="SEC63"/>
    </att>
    <att type="string" name="canonicalName" value="SEC63"/>
    <att type="string" name="Column 1" value="SEC63"/>
    <att type="integer" name="cancer_related" value="1"/>
    <graphics type="TRIANGLE" h="40.0" w="40.0" x="2005.672607421875" y="2350.296142578125" fill="#ff0000" width="1" outline="#000000"/>
  </node>
  <node label="TMEM30A" id="-337">
    <att type="string" name="canonicalName" value="TMEM30A"/>
    <graphics type="ELLIPSE" h="40.0" w="40.0" x="2163.3701171875" y="2107.41162109375" fill="#66ffff" width="1" outline="#000000"/>
  </node>
  <node label="PAPD5" id="-336">
    <att type="string" name="canonicalName" value="PAPD5"/>
    <graphics type="ELLIPSE" h="40.0" w="40.0" x="1683.0" y="1240.0" fill="#66ffff" width="1" outline="#000000"/>
  </node>
  <node label="TOP1 TOP1MT" id="-335">
    <att type="list" name="cytoscape.alias.list">
      <att type="string" name="cytoscape.alias.list" value="TOP1 TOP1MT"/>
    </att>
    <att type="string" name="canonicalName" value="TOP1 TOP1MT"/>
    <att type="string" name="Column 1" value="TOP1 TOP1MT"/>
    <att type="integer" name="cancer_related" value="1"/>
    <graphics type="TRIANGLE" h="40.0" w="40.0" x="1220.5" y="1238.0" fill="#ff0000" width="1" outline="#000000"/>
  </node>
  <node label="PIK3R4" id="-334">
    <att type="list" name="cytoscape.alias.list">
      <att type="string" name="cytoscape.alias.list" value="PIK3R4"/>
    </att>
    <att type="string" name="canonicalName" value="PIK3R4"/>
    <att type="string" name="Column 1" value="PIK3R4"/>
    <att type="integer" name="cancer_related" value="1"/>
    <graphics type="TRIANGLE" h="40.0" w="40.0" x="1811.5057373046875" y="1439.6480712890625" fill="#ff0000" width="1" outline="#000000"/>
  </node>
  <node label="CDC6" id="-333">
    <att type="string" name="canonicalName" value="CDC6"/>
    <graphics type="ELLIPSE" h="40.0" w="40.0" x="750.0" y="1204.0" fill="#66ffff" width="1" outline="#000000"/>
  </node>
  <node label="ATR" id="-332">
    <att type="list" name="cytoscape.alias.list">
      <att type="string" name="cytoscape.alias.list" value="ATR"/>
    </att>
    <att type="string" name="canonicalName" value="ATR"/>
    <att type="string" name="Column 1" value="ATR"/>
    <att type="integer" name="cancer_related" value="1"/>
    <graphics type="TRIANGLE" h="40.0" w="40.0" x="545.5" y="948.5" fill="#ff0000" width="1" outline="#000000"/>
  </node>
  <node label="CCS" id="-331">
    <att type="string" name="canonicalName" value="CCS"/>
    <graphics type="ELLIPSE" h="40.0" w="40.0" x="1380.0" y="1428.0" fill="#66ffff" width="1" outline="#000000"/>
  </node>
  <node label="ALG5" id="-330">
    <att type="string" name="canonicalName" value="ALG5"/>
    <graphics type="ELLIPSE" h="40.0" w="40.0" x="1765.372314453125" y="2350.296142578125" fill="#66ffff" width="1" outline="#000000"/>
  </node>
  <node label="RPN1" id="-329">
    <att type="list" name="cytoscape.alias.list">
      <att type="string" name="cytoscape.alias.list" value="RPN1"/>
    </att>
    <att type="string" name="canonicalName" value="RPN1"/>
    <att type="string" name="Column 1" value="RPN1"/>
    <att type="integer" name="cancer_related" value="1"/>
    <graphics type="TRIANGLE" h="40.0" w="40.0" x="1847.67236328125" y="2350.296142578125" fill="#ff0000" width="1" outline="#000000"/>
  </node>
  <node label="RAB6C RAB6B" id="-328">
    <att type="string" name="canonicalName" value="RAB6C RAB6B"/>
    <graphics type="ELLIPSE" h="40.0" w="40.0" x="1533.5" y="1506.0" fill="#66ffff" width="1" outline="#000000"/>
  </node>
  <node label="RAD18" id="-327">
    <att type="list" name="cytoscape.alias.list">
      <att type="string" name="cytoscape.alias.list" value="RAD18"/>
    </att>
    <att type="string" name="canonicalName" value="RAD18"/>
    <att type="string" name="Column 1" value="RAD18"/>
    <att type="integer" name="cancer_related" value="1"/>
    <graphics type="TRIANGLE" h="40.0" w="40.0" x="1089.0" y="1272.0" fill="#ff0000" width="1" outline="#000000"/>
  </node>
  <node label="MASTL" id="-326">
    <att type="list" name="cytoscape.alias.list">
      <att type="string" name="cytoscape.alias.list" value="MASTL"/>
    </att>
    <att type="string" name="canonicalName" value="MASTL"/>
    <att type="string" name="Column 1" value="MASTL"/>
    <att type="integer" name="cancer_related" value="1"/>
    <graphics type="TRIANGLE" h="40.0" w="40.0" x="1602.3138427734375" y="1460.8563232421875" fill="#ff0000" width="1" outline="#000000"/>
  </node>
  <node label="XPC" id="-325">
    <att type="list" name="cytoscape.alias.list">
      <att type="string" name="cytoscape.alias.list" value="XPC"/>
    </att>
    <att type="string" name="canonicalName" value="XPC"/>
    <att type="string" name="Column 1" value="XPC"/>
    <att type="integer" name="cancer_related" value="1"/>
    <graphics type="TRIANGLE" h="40.0" w="40.0" x="1627.7138671875" y="1622.4388427734375" fill="#ff0000" width="1" outline="#000000"/>
  </node>
  <node label="VAPB VAPA" id="-324">
    <att type="list" name="cytoscape.alias.list">
      <att type="string" name="cytoscape.alias.list" value="VAPB VAPA"/>
    </att>
    <att type="string" name="canonicalName" value="VAPB VAPA"/>
    <att type="string" name="Column 1" value="VAPB VAPA"/>
    <att type="integer" name="cancer_related" value="1"/>
    <graphics type="TRIANGLE" h="40.0" w="40.0" x="1807.0" y="1186.0" fill="#ff0000" width="1" outline="#000000"/>
  </node>
  <node label="CLCN4" id="-323">
    <att type="list" name="cytoscape.alias.list">
      <att type="string" name="cytoscape.alias.list" value="CLCN4"/>
    </att>
    <att type="string" name="canonicalName" value="CLCN4"/>
    <att type="string" name="Column 1" value="CLCN4"/>
    <att type="integer" name="cancer_related" value="1"/>
    <graphics type="TRIANGLE" h="40.0" w="40.0" x="1577.7391357421875" y="1575.3988037109375" fill="#ff0000" width="1" outline="#000000"/>
  </node>
  <node label="PRKAG1 PRKAG2" id="-322">
    <att type="list" name="cytoscape.alias.list">
      <att type="string" name="cytoscape.alias.list" value="PRKAG1 PRKAG2"/>
    </att>
    <att type="string" name="canonicalName" value="PRKAG1 PRKAG2"/>
    <att type="string" name="Column 1" value="PRKAG1 PRKAG2"/>
    <att type="integer" name="cancer_related" value="1"/>
    <graphics type="TRIANGLE" h="40.0" w="40.0" x="1784.912841796875" y="1717.1639404296875" fill="#ff0000" width="1" outline="#000000"/>
  </node>
  <node label="TERT" id="-321">
    <att type="list" name="cytoscape.alias.list">
      <att type="string" name="cytoscape.alias.list" value="TERT"/>
    </att>
    <att type="string" name="canonicalName" value="TERT"/>
    <att type="string" name="Column 1" value="TERT"/>
    <att type="integer" name="cancer_related" value="1"/>
    <graphics type="TRIANGLE" h="40.0" w="40.0" x="1223.2418212890625" y="1494.1319580078125" fill="#ff0000" width="1" outline="#000000"/>
  </node>
  <node label="NCOA7" id="-320">
    <att type="list" name="cytoscape.alias.list">
      <att type="string" name="cytoscape.alias.list" value="NCOA7"/>
    </att>
    <att type="string" name="canonicalName" value="NCOA7"/>
    <att type="string" name="Column 1" value="NCOA7"/>
    <att type="integer" name="cancer_related" value="1"/>
    <graphics type="TRIANGLE" h="40.0" w="40.0" x="1461.56884765625" y="1462.4842529296875" fill="#ff0000" width="1" outline="#000000"/>
  </node>
  <node label="SCYL1" id="-319">
    <att type="list" name="cytoscape.alias.list">
      <att type="string" name="cytoscape.alias.list" value="SCYL1"/>
    </att>
    <att type="string" name="canonicalName" value="SCYL1"/>
    <att type="string" name="Column 1" value="SCYL1"/>
    <att type="integer" name="cancer_related" value="1"/>
    <graphics type="TRIANGLE" h="40.0" w="40.0" x="1406.931640625" y="1531.420654296875" fill="#ff0000" width="1" outline="#000000"/>
  </node>
  <node label="RAB1C" id="-318">
    <att type="string" name="canonicalName" value="RAB1C"/>
    <graphics type="ELLIPSE" h="40.0" w="40.0" x="886.6304321289062" y="305.966552734375" fill="#66ffff" width="1" outline="#000000"/>
  </node>
  <node label="ARFGEF1 ARFGEF2" id="-317">
    <att type="list" name="cytoscape.alias.list">
      <att type="string" name="cytoscape.alias.list" value="ARFGEF1 ARFGEF2"/>
    </att>
    <att type="string" name="canonicalName" value="ARFGEF1 ARFGEF2"/>
    <att type="string" name="Column 1" value="ARFGEF1 ARFGEF2"/>
    <att type="integer" name="cancer_related" value="1"/>
    <graphics type="TRIANGLE" h="40.0" w="40.0" x="813.5" y="609.0" fill="#ff0000" width="1" outline="#000000"/>
  </node>
  <node label="ORC5L" id="-316">
    <att type="string" name="canonicalName" value="ORC5L"/>
    <graphics type="ELLIPSE" h="40.0" w="40.0" x="1263.0" y="603.0" fill="#66ffff" width="1" outline="#000000"/>
  </node>
  <node label="RBBP4 RBBP7" id="-315">
    <att type="list" name="cytoscape.alias.list">
      <att type="string" name="cytoscape.alias.list" value="RBBP4 RBBP7"/>
    </att>
    <att type="string" name="canonicalName" value="RBBP4 RBBP7"/>
    <att type="string" name="Column 1" value="RBBP4 RBBP7"/>
    <att type="integer" name="cancer_related" value="1"/>
    <graphics type="TRIANGLE" h="40.0" w="40.0" x="1569.3038330078125" y="685.8550415039062" fill="#ff0000" width="1" outline="#000000"/>
  </node>
  <node label="MCM4" id="-314">
    <att type="list" name="cytoscape.alias.list">
      <att type="string" name="cytoscape.alias.list" value="MCM4"/>
    </att>
    <att type="string" name="canonicalName" value="MCM4"/>
    <att type="string" name="Column 1" value="MCM4"/>
    <att type="integer" name="cancer_related" value="1"/>
    <graphics type="TRIANGLE" h="40.0" w="40.0" x="1284.0" y="443.0" fill="#ff0000" width="1" outline="#000000"/>
  </node>
  <node label="RFC1" id="-313">
    <att type="list" name="cytoscape.alias.list">
      <att type="string" name="cytoscape.alias.list" value="RFC1"/>
    </att>
    <att type="string" name="canonicalName" value="RFC1"/>
    <att type="string" name="Column 1" value="RFC1"/>
    <att type="integer" name="cancer_related" value="1"/>
    <graphics type="TRIANGLE" h="40.0" w="40.0" x="1034.0" y="747.0" fill="#ff0000" width="1" outline="#000000"/>
  </node>
  <node label="ARFRP1" id="-312">
    <att type="string" name="canonicalName" value="ARFRP1"/>
    <graphics type="ELLIPSE" h="40.0" w="40.0" x="1701.1107177734375" y="1488.834228515625" fill="#66ffff" width="1" outline="#000000"/>
  </node>
  <node label="MAD2L1" id="-311">
    <att type="string" name="canonicalName" value="MAD2L1"/>
    <graphics type="ELLIPSE" h="40.0" w="40.0" x="1306.4051513671875" y="566.2216796875" fill="#66ffff" width="1" outline="#000000"/>
  </node>
  <node label="WDR44" id="-310">
    <att type="list" name="cytoscape.alias.list">
      <att type="string" name="cytoscape.alias.list" value="WDR44"/>
    </att>
    <att type="string" name="canonicalName" value="WDR44"/>
    <att type="string" name="Column 1" value="WDR44"/>
    <att type="integer" name="cancer_related" value="1"/>
    <graphics type="TRIANGLE" h="40.0" w="40.0" x="1286.6513671875" y="505.41815185546875" fill="#ff0000" width="1" outline="#000000"/>
  </node>
  <node label="PLCE1" id="-309">
    <att type="list" name="cytoscape.alias.list">
      <att type="string" name="cytoscape.alias.list" value="PLCE1"/>
    </att>
    <att type="string" name="canonicalName" value="PLCE1"/>
    <att type="string" name="Column 1" value="PLCE1"/>
    <att type="integer" name="cancer_related" value="1"/>
    <graphics type="TRIANGLE" h="40.0" w="40.0" x="1038.0" y="473.0" fill="#ff0000" width="1" outline="#000000"/>
  </node>
  <node label="HSP90AB1" id="-308">
    <att type="string" name="canonicalName" value="HSP90AB1"/>
    <graphics type="ELLIPSE" h="40.0" w="40.0" x="1692.5330810546875" y="1403.1265869140625" fill="#66ffff" width="1" outline="#000000"/>
  </node>
  <node label="NF1" id="-307">
    <att type="list" name="cytoscape.alias.list">
      <att type="string" name="cytoscape.alias.list" value="NF1"/>
    </att>
    <att type="string" name="canonicalName" value="NF1"/>
    <att type="string" name="Column 1" value="NF1"/>
    <att type="integer" name="cancer_related" value="1"/>
    <graphics type="TRIANGLE" h="40.0" w="40.0" x="1667.0" y="886.0" fill="#ff0000" width="1" outline="#000000"/>
  </node>
  <node label="PPP1R2 Q6ZU68 PPP1R2P9" id="-306">
    <att type="list" name="cytoscape.alias.list">
      <att type="string" name="cytoscape.alias.list" value="PPP1R2 Q6ZU68 PPP1R2P9"/>
    </att>
    <att type="string" name="canonicalName" value="PPP1R2 Q6ZU68 PPP1R2P9"/>
    <att type="string" name="Column 1" value="PPP1R2 Q6ZU68 PPP1R2P9"/>
    <att type="integer" name="cancer_related" value="1"/>
    <graphics type="TRIANGLE" h="40.0" w="40.0" x="2044.24462890625" y="1091.443359375" fill="#ff0000" width="1" outline="#000000"/>
  </node>
  <node label="TFEB" id="-305">
    <att type="list" name="cytoscape.alias.list">
      <att type="string" name="cytoscape.alias.list" value="TFEB"/>
    </att>
    <att type="string" name="canonicalName" value="TFEB"/>
    <att type="string" name="Column 1" value="TFEB"/>
    <att type="integer" name="cancer_related" value="1"/>
    <graphics type="TRIANGLE" h="40.0" w="40.0" x="1644.1234130859375" y="1437.438232421875" fill="#ff0000" width="1" outline="#000000"/>
  </node>
  <node label="BIN1" id="-304">
    <att type="list" name="cytoscape.alias.list">
      <att type="string" name="cytoscape.alias.list" value="BIN1"/>
    </att>
    <att type="string" name="canonicalName" value="BIN1"/>
    <att type="string" name="Column 1" value="BIN1"/>
    <att type="integer" name="cancer_related" value="1"/>
    <graphics type="TRIANGLE" h="40.0" w="40.0" x="1758.0" y="1389.0" fill="#ff0000" width="1" outline="#000000"/>
  </node>
  <node label="PSMC5" id="-303">
    <att type="string" name="canonicalName" value="PSMC5"/>
    <graphics type="ELLIPSE" h="40.0" w="40.0" x="837.4710083007812" y="2115.483642578125" fill="#66ffff" width="1" outline="#000000"/>
  </node>
  <node label="DOT1L" id="-302">
    <att type="list" name="cytoscape.alias.list">
      <att type="string" name="cytoscape.alias.list" value="DOT1L"/>
    </att>
    <att type="string" name="canonicalName" value="DOT1L"/>
    <att type="string" name="Column 1" value="DOT1L"/>
    <att type="integer" name="cancer_related" value="1"/>
    <graphics type="TRIANGLE" h="40.0" w="40.0" x="850.8312377929688" y="2001.79296875" fill="#ff0000" width="1" outline="#000000"/>
  </node>
  <node label="PIF1" id="-301">
    <att type="string" name="canonicalName" value="PIF1"/>
    <graphics type="ELLIPSE" h="40.0" w="40.0" x="1063.0" y="1073.0" fill="#66ffff" width="1" outline="#000000"/>
  </node>
  <node label="PFDN5" id="-300">
    <att type="string" name="canonicalName" value="PFDN5"/>
    <graphics type="ELLIPSE" h="40.0" w="40.0" x="1608.0240478515625" y="1023.0" fill="#66ffff" width="1" outline="#000000"/>
  </node>
  <node label="IPO4" id="-299">
    <att type="list" name="cytoscape.alias.list">
      <att type="string" name="cytoscape.alias.list" value="IPO4"/>
    </att>
    <att type="string" name="canonicalName" value="IPO4"/>
    <att type="string" name="Column 1" value="IPO4"/>
    <att type="integer" name="cancer_related" value="1"/>
    <graphics type="TRIANGLE" h="40.0" w="40.0" x="1708.04345703125" y="973.8002319335938" fill="#ff0000" width="1" outline="#000000"/>
  </node>
  <node label="TDP1" id="-298">
    <att type="string" name="canonicalName" value="TDP1"/>
    <graphics type="ELLIPSE" h="40.0" w="40.0" x="343.648193359375" y="928.05078125" fill="#66ffff" width="1" outline="#000000"/>
  </node>
  <node label="ERCC4" id="-297">
    <att type="list" name="cytoscape.alias.list">
      <att type="string" name="cytoscape.alias.list" value="ERCC4"/>
    </att>
    <att type="string" name="canonicalName" value="ERCC4"/>
    <att type="string" name="Column 1" value="ERCC4"/>
    <att type="integer" name="cancer_related" value="1"/>
    <graphics type="TRIANGLE" h="40.0" w="40.0" x="423.0431213378906" y="971.103515625" fill="#ff0000" width="1" outline="#000000"/>
  </node>
  <node label="CTDP1" id="-296">
    <att type="string" name="canonicalName" value="CTDP1"/>
    <graphics type="ELLIPSE" h="40.0" w="40.0" x="1144.79150390625" y="2039.8798828125" fill="#66ffff" width="1" outline="#000000"/>
  </node>
  <node label="ZNF289 ARFGAP3" id="-295">
    <att type="string" name="canonicalName" value="ZNF289 ARFGAP3"/>
    <graphics type="ELLIPSE" h="40.0" w="40.0" x="1543.054931640625" y="1419.9674072265625" fill="#66ffff" width="1" outline="#000000"/>
  </node>
  <node label="SC5DL" id="-294">
    <att type="string" name="canonicalName" value="SC5DL"/>
    <graphics type="ELLIPSE" h="40.0" w="40.0" x="1675.5948486328125" y="1594.7142333984375" fill="#66ffff" width="1" outline="#000000"/>
  </node>
  <node label="PAF1" id="-293">
    <att type="string" name="canonicalName" value="PAF1"/>
    <graphics type="ELLIPSE" h="40.0" w="40.0" x="1146.87158203125" y="2000.0" fill="#66ffff" width="1" outline="#000000"/>
  </node>
  <node label="PCID2" id="-292">
    <att type="string" name="canonicalName" value="PCID2"/>
    <graphics type="ELLIPSE" h="40.0" w="40.0" x="1185.1192626953125" y="1847.6817626953125" fill="#66ffff" width="1" outline="#000000"/>
  </node>
  <node label="NXF1" id="-291">
    <att type="list" name="cytoscape.alias.list">
      <att type="string" name="cytoscape.alias.list" value="NXF1"/>
    </att>
    <att type="string" name="canonicalName" value="NXF1"/>
    <att type="string" name="Column 1" value="NXF1"/>
    <att type="integer" name="cancer_related" value="1"/>
    <graphics type="TRIANGLE" h="40.0" w="40.0" x="1232.20947265625" y="1892.735595703125" fill="#ff0000" width="1" outline="#000000"/>
  </node>
  <node label="CDK7" id="-290">
    <att type="string" name="canonicalName" value="CDK7"/>
    <graphics type="ELLIPSE" h="40.0" w="40.0" x="755.0" y="434.0" fill="#66ffff" width="1" outline="#000000"/>
  </node>
  <node label="ZDHHC4" id="-289">
    <att type="string" name="canonicalName" value="ZDHHC4"/>
    <graphics type="ELLIPSE" h="40.0" w="40.0" x="1189.549560546875" y="2079.781982421875" fill="#66ffff" width="1" outline="#000000"/>
  </node>
  <node label="EIF4G1" id="-288">
    <att type="string" name="canonicalName" value="EIF4G1"/>
    <graphics type="ELLIPSE" h="40.0" w="40.0" x="1873.3939208984375" y="315.277587890625" fill="#66ffff" width="1" outline="#000000"/>
  </node>
  <node label="EIF4A2" id="-287">
    <att type="list" name="cytoscape.alias.list">
      <att type="string" name="cytoscape.alias.list" value="EIF4A2"/>
    </att>
    <att type="string" name="canonicalName" value="EIF4A2"/>
    <att type="string" name="Column 1" value="EIF4A2"/>
    <att type="integer" name="cancer_related" value="1"/>
    <graphics type="TRIANGLE" h="40.0" w="40.0" x="1792.5" y="436.0" fill="#ff0000" width="1" outline="#000000"/>
  </node>
  <node label="CDK5" id="-286">
    <att type="string" name="canonicalName" value="CDK5"/>
    <graphics type="ELLIPSE" h="40.0" w="40.0" x="2095.88818359375" y="1071.755126953125" fill="#66ffff" width="1" outline="#000000"/>
  </node>
  <node label="SEL1L SEL1L2" id="-285">
    <att type="string" name="canonicalName" value="SEL1L SEL1L2"/>
    <graphics type="ELLIPSE" h="40.0" w="40.0" x="2036.0" y="1215.0" fill="#66ffff" width="1" outline="#000000"/>
  </node>
  <node label="ELP2" id="-284">
    <att type="string" name="canonicalName" value="ELP2"/>
    <graphics type="ELLIPSE" h="40.0" w="40.0" x="1508.83349609375" y="2001.2000732421875" fill="#66ffff" width="1" outline="#000000"/>
  </node>
  <node label="PSMD8" id="-283">
    <att type="string" name="canonicalName" value="PSMD8"/>
    <graphics type="ELLIPSE" h="40.0" w="40.0" x="1972.13232421875" y="420.521728515625" fill="#66ffff" width="1" outline="#000000"/>
  </node>
  <node label="CDK2" id="-282">
    <att type="list" name="cytoscape.alias.list">
      <att type="string" name="cytoscape.alias.list" value="CDK2"/>
    </att>
    <att type="string" name="canonicalName" value="CDK2"/>
    <att type="string" name="Column 1" value="CDK2"/>
    <att type="integer" name="cancer_related" value="1"/>
    <graphics type="TRIANGLE" h="40.0" w="40.0" x="1826.0" y="496.0" fill="#ff0000" width="1" outline="#000000"/>
  </node>
  <node label="RNF40" id="-281">
    <att type="string" name="canonicalName" value="RNF40"/>
    <graphics type="ELLIPSE" h="40.0" w="40.0" x="1375.8790283203125" y="1638.6043701171875" fill="#66ffff" width="1" outline="#000000"/>
  </node>
  <node label="PIK3C3" id="-280">
    <att type="list" name="cytoscape.alias.list">
      <att type="string" name="cytoscape.alias.list" value="PIK3C3"/>
    </att>
    <att type="string" name="canonicalName" value="PIK3C3"/>
    <att type="string" name="Column 1" value="PIK3C3"/>
    <att type="integer" name="cancer_related" value="1"/>
    <graphics type="TRIANGLE" h="40.0" w="40.0" x="1659.0" y="1716.0" fill="#ff0000" width="1" outline="#000000"/>
  </node>
  <node label="HSP90AB1 Q58FF7" id="-279">
    <att type="string" name="canonicalName" value="HSP90AB1 Q58FF7"/>
    <graphics type="ELLIPSE" h="40.0" w="40.0" x="1464.6968994140625" y="139.9163818359375" fill="#66ffff" width="1" outline="#000000"/>
  </node>
  <node label="ESPL1" id="-278">
    <att type="list" name="cytoscape.alias.list">
      <att type="string" name="cytoscape.alias.list" value="ESPL1"/>
    </att>
    <att type="string" name="canonicalName" value="ESPL1"/>
    <att type="string" name="Column 1" value="ESPL1"/>
    <att type="integer" name="cancer_related" value="1"/>
    <graphics type="TRIANGLE" h="40.0" w="40.0" x="1330.6968994140625" y="185.9163818359375" fill="#ff0000" width="1" outline="#000000"/>
  </node>
  <node label="RPA1" id="-277">
    <att type="string" name="canonicalName" value="RPA1"/>
    <graphics type="ELLIPSE" h="40.0" w="40.0" x="1651.0" y="329.0" fill="#66ffff" width="1" outline="#000000"/>
  </node>
  <node label="EIF4E EIF4E2" id="-276">
    <att type="string" name="canonicalName" value="EIF4E EIF4E2"/>
    <graphics type="ELLIPSE" h="40.0" w="40.0" x="2025.00830078125" y="520.6137084960938" fill="#66ffff" width="1" outline="#000000"/>
  </node>
  <node label="DDX3X" id="-275">
    <att type="list" name="cytoscape.alias.list">
      <att type="string" name="cytoscape.alias.list" value="DDX3X"/>
    </att>
    <att type="string" name="canonicalName" value="DDX3X"/>
    <att type="string" name="Column 1" value="DDX3X"/>
    <att type="integer" name="cancer_related" value="1"/>
    <graphics type="TRIANGLE" h="40.0" w="40.0" x="1968.0" y="627.0" fill="#ff0000" width="1" outline="#000000"/>
  </node>
  <node label="VPS72" id="-274">
    <att type="string" name="canonicalName" value="VPS72"/>
    <graphics type="ELLIPSE" h="40.0" w="40.0" x="1222.0657958984375" y="1667.6690673828125" fill="#66ffff" width="1" outline="#000000"/>
  </node>
  <node label="DDX54" id="-273">
    <att type="string" name="canonicalName" value="DDX54"/>
    <graphics type="ELLIPSE" h="40.0" w="40.0" x="292.22003173828125" y="620.8984375" fill="#66ffff" width="1" outline="#000000"/>
  </node>
  <node label="DTYMK DTYMK" id="-272">
    <att type="string" name="canonicalName" value="DTYMK DTYMK"/>
    <graphics type="ELLIPSE" h="40.0" w="40.0" x="1078.5" y="936.0" fill="#66ffff" width="1" outline="#000000"/>
  </node>
  <node label="PDPK1" id="-271">
    <att type="list" name="cytoscape.alias.list">
      <att type="string" name="cytoscape.alias.list" value="PDPK1"/>
    </att>
    <att type="string" name="canonicalName" value="PDPK1"/>
    <att type="string" name="Column 1" value="PDPK1"/>
    <att type="integer" name="cancer_related" value="1"/>
    <graphics type="TRIANGLE" h="40.0" w="40.0" x="1019.7584228515625" y="878.3570556640625" fill="#ff0000" width="1" outline="#000000"/>
  </node>
  <node label="VCP" id="-270">
    <att type="string" name="canonicalName" value="VCP"/>
    <graphics type="ELLIPSE" h="40.0" w="40.0" x="684.171875" y="2363.92822265625" fill="#66ffff" width="1" outline="#000000"/>
  </node>
  <node label="SMURF2" id="-269">
    <att type="list" name="cytoscape.alias.list">
      <att type="string" name="cytoscape.alias.list" value="SMURF2"/>
    </att>
    <att type="string" name="canonicalName" value="SMURF2"/>
    <att type="string" name="Column 1" value="SMURF2"/>
    <att type="integer" name="cancer_related" value="1"/>
    <graphics type="TRIANGLE" h="40.0" w="40.0" x="766.4718017578125" y="2363.92822265625" fill="#ff0000" width="1" outline="#000000"/>
  </node>
  <node label="PI4KA NR_003700.1Q8N8J0" id="-268">
    <att type="string" name="canonicalName" value="PI4KA NR_003700.1Q8N8J0"/>
    <graphics type="ELLIPSE" h="40.0" w="40.0" x="1921.6719970703125" y="770.4197387695312" fill="#66ffff" width="1" outline="#000000"/>
  </node>
  <node label="HSPA8" id="-267">
    <att type="list" name="cytoscape.alias.list">
      <att type="string" name="cytoscape.alias.list" value="HSPA8"/>
    </att>
    <att type="string" name="canonicalName" value="HSPA8"/>
    <att type="string" name="Column 1" value="HSPA8"/>
    <att type="integer" name="cancer_related" value="1"/>
    <graphics type="TRIANGLE" h="40.0" w="40.0" x="1854.5" y="614.0" fill="#ff0000" width="1" outline="#000000"/>
  </node>
  <node label="POLD1" id="-266">
    <att type="string" name="canonicalName" value="POLD1"/>
    <graphics type="ELLIPSE" h="40.0" w="40.0" x="1124.0" y="539.0" fill="#66ffff" width="1" outline="#000000"/>
  </node>
  <node label="MSH2" id="-265">
    <att type="list" name="cytoscape.alias.list">
      <att type="string" name="cytoscape.alias.list" value="MSH2"/>
    </att>
    <att type="string" name="canonicalName" value="MSH2"/>
    <att type="string" name="Column 1" value="MSH2"/>
    <att type="integer" name="cancer_related" value="1"/>
    <graphics type="TRIANGLE" h="40.0" w="40.0" x="1202.119873046875" y="564.8954467773438" fill="#ff0000" width="1" outline="#000000"/>
  </node>
  <node label="PMS2" id="-264">
    <att type="list" name="cytoscape.alias.list">
      <att type="string" name="cytoscape.alias.list" value="PMS2"/>
    </att>
    <att type="string" name="canonicalName" value="PMS2"/>
    <att type="string" name="Column 1" value="PMS2"/>
    <att type="integer" name="cancer_related" value="1"/>
    <graphics type="TRIANGLE" h="40.0" w="40.0" x="1058.9132080078125" y="542.525390625" fill="#ff0000" width="1" outline="#000000"/>
  </node>
  <node label="MSH6" id="-263">
    <att type="list" name="cytoscape.alias.list">
      <att type="string" name="cytoscape.alias.list" value="MSH6"/>
    </att>
    <att type="string" name="canonicalName" value="MSH6"/>
    <att type="string" name="Column 1" value="MSH6"/>
    <att type="integer" name="cancer_related" value="1"/>
    <graphics type="TRIANGLE" h="40.0" w="40.0" x="1107.83544921875" y="458.3030700683594" fill="#ff0000" width="1" outline="#000000"/>
  </node>
  <node label="EXOC3" id="-262">
    <att type="string" name="canonicalName" value="EXOC3"/>
    <graphics type="ELLIPSE" h="40.0" w="40.0" x="1065.614013671875" y="233.59698486328125" fill="#66ffff" width="1" outline="#000000"/>
  </node>
  <node label="CNOT6L" id="-261">
    <att type="string" name="canonicalName" value="CNOT6L"/>
    <graphics type="ELLIPSE" h="40.0" w="40.0" x="1073.3189697265625" y="1388.252685546875" fill="#66ffff" width="1" outline="#000000"/>
  </node>
  <node label="RRM1" id="-260">
    <att type="list" name="cytoscape.alias.list">
      <att type="string" name="cytoscape.alias.list" value="RRM1"/>
    </att>
    <att type="string" name="canonicalName" value="RRM1"/>
    <att type="string" name="Column 1" value="RRM1"/>
    <att type="integer" name="cancer_related" value="1"/>
    <graphics type="TRIANGLE" h="40.0" w="40.0" x="945.0" y="1392.0" fill="#ff0000" width="1" outline="#000000"/>
  </node>
  <node label="UBE2G2 UBE2G1 UBE2R2 CDC34" id="-259">
    <att type="string" name="canonicalName" value="UBE2G2 UBE2G1 UBE2R2 CDC34"/>
    <graphics type="ELLIPSE" h="40.0" w="40.0" x="1631.8125" y="2256.6962890625" fill="#66ffff" width="1" outline="#000000"/>
  </node>
  <node label="ERN1 ERN2" id="-258">
    <att type="list" name="cytoscape.alias.list">
      <att type="string" name="cytoscape.alias.list" value="ERN1 ERN2"/>
    </att>
    <att type="string" name="canonicalName" value="ERN1 ERN2"/>
    <att type="string" name="Column 1" value="ERN1 ERN2"/>
    <att type="integer" name="cancer_related" value="1"/>
    <graphics type="TRIANGLE" h="40.0" w="40.0" x="1681.312255859375" y="2186.6962890625" fill="#ff0000" width="1" outline="#000000"/>
  </node>
  <node label="UBE2I" id="-257">
    <att type="string" name="canonicalName" value="UBE2I"/>
    <graphics type="ELLIPSE" h="40.0" w="40.0" x="968.0" y="1198.0" fill="#66ffff" width="1" outline="#000000"/>
  </node>
  <node label="ELP3" id="-256">
    <att type="string" name="canonicalName" value="ELP3"/>
    <graphics type="ELLIPSE" h="40.0" w="40.0" x="1363.693359375" y="1916.23876953125" fill="#66ffff" width="1" outline="#000000"/>
  </node>
  <node label="PFDN6" id="-255">
    <att type="string" name="canonicalName" value="PFDN6"/>
    <graphics type="ELLIPSE" h="40.0" w="40.0" x="1726.253173828125" y="854.5384521484375" fill="#66ffff" width="1" outline="#000000"/>
  </node>
  <node label="CCT2" id="-254">
    <att type="list" name="cytoscape.alias.list">
      <att type="string" name="cytoscape.alias.list" value="CCT2"/>
    </att>
    <att type="string" name="canonicalName" value="CCT2"/>
    <att type="string" name="Column 1" value="CCT2"/>
    <att type="integer" name="cancer_related" value="1"/>
    <graphics type="TRIANGLE" h="40.0" w="40.0" x="2057.5" y="817.0" fill="#ff0000" width="1" outline="#000000"/>
  </node>
  <node label="SURF1" id="-253">
    <att type="list" name="cytoscape.alias.list">
      <att type="string" name="cytoscape.alias.list" value="SURF1"/>
    </att>
    <att type="string" name="canonicalName" value="SURF1"/>
    <att type="string" name="Column 1" value="SURF1"/>
    <att type="integer" name="cancer_related" value="1"/>
    <graphics type="TRIANGLE" h="40.0" w="40.0" x="1861.0" y="799.0" fill="#ff0000" width="1" outline="#000000"/>
  </node>
  <node label="CDC42" id="-252">
    <att type="string" name="canonicalName" value="CDC42"/>
    <graphics type="ELLIPSE" h="40.0" w="40.0" x="1206.0" y="255.0" fill="#66ffff" width="1" outline="#000000"/>
  </node>
  <node label="TIMELESS" id="-251">
    <att type="string" name="canonicalName" value="TIMELESS"/>
    <graphics type="ELLIPSE" h="40.0" w="40.0" x="1357.0" y="969.0" fill="#66ffff" width="1" outline="#000000"/>
  </node>
  <node label="INPP5F" id="-250">
    <att type="string" name="canonicalName" value="INPP5F"/>
    <graphics type="ELLIPSE" h="40.0" w="40.0" x="1864.8907470703125" y="1536.3406982421875" fill="#66ffff" width="1" outline="#000000"/>
  </node>
  <node label="ASF1A ASF1B" id="-249">
    <att type="string" name="canonicalName" value="ASF1A ASF1B"/>
    <graphics type="ELLIPSE" h="40.0" w="40.0" x="1286.075927734375" y="1466.5609130859375" fill="#66ffff" width="1" outline="#000000"/>
  </node>
  <node label="XPO5" id="-248">
    <att type="list" name="cytoscape.alias.list">
      <att type="string" name="cytoscape.alias.list" value="XPO5"/>
    </att>
    <att type="string" name="canonicalName" value="XPO5"/>
    <att type="string" name="Column 1" value="XPO5"/>
    <att type="integer" name="cancer_related" value="1"/>
    <graphics type="TRIANGLE" h="40.0" w="40.0" x="1310.0" y="1378.0" fill="#ff0000" width="1" outline="#000000"/>
  </node>
  <node label="APPBP1" id="-247">
    <att type="string" name="canonicalName" value="APPBP1"/>
    <graphics type="ELLIPSE" h="40.0" w="40.0" x="333.714111328125" y="838.1271362304688" fill="#66ffff" width="1" outline="#000000"/>
  </node>
  <node label="FBXW7" id="-246">
    <att type="list" name="cytoscape.alias.list">
      <att type="string" name="cytoscape.alias.list" value="FBXW7"/>
    </att>
    <att type="string" name="canonicalName" value="FBXW7"/>
    <att type="string" name="Column 1" value="FBXW7"/>
    <att type="integer" name="cancer_related" value="1"/>
    <graphics type="TRIANGLE" h="40.0" w="40.0" x="440.84161376953125" y="911.456298828125" fill="#ff0000" width="1" outline="#000000"/>
  </node>
  <node label="EIF3B" id="-245">
    <att type="string" name="canonicalName" value="EIF3B"/>
    <graphics type="ELLIPSE" h="40.0" w="40.0" x="1607.372314453125" y="2350.296142578125" fill="#66ffff" width="1" outline="#000000"/>
  </node>
  <node label="NIPBL" id="-244">
    <att type="list" name="cytoscape.alias.list">
      <att type="string" name="cytoscape.alias.list" value="NIPBL"/>
    </att>
    <att type="string" name="canonicalName" value="NIPBL"/>
    <att type="string" name="Column 1" value="NIPBL"/>
    <att type="integer" name="cancer_related" value="1"/>
    <graphics type="TRIANGLE" h="40.0" w="40.0" x="1689.67236328125" y="2350.296142578125" fill="#ff0000" width="1" outline="#000000"/>
  </node>
  <node label="EXOC5" id="-243">
    <att type="string" name="canonicalName" value="EXOC5"/>
    <graphics type="ELLIPSE" h="40.0" w="40.0" x="1116.278564453125" y="264.244140625" fill="#66ffff" width="1" outline="#000000"/>
  </node>
  <node label="ARPC1B ARPC1A" id="-242">
    <att type="string" name="canonicalName" value="ARPC1B ARPC1A"/>
    <graphics type="ELLIPSE" h="40.0" w="40.0" x="2165.123046875" y="1322.788330078125" fill="#66ffff" width="1" outline="#000000"/>
  </node>
  <node label="VBP1" id="-241">
    <att type="string" name="canonicalName" value="VBP1"/>
    <graphics type="ELLIPSE" h="40.0" w="40.0" x="1639.92333984375" y="959.4235229492188" fill="#66ffff" width="1" outline="#000000"/>
  </node>
  <node label="CYCS" id="-240">
    <att type="list" name="cytoscape.alias.list">
      <att type="string" name="cytoscape.alias.list" value="CYCS"/>
    </att>
    <att type="string" name="canonicalName" value="CYCS"/>
    <att type="string" name="Column 1" value="CYCS"/>
    <att type="integer" name="cancer_related" value="1"/>
    <graphics type="TRIANGLE" h="40.0" w="40.0" x="1546.7935791015625" y="997.4232177734375" fill="#ff0000" width="1" outline="#000000"/>
  </node>
  <node label="GCS1" id="-239">
    <att type="string" name="canonicalName" value="GCS1"/>
    <graphics type="ELLIPSE" h="40.0" w="40.0" x="1883.8232421875" y="1764.0093994140625" fill="#66ffff" width="1" outline="#000000"/>
  </node>
  <node label="KPNA6" id="-238">
    <att type="string" name="canonicalName" value="KPNA6"/>
    <graphics type="ELLIPSE" h="40.0" w="40.0" x="1950.099853515625" y="323.5384521484375" fill="#66ffff" width="1" outline="#000000"/>
  </node>
  <node label="STXBP1S TXBP2 STXBP3" id="-237">
    <att type="string" name="canonicalName" value="STXBP1S TXBP2 STXBP3"/>
    <graphics type="ELLIPSE" h="40.0" w="40.0" x="937.0" y="658.0" fill="#66ffff" width="1" outline="#000000"/>
  </node>
  <node label="POLD2" id="-236">
    <att type="string" name="canonicalName" value="POLD2"/>
    <graphics type="ELLIPSE" h="40.0" w="40.0" x="952.825439453125" y="1328.032958984375" fill="#66ffff" width="1" outline="#000000"/>
  </node>
  <node label="RFC3" id="-235">
    <att type="string" name="canonicalName" value="RFC3"/>
    <graphics type="ELLIPSE" h="40.0" w="40.0" x="791.5" y="745.0" fill="#66ffff" width="1" outline="#000000"/>
  </node>
  <node label="RFC4" id="-234">
    <att type="list" name="cytoscape.alias.list">
      <att type="string" name="cytoscape.alias.list" value="RFC4"/>
    </att>
    <att type="string" name="canonicalName" value="RFC4"/>
    <att type="string" name="Column 1" value="RFC4"/>
    <att type="integer" name="cancer_related" value="1"/>
    <graphics type="TRIANGLE" h="40.0" w="40.0" x="1124.2720947265625" y="656.873291015625" fill="#ff0000" width="1" outline="#000000"/>
  </node>
  <node label="SMC6" id="-233">
    <att type="list" name="cytoscape.alias.list">
      <att type="string" name="cytoscape.alias.list" value="SMC6"/>
    </att>
    <att type="string" name="canonicalName" value="SMC6"/>
    <att type="string" name="Column 1" value="SMC6"/>
    <att type="integer" name="cancer_related" value="1"/>
    <graphics type="TRIANGLE" h="40.0" w="40.0" x="835.6736450195312" y="675.5595092773438" fill="#ff0000" width="1" outline="#000000"/>
  </node>
  <node label="NUP205" id="-232">
    <att type="list" name="cytoscape.alias.list">
      <att type="string" name="cytoscape.alias.list" value="NUP205"/>
    </att>
    <att type="string" name="canonicalName" value="NUP205"/>
    <att type="string" name="Column 1" value="NUP205"/>
    <att type="integer" name="cancer_related" value="1"/>
    <graphics type="TRIANGLE" h="40.0" w="40.0" x="512.8416748046875" y="721.1448364257812" fill="#ff0000" width="1" outline="#000000"/>
  </node>
  <node label="POLA1" id="-231">
    <att type="list" name="cytoscape.alias.list">
      <att type="string" name="cytoscape.alias.list" value="POLA1"/>
    </att>
    <att type="string" name="canonicalName" value="POLA1"/>
    <att type="string" name="Column 1" value="POLA1"/>
    <att type="integer" name="cancer_related" value="1"/>
    <graphics type="TRIANGLE" h="40.0" w="40.0" x="878.0" y="827.0" fill="#ff0000" width="1" outline="#000000"/>
  </node>
  <node label="CDC27" id="-230">
    <att type="list" name="cytoscape.alias.list">
      <att type="string" name="cytoscape.alias.list" value="CDC27"/>
    </att>
    <att type="string" name="canonicalName" value="CDC27"/>
    <att type="string" name="Column 1" value="CDC27"/>
    <att type="integer" name="cancer_related" value="1"/>
    <graphics type="TRIANGLE" h="40.0" w="40.0" x="746.7220458984375" y="814.0523681640625" fill="#ff0000" width="1" outline="#000000"/>
  </node>
  <node label="SEC14L2" id="-229">
    <att type="string" name="canonicalName" value="SEC14L2"/>
    <graphics type="ELLIPSE" h="40.0" w="40.0" x="1449.372314453125" y="2350.296142578125" fill="#66ffff" width="1" outline="#000000"/>
  </node>
  <node label="MOSPD2" id="-228">
    <att type="list" name="cytoscape.alias.list">
      <att type="string" name="cytoscape.alias.list" value="MOSPD2"/>
    </att>
    <att type="string" name="canonicalName" value="MOSPD2"/>
    <att type="string" name="Column 1" value="MOSPD2"/>
    <att type="integer" name="cancer_related" value="1"/>
    <graphics type="TRIANGLE" h="40.0" w="40.0" x="1531.67236328125" y="2350.296142578125" fill="#ff0000" width="1" outline="#000000"/>
  </node>
  <node label="HYOU1" id="-227">
    <att type="string" name="canonicalName" value="HYOU1"/>
    <graphics type="ELLIPSE" h="40.0" w="40.0" x="1766.51220703125" y="2176.262939453125" fill="#66ffff" width="1" outline="#000000"/>
  </node>
  <node label="NIP7" id="-226">
    <att type="string" name="canonicalName" value="NIP7"/>
    <graphics type="ELLIPSE" h="40.0" w="40.0" x="726.5" y="680.0" fill="#66ffff" width="1" outline="#000000"/>
  </node>
  <node label="PIGN" id="-225">
    <att type="list" name="cytoscape.alias.list">
      <att type="string" name="cytoscape.alias.list" value="PIGN"/>
    </att>
    <att type="string" name="canonicalName" value="PIGN"/>
    <att type="string" name="Column 1" value="PIGN"/>
    <att type="integer" name="cancer_related" value="1"/>
    <graphics type="TRIANGLE" h="40.0" w="40.0" x="646.37841796875" y="698.8102416992188" fill="#ff0000" width="1" outline="#000000"/>
  </node>
  <node label="TCP1" id="-224">
    <att type="string" name="canonicalName" value="TCP1"/>
    <graphics type="ELLIPSE" h="40.0" w="40.0" x="2109.953857421875" y="705.3193969726562" fill="#66ffff" width="1" outline="#000000"/>
  </node>
  <node label="STCH" id="-223">
    <att type="list" name="cytoscape.alias.list">
      <att type="string" name="cytoscape.alias.list" value="STCH"/>
    </att>
    <att type="string" name="canonicalName" value="STCH"/>
    <att type="string" name="Column 1" value="STCH"/>
    <att type="integer" name="cancer_related" value="1"/>
    <graphics type="TRIANGLE" h="40.0" w="40.0" x="2163.90771484375" y="652.5834350585938" fill="#ff0000" width="1" outline="#000000"/>
  </node>
  <node label="RPS17" id="-222">
    <att type="string" name="canonicalName" value="RPS17"/>
    <graphics type="ELLIPSE" h="40.0" w="40.0" x="687.4179077148438" y="872.6734619140625" fill="#66ffff" width="1" outline="#000000"/>
  </node>
  <node label="TAF7 TAF7L" id="-221">
    <att type="list" name="cytoscape.alias.list">
      <att type="string" name="cytoscape.alias.list" value="TAF7 TAF7L"/>
    </att>
    <att type="string" name="canonicalName" value="TAF7 TAF7L"/>
    <att type="string" name="Column 1" value="TAF7 TAF7L"/>
    <att type="integer" name="cancer_related" value="1"/>
    <graphics type="TRIANGLE" h="40.0" w="40.0" x="573.4434814453125" y="789.7068481445312" fill="#ff0000" width="1" outline="#000000"/>
  </node>
  <node label="ACTR6" id="-220">
    <att type="string" name="canonicalName" value="ACTR6"/>
    <graphics type="ELLIPSE" h="40.0" w="40.0" x="1259.056396484375" y="1598.82177734375" fill="#66ffff" width="1" outline="#000000"/>
  </node>
  <node label="SNAP25" id="-219">
    <att type="string" name="canonicalName" value="SNAP25"/>
    <graphics type="ELLIPSE" h="40.0" w="40.0" x="1022.61376953125" y="236.59698486328125" fill="#66ffff" width="1" outline="#000000"/>
  </node>
  <node label="ATG16L1" id="-218">
    <att type="string" name="canonicalName" value="ATG16L1"/>
    <graphics type="ELLIPSE" h="40.0" w="40.0" x="832.0432739257812" y="1548.021240234375" fill="#66ffff" width="1" outline="#000000"/>
  </node>
  <node label="ATP6V1B1" id="-217">
    <att type="string" name="canonicalName" value="ATP6V1B1"/>
    <graphics type="ELLIPSE" h="40.0" w="40.0" x="1904.6488037109375" y="1818.5714111328125" fill="#66ffff" width="1" outline="#000000"/>
  </node>
  <node label="PRDX2" id="-216">
    <att type="string" name="canonicalName" value="PRDX2"/>
    <graphics type="ELLIPSE" h="40.0" w="40.0" x="1167.528076171875" y="1430.1632080078125" fill="#66ffff" width="1" outline="#000000"/>
  </node>
  <node label="EPN1" id="-215">
    <att type="string" name="canonicalName" value="EPN1"/>
    <graphics type="ELLIPSE" h="40.0" w="40.0" x="1974.6644287109375" y="1717.4132080078125" fill="#66ffff" width="1" outline="#000000"/>
  </node>
  <node label="PFDN2" id="-214">
    <att type="string" name="canonicalName" value="PFDN2"/>
    <graphics type="ELLIPSE" h="40.0" w="40.0" x="1879.620361328125" y="991.9683227539062" fill="#66ffff" width="1" outline="#000000"/>
  </node>
  <node label="TAF9 TAF9BTAF9B" id="-213">
    <att type="string" name="canonicalName" value="TAF9 TAF9BTAF9B"/>
    <graphics type="ELLIPSE" h="40.0" w="40.0" x="1390.5" y="1363.0" fill="#66ffff" width="1" outline="#000000"/>
  </node>
  <node label="SMARCC2 SMARCC1" id="-212">
    <att type="list" name="cytoscape.alias.list">
      <att type="string" name="cytoscape.alias.list" value="SMARCC2 SMARCC1"/>
    </att>
    <att type="string" name="canonicalName" value="SMARCC2 SMARCC1"/>
    <att type="string" name="Column 1" value="SMARCC2 SMARCC1"/>
    <att type="integer" name="cancer_related" value="1"/>
    <graphics type="TRIANGLE" h="40.0" w="40.0" x="1333.15966796875" y="1422.0369873046875" fill="#ff0000" width="1" outline="#000000"/>
  </node>
  <node label="CDC7" id="-211">
    <att type="list" name="cytoscape.alias.list">
      <att type="string" name="cytoscape.alias.list" value="CDC7"/>
    </att>
    <att type="string" name="canonicalName" value="CDC7"/>
    <att type="string" name="Column 1" value="CDC7"/>
    <att type="integer" name="cancer_related" value="1"/>
    <graphics type="TRIANGLE" h="40.0" w="40.0" x="1407.5" y="744.0" fill="#ff0000" width="1" outline="#000000"/>
  </node>
  <node label="ACTR2" id="-210">
    <att type="string" name="canonicalName" value="ACTR2"/>
    <graphics type="ELLIPSE" h="40.0" w="40.0" x="2086.844482421875" y="1279.6885986328125" fill="#66ffff" width="1" outline="#000000"/>
  </node>
  <node label="DDX24" id="-209">
    <att type="list" name="cytoscape.alias.list">
      <att type="string" name="cytoscape.alias.list" value="DDX24"/>
    </att>
    <att type="string" name="canonicalName" value="DDX24"/>
    <att type="string" name="Column 1" value="DDX24"/>
    <att type="integer" name="cancer_related" value="1"/>
    <graphics type="TRIANGLE" h="40.0" w="40.0" x="2206.2314453125" y="1264.2943115234375" fill="#ff0000" width="1" outline="#000000"/>
  </node>
  <node label="VAMP4" id="-208">
    <att type="string" name="canonicalName" value="VAMP4"/>
    <graphics type="ELLIPSE" h="40.0" w="40.0" x="1895.9345703125" y="1877.41748046875" fill="#66ffff" width="1" outline="#000000"/>
  </node>
  <node label="MAPRE1" id="-207">
    <att type="string" name="canonicalName" value="MAPRE1"/>
    <graphics type="ELLIPSE" h="40.0" w="40.0" x="1378.0" y="1144.0" fill="#66ffff" width="1" outline="#000000"/>
  </node>
  <node label="CCT3" id="-206">
    <att type="string" name="canonicalName" value="CCT3"/>
    <graphics type="ELLIPSE" h="40.0" w="40.0" x="2119.487548828125" y="814.958251953125" fill="#66ffff" width="1" outline="#000000"/>
  </node>
  <node label="FEN1" id="-205">
    <att type="string" name="canonicalName" value="FEN1"/>
    <graphics type="ELLIPSE" h="40.0" w="40.0" x="932.5" y="1043.0" fill="#66ffff" width="1" outline="#000000"/>
  </node>
  <node label="JAZF1" id="-204">
    <att type="list" name="cytoscape.alias.list">
      <att type="string" name="cytoscape.alias.list" value="JAZF1"/>
    </att>
    <att type="string" name="canonicalName" value="JAZF1"/>
    <att type="string" name="Column 1" value="JAZF1"/>
    <att type="integer" name="cancer_related" value="1"/>
    <graphics type="TRIANGLE" h="40.0" w="40.0" x="865.0682373046875" y="995.8168334960938" fill="#ff0000" width="1" outline="#000000"/>
  </node>
  <node label="PRIM1" id="-203">
    <att type="string" name="canonicalName" value="PRIM1"/>
    <graphics type="ELLIPSE" h="40.0" w="40.0" x="529.8084716796875" y="863.101318359375" fill="#66ffff" width="1" outline="#000000"/>
  </node>
  <node label="CHTF18" id="-202">
    <att type="string" name="canonicalName" value="CHTF18"/>
    <graphics type="ELLIPSE" h="40.0" w="40.0" x="1333.0" y="1021.0" fill="#66ffff" width="1" outline="#000000"/>
  </node>
  <node label="PRC1" id="-201">
    <att type="string" name="canonicalName" value="PRC1"/>
    <graphics type="ELLIPSE" h="40.0" w="40.0" x="1546.1749267578125" y="1104.571044921875" fill="#66ffff" width="1" outline="#000000"/>
  </node>
  <node label="NP_001093246.1" id="-200">
    <att type="string" name="canonicalName" value="NP_001093246.1"/>
    <graphics type="ELLIPSE" h="40.0" w="40.0" x="1004.0" y="1078.0" fill="#66ffff" width="1" outline="#000000"/>
  </node>
  <node label="ATM" id="-199">
    <att type="list" name="cytoscape.alias.list">
      <att type="string" name="cytoscape.alias.list" value="ATM"/>
    </att>
    <att type="string" name="canonicalName" value="ATM"/>
    <att type="string" name="Column 1" value="ATM"/>
    <att type="integer" name="cancer_related" value="1"/>
    <graphics type="TRIANGLE" h="40.0" w="40.0" x="754.0" y="1086.0" fill="#ff0000" width="1" outline="#000000"/>
  </node>
  <node label="ORC2L" id="-198">
    <att type="string" name="canonicalName" value="ORC2L"/>
    <graphics type="ELLIPSE" h="40.0" w="40.0" x="1359.8734130859375" y="588.538330078125" fill="#66ffff" width="1" outline="#000000"/>
  </node>
  <node label="EXOC8" id="-197">
    <att type="string" name="canonicalName" value="EXOC8"/>
    <graphics type="ELLIPSE" h="40.0" w="40.0" x="748.0" y="909.0" fill="#66ffff" width="1" outline="#000000"/>
  </node>
  <node label="ARL1" id="-196">
    <att type="string" name="canonicalName" value="ARL1"/>
    <graphics type="ELLIPSE" h="40.0" w="40.0" x="1709.448486328125" y="1524.447509765625" fill="#66ffff" width="1" outline="#000000"/>
  </node>
  <node label="POLR2A" id="-195">
    <att type="string" name="canonicalName" value="POLR2A"/>
    <graphics type="ELLIPSE" h="40.0" w="40.0" x="1744.0" y="227.0" fill="#66ffff" width="1" outline="#000000"/>
  </node>
  <node label="PHF20L1 PHF20" id="-194">
    <att type="string" name="canonicalName" value="PHF20L1 PHF20"/>
    <graphics type="ELLIPSE" h="40.0" w="40.00006103515625" x="1006.1552429199219" y="1944.2415771484375" fill="#66ffff" width="1" outline="#000000"/>
  </node>
  <node label="CDC20" id="-193">
    <att type="string" name="canonicalName" value="CDC20"/>
    <graphics type="ELLIPSE" h="40.0" w="40.0" x="1632.0" y="630.0" fill="#66ffff" width="1" outline="#000000"/>
  </node>
  <node label="RAD21 Q9H4I0" id="-192">
    <att type="list" name="cytoscape.alias.list">
      <att type="string" name="cytoscape.alias.list" value="RAD21 Q9H4I0"/>
    </att>
    <att type="string" name="canonicalName" value="RAD21 Q9H4I0"/>
    <att type="string" name="Column 1" value="RAD21 Q9H4I0"/>
    <att type="integer" name="cancer_related" value="1"/>
    <graphics type="TRIANGLE" h="40.0" w="40.0" x="1551.493408203125" y="841.0316772460938" fill="#ff0000" width="1" outline="#000000"/>
  </node>
  <node label="CNOT7" id="-191">
    <att type="string" name="canonicalName" value="CNOT7"/>
    <graphics type="ELLIPSE" h="40.0" w="40.0" x="1467.318603515625" y="1333.0" fill="#66ffff" width="1" outline="#000000"/>
  </node>
  <node label="ATP8A1 ATP8A2" id="-190">
    <att type="string" name="canonicalName" value="ATP8A1 ATP8A2"/>
    <graphics type="ELLIPSE" h="40.0" w="40.0" x="1949.3892822265625" y="2057.616943359375" fill="#66ffff" width="1" outline="#000000"/>
  </node>
  <node label="TUBB2B TUBB3 TUBB2A TUBB6" id="-189">
    <att type="string" name="canonicalName" value="TUBB2B TUBB3 TUBB2A TUBB6"/>
    <graphics type="ELLIPSE" h="40.0" w="40.0" x="1619.1075439453125" y="862.0316162109375" fill="#66ffff" width="1" outline="#000000"/>
  </node>
  <node label="TTLL10" id="-188">
    <att type="string" name="canonicalName" value="TTLL10"/>
    <graphics type="ELLIPSE" h="40.0" w="40.0" x="1130.0" y="1001.0" fill="#66ffff" width="1" outline="#000000"/>
  </node>
  <node label="PRMT5" id="-187">
    <att type="string" name="canonicalName" value="PRMT5"/>
    <graphics type="ELLIPSE" h="40.0" w="40.0" x="1553.8331298828125" y="1964.7333984375" fill="#66ffff" width="1" outline="#000000"/>
  </node>
  <node label="GANC GANAB" id="-186">
    <att type="string" name="canonicalName" value="GANC GANAB"/>
    <graphics type="ELLIPSE" h="40.0" w="40.0" x="1703.024658203125" y="1557.8702392578125" fill="#66ffff" width="1" outline="#000000"/>
  </node>
  <node label="POLD3" id="-185">
    <att type="string" name="canonicalName" value="POLD3"/>
    <graphics type="ELLIPSE" h="40.0" w="40.0" x="1187.0" y="1092.0" fill="#66ffff" width="1" outline="#000000"/>
  </node>
  <node label="WRNIP1" id="-184">
    <att type="string" name="canonicalName" value="WRNIP1"/>
    <graphics type="ELLIPSE" h="40.0" w="40.0" x="852.0" y="1165.0" fill="#66ffff" width="1" outline="#000000"/>
  </node>
  <node label="PPP1CC" id="-183">
    <att type="string" name="canonicalName" value="PPP1CC"/>
    <graphics type="ELLIPSE" h="40.0" w="40.0" x="2040.0615234375" y="1027.9376220703125" fill="#66ffff" width="1" outline="#000000"/>
  </node>
  <node label="GRB2 SH3GL3" id="-182">
    <att type="string" name="canonicalName" value="GRB2 SH3GL3"/>
    <graphics type="ELLIPSE" h="40.0" w="40.0" x="1454.10009765625" y="1975.36669921875" fill="#66ffff" width="1" outline="#000000"/>
  </node>
  <node label="CDC37 CDC37L1" id="-181">
    <att type="string" name="canonicalName" value="CDC37 CDC37L1"/>
    <graphics type="ELLIPSE" h="40.0" w="40.0" x="1562.0" y="360.0" fill="#66ffff" width="1" outline="#000000"/>
  </node>
  <node label="MUS81" id="-180">
    <att type="string" name="canonicalName" value="MUS81"/>
    <graphics type="ELLIPSE" h="40.0" w="40.0" x="1179.0" y="1014.0" fill="#66ffff" width="1" outline="#000000"/>
  </node>
  <node label="DNAJA2" id="-179">
    <att type="string" name="canonicalName" value="DNAJA2"/>
    <graphics type="ELLIPSE" h="40.0" w="40.0" x="1798.0" y="299.0" fill="#66ffff" width="1" outline="#000000"/>
  </node>
  <node label="STIP1" id="-178">
    <att type="string" name="canonicalName" value="STIP1"/>
    <graphics type="ELLIPSE" h="40.0" w="40.0" x="1338.0" y="282.0" fill="#66ffff" width="1" outline="#000000"/>
  </node>
  <node label="ERCC3" id="-177">
    <att type="list" name="cytoscape.alias.list">
      <att type="string" name="cytoscape.alias.list" value="ERCC3"/>
    </att>
    <att type="string" name="canonicalName" value="ERCC3"/>
    <att type="string" name="Column 1" value="ERCC3"/>
    <att type="integer" name="cancer_related" value="1"/>
    <graphics type="TRIANGLE" h="40.0" w="40.0" x="1148.967041015625" y="360.00836181640625" fill="#ff0000" width="1" outline="#000000"/>
  </node>
  <node label="SEPT7" id="-176">
    <att type="string" name="canonicalName" value="SEPT7"/>
    <graphics type="ELLIPSE" h="40.0" w="40.0" x="428.7608642578125" y="726.31103515625" fill="#66ffff" width="1" outline="#000000"/>
  </node>
  <node label="TAF2" id="-175">
    <att type="list" name="cytoscape.alias.list">
      <att type="string" name="cytoscape.alias.list" value="TAF2"/>
    </att>
    <att type="string" name="canonicalName" value="TAF2"/>
    <att type="string" name="Column 1" value="TAF2"/>
    <att type="integer" name="cancer_related" value="1"/>
    <graphics type="TRIANGLE" h="40.0" w="40.0" x="475.7995910644531" y="648.1834106445312" fill="#ff0000" width="1" outline="#000000"/>
  </node>
  <node label="PINX1" id="-174">
    <att type="list" name="cytoscape.alias.list">
      <att type="string" name="cytoscape.alias.list" value="PINX1"/>
    </att>
    <att type="string" name="canonicalName" value="PINX1"/>
    <att type="string" name="Column 1" value="PINX1"/>
    <att type="integer" name="cancer_related" value="1"/>
    <graphics type="TRIANGLE" h="40.0" w="40.0" x="418.35357666015625" y="823.8646240234375" fill="#ff0000" width="1" outline="#000000"/>
  </node>
  <node label="RTF1" id="-173">
    <att type="string" name="canonicalName" value="RTF1"/>
    <graphics type="ELLIPSE" h="40.0" w="40.0" x="909.4131469726562" y="1607.2294921875" fill="#66ffff" width="1" outline="#000000"/>
  </node>
  <node label="WDHD1" id="-172">
    <att type="string" name="canonicalName" value="WDHD1"/>
    <graphics type="ELLIPSE" h="40.0" w="40.0" x="1373.0" y="1053.0" fill="#66ffff" width="1" outline="#000000"/>
  </node>
  <node label="PI4KB" id="-171">
    <att type="string" name="canonicalName" value="PI4KB"/>
    <graphics type="ELLIPSE" h="40.0" w="40.0" x="910.6387939453125" y="256.61370849609375" fill="#66ffff" width="1" outline="#000000"/>
  </node>
  <node label="DBNL" id="-170">
    <att type="string" name="canonicalName" value="DBNL"/>
    <graphics type="ELLIPSE" h="40.0" w="40.0" x="2170.336181640625" y="1201.0413818359375" fill="#66ffff" width="1" outline="#000000"/>
  </node>
  <node label="POLE3" id="-169">
    <att type="string" name="canonicalName" value="POLE3"/>
    <graphics type="ELLIPSE" h="40.0" w="40.0" x="1274.0" y="750.0" fill="#66ffff" width="1" outline="#000000"/>
  </node>
  <node label="GCN5L2" id="-168">
    <att type="string" name="canonicalName" value="GCN5L2"/>
    <graphics type="ELLIPSE" h="40.0" w="40.0" x="1332.4990234375" y="2093.37890625" fill="#66ffff" width="1" outline="#000000"/>
  </node>
  <node label="HEATR5B HEATR5A" id="-167">
    <att type="string" name="canonicalName" value="HEATR5B HEATR5A"/>
    <graphics type="ELLIPSE" h="40.0" w="40.0" x="2212.3701171875" y="2066.41162109375" fill="#66ffff" width="1" outline="#000000"/>
  </node>
  <node label="REV3L" id="-166">
    <att type="list" name="cytoscape.alias.list">
      <att type="string" name="cytoscape.alias.list" value="REV3L"/>
    </att>
    <att type="string" name="canonicalName" value="REV3L"/>
    <att type="string" name="Column 1" value="REV3L"/>
    <att type="integer" name="cancer_related" value="1"/>
    <graphics type="TRIANGLE" h="40.0" w="40.0" x="599.103515625" y="1222.012939453125" fill="#ff0000" width="1" outline="#000000"/>
  </node>
  <node label="EIF4H EIF4B" id="-165">
    <att type="string" name="canonicalName" value="EIF4H EIF4B"/>
    <graphics type="ELLIPSE" h="40.0" w="40.0" x="1716.58935546875" y="404.2058410644531" fill="#66ffff" width="1" outline="#000000"/>
  </node>
  <node label="PIGG" id="-164">
    <att type="string" name="canonicalName" value="PIGG"/>
    <graphics type="ELLIPSE" h="40.0" w="40.0" x="1402.822998046875" y="832.1891479492188" fill="#66ffff" width="1" outline="#000000"/>
  </node>
  <node label="CSNK2A1P" id="-163">
    <att type="string" name="canonicalName" value="CSNK2A1P"/>
    <graphics type="ELLIPSE" h="40.0" w="40.0" x="1285.0850830078125" y="789.0221557617188" fill="#66ffff" width="1" outline="#000000"/>
  </node>
  <node label="ORMDL3" id="-162">
    <att type="string" name="canonicalName" value="ORMDL3"/>
    <graphics type="ELLIPSE" h="40.0" w="40.0" x="1318.0" y="1109.0" fill="#66ffff" width="1" outline="#000000"/>
  </node>
  <node label="TPT1" id="-161">
    <att type="string" name="canonicalName" value="TPT1"/>
    <graphics type="ELLIPSE" h="40.0" w="40.0" x="1465.1312255859375" y="819.0008544921875" fill="#66ffff" width="1" outline="#000000"/>
  </node>
  <node label="DOHH RSHL3 RSHL1" id="-160">
    <att type="string" name="canonicalName" value="DOHH RSHL3 RSHL1"/>
    <graphics type="ELLIPSE" h="40.0" w="40.0" x="1199.0" y="768.0" fill="#66ffff" width="1" outline="#000000"/>
  </node>
  <node label="HIRA" id="-159">
    <att type="string" name="canonicalName" value="HIRA"/>
    <graphics type="ELLIPSE" h="40.0" w="40.0" x="1419.0" y="1123.0" fill="#66ffff" width="1" outline="#000000"/>
  </node>
  <node label="LY6G5B" id="-158">
    <att type="string" name="canonicalName" value="LY6G5B"/>
    <graphics type="ELLIPSE" h="40.0" w="40.0" x="1309.3397216796875" y="669.723876953125" fill="#66ffff" width="1" outline="#000000"/>
  </node>
  <node label="ELOVL1" id="-157">
    <att type="string" name="canonicalName" value="ELOVL1"/>
    <graphics type="ELLIPSE" h="40.0" w="40.0" x="1231.9366455078125" y="708.0709838867188" fill="#66ffff" width="1" outline="#000000"/>
  </node>
  <node label="RPS14" id="-156">
    <att type="string" name="canonicalName" value="RPS14"/>
    <graphics type="ELLIPSE" h="40.0" w="40.0" x="1410.1280517578125" y="661.741943359375" fill="#66ffff" width="1" outline="#000000"/>
  </node>
  <node label="CCNB2" id="-155">
    <att type="string" name="canonicalName" value="CCNB2"/>
    <graphics type="ELLIPSE" h="40.0" w="40.0" x="1418.0" y="610.0" fill="#66ffff" width="1" outline="#000000"/>
  </node>
  <node label="MLH1" id="-154">
    <att type="list" name="cytoscape.alias.list">
      <att type="string" name="cytoscape.alias.list" value="MLH1"/>
    </att>
    <att type="string" name="canonicalName" value="MLH1"/>
    <att type="string" name="Column 1" value="MLH1"/>
    <att type="integer" name="cancer_related" value="1"/>
    <graphics type="TRIANGLE" h="40.0" w="40.0" x="1338.0" y="425.0" fill="#ff0000" width="1" outline="#000000"/>
  </node>
  <node label="TSR2" id="-153">
    <att type="string" name="canonicalName" value="TSR2"/>
    <graphics type="ELLIPSE" h="40.0" w="40.0" x="1473.3275146484375" y="694.6033935546875" fill="#66ffff" width="1" outline="#000000"/>
  </node>
  <node label="PDE8B PDE4B" id="-152">
    <att type="string" name="canonicalName" value="PDE8B PDE4B"/>
    <graphics type="ELLIPSE" h="40.0" w="40.0" x="1274.0" y="1092.0" fill="#66ffff" width="1" outline="#000000"/>
  </node>
  <node label="CHMP6" id="-151">
    <att type="string" name="canonicalName" value="CHMP6"/>
    <graphics type="ELLIPSE" h="40.0" w="40.0" x="1741.3555908203125" y="1308.400634765625" fill="#66ffff" width="1" outline="#000000"/>
  </node>
  <node label="SEC22A" id="-150">
    <att type="string" name="canonicalName" value="SEC22A"/>
    <graphics type="ELLIPSE" h="40.0" w="40.0" x="1511.90087890625" y="1577.1536865234375" fill="#66ffff" width="1" outline="#000000"/>
  </node>
  <node label="CCNK" id="-149">
    <att type="string" name="canonicalName" value="CCNK"/>
    <graphics type="ELLIPSE" h="40.0" w="40.0" x="1804.5001220703125" y="1321.095458984375" fill="#66ffff" width="1" outline="#000000"/>
  </node>
  <node label="PLAA" id="-148">
    <att type="string" name="canonicalName" value="PLAA"/>
    <graphics type="ELLIPSE" h="40.0" w="40.0" x="1536.9776611328125" y="1665.7142333984375" fill="#66ffff" width="1" outline="#000000"/>
  </node>
  <node label="KIAA1109" id="-147">
    <att type="string" name="canonicalName" value="KIAA1109"/>
    <graphics type="ELLIPSE" h="40.0" w="40.0" x="1874.9459228515625" y="1703.7506103515625" fill="#66ffff" width="1" outline="#000000"/>
  </node>
  <node label="HHAT" id="-146">
    <att type="string" name="canonicalName" value="HHAT"/>
    <graphics type="ELLIPSE" h="40.0" w="40.0" x="1689.1824951171875" y="1343.8619384765625" fill="#66ffff" width="1" outline="#000000"/>
  </node>
  <node label="CAPZB" id="-145">
    <att type="string" name="canonicalName" value="CAPZB"/>
    <graphics type="ELLIPSE" h="40.0" w="40.0" x="2152.0" y="1408.0" fill="#66ffff" width="1" outline="#000000"/>
  </node>
  <node label="CAPZA1" id="-144">
    <att type="string" name="canonicalName" value="CAPZA1"/>
    <graphics type="ELLIPSE" h="40.0" w="40.0" x="2137.96826171875" y="1469.526611328125" fill="#66ffff" width="1" outline="#000000"/>
  </node>
  <node label="ATP13A1" id="-143">
    <att type="string" name="canonicalName" value="ATP13A1"/>
    <graphics type="ELLIPSE" h="40.0" w="40.0" x="1544.26416015625" y="1716.05517578125" fill="#66ffff" width="1" outline="#000000"/>
  </node>
  <node label="PDCD11" id="-142">
    <att type="list" name="cytoscape.alias.list">
      <att type="string" name="cytoscape.alias.list" value="PDCD11"/>
    </att>
    <att type="string" name="canonicalName" value="PDCD11"/>
    <att type="string" name="Column 1" value="PDCD11"/>
    <att type="integer" name="cancer_related" value="1"/>
    <graphics type="TRIANGLE" h="40.0" w="40.0" x="1291.3721923828125" y="2350.296142578125" fill="#ff0000" width="1" outline="#000000"/>
  </node>
  <node label="REXO4" id="-141">
    <att type="string" name="canonicalName" value="REXO4"/>
    <graphics type="ELLIPSE" h="40.0" w="40.0" x="1373.6722412109375" y="2350.296142578125" fill="#66ffff" width="1" outline="#000000"/>
  </node>
  <node label="PPP4C" id="-140">
    <att type="list" name="cytoscape.alias.list">
      <att type="string" name="cytoscape.alias.list" value="PPP4C"/>
    </att>
    <att type="string" name="canonicalName" value="PPP4C"/>
    <att type="string" name="Column 1" value="PPP4C"/>
    <att type="integer" name="cancer_related" value="1"/>
    <graphics type="TRIANGLE" h="40.0" w="40.0" x="1179.0" y="1165.0" fill="#ff0000" width="1" outline="#000000"/>
  </node>
  <node label="RAD51" id="-139">
    <att type="string" name="canonicalName" value="RAD51"/>
    <graphics type="ELLIPSE" h="40.0" w="40.0" x="978.0" y="1257.0" fill="#66ffff" width="1" outline="#000000"/>
  </node>
  <node label="SKP1A" id="-138">
    <att type="string" name="canonicalName" value="SKP1A"/>
    <graphics type="ELLIPSE" h="40.0" w="40.0" x="676.0" y="550.0" fill="#66ffff" width="1" outline="#000000"/>
  </node>
  <node label="GDI1" id="-137">
    <att type="string" name="canonicalName" value="GDI1"/>
    <graphics type="ELLIPSE" h="40.0" w="40.0" x="1052.718017578125" y="429.5819396972656" fill="#66ffff" width="1" outline="#000000"/>
  </node>
  <node label="SUB1" id="-136">
    <att type="string" name="canonicalName" value="SUB1"/>
    <graphics type="ELLIPSE" h="40.0" w="40.0" x="1060.8931884765625" y="1064.941650390625" fill="#66ffff" width="1" outline="#000000"/>
  </node>
  <node label="FA2H" id="-135">
    <att type="string" name="canonicalName" value="FA2H"/>
    <graphics type="ELLIPSE" h="40.0" w="40.0" x="1121.056640625" y="1023.2158203125" fill="#66ffff" width="1" outline="#000000"/>
  </node>
  <node label="LSM1" id="-134">
    <att type="string" name="canonicalName" value="LSM1"/>
    <graphics type="ELLIPSE" h="40.0" w="40.0" x="845.0" y="1477.0" fill="#66ffff" width="1" outline="#000000"/>
  </node>
  <node label="SOD1" id="-133">
    <att type="string" name="canonicalName" value="SOD1"/>
    <graphics type="ELLIPSE" h="40.0" w="40.0" x="1008.0" y="1370.0" fill="#66ffff" width="1" outline="#000000"/>
  </node>
  <node label="HAT1" id="-132">
    <att type="string" name="canonicalName" value="HAT1"/>
    <graphics type="ELLIPSE" h="40.0" w="40.0" x="1026.6087646484375" y="1126.5645751953125" fill="#66ffff" width="1" outline="#000000"/>
  </node>
  <node label="MCM3" id="-131">
    <att type="list" name="cytoscape.alias.list">
      <att type="string" name="cytoscape.alias.list" value="MCM3"/>
    </att>
    <att type="string" name="canonicalName" value="MCM3"/>
    <att type="string" name="Column 1" value="MCM3"/>
    <att type="integer" name="cancer_related" value="1"/>
    <graphics type="TRIANGLE" h="40.0" w="40.0" x="842.0" y="1081.0" fill="#ff0000" width="1" outline="#000000"/>
  </node>
  <node label="ORC1L" id="-130">
    <att type="string" name="canonicalName" value="ORC1L"/>
    <graphics type="ELLIPSE" h="40.0" w="40.0" x="1190.7862548828125" y="1012.70068359375" fill="#66ffff" width="1" outline="#000000"/>
  </node>
  <node label="CFDP1" id="-129">
    <att type="string" name="canonicalName" value="CFDP1"/>
    <graphics type="ELLIPSE" h="40.0" w="40.0" x="1247.6917724609375" y="1698.780517578125" fill="#66ffff" width="1" outline="#000000"/>
  </node>
  <node label="XRN1" id="-128">
    <att type="string" name="canonicalName" value="XRN1"/>
    <graphics type="ELLIPSE" h="40.0" w="40.0" x="936.0" y="1547.0" fill="#66ffff" width="1" outline="#000000"/>
  </node>
  <node label="MED31" id="-127">
    <att type="string" name="canonicalName" value="MED31"/>
    <graphics type="ELLIPSE" h="40.0" w="40.0" x="1022.399169921875" y="1196.956787109375" fill="#66ffff" width="1" outline="#000000"/>
  </node>
  <node label="TUSC4" id="-126">
    <att type="string" name="canonicalName" value="TUSC4"/>
    <graphics type="ELLIPSE" h="40.0" w="40.0" x="790.74755859375" y="1283.4169921875" fill="#66ffff" width="1" outline="#000000"/>
  </node>
  <node label="C20orf77 NP_060640.2" id="-125">
    <att type="string" name="canonicalName" value="C20orf77 NP_060640.2"/>
    <graphics type="ELLIPSE" h="40.0" w="40.0" x="881.0" y="1520.0" fill="#66ffff" width="1" outline="#000000"/>
  </node>
  <node label="XRCC3" id="-124">
    <att type="string" name="canonicalName" value="XRCC3"/>
    <graphics type="ELLIPSE" h="40.0" w="40.0" x="851.0" y="976.0" fill="#66ffff" width="1" outline="#000000"/>
  </node>
  <node label="NP_689929.1" id="-123">
    <att type="string" name="canonicalName" value="NP_689929.1"/>
    <graphics type="ELLIPSE" h="40.0" w="40.0" x="1102.3409423828125" y="1451.3184814453125" fill="#66ffff" width="1" outline="#000000"/>
  </node>
  <node label="POLE4" id="-122">
    <att type="string" name="canonicalName" value="POLE4"/>
    <graphics type="ELLIPSE" h="40.0" w="40.0" x="1258.18994140625" y="1033.42626953125" fill="#66ffff" width="1" outline="#000000"/>
  </node>
  <node label="RRM2 RRM2B" id="-121">
    <att type="string" name="canonicalName" value="RRM2 RRM2B"/>
    <graphics type="ELLIPSE" h="40.0" w="40.0" x="898.0" y="1279.0" fill="#66ffff" width="1" outline="#000000"/>
  </node>
  <node label="USP14" id="-120">
    <att type="string" name="canonicalName" value="USP14"/>
    <graphics type="ELLIPSE" h="40.0" w="40.0" x="705.0" y="1572.0" fill="#66ffff" width="1" outline="#000000"/>
  </node>
  <node label="LIG1" id="-119">
    <att type="string" name="canonicalName" value="LIG1"/>
    <graphics type="ELLIPSE" h="40.0" w="40.0" x="742.2723999023438" y="1399.4212646484375" fill="#66ffff" width="1" outline="#000000"/>
  </node>
  <node label="SSRP1" id="-118">
    <att type="string" name="canonicalName" value="SSRP1"/>
    <graphics type="ELLIPSE" h="40.0" w="40.0" x="588.0" y="886.0" fill="#66ffff" width="1" outline="#000000"/>
  </node>
  <node label="TUBG1 TUBG2" id="-117">
    <att type="string" name="canonicalName" value="TUBG1 TUBG2"/>
    <graphics type="ELLIPSE" h="40.0" w="40.0" x="1900.581298828125" y="545.810546875" fill="#66ffff" width="1" outline="#000000"/>
  </node>
  <node label="VPS33B VPS33A" id="-116">
    <att type="string" name="canonicalName" value="VPS33B VPS33A"/>
    <graphics type="ELLIPSE" h="40.0" w="40.0" x="2003.76953125" y="1360.186767578125" fill="#66ffff" width="1" outline="#000000"/>
  </node>
  <node label="VPS18" id="-115">
    <att type="string" name="canonicalName" value="VPS18"/>
    <graphics type="ELLIPSE" h="40.0" w="40.0" x="1950.187255859375" y="1355.8687744140625" fill="#66ffff" width="1" outline="#000000"/>
  </node>
  <node label="VPS16" id="-114">
    <att type="string" name="canonicalName" value="VPS16"/>
    <graphics type="ELLIPSE" h="40.0" w="40.0" x="1925.5604248046875" y="1388.340576171875" fill="#66ffff" width="1" outline="#000000"/>
  </node>
  <node label="VPS11" id="-113">
    <att type="string" name="canonicalName" value="VPS11"/>
    <graphics type="ELLIPSE" h="40.0" w="40.0" x="1912.2750244140625" y="1429.7142333984375" fill="#66ffff" width="1" outline="#000000"/>
  </node>
  <node label="CAP1 CAP2" id="-112">
    <att type="string" name="canonicalName" value="CAP1 CAP2"/>
    <graphics type="ELLIPSE" h="40.0" w="40.0" x="1744.6812744140625" y="1596.4520263671875" fill="#66ffff" width="1" outline="#000000"/>
  </node>
  <node label="UTP15" id="-111">
    <att type="string" name="canonicalName" value="UTP15"/>
    <graphics type="ELLIPSE" h="40.0" w="40.0" x="976.8158569335938" y="767.4247436523438" fill="#66ffff" width="1" outline="#000000"/>
  </node>
  <node label="TRMT5" id="-110">
    <att type="string" name="canonicalName" value="TRMT5"/>
    <graphics type="ELLIPSE" h="40.0" w="40.0" x="922.2526245117188" y="808.8582763671875" fill="#66ffff" width="1" outline="#000000"/>
  </node>
  <node label="TARS" id="-109">
    <att type="string" name="canonicalName" value="TARS"/>
    <graphics type="ELLIPSE" h="40.0" w="40.0" x="1014.7496337890625" y="715.15576171875" fill="#66ffff" width="1" outline="#000000"/>
  </node>
  <node label="WDR43" id="-108">
    <att type="string" name="canonicalName" value="WDR43"/>
    <graphics type="ELLIPSE" h="40.0" w="40.0" x="861.7172241210938" y="831.3635864257812" fill="#66ffff" width="1" outline="#000000"/>
  </node>
  <node label="DOPEY1 DOPEY2" id="-107">
    <att type="string" name="canonicalName" value="DOPEY1 DOPEY2"/>
    <graphics type="ELLIPSE" h="40.0" w="40.0" x="1036.46923828125" y="654.333984375" fill="#66ffff" width="1" outline="#000000"/>
  </node>
  <node label="PIGU" id="-106">
    <att type="string" name="canonicalName" value="PIGU"/>
    <graphics type="ELLIPSE" h="40.0" w="40.0" x="797.2970581054688" y="835.95361328125" fill="#66ffff" width="1" outline="#000000"/>
  </node>
  <node label="EEF1B2" id="-105">
    <att type="string" name="canonicalName" value="EEF1B2"/>
    <graphics type="ELLIPSE" h="40.0" w="40.0" x="1040.2247314453125" y="589.8598022460938" fill="#66ffff" width="1" outline="#000000"/>
  </node>
  <node label="DDX27" id="-104">
    <att type="string" name="canonicalName" value="DDX27"/>
    <graphics type="ELLIPSE" h="40.0" w="40.0" x="734.1823120117188" y="822.2584838867188" fill="#66ffff" width="1" outline="#000000"/>
  </node>
  <node label="LSS" id="-103">
    <att type="string" name="canonicalName" value="LSS"/>
    <graphics type="ELLIPSE" h="40.0" w="40.0" x="1025.713623046875" y="526.927734375" fill="#66ffff" width="1" outline="#000000"/>
  </node>
  <node label="SQLE" id="-102">
    <att type="string" name="canonicalName" value="SQLE"/>
    <graphics type="ELLIPSE" h="40.0" w="40.0" x="677.4580078125" y="791.381591796875" fill="#66ffff" width="1" outline="#000000"/>
  </node>
  <node label="NOC2L" id="-101">
    <att type="string" name="canonicalName" value="NOC2L"/>
    <graphics type="ELLIPSE" h="40.0" w="40.0" x="994.1048583984375" y="470.60797119140625" fill="#66ffff" width="1" outline="#000000"/>
  </node>
  <node label="GNL2" id="-100">
    <att type="string" name="canonicalName" value="GNL2"/>
    <graphics type="ELLIPSE" h="40.0" w="40.0" x="625.7576904296875" y="769.557373046875" fill="#66ffff" width="1" outline="#000000"/>
  </node>
  <node label="MKI67IP" id="-99">
    <att type="string" name="canonicalName" value="MKI67IP"/>
    <graphics type="ELLIPSE" h="40.0" w="40.0" x="947.9452514648438" y="425.4381408691406" fill="#66ffff" width="1" outline="#000000"/>
  </node>
  <node label="GNL3L" id="-98">
    <att type="string" name="canonicalName" value="GNL3L"/>
    <graphics type="ELLIPSE" h="40.0" w="40.0" x="600.5783081054688" y="689.21728515625" fill="#66ffff" width="1" outline="#000000"/>
  </node>
  <node label="PFN4" id="-97">
    <att type="string" name="canonicalName" value="PFN4"/>
    <graphics type="ELLIPSE" h="40.0" w="40.0" x="890.9536743164062" y="395.0574951171875" fill="#66ffff" width="1" outline="#000000"/>
  </node>
  <node label="PWP1" id="-96">
    <att type="string" name="canonicalName" value="PWP1"/>
    <graphics type="ELLIPSE" h="40.0" w="40.0" x="586.6168212890625" y="626.1609497070312" fill="#66ffff" width="1" outline="#000000"/>
  </node>
  <node label="RFT1" id="-95">
    <att type="string" name="canonicalName" value="RFT1"/>
    <graphics type="ELLIPSE" h="40.0" w="40.0" x="827.7218017578125" y="381.9136657714844" fill="#66ffff" width="1" outline="#000000"/>
  </node>
  <node label="EFTUD1" id="-94">
    <att type="string" name="canonicalName" value="EFTUD1"/>
    <graphics type="ELLIPSE" h="40.0" w="40.0" x="590.934814453125" y="561.7219848632812" fill="#66ffff" width="1" outline="#000000"/>
  </node>
  <node label="BXDC5" id="-93">
    <att type="string" name="canonicalName" value="BXDC5"/>
    <graphics type="ELLIPSE" h="40.0" w="40.0" x="763.3441772460938" y="387.0656433105469" fill="#66ffff" width="1" outline="#000000"/>
  </node>
  <node label="RPL18" id="-92">
    <att type="string" name="canonicalName" value="RPL18"/>
    <graphics type="ELLIPSE" h="40.0" w="40.0" x="613.1843872070312" y="501.09210205078125" fill="#66ffff" width="1" outline="#000000"/>
  </node>
  <node label="SSU72 ENSP00000334743 NP_001078864.1 ENSP00000334514" id="-91">
    <att type="string" name="canonicalName" value="SSU72 ENSP00000334743 NP_001078864.1 ENSP00000334514"/>
    <graphics type="ELLIPSE" h="40.0" w="40.0" x="703.0074462890625" y="410.0983581542969" fill="#66ffff" width="1" outline="#000000"/>
  </node>
  <node label="EIF2S1" id="-90">
    <att type="string" name="canonicalName" value="EIF2S1"/>
    <graphics type="ELLIPSE" h="40.0" w="40.0" x="651.5728759765625" y="449.1560974121094" fill="#66ffff" width="1" outline="#000000"/>
  </node>
  <node label="NTHL1" id="-89">
    <att type="list" name="cytoscape.alias.list">
      <att type="string" name="cytoscape.alias.list" value="NTHL1"/>
    </att>
    <att type="string" name="canonicalName" value="NTHL1"/>
    <att type="string" name="Column 1" value="NTHL1"/>
    <att type="integer" name="cancer_related" value="1"/>
    <graphics type="TRIANGLE" h="40.0" w="40.0" x="347.86865234375" y="1007.3304443359375" fill="#ff0000" width="1" outline="#000000"/>
  </node>
  <node label="KDELR1 KDELR3 KDELR2" id="-88">
    <att type="string" name="canonicalName" value="KDELR1 KDELR3 KDELR2"/>
    <graphics type="ELLIPSE" h="40.0" w="40.0" x="1636.4049072265625" y="2117.728271484375" fill="#66ffff" width="1" outline="#000000"/>
  </node>
  <node label="CDC25B CDC25A" id="-87">
    <att type="list" name="cytoscape.alias.list">
      <att type="string" name="cytoscape.alias.list" value="CDC25B CDC25A"/>
    </att>
    <att type="string" name="canonicalName" value="CDC25B CDC25A"/>
    <att type="string" name="Column 1" value="CDC25B CDC25A"/>
    <att type="integer" name="cancer_related" value="1"/>
    <graphics type="TRIANGLE" h="40.0" w="40.0" x="659.3745727539062" y="1303.6552734375" fill="#ff0000" width="1" outline="#000000"/>
  </node>
  <node label="PPP2CA" id="-86">
    <att type="string" name="canonicalName" value="PPP2CA"/>
    <graphics type="ELLIPSE" h="40.0" w="40.0" x="575.7442016601562" y="1375.710205078125" fill="#66ffff" width="1" outline="#000000"/>
  </node>
  <node label="RBX1" id="-85">
    <att type="string" name="canonicalName" value="RBX1"/>
    <graphics type="ELLIPSE" h="40.0" w="40.0" x="312.4625244140625" y="665.6107177734375" fill="#66ffff" width="1" outline="#000000"/>
  </node>
  <node label="DCUN1D1" id="-84">
    <att type="string" name="canonicalName" value="DCUN1D1"/>
    <graphics type="ELLIPSE" h="40.0" w="40.0" x="331.03277587890625" y="525.4965209960938" fill="#66ffff" width="1" outline="#000000"/>
  </node>
  <node label="PSMB2" id="-83">
    <att type="string" name="canonicalName" value="PSMB2"/>
    <graphics type="ELLIPSE" h="40.0" w="40.0" x="1326.3179931640625" y="817.3657836914062" fill="#66ffff" width="1" outline="#000000"/>
  </node>
  <node label="PPP3R2" id="-82">
    <att type="list" name="cytoscape.alias.list">
      <att type="string" name="cytoscape.alias.list" value="PPP3R2"/>
    </att>
    <att type="string" name="canonicalName" value="PPP3R2"/>
    <att type="string" name="Column 1" value="PPP3R2"/>
    <att type="integer" name="cancer_related" value="1"/>
    <graphics type="TRIANGLE" h="40.0" w="40.0" x="1797.0" y="1949.0" fill="#ff0000" width="1" outline="#000000"/>
  </node>
  <node label="GGPS1" id="-81">
    <att type="string" name="canonicalName" value="GGPS1"/>
    <graphics type="ELLIPSE" h="40.0" w="40.0" x="1409.23291015625" y="2146.56689453125" fill="#66ffff" width="1" outline="#000000"/>
  </node>
  <node label="ATP6V0D1 ATP6V0D2" id="-80">
    <att type="string" name="canonicalName" value="ATP6V0D1 ATP6V0D2"/>
    <graphics type="ELLIPSE" h="40.0" w="40.0" x="1905.90576171875" y="1940.44384765625" fill="#66ffff" width="1" outline="#000000"/>
  </node>
  <node label="ATP6V1E1 ATP6V1E2" id="-79">
    <att type="string" name="canonicalName" value="ATP6V1E1 ATP6V1E2"/>
    <graphics type="ELLIPSE" h="40.0" w="40.0" x="1897.975830078125" y="1982.7677001953125" fill="#66ffff" width="1" outline="#000000"/>
  </node>
  <node label="DNM1" id="-78">
    <att type="string" name="canonicalName" value="DNM1"/>
    <graphics type="ELLIPSE" h="40.0" w="40.0" x="1997.195068359375" y="1871.304443359375" fill="#66ffff" width="1" outline="#000000"/>
  </node>
  <node label="ATP6V1C1 ATP6V1C2" id="-77">
    <att type="string" name="canonicalName" value="ATP6V1C1 ATP6V1C2"/>
    <graphics type="ELLIPSE" h="40.0" w="40.0" x="1756.63916015625" y="1843.587646484375" fill="#66ffff" width="1" outline="#000000"/>
  </node>
  <node label="VPS24" id="-76">
    <att type="string" name="canonicalName" value="VPS24"/>
    <graphics type="ELLIPSE" h="40.0" w="40.0" x="1810.192626953125" y="2064.078369140625" fill="#66ffff" width="1" outline="#000000"/>
  </node>
  <node label="PEMT" id="-75">
    <att type="string" name="canonicalName" value="PEMT"/>
    <graphics type="ELLIPSE" h="40.0" w="40.0" x="1706.1622314453125" y="1881.9979248046875" fill="#66ffff" width="1" outline="#000000"/>
  </node>
  <node label="ATP6V0B" id="-74">
    <att type="string" name="canonicalName" value="ATP6V0B"/>
    <graphics type="ELLIPSE" h="40.0" w="40.0" x="1733.7586669921875" y="2049.25341796875" fill="#66ffff" width="1" outline="#000000"/>
  </node>
  <node label="DOLPP1" id="-73">
    <att type="string" name="canonicalName" value="DOLPP1"/>
    <graphics type="ELLIPSE" h="40.0" w="40.0" x="1684.3701171875" y="1941.566162109375" fill="#66ffff" width="1" outline="#000000"/>
  </node>
  <node label="ATP6V1F" id="-72">
    <att type="string" name="canonicalName" value="ATP6V1F"/>
    <graphics type="ELLIPSE" h="40.0" w="40.0" x="1853.412353515625" y="2058.5400390625" fill="#66ffff" width="1" outline="#000000"/>
  </node>
  <node label="ATP6V0C" id="-71">
    <att type="string" name="canonicalName" value="ATP6V0C"/>
    <graphics type="ELLIPSE" h="40.0" w="40.0" x="1672.6492919921875" y="1981.1739501953125" fill="#66ffff" width="1" outline="#000000"/>
  </node>
  <node label="SH3PXD2A SH3PXD2B" id="-70">
    <att type="string" name="canonicalName" value="SH3PXD2A SH3PXD2B"/>
    <graphics type="ELLIPSE" h="40.0" w="40.0" x="1768.4862060546875" y="2052.02099609375" fill="#66ffff" width="1" outline="#000000"/>
  </node>
  <node label="POMT2" id="-69">
    <att type="string" name="canonicalName" value="POMT2"/>
    <graphics type="ELLIPSE" h="40.0" w="40.0" x="1709.673095703125" y="2027.478759765625" fill="#66ffff" width="1" outline="#000000"/>
  </node>
  <node label="POLE2" id="-68">
    <att type="string" name="canonicalName" value="POLE2"/>
    <graphics type="ELLIPSE" h="40.0" w="40.0" x="1510.88818359375" y="742.3551025390625" fill="#66ffff" width="1" outline="#000000"/>
  </node>
  <node label="PDHB BCKDHB" id="-67">
    <att type="string" name="canonicalName" value="PDHB BCKDHB"/>
    <graphics type="ELLIPSE" h="40.0" w="40.0" x="826.7391357421875" y="1844.7630615234375" fill="#66ffff" width="1" outline="#000000"/>
  </node>
  <node label="VPS8" id="-66">
    <att type="string" name="canonicalName" value="VPS8"/>
    <graphics type="ELLIPSE" h="40.0" w="40.0" x="1213.47509765625" y="1618.6937255859375" fill="#66ffff" width="1" outline="#000000"/>
  </node>
  <node label="TBL1XR1" id="-65">
    <att type="string" name="canonicalName" value="TBL1XR1"/>
    <graphics type="ELLIPSE" h="40.0" w="40.0" x="1283.1146240234375" y="1526.2347412109375" fill="#66ffff" width="1" outline="#000000"/>
  </node>
  <node label="SART1" id="-64">
    <att type="string" name="canonicalName" value="SART1"/>
    <graphics type="ELLIPSE" h="40.0" w="40.0" x="1226.772705078125" y="1768.5126953125" fill="#66ffff" width="1" outline="#000000"/>
  </node>
  <node label="USP25 USP28" id="-63">
    <att type="list" name="cytoscape.alias.list">
      <att type="string" name="cytoscape.alias.list" value="USP25 USP28"/>
    </att>
    <att type="string" name="canonicalName" value="USP25 USP28"/>
    <att type="string" name="Column 1" value="USP25 USP28"/>
    <att type="integer" name="cancer_related" value="1"/>
    <graphics type="TRIANGLE" h="40.0" w="40.0" x="1189.339111328125" y="1563.7838134765625" fill="#ff0000" width="1" outline="#000000"/>
  </node>
  <node label="SLC25A40 SLC25A39" id="-62">
    <att type="string" name="canonicalName" value="SLC25A40 SLC25A39"/>
    <graphics type="ELLIPSE" h="40.0" w="40.0" x="802.3106689453125" y="1763.2393798828125" fill="#66ffff" width="1" outline="#000000"/>
  </node>
  <node label="CCNC" id="-61">
    <att type="string" name="canonicalName" value="CCNC"/>
    <graphics type="ELLIPSE" h="40.0" w="40.0" x="1149.8250732421875" y="1525.62744140625" fill="#66ffff" width="1" outline="#000000"/>
  </node>
  <node label="RCE1" id="-60">
    <att type="string" name="canonicalName" value="RCE1"/>
    <graphics type="ELLIPSE" h="40.0" w="40.0" x="1210.6297607421875" y="1817.9854736328125" fill="#66ffff" width="1" outline="#000000"/>
  </node>
  <node label="EXOSC10" id="-59">
    <att type="string" name="canonicalName" value="EXOSC10"/>
    <graphics type="ELLIPSE" h="40.0" w="40.0" x="1107.202392578125" y="1506.9080810546875" fill="#66ffff" width="1" outline="#000000"/>
  </node>
  <node label="LETM1" id="-58">
    <att type="string" name="canonicalName" value="LETM1"/>
    <graphics type="ELLIPSE" h="40.0" w="40.0" x="1061.6619873046875" y="1497.2552490234375" fill="#66ffff" width="1" outline="#000000"/>
  </node>
  <node label="SLMO2" id="-57">
    <att type="string" name="canonicalName" value="SLMO2"/>
    <graphics type="ELLIPSE" h="40.0" w="40.0" x="1154.949462890625" y="1876.760498046875" fill="#66ffff" width="1" outline="#000000"/>
  </node>
  <node label="ENSP00000309463" id="-56">
    <att type="string" name="canonicalName" value="ENSP00000309463"/>
    <graphics type="ELLIPSE" h="40.0" w="40.0" x="1015.1102294921875" y="1497.072998046875" fill="#66ffff" width="1" outline="#000000"/>
  </node>
  <node label="RANBP10 RANBP9" id="-55">
    <att type="list" name="cytoscape.alias.list">
      <att type="string" name="cytoscape.alias.list" value="RANBP10 RANBP9"/>
    </att>
    <att type="string" name="canonicalName" value="RANBP10 RANBP9"/>
    <att type="string" name="Column 1" value="RANBP10 RANBP9"/>
    <att type="integer" name="cancer_related" value="1"/>
    <graphics type="TRIANGLE" h="40.0" w="40.0" x="1138.9095458984375" y="1932.418212890625" fill="#ff0000" width="1" outline="#000000"/>
  </node>
  <node label="GOSR1" id="-54">
    <att type="string" name="canonicalName" value="GOSR1"/>
    <graphics type="ELLIPSE" h="40.0" w="40.0" x="969.49560546875" y="1506.3690185546875" fill="#66ffff" width="1" outline="#000000"/>
  </node>
  <node label="MMS19" id="-53">
    <att type="string" name="canonicalName" value="MMS19"/>
    <graphics type="ELLIPSE" h="40.0" w="40.0" x="1093.9669189453125" y="1908.8653564453125" fill="#66ffff" width="1" outline="#000000"/>
  </node>
  <node label="RBMX2" id="-52">
    <att type="string" name="canonicalName" value="RBMX2"/>
    <graphics type="ELLIPSE" h="40.0" w="40.0" x="926.7277221679688" y="1524.7540283203125" fill="#66ffff" width="1" outline="#000000"/>
  </node>
  <node label="NP_710154.1" id="-51">
    <att type="string" name="canonicalName" value="NP_710154.1"/>
    <graphics type="ELLIPSE" h="40.0" w="40.0" x="1051.6826171875" y="1928.4830322265625" fill="#66ffff" width="1" outline="#000000"/>
  </node>
  <node label="PDHA1" id="-50">
    <att type="string" name="canonicalName" value="PDHA1"/>
    <graphics type="ELLIPSE" h="40.0" w="40.0" x="888.5966796875" y="1551.45849609375" fill="#66ffff" width="1" outline="#000000"/>
  </node>
  <node label="RPAP2" id="-49">
    <att type="string" name="canonicalName" value="RPAP2"/>
    <att type="string" name="node.size" value="80.0"/>
    <att type="string" name="node.label" value="RPAP2"/>
    <att type="string" name="node.fontSize" value="40.0"/>
    <graphics type="ELLIPSE" h="80.0" w="80.0" x="933.0774536132812" y="1986.697265625" fill="#66ffff" width="1" outline="#000000"/>
  </node>
  <node label="TCEA3" id="-48">
    <att type="string" name="canonicalName" value="TCEA3"/>
    <att type="string" name="node.size" value="80.0"/>
    <att type="string" name="node.label" value="TCEA3"/>
    <att type="string" name="node.fontSize" value="40.0"/>
    <graphics type="ELLIPSE" h="80.0" w="80.0" x="747.1192016601562" y="1819.3145751953125" fill="#66ffff" width="1" outline="#000000"/>
  </node>
  <node label="BUD13" id="-47">
    <att type="string" name="canonicalName" value="BUD13"/>
    <graphics type="ELLIPSE" h="40.0" w="40.0" x="881.89501953125" y="1915.8658447265625" fill="#66ffff" width="1" outline="#000000"/>
  </node>
  <node label="LARP1" id="-46">
    <att type="string" name="canonicalName" value="LARP1"/>
    <graphics type="ELLIPSE" h="40.0" w="40.0" x="841.1083984375" y="1597.490966796875" fill="#66ffff" width="1" outline="#000000"/>
  </node>
  <node label="TRMU" id="-45">
    <att type="string" name="canonicalName" value="TRMU"/>
    <graphics type="ELLIPSE" h="40.0" w="40.0" x="852.9576416015625" y="1880.8978271484375" fill="#66ffff" width="1" outline="#000000"/>
  </node>
  <node label="LSM6" id="-44">
    <att type="string" name="canonicalName" value="LSM6"/>
    <graphics type="ELLIPSE" h="40.0" w="40.0" x="807.21484375" y="1646.0054931640625" fill="#66ffff" width="1" outline="#000000"/>
  </node>
  <node label="JUP" id="-43">
    <att type="string" name="canonicalName" value="JUP"/>
    <att type="string" name="node.size" value="80.0"/>
    <att type="string" name="node.label" value="JUP"/>
    <att type="string" name="node.fontSize" value="40.0"/>
    <graphics type="ELLIPSE" h="80.0" w="80.0" x="704.7501220703125" y="1680.711669921875" fill="#66ffff" width="1" outline="#000000"/>
  </node>
  <node label="VPS53" id="-42">
    <att type="string" name="canonicalName" value="VPS53"/>
    <graphics type="ELLIPSE" h="40.0" w="40.0" x="2049.626953125" y="1705.3714599609375" fill="#66ffff" width="1" outline="#000000"/>
  </node>
  <node label="VPS54" id="-41">
    <att type="string" name="canonicalName" value="VPS54"/>
    <graphics type="ELLIPSE" h="40.0" w="40.0" x="2069.704833984375" y="1492.0888671875" fill="#66ffff" width="1" outline="#000000"/>
  </node>
  <node label="VPS45" id="-40">
    <att type="string" name="canonicalName" value="VPS45"/>
    <graphics type="ELLIPSE" h="40.0" w="40.0" x="1919.069580078125" y="1582.48486328125" fill="#66ffff" width="1" outline="#000000"/>
  </node>
  <node label="VPS52" id="-39">
    <att type="string" name="canonicalName" value="VPS52"/>
    <graphics type="ELLIPSE" h="40.0" w="40.0" x="2100.17041015625" y="1522.517822265625" fill="#66ffff" width="1" outline="#000000"/>
  </node>
  <node label="VPS35" id="-38">
    <att type="string" name="canonicalName" value="VPS35"/>
    <graphics type="ELLIPSE" h="40.0" w="40.0" x="1911.054443359375" y="1640.518798828125" fill="#66ffff" width="1" outline="#000000"/>
  </node>
  <node label="VPS26B VPS26A" id="-37">
    <att type="string" name="canonicalName" value="VPS26B VPS26A"/>
    <graphics type="ELLIPSE" h="40.0" w="40.0" x="2119.6767578125" y="1564.3372802734375" fill="#66ffff" width="1" outline="#000000"/>
  </node>
  <node label="ZFYVE20" id="-36">
    <att type="string" name="canonicalName" value="ZFYVE20"/>
    <graphics type="ELLIPSE" h="40.0" w="40.0" x="1927.4073486328125" y="1683.823486328125" fill="#66ffff" width="1" outline="#000000"/>
  </node>
  <node label="ATP2C1 ATP2C2" id="-35">
    <att type="string" name="canonicalName" value="ATP2C1 ATP2C2"/>
    <graphics type="ELLIPSE" h="40.0" w="40.0" x="2086.37109375" y="1677.9644775390625" fill="#66ffff" width="1" outline="#000000"/>
  </node>
  <node label="RANBP5 RANBP6" id="-34">
    <att type="list" name="cytoscape.alias.list">
      <att type="string" name="cytoscape.alias.list" value="RANBP5 RANBP6"/>
    </att>
    <att type="string" name="canonicalName" value="RANBP5 RANBP6"/>
    <att type="string" name="Column 1" value="RANBP5 RANBP6"/>
    <att type="integer" name="cancer_related" value="1"/>
    <graphics type="TRIANGLE" h="40.0" w="40.0" x="1133.3721923828125" y="2350.296142578125" fill="#ff0000" width="1" outline="#000000"/>
  </node>
  <node label="TNPO2 TNPO1" id="-33">
    <att type="list" name="cytoscape.alias.list">
      <att type="string" name="cytoscape.alias.list" value="TNPO2 TNPO1"/>
    </att>
    <att type="string" name="canonicalName" value="TNPO2 TNPO1"/>
    <att type="string" name="Column 1" value="TNPO2 TNPO1"/>
    <att type="integer" name="cancer_related" value="1"/>
    <graphics type="TRIANGLE" h="40.0" w="40.0" x="1215.6722412109375" y="2350.296142578125" fill="#ff0000" width="1" outline="#000000"/>
  </node>
  <node label="DDX6" id="-32">
    <att type="list" name="cytoscape.alias.list">
      <att type="string" name="cytoscape.alias.list" value="DDX6"/>
    </att>
    <att type="string" name="canonicalName" value="DDX6"/>
    <att type="string" name="Column 1" value="DDX6"/>
    <att type="integer" name="cancer_related" value="1"/>
    <graphics type="TRIANGLE" h="40.0" w="40.0" x="1751.5" y="993.8099975585938" fill="#ff0000" width="1" outline="#000000"/>
  </node>
  <node label="CNOT1" id="-31">
    <att type="string" name="canonicalName" value="CNOT1"/>
    <graphics type="ELLIPSE" h="40.0" w="40.0" x="1717.533935546875" y="1050.9639892578125" fill="#66ffff" width="1" outline="#000000"/>
  </node>
  <node label="DDX19B DDX25 DDX19A" id="-30">
    <att type="string" name="canonicalName" value="DDX19B DDX25 DDX19A"/>
    <graphics type="ELLIPSE" h="40.0" w="40.0" x="1786.118896484375" y="901.3352661132812" fill="#66ffff" width="1" outline="#000000"/>
  </node>
  <node label="P11388-2 TOP2B" id="-29">
    <att type="list" name="cytoscape.alias.list">
      <att type="string" name="cytoscape.alias.list" value="P11388-2 TOP2B"/>
    </att>
    <att type="string" name="canonicalName" value="P11388-2 TOP2B"/>
    <att type="string" name="Column 1" value="P11388-2 TOP2B"/>
    <att type="integer" name="cancer_related" value="1"/>
    <graphics type="TRIANGLE" h="40.0" w="40.0" x="1305.4495849609375" y="1266.6405029296875" fill="#ff0000" width="1" outline="#000000"/>
  </node>
  <node label="TAF1 TAF1L" id="-28">
    <att type="list" name="cytoscape.alias.list">
      <att type="string" name="cytoscape.alias.list" value="TAF1 TAF1L"/>
    </att>
    <att type="string" name="canonicalName" value="TAF1 TAF1L"/>
    <att type="string" name="Column 1" value="TAF1 TAF1L"/>
    <att type="integer" name="cancer_related" value="1"/>
    <graphics type="TRIANGLE" h="40.0" w="40.0" x="1789.0" y="1047.0" fill="#ff0000" width="1" outline="#000000"/>
  </node>
  <node label="TBP TBPL2" id="-27">
    <att type="string" name="canonicalName" value="TBP TBPL2"/>
    <graphics type="ELLIPSE" h="40.0" w="40.0" x="1857.6683349609375" y="1071.076904296875" fill="#66ffff" width="1" outline="#000000"/>
  </node>
  <node label="CNOT3" id="-26">
    <att type="string" name="canonicalName" value="CNOT3"/>
    <graphics type="ELLIPSE" h="40.0" w="40.0" x="1789.104248046875" y="964.7000732421875" fill="#66ffff" width="1" outline="#000000"/>
  </node>
  <node label="CNOT2" id="-25">
    <att type="string" name="canonicalName" value="CNOT2"/>
    <graphics type="ELLIPSE" h="40.0" w="40.0" x="1844.365478515625" y="1125.380615234375" fill="#66ffff" width="1" outline="#000000"/>
  </node>
  <node label="TAF12" id="-24">
    <att type="string" name="canonicalName" value="TAF12"/>
    <graphics type="ELLIPSE" h="40.0" w="40.0" x="2010.680419921875" y="709.7140502929688" fill="#66ffff" width="1" outline="#000000"/>
  </node>
  <node label="TIA1 TIAL1" id="-23">
    <att type="string" name="canonicalName" value="TIA1 TIAL1"/>
    <graphics type="ELLIPSE" h="40.0" w="40.0" x="1054.879638671875" y="1225.830078125" fill="#66ffff" width="1" outline="#000000"/>
  </node>
  <node label="RPL24 Q5T8W0" id="-22">
    <att type="string" name="canonicalName" value="RPL24 Q5T8W0"/>
    <graphics type="ELLIPSE" h="40.0" w="40.0" x="1214.299072265625" y="1184.8656005859375" fill="#66ffff" width="1" outline="#000000"/>
  </node>
  <node label="THOC2" id="-21">
    <att type="string" name="canonicalName" value="THOC2"/>
    <graphics type="ELLIPSE" h="40.0" w="40.0" x="1355.77587890625" y="2003.049072265625" fill="#66ffff" width="1" outline="#000000"/>
  </node>
  <node label="CDC16" id="-20">
    <att type="string" name="canonicalName" value="CDC16"/>
    <graphics type="ELLIPSE" h="40.0" w="40.0" x="1735.7781982421875" y="563.8291625976562" fill="#66ffff" width="1" outline="#000000"/>
  </node>
  <node label="Q9HAV2 HSF1" id="-19">
    <att type="string" name="canonicalName" value="Q9HAV2 HSF1"/>
    <graphics type="ELLIPSE" h="40.0" w="40.0" x="1713.3743896484375" y="503.5" fill="#66ffff" width="1" outline="#000000"/>
  </node>
  <node label="ANAPC10" id="-18">
    <att type="string" name="canonicalName" value="ANAPC10"/>
    <graphics type="ELLIPSE" h="40.0" w="40.0" x="1785.6636962890625" y="601.4217529296875" fill="#66ffff" width="1" outline="#000000"/>
  </node>
  <node label="CDC23" id="-17">
    <att type="string" name="canonicalName" value="CDC23"/>
    <graphics type="ELLIPSE" h="40.0" w="40.0" x="1726.63134765625" y="442.45892333984375" fill="#66ffff" width="1" outline="#000000"/>
  </node>
  <node label="IMPA1" id="-16">
    <att type="list" name="cytoscape.alias.list">
      <att type="string" name="cytoscape.alias.list" value="IMPA1"/>
    </att>
    <att type="string" name="canonicalName" value="IMPA1"/>
    <att type="string" name="Column 1" value="IMPA1"/>
    <att type="integer" name="cancer_related" value="1"/>
    <graphics type="TRIANGLE" h="40.0" w="40.0" x="899.8720703125" y="2370.296142578125" fill="#ff0000" width="1" outline="#000000"/>
  </node>
  <node label="TRSPAP1" id="-15">
    <att type="string" name="canonicalName" value="TRSPAP1"/>
    <graphics type="ELLIPSE" h="40.0" w="40.0" x="1513.184326171875" y="1775.6058349609375" fill="#66ffff" width="1" outline="#000000"/>
  </node>
  <node label="DKC1" id="-14">
    <att type="string" name="canonicalName" value="DKC1"/>
    <graphics type="ELLIPSE" h="40.0" w="40.0" x="1569.6641845703125" y="1751.437744140625" fill="#66ffff" width="1" outline="#000000"/>
  </node>
  <node label="SNRPD3" id="-13">
    <att type="string" name="canonicalName" value="SNRPD3"/>
    <graphics type="ELLIPSE" h="40.0" w="40.0" x="1554.838134765625" y="1870.755615234375" fill="#66ffff" width="1" outline="#000000"/>
  </node>
  <node label="POLR3A" id="-12">
    <att type="string" name="canonicalName" value="POLR3A"/>
    <graphics type="ELLIPSE" h="40.0" w="40.0" x="1652.3177490234375" y="1832.367431640625" fill="#66ffff" width="1" outline="#000000"/>
  </node>
  <node label="NOL5" id="-11">
    <att type="string" name="canonicalName" value="NOL5"/>
    <graphics type="ELLIPSE" h="40.0" w="40.0" x="1624.8167724609375" y="1885.0970458984375" fill="#66ffff" width="1" outline="#000000"/>
  </node>
  <node label="SF1" id="-10">
    <att type="list" name="cytoscape.alias.list">
      <att type="string" name="cytoscape.alias.list" value="SF1"/>
    </att>
    <att type="string" name="canonicalName" value="SF1"/>
    <att type="string" name="Column 1" value="SF1"/>
    <att type="integer" name="cancer_related" value="1"/>
    <graphics type="TRIANGLE" h="40.0" w="40.0" x="975.3720703125" y="2350.296142578125" fill="#ff0000" width="1" outline="#000000"/>
  </node>
  <node label="UPF1" id="-9">
    <att type="string" name="canonicalName" value="UPF1"/>
    <graphics type="ELLIPSE" h="40.0" w="40.0" x="1057.672119140625" y="2350.296142578125" fill="#66ffff" width="1" outline="#000000"/>
  </node>
  <node label="SLC25A5" id="-8">
    <att type="string" name="canonicalName" value="SLC25A5"/>
    <graphics type="ELLIPSE" h="40.0" w="40.0" x="2073.81396484375" y="863.3632202148438" fill="#66ffff" width="1" outline="#000000"/>
  </node>
  <node label="APEX2" id="-7">
    <att type="string" name="canonicalName" value="APEX2"/>
    <graphics type="ELLIPSE" h="40.0" w="40.0" x="421.018310546875" y="1037.17236328125" fill="#66ffff" width="1" outline="#000000"/>
  </node>
  <node label="BRD8" id="-6">
    <att type="string" name="canonicalName" value="BRD8"/>
    <graphics type="ELLIPSE" h="40.0" w="40.0" x="1255.38916015625" y="2132.79833984375" fill="#66ffff" width="1" outline="#000000"/>
  </node>
  <node label="NAP1L1" id="-5">
    <att type="string" name="canonicalName" value="NAP1L1"/>
    <graphics type="ELLIPSE" h="40.0" w="40.0" x="1219.618408203125" y="2106.97998046875" fill="#66ffff" width="1" outline="#000000"/>
  </node>
  <node label="H3F3B" id="-4">
    <att type="string" name="canonicalName" value="H3F3B"/>
    <graphics type="ELLIPSE" h="40.0" w="40.0" x="1290.404052734375" y="2104.192138671875" fill="#66ffff" width="1" outline="#000000"/>
  </node>
  <node label="ERCC1" id="-3">
    <att type="string" name="canonicalName" value="ERCC1"/>
    <graphics type="ELLIPSE" h="40.0" w="40.0" x="645.5480346679688" y="927.3492431640625" fill="#66ffff" width="1" outline="#000000"/>
  </node>
  <node label="PICALM SNAP91" id="-2">
    <att type="list" name="cytoscape.alias.list">
      <att type="string" name="cytoscape.alias.list" value="PICALM SNAP91"/>
    </att>
    <att type="string" name="canonicalName" value="PICALM SNAP91"/>
    <att type="string" name="Column 1" value="PICALM SNAP91"/>
    <att type="integer" name="cancer_related" value="1"/>
    <graphics type="TRIANGLE" h="40.0" w="40.0" x="2094.41162109375" y="1631.074462890625" fill="#ff0000" width="1" outline="#000000"/>
  </node>
  <node label="PICALM" id="-1">
    <att type="list" name="cytoscape.alias.list">
      <att type="string" name="cytoscape.alias.list" value="PICALM"/>
    </att>
    <att type="string" name="canonicalName" value="PICALM"/>
    <att type="string" name="Column 1" value="PICALM"/>
    <att type="integer" name="cancer_related" value="1"/>
    <graphics type="TRIANGLE" h="40.0" w="40.0" x="2120.76513671875" y="1590.7298583984375" fill="#ff0000" width="1" outline="#000000"/>
  </node>
  <edge label="WDR5 WDR5B (pp) IKBKAP" source="-411" target="-410">
    <att type="string" name="canonicalName" value="WDR5 WDR5B (pp) IKBKAP"/>
    <att type="string" name="interaction" value="pp"/>
    <graphics width="1" fill="#000000"/>
  </edge>
  <edge label="IKBKAP (pp) RNF40" source="-410" target="-281">
    <att type="string" name="canonicalName" value="IKBKAP (pp) RNF40"/>
    <att type="string" name="interaction" value="pp"/>
    <graphics width="1" fill="#000000"/>
  </edge>
  <edge label="IKBKAP (pp) SUPT3H" source="-410" target="-377">
    <att type="string" name="canonicalName" value="IKBKAP (pp) SUPT3H"/>
    <att type="string" name="interaction" value="pp"/>
    <graphics width="1" fill="#000000"/>
  </edge>
  <edge label="IKBKAP (pp) BRD8" source="-410" target="-6">
    <att type="string" name="canonicalName" value="IKBKAP (pp) BRD8"/>
    <att type="string" name="interaction" value="pp"/>
    <graphics width="1" fill="#000000"/>
  </edge>
  <edge label="IKBKAP (pp) SIN3A SIN3B" source="-410" target="-375">
    <att type="string" name="canonicalName" value="IKBKAP (pp) SIN3A SIN3B"/>
    <att type="string" name="interaction" value="pp"/>
    <graphics width="1" fill="#000000"/>
  </edge>
  <edge label="IKBKAP (pp) NAP1L1" source="-410" target="-5">
    <att type="string" name="canonicalName" value="IKBKAP (pp) NAP1L1"/>
    <att type="string" name="interaction" value="pp"/>
    <graphics width="1" fill="#000000"/>
  </edge>
  <edge label="IKBKAP (pp) H3F3B" source="-410" target="-4">
    <att type="string" name="canonicalName" value="IKBKAP (pp) H3F3B"/>
    <att type="string" name="interaction" value="pp"/>
    <graphics width="1" fill="#000000"/>
  </edge>
  <edge label="RAD52 (pp) PCNA" source="-409" target="-408">
    <att type="string" name="canonicalName" value="RAD52 (pp) PCNA"/>
    <att type="string" name="interaction" value="pp"/>
    <graphics width="1" fill="#000000"/>
  </edge>
  <edge label="RAD52 (pp) PPP6C" source="-409" target="-407">
    <att type="string" name="canonicalName" value="RAD52 (pp) PPP6C"/>
    <att type="string" name="interaction" value="pp"/>
    <graphics width="1" fill="#000000"/>
  </edge>
  <edge label="PCNA (pp) RAD18" source="-408" target="-327">
    <att type="string" name="canonicalName" value="PCNA (pp) RAD18"/>
    <att type="string" name="interaction" value="pp"/>
    <graphics width="1" fill="#000000"/>
  </edge>
  <edge label="PCNA (pp) XRCC3" source="-408" target="-124">
    <att type="string" name="canonicalName" value="PCNA (pp) XRCC3"/>
    <att type="string" name="interaction" value="pp"/>
    <graphics width="1" fill="#000000"/>
  </edge>
  <edge label="PCNA (pp) WRNIP1" source="-408" target="-184">
    <att type="string" name="canonicalName" value="PCNA (pp) WRNIP1"/>
    <att type="string" name="interaction" value="pp"/>
    <graphics width="1" fill="#000000"/>
  </edge>
  <edge label="PCNA (pp) RAD50" source="-408" target="-390">
    <att type="string" name="canonicalName" value="PCNA (pp) RAD50"/>
    <att type="string" name="interaction" value="pp"/>
    <graphics width="1" fill="#000000"/>
  </edge>
  <edge label="PPP6C (pp) UBE2B" source="-407" target="-382">
    <att type="string" name="canonicalName" value="PPP6C (pp) UBE2B"/>
    <att type="string" name="interaction" value="pp"/>
    <graphics width="1" fill="#000000"/>
  </edge>
  <edge label="PPP6C (pp) PSMB2" source="-407" target="-83">
    <att type="string" name="canonicalName" value="PPP6C (pp) PSMB2"/>
    <att type="string" name="interaction" value="pp"/>
    <graphics width="1" fill="#000000"/>
  </edge>
  <edge label="FBL ENSP00000339522 (pp) ERCC2" source="-406" target="-405">
    <att type="string" name="canonicalName" value="FBL ENSP00000339522 (pp) ERCC2"/>
    <att type="string" name="interaction" value="pp"/>
    <graphics width="1" fill="#000000"/>
  </edge>
  <edge label="FBL ENSP00000339522 (pp) EXOC2" source="-406" target="-404">
    <att type="string" name="canonicalName" value="FBL ENSP00000339522 (pp) EXOC2"/>
    <att type="string" name="interaction" value="pp"/>
    <graphics width="1" fill="#000000"/>
  </edge>
  <edge label="ERCC2 (pp) RAD52" source="-405" target="-409">
    <att type="string" name="canonicalName" value="ERCC2 (pp) RAD52"/>
    <att type="string" name="interaction" value="pp"/>
    <graphics width="1" fill="#000000"/>
  </edge>
  <edge label="ERCC2 (pp) RAD50" source="-405" target="-390">
    <att type="string" name="canonicalName" value="ERCC2 (pp) RAD50"/>
    <att type="string" name="interaction" value="pp"/>
    <graphics width="1" fill="#000000"/>
  </edge>
  <edge label="ERCC2 (pp) ERCC3" source="-405" target="-177">
    <att type="string" name="canonicalName" value="ERCC2 (pp) ERCC3"/>
    <att type="string" name="interaction" value="pp"/>
    <graphics width="1" fill="#000000"/>
  </edge>
  <edge label="EXOC2 (pp) STXBP1S TXBP2 STXBP3" source="-404" target="-237">
    <att type="string" name="canonicalName" value="EXOC2 (pp) STXBP1S TXBP2 STXBP3"/>
    <att type="string" name="interaction" value="pp"/>
    <graphics width="1" fill="#000000"/>
  </edge>
  <edge label="EXOC2 (pp) CDC42" source="-404" target="-252">
    <att type="string" name="canonicalName" value="EXOC2 (pp) CDC42"/>
    <att type="string" name="interaction" value="pp"/>
    <graphics width="1" fill="#000000"/>
  </edge>
  <edge label="EXOC2 (pp) RAB1C" source="-404" target="-318">
    <att type="string" name="canonicalName" value="EXOC2 (pp) RAB1C"/>
    <att type="string" name="interaction" value="pp"/>
    <graphics width="1" fill="#000000"/>
  </edge>
  <edge label="EXOC2 (pp) GDI1" source="-404" target="-137">
    <att type="string" name="canonicalName" value="EXOC2 (pp) GDI1"/>
    <att type="string" name="interaction" value="pp"/>
    <graphics width="1" fill="#000000"/>
  </edge>
  <edge label="PFDN4 (pp) GCK" source="-403" target="-402">
    <att type="string" name="canonicalName" value="PFDN4 (pp) GCK"/>
    <att type="string" name="interaction" value="pp"/>
    <graphics width="1" fill="#000000"/>
  </edge>
  <edge label="PFDN4 (pp) PIP5K3" source="-403" target="-401">
    <att type="string" name="canonicalName" value="PFDN4 (pp) PIP5K3"/>
    <att type="string" name="interaction" value="pp"/>
    <graphics width="1" fill="#000000"/>
  </edge>
  <edge label="PFDN4 (pp) BUB1 BUB1B" source="-403" target="-400">
    <att type="string" name="canonicalName" value="PFDN4 (pp) BUB1 BUB1B"/>
    <att type="string" name="interaction" value="pp"/>
    <graphics width="1" fill="#000000"/>
  </edge>
  <edge label="PFDN4 (pp) GAK" source="-403" target="-399">
    <att type="string" name="canonicalName" value="PFDN4 (pp) GAK"/>
    <att type="string" name="interaction" value="pp"/>
    <graphics width="1" fill="#000000"/>
  </edge>
  <edge label="PFDN4 (pp) NFYC" source="-403" target="-398">
    <att type="string" name="canonicalName" value="PFDN4 (pp) NFYC"/>
    <att type="string" name="interaction" value="pp"/>
    <graphics width="1" fill="#000000"/>
  </edge>
  <edge label="PFDN4 (pp) VAC14" source="-403" target="-397">
    <att type="string" name="canonicalName" value="PFDN4 (pp) VAC14"/>
    <att type="string" name="interaction" value="pp"/>
    <graphics width="1" fill="#000000"/>
  </edge>
  <edge label="BUB1 BUB1B (pp) MAPRE1" source="-400" target="-207">
    <att type="string" name="canonicalName" value="BUB1 BUB1B (pp) MAPRE1"/>
    <att type="string" name="interaction" value="pp"/>
    <graphics width="1" fill="#000000"/>
  </edge>
  <edge label="GAK (pp) HIP1" source="-399" target="-380">
    <att type="string" name="canonicalName" value="GAK (pp) HIP1"/>
    <att type="string" name="interaction" value="pp"/>
    <graphics width="1" fill="#000000"/>
  </edge>
  <edge label="H2AFV (pp) NCBP2 NCBP2L" source="-396" target="-395">
    <att type="string" name="canonicalName" value="H2AFV (pp) NCBP2 NCBP2L"/>
    <att type="string" name="interaction" value="pp"/>
    <graphics width="1" fill="#000000"/>
  </edge>
  <edge label="NCBP2 NCBP2L (pp) TRSPAP1" source="-395" target="-15">
    <att type="string" name="canonicalName" value="NCBP2 NCBP2L (pp) TRSPAP1"/>
    <att type="string" name="interaction" value="pp"/>
    <graphics width="1" fill="#000000"/>
  </edge>
  <edge label="NCBP2 NCBP2L (pp) DKC1" source="-395" target="-14">
    <att type="string" name="canonicalName" value="NCBP2 NCBP2L (pp) DKC1"/>
    <att type="string" name="interaction" value="pp"/>
    <graphics width="1" fill="#000000"/>
  </edge>
  <edge label="NCBP2 NCBP2L (pp) CAP1 CAP2" source="-395" target="-112">
    <att type="string" name="canonicalName" value="NCBP2 NCBP2L (pp) CAP1 CAP2"/>
    <att type="string" name="interaction" value="pp"/>
    <graphics width="1" fill="#000000"/>
  </edge>
  <edge label="NCBP2 NCBP2L (pp) SNRPD3" source="-395" target="-13">
    <att type="string" name="canonicalName" value="NCBP2 NCBP2L (pp) SNRPD3"/>
    <att type="string" name="interaction" value="pp"/>
    <graphics width="1" fill="#000000"/>
  </edge>
  <edge label="NCBP2 NCBP2L (pp) POLR3A" source="-395" target="-12">
    <att type="string" name="canonicalName" value="NCBP2 NCBP2L (pp) POLR3A"/>
    <att type="string" name="interaction" value="pp"/>
    <graphics width="1" fill="#000000"/>
  </edge>
  <edge label="NCBP2 NCBP2L (pp) NOL5" source="-395" target="-11">
    <att type="string" name="canonicalName" value="NCBP2 NCBP2L (pp) NOL5"/>
    <att type="string" name="interaction" value="pp"/>
    <graphics width="1" fill="#000000"/>
  </edge>
  <edge label="SUGT1 (pp) CUL1" source="-394" target="-393">
    <att type="string" name="canonicalName" value="SUGT1 (pp) CUL1"/>
    <att type="string" name="interaction" value="pp"/>
    <graphics width="1" fill="#000000"/>
  </edge>
  <edge label="CUL1 (pp) RBX1" source="-393" target="-85">
    <att type="string" name="canonicalName" value="CUL1 (pp) RBX1"/>
    <att type="string" name="interaction" value="pp"/>
    <graphics width="1" fill="#000000"/>
  </edge>
  <edge label="CUL1 (pp) SKP1A" source="-393" target="-138">
    <att type="string" name="canonicalName" value="CUL1 (pp) SKP1A"/>
    <att type="string" name="interaction" value="pp"/>
    <graphics width="1" fill="#000000"/>
  </edge>
  <edge label="CUL1 (pp) DCUN1D1" source="-393" target="-84">
    <att type="string" name="canonicalName" value="CUL1 (pp) DCUN1D1"/>
    <att type="string" name="interaction" value="pp"/>
    <graphics width="1" fill="#000000"/>
  </edge>
  <edge label="NP_076999.1 (pp) BUB1 BUB1B" source="-392" target="-400">
    <att type="string" name="canonicalName" value="NP_076999.1 (pp) BUB1 BUB1B"/>
    <att type="string" name="interaction" value="pp"/>
    <graphics width="1" fill="#000000"/>
  </edge>
  <edge label="NP_076999.1 (pp) MRE11A" source="-392" target="-391">
    <att type="string" name="canonicalName" value="NP_076999.1 (pp) MRE11A"/>
    <att type="string" name="interaction" value="pp"/>
    <graphics width="1" fill="#000000"/>
  </edge>
  <edge label="NP_076999.1 (pp) RAD50" source="-392" target="-390">
    <att type="string" name="canonicalName" value="NP_076999.1 (pp) RAD50"/>
    <att type="string" name="interaction" value="pp"/>
    <graphics width="1" fill="#000000"/>
  </edge>
  <edge label="NP_076999.1 (pp) BLM" source="-392" target="-389">
    <att type="string" name="canonicalName" value="NP_076999.1 (pp) BLM"/>
    <att type="string" name="interaction" value="pp"/>
    <graphics width="1" fill="#000000"/>
  </edge>
  <edge label="MRE11A (pp) SOD1" source="-391" target="-133">
    <att type="string" name="canonicalName" value="MRE11A (pp) SOD1"/>
    <att type="string" name="interaction" value="pp"/>
    <graphics width="1" fill="#000000"/>
  </edge>
  <edge label="MRE11A (pp) RRM2 RRM2B" source="-391" target="-121">
    <att type="string" name="canonicalName" value="MRE11A (pp) RRM2 RRM2B"/>
    <att type="string" name="interaction" value="pp"/>
    <graphics width="1" fill="#000000"/>
  </edge>
  <edge label="MRE11A (pp) RAD50" source="-391" target="-390">
    <att type="string" name="canonicalName" value="MRE11A (pp) RAD50"/>
    <att type="string" name="interaction" value="pp"/>
    <graphics width="1" fill="#000000"/>
  </edge>
  <edge label="MRE11A (pp) FEN1" source="-391" target="-205">
    <att type="string" name="canonicalName" value="MRE11A (pp) FEN1"/>
    <att type="string" name="interaction" value="pp"/>
    <graphics width="1" fill="#000000"/>
  </edge>
  <edge label="RAD50 (pp) RRM2 RRM2B" source="-390" target="-121">
    <att type="string" name="canonicalName" value="RAD50 (pp) RRM2 RRM2B"/>
    <att type="string" name="interaction" value="pp"/>
    <graphics width="1" fill="#000000"/>
  </edge>
  <edge label="RAD50 (pp) SOD1" source="-390" target="-133">
    <att type="string" name="canonicalName" value="RAD50 (pp) SOD1"/>
    <att type="string" name="interaction" value="pp"/>
    <graphics width="1" fill="#000000"/>
  </edge>
  <edge label="RAD50 (pp) CCS" source="-390" target="-331">
    <att type="string" name="canonicalName" value="RAD50 (pp) CCS"/>
    <att type="string" name="interaction" value="pp"/>
    <graphics width="1" fill="#000000"/>
  </edge>
  <edge label="RAD50 (pp) CCNB2" source="-390" target="-155">
    <att type="string" name="canonicalName" value="RAD50 (pp) CCNB2"/>
    <att type="string" name="interaction" value="pp"/>
    <graphics width="1" fill="#000000"/>
  </edge>
  <edge label="RAD50 (pp) USP14" source="-390" target="-120">
    <att type="string" name="canonicalName" value="RAD50 (pp) USP14"/>
    <att type="string" name="interaction" value="pp"/>
    <graphics width="1" fill="#000000"/>
  </edge>
  <edge label="RAD50 (pp) ASF1A ASF1B" source="-390" target="-249">
    <att type="string" name="canonicalName" value="RAD50 (pp) ASF1A ASF1B"/>
    <att type="string" name="interaction" value="pp"/>
    <graphics width="1" fill="#000000"/>
  </edge>
  <edge label="RAD50 (pp) TUSC4" source="-390" target="-126">
    <att type="string" name="canonicalName" value="RAD50 (pp) TUSC4"/>
    <att type="string" name="interaction" value="pp"/>
    <graphics width="1" fill="#000000"/>
  </edge>
  <edge label="RAD50 (pp) MAPRE1" source="-390" target="-207">
    <att type="string" name="canonicalName" value="RAD50 (pp) MAPRE1"/>
    <att type="string" name="interaction" value="pp"/>
    <graphics width="1" fill="#000000"/>
  </edge>
  <edge label="RAD50 (pp) WDR5 WDR5B" source="-390" target="-411">
    <att type="string" name="canonicalName" value="RAD50 (pp) WDR5 WDR5B"/>
    <att type="string" name="interaction" value="pp"/>
    <graphics width="1" fill="#000000"/>
  </edge>
  <edge label="RAD50 (pp) RNF40" source="-390" target="-281">
    <att type="string" name="canonicalName" value="RAD50 (pp) RNF40"/>
    <att type="string" name="interaction" value="pp"/>
    <graphics width="1" fill="#000000"/>
  </edge>
  <edge label="RAD50 (pp) RFC4" source="-390" target="-234">
    <att type="string" name="canonicalName" value="RAD50 (pp) RFC4"/>
    <att type="string" name="interaction" value="pp"/>
    <graphics width="1" fill="#000000"/>
  </edge>
  <edge label="RAD50 (pp) ATG16L1" source="-390" target="-218">
    <att type="string" name="canonicalName" value="RAD50 (pp) ATG16L1"/>
    <att type="string" name="interaction" value="pp"/>
    <graphics width="1" fill="#000000"/>
  </edge>
  <edge label="RAD50 (pp) LIG1" source="-390" target="-119">
    <att type="string" name="canonicalName" value="RAD50 (pp) LIG1"/>
    <att type="string" name="interaction" value="pp"/>
    <graphics width="1" fill="#000000"/>
  </edge>
  <edge label="RAD50 (pp) SSRP1" source="-390" target="-118">
    <att type="string" name="canonicalName" value="RAD50 (pp) SSRP1"/>
    <att type="string" name="interaction" value="pp"/>
    <graphics width="1" fill="#000000"/>
  </edge>
  <edge label="RAD50 (pp) CDC45L" source="-390" target="-356">
    <att type="string" name="canonicalName" value="RAD50 (pp) CDC45L"/>
    <att type="string" name="interaction" value="pp"/>
    <graphics width="1" fill="#000000"/>
  </edge>
  <edge label="BLM (pp) CCS" source="-389" target="-331">
    <att type="string" name="canonicalName" value="BLM (pp) CCS"/>
    <att type="string" name="interaction" value="pp"/>
    <graphics width="1" fill="#000000"/>
  </edge>
  <edge label="BLM (pp) SOD1" source="-389" target="-133">
    <att type="string" name="canonicalName" value="BLM (pp) SOD1"/>
    <att type="string" name="interaction" value="pp"/>
    <graphics width="1" fill="#000000"/>
  </edge>
  <edge label="BLM (pp) TERT" source="-389" target="-321">
    <att type="string" name="canonicalName" value="BLM (pp) TERT"/>
    <att type="string" name="interaction" value="pp"/>
    <graphics width="1" fill="#000000"/>
  </edge>
  <edge label="BLM (pp) TIA1 TIAL1" source="-389" target="-23">
    <att type="string" name="canonicalName" value="BLM (pp) TIA1 TIAL1"/>
    <att type="string" name="interaction" value="pp"/>
    <graphics width="1" fill="#000000"/>
  </edge>
  <edge label="BLM (pp) RPL24 Q5T8W0" source="-389" target="-22">
    <att type="string" name="canonicalName" value="BLM (pp) RPL24 Q5T8W0"/>
    <att type="string" name="interaction" value="pp"/>
    <graphics width="1" fill="#000000"/>
  </edge>
  <edge label="BLM (pp) RRM1" source="-389" target="-260">
    <att type="string" name="canonicalName" value="BLM (pp) RRM1"/>
    <att type="string" name="interaction" value="pp"/>
    <graphics width="1" fill="#000000"/>
  </edge>
  <edge label="BLM (pp) WRNIP1" source="-389" target="-184">
    <att type="string" name="canonicalName" value="BLM (pp) WRNIP1"/>
    <att type="string" name="interaction" value="pp"/>
    <graphics width="1" fill="#000000"/>
  </edge>
  <edge label="BLM (pp) POLD3" source="-389" target="-185">
    <att type="string" name="canonicalName" value="BLM (pp) POLD3"/>
    <att type="string" name="interaction" value="pp"/>
    <graphics width="1" fill="#000000"/>
  </edge>
  <edge label="BLM (pp) ASF1A ASF1B" source="-389" target="-249">
    <att type="string" name="canonicalName" value="BLM (pp) ASF1A ASF1B"/>
    <att type="string" name="interaction" value="pp"/>
    <graphics width="1" fill="#000000"/>
  </edge>
  <edge label="BLM (pp) RAD50" source="-389" target="-390">
    <att type="string" name="canonicalName" value="BLM (pp) RAD50"/>
    <att type="string" name="interaction" value="pp"/>
    <graphics width="1" fill="#000000"/>
  </edge>
  <edge label="NP_775269.1 (pp) PCNA" source="-388" target="-408">
    <att type="string" name="canonicalName" value="NP_775269.1 (pp) PCNA"/>
    <att type="string" name="interaction" value="pp"/>
    <graphics width="1" fill="#000000"/>
  </edge>
  <edge label="SLC25A5 SLC25A4 (pp) PLS3 LCP1 PLS1" source="-387" target="-386">
    <att type="string" name="canonicalName" value="SLC25A5 SLC25A4 (pp) PLS3 LCP1 PLS1"/>
    <att type="string" name="interaction" value="pp"/>
    <graphics width="1" fill="#000000"/>
  </edge>
  <edge label="PLS3 LCP1 PLS1 (pp) CAPZA1" source="-386" target="-144">
    <att type="string" name="canonicalName" value="PLS3 LCP1 PLS1 (pp) CAPZA1"/>
    <att type="string" name="interaction" value="pp"/>
    <graphics width="1" fill="#000000"/>
  </edge>
  <edge label="PLS3 LCP1 PLS1 (pp) CAPZB" source="-386" target="-145">
    <att type="string" name="canonicalName" value="PLS3 LCP1 PLS1 (pp) CAPZB"/>
    <att type="string" name="interaction" value="pp"/>
    <graphics width="1" fill="#000000"/>
  </edge>
  <edge label="CDC14A CDC14C (pp) POLE" source="-385" target="-384">
    <att type="string" name="canonicalName" value="CDC14A CDC14C (pp) POLE"/>
    <att type="string" name="interaction" value="pp"/>
    <graphics width="1" fill="#000000"/>
  </edge>
  <edge label="CDC14A CDC14C (pp) FZR1" source="-385" target="-383">
    <att type="string" name="canonicalName" value="CDC14A CDC14C (pp) FZR1"/>
    <att type="string" name="interaction" value="pp"/>
    <graphics width="1" fill="#000000"/>
  </edge>
  <edge label="POLE (pp) PAPD5" source="-384" target="-336">
    <att type="string" name="canonicalName" value="POLE (pp) PAPD5"/>
    <att type="string" name="interaction" value="pp"/>
    <graphics width="1" fill="#000000"/>
  </edge>
  <edge label="POLE (pp) POLD1" source="-384" target="-266">
    <att type="string" name="canonicalName" value="POLE (pp) POLD1"/>
    <att type="string" name="interaction" value="pp"/>
    <graphics width="1" fill="#000000"/>
  </edge>
  <edge label="POLE (pp) POLE2" source="-384" target="-68">
    <att type="string" name="canonicalName" value="POLE (pp) POLE2"/>
    <att type="string" name="interaction" value="pp"/>
    <graphics width="1" fill="#000000"/>
  </edge>
  <edge label="UBE2B (pp) LPIN2 LPIN3" source="-382" target="-381">
    <att type="string" name="canonicalName" value="UBE2B (pp) LPIN2 LPIN3"/>
    <att type="string" name="interaction" value="pp"/>
    <graphics width="1" fill="#000000"/>
  </edge>
  <edge label="UBE2B (pp) HIP1" source="-382" target="-380">
    <att type="string" name="canonicalName" value="UBE2B (pp) HIP1"/>
    <att type="string" name="interaction" value="pp"/>
    <graphics width="1" fill="#000000"/>
  </edge>
  <edge label="UBE2B (pp) PLS3 LCP1 PLS1" source="-382" target="-386">
    <att type="string" name="canonicalName" value="UBE2B (pp) PLS3 LCP1 PLS1"/>
    <att type="string" name="interaction" value="pp"/>
    <graphics width="1" fill="#000000"/>
  </edge>
  <edge label="UBE2B (pp) ZRF1" source="-382" target="-379">
    <att type="string" name="canonicalName" value="UBE2B (pp) ZRF1"/>
    <att type="string" name="interaction" value="pp"/>
    <graphics width="1" fill="#000000"/>
  </edge>
  <edge label="UBE2B (pp) IKBKAP" source="-382" target="-410">
    <att type="string" name="canonicalName" value="UBE2B (pp) IKBKAP"/>
    <att type="string" name="interaction" value="pp"/>
    <graphics width="1" fill="#000000"/>
  </edge>
  <edge label="UBE2B (pp) PIP5K3" source="-382" target="-401">
    <att type="string" name="canonicalName" value="UBE2B (pp) PIP5K3"/>
    <att type="string" name="interaction" value="pp"/>
    <graphics width="1" fill="#000000"/>
  </edge>
  <edge label="UBE2B (pp) GMPS" source="-382" target="-378">
    <att type="string" name="canonicalName" value="UBE2B (pp) GMPS"/>
    <att type="string" name="interaction" value="pp"/>
    <graphics width="1" fill="#000000"/>
  </edge>
  <edge label="HIP1 (pp) VPS53" source="-380" target="-42">
    <att type="string" name="canonicalName" value="HIP1 (pp) VPS53"/>
    <att type="string" name="interaction" value="pp"/>
    <graphics width="1" fill="#000000"/>
  </edge>
  <edge label="HIP1 (pp) VPS54" source="-380" target="-41">
    <att type="string" name="canonicalName" value="HIP1 (pp) VPS54"/>
    <att type="string" name="interaction" value="pp"/>
    <graphics width="1" fill="#000000"/>
  </edge>
  <edge label="HIP1 (pp) VPS45" source="-380" target="-40">
    <att type="string" name="canonicalName" value="HIP1 (pp) VPS45"/>
    <att type="string" name="interaction" value="pp"/>
    <graphics width="1" fill="#000000"/>
  </edge>
  <edge label="HIP1 (pp) VPS52" source="-380" target="-39">
    <att type="string" name="canonicalName" value="HIP1 (pp) VPS52"/>
    <att type="string" name="interaction" value="pp"/>
    <graphics width="1" fill="#000000"/>
  </edge>
  <edge label="HIP1 (pp) PIK3C3" source="-380" target="-280">
    <att type="string" name="canonicalName" value="HIP1 (pp) PIK3C3"/>
    <att type="string" name="interaction" value="pp"/>
    <graphics width="1" fill="#000000"/>
  </edge>
  <edge label="HIP1 (pp) VPS35" source="-380" target="-38">
    <att type="string" name="canonicalName" value="HIP1 (pp) VPS35"/>
    <att type="string" name="interaction" value="pp"/>
    <graphics width="1" fill="#000000"/>
  </edge>
  <edge label="HIP1 (pp) VPS26B VPS26A" source="-380" target="-37">
    <att type="string" name="canonicalName" value="HIP1 (pp) VPS26B VPS26A"/>
    <att type="string" name="interaction" value="pp"/>
    <graphics width="1" fill="#000000"/>
  </edge>
  <edge label="HIP1 (pp) VPS33B VPS33A" source="-380" target="-116">
    <att type="string" name="canonicalName" value="HIP1 (pp) VPS33B VPS33A"/>
    <att type="string" name="interaction" value="pp"/>
    <graphics width="1" fill="#000000"/>
  </edge>
  <edge label="HIP1 (pp) VPS18" source="-380" target="-115">
    <att type="string" name="canonicalName" value="HIP1 (pp) VPS18"/>
    <att type="string" name="interaction" value="pp"/>
    <graphics width="1" fill="#000000"/>
  </edge>
  <edge label="HIP1 (pp) ZFYVE20" source="-380" target="-36">
    <att type="string" name="canonicalName" value="HIP1 (pp) ZFYVE20"/>
    <att type="string" name="interaction" value="pp"/>
    <graphics width="1" fill="#000000"/>
  </edge>
  <edge label="HIP1 (pp) PIK3R4" source="-380" target="-334">
    <att type="string" name="canonicalName" value="HIP1 (pp) PIK3R4"/>
    <att type="string" name="interaction" value="pp"/>
    <graphics width="1" fill="#000000"/>
  </edge>
  <edge label="HIP1 (pp) VPS16" source="-380" target="-114">
    <att type="string" name="canonicalName" value="HIP1 (pp) VPS16"/>
    <att type="string" name="interaction" value="pp"/>
    <graphics width="1" fill="#000000"/>
  </edge>
  <edge label="HIP1 (pp) DNM1" source="-380" target="-78">
    <att type="string" name="canonicalName" value="HIP1 (pp) DNM1"/>
    <att type="string" name="interaction" value="pp"/>
    <graphics width="1" fill="#000000"/>
  </edge>
  <edge label="HIP1 (pp) VPS11" source="-380" target="-113">
    <att type="string" name="canonicalName" value="HIP1 (pp) VPS11"/>
    <att type="string" name="interaction" value="pp"/>
    <graphics width="1" fill="#000000"/>
  </edge>
  <edge label="HIP1 (pp) ATP2C1 ATP2C2" source="-380" target="-35">
    <att type="string" name="canonicalName" value="HIP1 (pp) ATP2C1 ATP2C2"/>
    <att type="string" name="interaction" value="pp"/>
    <graphics width="1" fill="#000000"/>
  </edge>
  <edge label="HIP1 (pp) PLS3 LCP1 PLS1" source="-380" target="-386">
    <att type="string" name="canonicalName" value="HIP1 (pp) PLS3 LCP1 PLS1"/>
    <att type="string" name="interaction" value="pp"/>
    <graphics width="1" fill="#000000"/>
  </edge>
  <edge label="HIP1 (pp) DBNL" source="-380" target="-170">
    <att type="string" name="canonicalName" value="HIP1 (pp) DBNL"/>
    <att type="string" name="interaction" value="pp"/>
    <graphics width="1" fill="#000000"/>
  </edge>
  <edge label="SUPT3H (pp) CDC73" source="-377" target="-376">
    <att type="string" name="canonicalName" value="SUPT3H (pp) CDC73"/>
    <att type="string" name="interaction" value="pp"/>
    <graphics width="1" fill="#000000"/>
  </edge>
  <edge label="SUPT3H (pp) SIN3A SIN3B" source="-377" target="-375">
    <att type="string" name="canonicalName" value="SUPT3H (pp) SIN3A SIN3B"/>
    <att type="string" name="interaction" value="pp"/>
    <graphics width="1" fill="#000000"/>
  </edge>
  <edge label="CDC73 (pp) PDHB BCKDHB" source="-376" target="-67">
    <att type="string" name="canonicalName" value="CDC73 (pp) PDHB BCKDHB"/>
    <att type="string" name="interaction" value="pp"/>
    <graphics width="1" fill="#000000"/>
  </edge>
  <edge label="CDC73 (pp) CFDP1" source="-376" target="-129">
    <att type="string" name="canonicalName" value="CDC73 (pp) CFDP1"/>
    <att type="string" name="interaction" value="pp"/>
    <graphics width="1" fill="#000000"/>
  </edge>
  <edge label="CDC73 (pp) VPS8" source="-376" target="-66">
    <att type="string" name="canonicalName" value="CDC73 (pp) VPS8"/>
    <att type="string" name="interaction" value="pp"/>
    <graphics width="1" fill="#000000"/>
  </edge>
  <edge label="CDC73 (pp) TBL1XR1" source="-376" target="-65">
    <att type="string" name="canonicalName" value="CDC73 (pp) TBL1XR1"/>
    <att type="string" name="interaction" value="pp"/>
    <graphics width="1" fill="#000000"/>
  </edge>
  <edge label="CDC73 (pp) GGPS1" source="-376" target="-81">
    <att type="string" name="canonicalName" value="CDC73 (pp) GGPS1"/>
    <att type="string" name="interaction" value="pp"/>
    <graphics width="1" fill="#000000"/>
  </edge>
  <edge label="CDC73 (pp) PDE8B PDE4B" source="-376" target="-152">
    <att type="string" name="canonicalName" value="CDC73 (pp) PDE8B PDE4B"/>
    <att type="string" name="interaction" value="pp"/>
    <graphics width="1" fill="#000000"/>
  </edge>
  <edge label="CDC73 (pp) SART1" source="-376" target="-64">
    <att type="string" name="canonicalName" value="CDC73 (pp) SART1"/>
    <att type="string" name="interaction" value="pp"/>
    <graphics width="1" fill="#000000"/>
  </edge>
  <edge label="CDC73 (pp) USP25 USP28" source="-376" target="-63">
    <att type="string" name="canonicalName" value="CDC73 (pp) USP25 USP28"/>
    <att type="string" name="interaction" value="pp"/>
    <graphics width="1" fill="#000000"/>
  </edge>
  <edge label="CDC73 (pp) SLC25A40 SLC25A39" source="-376" target="-62">
    <att type="string" name="canonicalName" value="CDC73 (pp) SLC25A40 SLC25A39"/>
    <att type="string" name="interaction" value="pp"/>
    <graphics width="1" fill="#000000"/>
  </edge>
  <edge label="CDC73 (pp) CNOT6L" source="-376" target="-261">
    <att type="string" name="canonicalName" value="CDC73 (pp) CNOT6L"/>
    <att type="string" name="interaction" value="pp"/>
    <graphics width="1" fill="#000000"/>
  </edge>
  <edge label="CDC73 (pp) H2AFV" source="-376" target="-396">
    <att type="string" name="canonicalName" value="CDC73 (pp) H2AFV"/>
    <att type="string" name="interaction" value="pp"/>
    <graphics width="1" fill="#000000"/>
  </edge>
  <edge label="CDC73 (pp) SIN3A SIN3B" source="-376" target="-375">
    <att type="string" name="canonicalName" value="CDC73 (pp) SIN3A SIN3B"/>
    <att type="string" name="interaction" value="pp"/>
    <graphics width="1" fill="#000000"/>
  </edge>
  <edge label="CDC73 (pp) CCNC" source="-376" target="-61">
    <att type="string" name="canonicalName" value="CDC73 (pp) CCNC"/>
    <att type="string" name="interaction" value="pp"/>
    <graphics width="1" fill="#000000"/>
  </edge>
  <edge label="CDC73 (pp) RCE1" source="-376" target="-60">
    <att type="string" name="canonicalName" value="CDC73 (pp) RCE1"/>
    <att type="string" name="interaction" value="pp"/>
    <graphics width="1" fill="#000000"/>
  </edge>
  <edge label="CDC73 (pp) HIRA" source="-376" target="-159">
    <att type="string" name="canonicalName" value="CDC73 (pp) HIRA"/>
    <att type="string" name="interaction" value="pp"/>
    <graphics width="1" fill="#000000"/>
  </edge>
  <edge label="CDC73 (pp) EXOSC10" source="-376" target="-59">
    <att type="string" name="canonicalName" value="CDC73 (pp) EXOSC10"/>
    <att type="string" name="interaction" value="pp"/>
    <graphics width="1" fill="#000000"/>
  </edge>
  <edge label="CDC73 (pp) PCID2" source="-376" target="-292">
    <att type="string" name="canonicalName" value="CDC73 (pp) PCID2"/>
    <att type="string" name="interaction" value="pp"/>
    <graphics width="1" fill="#000000"/>
  </edge>
  <edge label="CDC73 (pp) LETM1" source="-376" target="-58">
    <att type="string" name="canonicalName" value="CDC73 (pp) LETM1"/>
    <att type="string" name="interaction" value="pp"/>
    <graphics width="1" fill="#000000"/>
  </edge>
  <edge label="CDC73 (pp) SLMO2" source="-376" target="-57">
    <att type="string" name="canonicalName" value="CDC73 (pp) SLMO2"/>
    <att type="string" name="interaction" value="pp"/>
    <graphics width="1" fill="#000000"/>
  </edge>
  <edge label="CDC73 (pp) ENSP00000309463" source="-376" target="-56">
    <att type="string" name="canonicalName" value="CDC73 (pp) ENSP00000309463"/>
    <att type="string" name="interaction" value="pp"/>
    <graphics width="1" fill="#000000"/>
  </edge>
  <edge label="CDC73 (pp) RAB6C RAB6B" source="-376" target="-328">
    <att type="string" name="canonicalName" value="CDC73 (pp) RAB6C RAB6B"/>
    <att type="string" name="interaction" value="pp"/>
    <graphics width="1" fill="#000000"/>
  </edge>
  <edge label="CDC73 (pp) SEC22A" source="-376" target="-150">
    <att type="string" name="canonicalName" value="CDC73 (pp) SEC22A"/>
    <att type="string" name="interaction" value="pp"/>
    <graphics width="1" fill="#000000"/>
  </edge>
  <edge label="CDC73 (pp) ORMDL3" source="-376" target="-162">
    <att type="string" name="canonicalName" value="CDC73 (pp) ORMDL3"/>
    <att type="string" name="interaction" value="pp"/>
    <graphics width="1" fill="#000000"/>
  </edge>
  <edge label="CDC73 (pp) IKBKAP" source="-376" target="-410">
    <att type="string" name="canonicalName" value="CDC73 (pp) IKBKAP"/>
    <att type="string" name="interaction" value="pp"/>
    <graphics width="1" fill="#000000"/>
  </edge>
  <edge label="CDC73 (pp) RAD52" source="-376" target="-409">
    <att type="string" name="canonicalName" value="CDC73 (pp) RAD52"/>
    <att type="string" name="interaction" value="pp"/>
    <graphics width="1" fill="#000000"/>
  </edge>
  <edge label="CDC73 (pp) CCS" source="-376" target="-331">
    <att type="string" name="canonicalName" value="CDC73 (pp) CCS"/>
    <att type="string" name="interaction" value="pp"/>
    <graphics width="1" fill="#000000"/>
  </edge>
  <edge label="CDC73 (pp) RANBP10 RANBP9" source="-376" target="-55">
    <att type="string" name="canonicalName" value="CDC73 (pp) RANBP10 RANBP9"/>
    <att type="string" name="interaction" value="pp"/>
    <graphics width="1" fill="#000000"/>
  </edge>
  <edge label="CDC73 (pp) RTF1" source="-376" target="-173">
    <att type="string" name="canonicalName" value="CDC73 (pp) RTF1"/>
    <att type="string" name="interaction" value="pp"/>
    <graphics width="1" fill="#000000"/>
  </edge>
  <edge label="CDC73 (pp) GOSR1" source="-376" target="-54">
    <att type="string" name="canonicalName" value="CDC73 (pp) GOSR1"/>
    <att type="string" name="interaction" value="pp"/>
    <graphics width="1" fill="#000000"/>
  </edge>
  <edge label="CDC73 (pp) MMS19" source="-376" target="-53">
    <att type="string" name="canonicalName" value="CDC73 (pp) MMS19"/>
    <att type="string" name="interaction" value="pp"/>
    <graphics width="1" fill="#000000"/>
  </edge>
  <edge label="CDC73 (pp) RBMX2" source="-376" target="-52">
    <att type="string" name="canonicalName" value="CDC73 (pp) RBMX2"/>
    <att type="string" name="interaction" value="pp"/>
    <graphics width="1" fill="#000000"/>
  </edge>
  <edge label="CDC73 (pp) LSM1" source="-376" target="-134">
    <att type="string" name="canonicalName" value="CDC73 (pp) LSM1"/>
    <att type="string" name="interaction" value="pp"/>
    <graphics width="1" fill="#000000"/>
  </edge>
  <edge label="CDC73 (pp) PLAA" source="-376" target="-148">
    <att type="string" name="canonicalName" value="CDC73 (pp) PLAA"/>
    <att type="string" name="interaction" value="pp"/>
    <graphics width="1" fill="#000000"/>
  </edge>
  <edge label="CDC73 (pp) ACTR6" source="-376" target="-220">
    <att type="string" name="canonicalName" value="CDC73 (pp) ACTR6"/>
    <att type="string" name="interaction" value="pp"/>
    <graphics width="1" fill="#000000"/>
  </edge>
  <edge label="CDC73 (pp) NP_710154.1" source="-376" target="-51">
    <att type="string" name="canonicalName" value="CDC73 (pp) NP_710154.1"/>
    <att type="string" name="interaction" value="pp"/>
    <graphics width="1" fill="#000000"/>
  </edge>
  <edge label="CDC73 (pp) ATP13A1" source="-376" target="-143">
    <att type="string" name="canonicalName" value="CDC73 (pp) ATP13A1"/>
    <att type="string" name="interaction" value="pp"/>
    <graphics width="1" fill="#000000"/>
  </edge>
  <edge label="CDC73 (pp) PDHA1" source="-376" target="-50">
    <att type="string" name="canonicalName" value="CDC73 (pp) PDHA1"/>
    <att type="string" name="interaction" value="pp"/>
    <graphics width="1" fill="#000000"/>
  </edge>
  <edge label="CDC73 (pp) RPAP2" source="-376" target="-49">
    <att type="string" name="canonicalName" value="CDC73 (pp) RPAP2"/>
    <att type="string" name="interaction" value="pp"/>
    <graphics width="1" fill="#000000"/>
  </edge>
  <edge label="CDC73 (pp) TCEA3" source="-376" target="-48">
    <att type="string" name="canonicalName" value="CDC73 (pp) TCEA3"/>
    <att type="string" name="interaction" value="pp"/>
    <graphics width="1" fill="#000000"/>
  </edge>
  <edge label="CDC73 (pp) USP14" source="-376" target="-120">
    <att type="string" name="canonicalName" value="CDC73 (pp) USP14"/>
    <att type="string" name="interaction" value="pp"/>
    <graphics width="1" fill="#000000"/>
  </edge>
  <edge label="CDC73 (pp) BUD13" source="-376" target="-47">
    <att type="string" name="canonicalName" value="CDC73 (pp) BUD13"/>
    <att type="string" name="interaction" value="pp"/>
    <graphics width="1" fill="#000000"/>
  </edge>
  <edge label="CDC73 (pp) XRN1" source="-376" target="-128">
    <att type="string" name="canonicalName" value="CDC73 (pp) XRN1"/>
    <att type="string" name="interaction" value="pp"/>
    <graphics width="1" fill="#000000"/>
  </edge>
  <edge label="CDC73 (pp) NP_689929.1" source="-376" target="-123">
    <att type="string" name="canonicalName" value="CDC73 (pp) NP_689929.1"/>
    <att type="string" name="interaction" value="pp"/>
    <graphics width="1" fill="#000000"/>
  </edge>
  <edge label="CDC73 (pp) LARP1" source="-376" target="-46">
    <att type="string" name="canonicalName" value="CDC73 (pp) LARP1"/>
    <att type="string" name="interaction" value="pp"/>
    <graphics width="1" fill="#000000"/>
  </edge>
  <edge label="CDC73 (pp) C20orf77 NP_060640.2" source="-376" target="-125">
    <att type="string" name="canonicalName" value="CDC73 (pp) C20orf77 NP_060640.2"/>
    <att type="string" name="interaction" value="pp"/>
    <graphics width="1" fill="#000000"/>
  </edge>
  <edge label="CDC73 (pp) TRMU" source="-376" target="-45">
    <att type="string" name="canonicalName" value="CDC73 (pp) TRMU"/>
    <att type="string" name="interaction" value="pp"/>
    <graphics width="1" fill="#000000"/>
  </edge>
  <edge label="CDC73 (pp) LSM6" source="-376" target="-44">
    <att type="string" name="canonicalName" value="CDC73 (pp) LSM6"/>
    <att type="string" name="interaction" value="pp"/>
    <graphics width="1" fill="#000000"/>
  </edge>
  <edge label="CDC73 (pp) XPO5" source="-376" target="-248">
    <att type="string" name="canonicalName" value="CDC73 (pp) XPO5"/>
    <att type="string" name="interaction" value="pp"/>
    <graphics width="1" fill="#000000"/>
  </edge>
  <edge label="CDC73 (pp) JUP" source="-376" target="-43">
    <att type="string" name="canonicalName" value="CDC73 (pp) JUP"/>
    <att type="string" name="interaction" value="pp"/>
    <graphics width="1" fill="#000000"/>
  </edge>
  <edge label="CDC73 (pp) DOT1L" source="-376" target="-302">
    <att type="string" name="canonicalName" value="CDC73 (pp) DOT1L"/>
    <att type="string" name="interaction" value="pp"/>
    <graphics width="1" fill="#000000"/>
  </edge>
  <edge label="SIN3A SIN3B (pp) ACTR6" source="-375" target="-220">
    <att type="string" name="canonicalName" value="SIN3A SIN3B (pp) ACTR6"/>
    <att type="string" name="interaction" value="pp"/>
    <graphics width="1" fill="#000000"/>
  </edge>
  <edge label="SIN3A SIN3B (pp) CFDP1" source="-375" target="-129">
    <att type="string" name="canonicalName" value="SIN3A SIN3B (pp) CFDP1"/>
    <att type="string" name="interaction" value="pp"/>
    <graphics width="1" fill="#000000"/>
  </edge>
  <edge label="SIN3A SIN3B (pp) VPS72" source="-375" target="-274">
    <att type="string" name="canonicalName" value="SIN3A SIN3B (pp) VPS72"/>
    <att type="string" name="interaction" value="pp"/>
    <graphics width="1" fill="#000000"/>
  </edge>
  <edge label="POLR2B (pp) PPP6C" source="-374" target="-407">
    <att type="string" name="canonicalName" value="POLR2B (pp) PPP6C"/>
    <att type="string" name="interaction" value="pp"/>
    <graphics width="1" fill="#000000"/>
  </edge>
  <edge label="NP_001015000.1 GIYD2 (pp) BLM" source="-373" target="-389">
    <att type="string" name="canonicalName" value="NP_001015000.1 GIYD2 (pp) BLM"/>
    <att type="string" name="interaction" value="pp"/>
    <graphics width="1" fill="#000000"/>
  </edge>
  <edge label="TUBA1A (pp) BUB1 BUB1B" source="-372" target="-400">
    <att type="string" name="canonicalName" value="TUBA1A (pp) BUB1 BUB1B"/>
    <att type="string" name="interaction" value="pp"/>
    <graphics width="1" fill="#000000"/>
  </edge>
  <edge label="ARF3 (pp) CLTCL1" source="-371" target="-370">
    <att type="string" name="canonicalName" value="ARF3 (pp) CLTCL1"/>
    <att type="string" name="interaction" value="pp"/>
    <graphics width="1" fill="#000000"/>
  </edge>
  <edge label="CLTCL1 (pp) HIP1" source="-370" target="-380">
    <att type="string" name="canonicalName" value="CLTCL1 (pp) HIP1"/>
    <att type="string" name="interaction" value="pp"/>
    <graphics width="1" fill="#000000"/>
  </edge>
  <edge label="ELOF1 (pp) CDC73" source="-369" target="-376">
    <att type="string" name="canonicalName" value="ELOF1 (pp) CDC73"/>
    <att type="string" name="interaction" value="pp"/>
    <graphics width="1" fill="#000000"/>
  </edge>
  <edge label="CDC40 (pp) XAB2" source="-368" target="-367">
    <att type="string" name="canonicalName" value="CDC40 (pp) XAB2"/>
    <att type="string" name="interaction" value="pp"/>
    <graphics width="1" fill="#000000"/>
  </edge>
  <edge label="CNOT4 (pp) PDCD6IP" source="-366" target="-365">
    <att type="string" name="canonicalName" value="CNOT4 (pp) PDCD6IP"/>
    <att type="string" name="interaction" value="pp"/>
    <graphics width="1" fill="#000000"/>
  </edge>
  <edge label="CNOT4 (pp) SNX2" source="-366" target="-364">
    <att type="string" name="canonicalName" value="CNOT4 (pp) SNX2"/>
    <att type="string" name="interaction" value="pp"/>
    <graphics width="1" fill="#000000"/>
  </edge>
  <edge label="BUB1 (pp) TTK" source="-363" target="-362">
    <att type="string" name="canonicalName" value="BUB1 (pp) TTK"/>
    <att type="string" name="interaction" value="pp"/>
    <graphics width="1" fill="#000000"/>
  </edge>
  <edge label="ESCO2 (pp) PCNA" source="-361" target="-408">
    <att type="string" name="canonicalName" value="ESCO2 (pp) PCNA"/>
    <att type="string" name="interaction" value="pp"/>
    <graphics width="1" fill="#000000"/>
  </edge>
  <edge label="SENP1 SENP2 (pp) RAD50" source="-360" target="-390">
    <att type="string" name="canonicalName" value="SENP1 SENP2 (pp) RAD50"/>
    <att type="string" name="interaction" value="pp"/>
    <graphics width="1" fill="#000000"/>
  </edge>
  <edge label="SENP1 SENP2 (pp) MRE11A" source="-360" target="-391">
    <att type="string" name="canonicalName" value="SENP1 SENP2 (pp) MRE11A"/>
    <att type="string" name="interaction" value="pp"/>
    <graphics width="1" fill="#000000"/>
  </edge>
  <edge label="SENP1 SENP2 (pp) XRCC6" source="-360" target="-359">
    <att type="string" name="canonicalName" value="SENP1 SENP2 (pp) XRCC6"/>
    <att type="string" name="interaction" value="pp"/>
    <graphics width="1" fill="#000000"/>
  </edge>
  <edge label="XRCC6 (pp) BLM" source="-359" target="-389">
    <att type="string" name="canonicalName" value="XRCC6 (pp) BLM"/>
    <att type="string" name="interaction" value="pp"/>
    <graphics width="1" fill="#000000"/>
  </edge>
  <edge label="XRCC6 (pp) RAD52" source="-359" target="-409">
    <att type="string" name="canonicalName" value="XRCC6 (pp) RAD52"/>
    <att type="string" name="interaction" value="pp"/>
    <graphics width="1" fill="#000000"/>
  </edge>
  <edge label="XRCC6 (pp) RAD51" source="-359" target="-139">
    <att type="string" name="canonicalName" value="XRCC6 (pp) RAD51"/>
    <att type="string" name="interaction" value="pp"/>
    <graphics width="1" fill="#000000"/>
  </edge>
  <edge label="MCM10 (pp) MCM2" source="-358" target="-357">
    <att type="string" name="canonicalName" value="MCM10 (pp) MCM2"/>
    <att type="string" name="interaction" value="pp"/>
    <graphics width="1" fill="#000000"/>
  </edge>
  <edge label="MCM10 (pp) CDC45L" source="-358" target="-356">
    <att type="string" name="canonicalName" value="MCM10 (pp) CDC45L"/>
    <att type="string" name="interaction" value="pp"/>
    <graphics width="1" fill="#000000"/>
  </edge>
  <edge label="MCM2 (pp) MCM3" source="-357" target="-131">
    <att type="string" name="canonicalName" value="MCM2 (pp) MCM3"/>
    <att type="string" name="interaction" value="pp"/>
    <graphics width="1" fill="#000000"/>
  </edge>
  <edge label="MCM2 (pp) NP_076999.1" source="-357" target="-392">
    <att type="string" name="canonicalName" value="MCM2 (pp) NP_076999.1"/>
    <att type="string" name="interaction" value="pp"/>
    <graphics width="1" fill="#000000"/>
  </edge>
  <edge label="CDC45L (pp) PFDN5" source="-356" target="-300">
    <att type="string" name="canonicalName" value="CDC45L (pp) PFDN5"/>
    <att type="string" name="interaction" value="pp"/>
    <graphics width="1" fill="#000000"/>
  </edge>
  <edge label="CDC45L (pp) SUB1" source="-356" target="-136">
    <att type="string" name="canonicalName" value="CDC45L (pp) SUB1"/>
    <att type="string" name="interaction" value="pp"/>
    <graphics width="1" fill="#000000"/>
  </edge>
  <edge label="CDC45L (pp) CHTF18" source="-356" target="-202">
    <att type="string" name="canonicalName" value="CDC45L (pp) CHTF18"/>
    <att type="string" name="interaction" value="pp"/>
    <graphics width="1" fill="#000000"/>
  </edge>
  <edge label="CDC45L (pp) FA2H" source="-356" target="-135">
    <att type="string" name="canonicalName" value="CDC45L (pp) FA2H"/>
    <att type="string" name="interaction" value="pp"/>
    <graphics width="1" fill="#000000"/>
  </edge>
  <edge label="CDC45L (pp) TIMELESS" source="-356" target="-251">
    <att type="string" name="canonicalName" value="CDC45L (pp) TIMELESS"/>
    <att type="string" name="interaction" value="pp"/>
    <graphics width="1" fill="#000000"/>
  </edge>
  <edge label="CDC45L (pp) PAPD5" source="-356" target="-336">
    <att type="string" name="canonicalName" value="CDC45L (pp) PAPD5"/>
    <att type="string" name="interaction" value="pp"/>
    <graphics width="1" fill="#000000"/>
  </edge>
  <edge label="CDC45L (pp) TOP1 TOP1MT" source="-356" target="-335">
    <att type="string" name="canonicalName" value="CDC45L (pp) TOP1 TOP1MT"/>
    <att type="string" name="interaction" value="pp"/>
    <graphics width="1" fill="#000000"/>
  </edge>
  <edge label="CDC45L (pp) H2AFV" source="-356" target="-396">
    <att type="string" name="canonicalName" value="CDC45L (pp) H2AFV"/>
    <att type="string" name="interaction" value="pp"/>
    <graphics width="1" fill="#000000"/>
  </edge>
  <edge label="CDC45L (pp) ASF1A ASF1B" source="-356" target="-249">
    <att type="string" name="canonicalName" value="CDC45L (pp) ASF1A ASF1B"/>
    <att type="string" name="interaction" value="pp"/>
    <graphics width="1" fill="#000000"/>
  </edge>
  <edge label="CDC45L (pp) LSM1" source="-356" target="-134">
    <att type="string" name="canonicalName" value="CDC45L (pp) LSM1"/>
    <att type="string" name="interaction" value="pp"/>
    <graphics width="1" fill="#000000"/>
  </edge>
  <edge label="CDC45L (pp) POLD3" source="-356" target="-185">
    <att type="string" name="canonicalName" value="CDC45L (pp) POLD3"/>
    <att type="string" name="interaction" value="pp"/>
    <graphics width="1" fill="#000000"/>
  </edge>
  <edge label="CDC45L (pp) DOHH RSHL3 RSHL1" source="-356" target="-160">
    <att type="string" name="canonicalName" value="CDC45L (pp) DOHH RSHL3 RSHL1"/>
    <att type="string" name="interaction" value="pp"/>
    <graphics width="1" fill="#000000"/>
  </edge>
  <edge label="CDC45L (pp) SOD1" source="-356" target="-133">
    <att type="string" name="canonicalName" value="CDC45L (pp) SOD1"/>
    <att type="string" name="interaction" value="pp"/>
    <graphics width="1" fill="#000000"/>
  </edge>
  <edge label="CDC45L (pp) TOP3A TOP3B" source="-356" target="-351">
    <att type="string" name="canonicalName" value="CDC45L (pp) TOP3A TOP3B"/>
    <att type="string" name="interaction" value="pp"/>
    <graphics width="1" fill="#000000"/>
  </edge>
  <edge label="CDC45L (pp) SEC22A" source="-356" target="-150">
    <att type="string" name="canonicalName" value="CDC45L (pp) SEC22A"/>
    <att type="string" name="interaction" value="pp"/>
    <graphics width="1" fill="#000000"/>
  </edge>
  <edge label="CDC45L (pp) RAD52" source="-356" target="-409">
    <att type="string" name="canonicalName" value="CDC45L (pp) RAD52"/>
    <att type="string" name="interaction" value="pp"/>
    <graphics width="1" fill="#000000"/>
  </edge>
  <edge label="CDC45L (pp) WDHD1" source="-356" target="-172">
    <att type="string" name="canonicalName" value="CDC45L (pp) WDHD1"/>
    <att type="string" name="interaction" value="pp"/>
    <graphics width="1" fill="#000000"/>
  </edge>
  <edge label="CDC45L (pp) HAT1" source="-356" target="-132">
    <att type="string" name="canonicalName" value="CDC45L (pp) HAT1"/>
    <att type="string" name="interaction" value="pp"/>
    <graphics width="1" fill="#000000"/>
  </edge>
  <edge label="CDC45L (pp) ORC2L" source="-356" target="-198">
    <att type="string" name="canonicalName" value="CDC45L (pp) ORC2L"/>
    <att type="string" name="interaction" value="pp"/>
    <graphics width="1" fill="#000000"/>
  </edge>
  <edge label="CDC45L (pp) MCM3" source="-356" target="-131">
    <att type="string" name="canonicalName" value="CDC45L (pp) MCM3"/>
    <att type="string" name="interaction" value="pp"/>
    <graphics width="1" fill="#000000"/>
  </edge>
  <edge label="CDC45L (pp) ORC1L" source="-356" target="-130">
    <att type="string" name="canonicalName" value="CDC45L (pp) ORC1L"/>
    <att type="string" name="interaction" value="pp"/>
    <graphics width="1" fill="#000000"/>
  </edge>
  <edge label="CDC45L (pp) MCM2" source="-356" target="-357">
    <att type="string" name="canonicalName" value="CDC45L (pp) MCM2"/>
    <att type="string" name="interaction" value="pp"/>
    <graphics width="1" fill="#000000"/>
  </edge>
  <edge label="CDC45L (pp) HIRA" source="-356" target="-159">
    <att type="string" name="canonicalName" value="CDC45L (pp) HIRA"/>
    <att type="string" name="interaction" value="pp"/>
    <graphics width="1" fill="#000000"/>
  </edge>
  <edge label="CDC45L (pp) CFDP1" source="-356" target="-129">
    <att type="string" name="canonicalName" value="CDC45L (pp) CFDP1"/>
    <att type="string" name="interaction" value="pp"/>
    <graphics width="1" fill="#000000"/>
  </edge>
  <edge label="CDC45L (pp) MAD2L1" source="-356" target="-311">
    <att type="string" name="canonicalName" value="CDC45L (pp) MAD2L1"/>
    <att type="string" name="interaction" value="pp"/>
    <graphics width="1" fill="#000000"/>
  </edge>
  <edge label="CDC45L (pp) PIF1" source="-356" target="-301">
    <att type="string" name="canonicalName" value="CDC45L (pp) PIF1"/>
    <att type="string" name="interaction" value="pp"/>
    <graphics width="1" fill="#000000"/>
  </edge>
  <edge label="CDC45L (pp) RTF1" source="-356" target="-173">
    <att type="string" name="canonicalName" value="CDC45L (pp) RTF1"/>
    <att type="string" name="interaction" value="pp"/>
    <graphics width="1" fill="#000000"/>
  </edge>
  <edge label="CDC45L (pp) XRN1" source="-356" target="-128">
    <att type="string" name="canonicalName" value="CDC45L (pp) XRN1"/>
    <att type="string" name="interaction" value="pp"/>
    <graphics width="1" fill="#000000"/>
  </edge>
  <edge label="CDC45L (pp) MED31" source="-356" target="-127">
    <att type="string" name="canonicalName" value="CDC45L (pp) MED31"/>
    <att type="string" name="interaction" value="pp"/>
    <graphics width="1" fill="#000000"/>
  </edge>
  <edge label="CDC45L (pp) PIP5K3" source="-356" target="-401">
    <att type="string" name="canonicalName" value="CDC45L (pp) PIP5K3"/>
    <att type="string" name="interaction" value="pp"/>
    <graphics width="1" fill="#000000"/>
  </edge>
  <edge label="CDC45L (pp) TUSC4" source="-356" target="-126">
    <att type="string" name="canonicalName" value="CDC45L (pp) TUSC4"/>
    <att type="string" name="interaction" value="pp"/>
    <graphics width="1" fill="#000000"/>
  </edge>
  <edge label="CDC45L (pp) RBBP4 RBBP7" source="-356" target="-315">
    <att type="string" name="canonicalName" value="CDC45L (pp) RBBP4 RBBP7"/>
    <att type="string" name="interaction" value="pp"/>
    <graphics width="1" fill="#000000"/>
  </edge>
  <edge label="CDC45L (pp) PFDN2" source="-356" target="-214">
    <att type="string" name="canonicalName" value="CDC45L (pp) PFDN2"/>
    <att type="string" name="interaction" value="pp"/>
    <graphics width="1" fill="#000000"/>
  </edge>
  <edge label="CDC45L (pp) VPS72" source="-356" target="-274">
    <att type="string" name="canonicalName" value="CDC45L (pp) VPS72"/>
    <att type="string" name="interaction" value="pp"/>
    <graphics width="1" fill="#000000"/>
  </edge>
  <edge label="CDC45L (pp) C20orf77 NP_060640.2" source="-356" target="-125">
    <att type="string" name="canonicalName" value="CDC45L (pp) C20orf77 NP_060640.2"/>
    <att type="string" name="interaction" value="pp"/>
    <graphics width="1" fill="#000000"/>
  </edge>
  <edge label="CDC45L (pp) POLE3" source="-356" target="-169">
    <att type="string" name="canonicalName" value="CDC45L (pp) POLE3"/>
    <att type="string" name="interaction" value="pp"/>
    <graphics width="1" fill="#000000"/>
  </edge>
  <edge label="CDC45L (pp) XRCC3" source="-356" target="-124">
    <att type="string" name="canonicalName" value="CDC45L (pp) XRCC3"/>
    <att type="string" name="interaction" value="pp"/>
    <graphics width="1" fill="#000000"/>
  </edge>
  <edge label="CDC45L (pp) NP_689929.1" source="-356" target="-123">
    <att type="string" name="canonicalName" value="CDC45L (pp) NP_689929.1"/>
    <att type="string" name="interaction" value="pp"/>
    <graphics width="1" fill="#000000"/>
  </edge>
  <edge label="CDC45L (pp) NP_076999.1" source="-356" target="-392">
    <att type="string" name="canonicalName" value="CDC45L (pp) NP_076999.1"/>
    <att type="string" name="interaction" value="pp"/>
    <graphics width="1" fill="#000000"/>
  </edge>
  <edge label="CDC45L (pp) POLE4" source="-356" target="-122">
    <att type="string" name="canonicalName" value="CDC45L (pp) POLE4"/>
    <att type="string" name="interaction" value="pp"/>
    <graphics width="1" fill="#000000"/>
  </edge>
  <edge label="EXOC4 (pp) EXOC2" source="-355" target="-404">
    <att type="string" name="canonicalName" value="EXOC4 (pp) EXOC2"/>
    <att type="string" name="interaction" value="pp"/>
    <graphics width="1" fill="#000000"/>
  </edge>
  <edge label="POLR1E (pp) EXOC2" source="-354" target="-404">
    <att type="string" name="canonicalName" value="POLR1E (pp) EXOC2"/>
    <att type="string" name="interaction" value="pp"/>
    <graphics width="1" fill="#000000"/>
  </edge>
  <edge label="POLR1E (pp) PCNA" source="-354" target="-408">
    <att type="string" name="canonicalName" value="POLR1E (pp) PCNA"/>
    <att type="string" name="interaction" value="pp"/>
    <graphics width="1" fill="#000000"/>
  </edge>
  <edge label="POLR1E (pp) CARS" source="-354" target="-353">
    <att type="string" name="canonicalName" value="POLR1E (pp) CARS"/>
    <att type="string" name="interaction" value="pp"/>
    <graphics width="1" fill="#000000"/>
  </edge>
  <edge label="POLR1E (pp) CDC45L" source="-354" target="-356">
    <att type="string" name="canonicalName" value="POLR1E (pp) CDC45L"/>
    <att type="string" name="interaction" value="pp"/>
    <graphics width="1" fill="#000000"/>
  </edge>
  <edge label="POLR1E (pp) ENO1" source="-354" target="-352">
    <att type="string" name="canonicalName" value="POLR1E (pp) ENO1"/>
    <att type="string" name="interaction" value="pp"/>
    <graphics width="1" fill="#000000"/>
  </edge>
  <edge label="POLR1E (pp) TOP3A TOP3B" source="-354" target="-351">
    <att type="string" name="canonicalName" value="POLR1E (pp) TOP3A TOP3B"/>
    <att type="string" name="interaction" value="pp"/>
    <graphics width="1" fill="#000000"/>
  </edge>
  <edge label="TOP3A TOP3B (pp) NP_001015000.1 GIYD2" source="-351" target="-373">
    <att type="string" name="canonicalName" value="TOP3A TOP3B (pp) NP_001015000.1 GIYD2"/>
    <att type="string" name="interaction" value="pp"/>
    <graphics width="1" fill="#000000"/>
  </edge>
  <edge label="TOP3A TOP3B (pp) MUS81" source="-351" target="-180">
    <att type="string" name="canonicalName" value="TOP3A TOP3B (pp) MUS81"/>
    <att type="string" name="interaction" value="pp"/>
    <graphics width="1" fill="#000000"/>
  </edge>
  <edge label="EXOC6B EXOC6 (pp) PIGC" source="-350" target="-349">
    <att type="string" name="canonicalName" value="EXOC6B EXOC6 (pp) PIGC"/>
    <att type="string" name="interaction" value="pp"/>
    <graphics width="1" fill="#000000"/>
  </edge>
  <edge label="EXOC6B EXOC6 (pp) PCNA" source="-350" target="-408">
    <att type="string" name="canonicalName" value="EXOC6B EXOC6 (pp) PCNA"/>
    <att type="string" name="interaction" value="pp"/>
    <graphics width="1" fill="#000000"/>
  </edge>
  <edge label="EXOC6B EXOC6 (pp) EXOC2" source="-350" target="-404">
    <att type="string" name="canonicalName" value="EXOC6B EXOC6 (pp) EXOC2"/>
    <att type="string" name="interaction" value="pp"/>
    <graphics width="1" fill="#000000"/>
  </edge>
  <edge label="EXOC6B EXOC6 (pp) BIRC6" source="-350" target="-348">
    <att type="string" name="canonicalName" value="EXOC6B EXOC6 (pp) BIRC6"/>
    <att type="string" name="interaction" value="pp"/>
    <graphics width="1" fill="#000000"/>
  </edge>
  <edge label="EXOC6B EXOC6 (pp) FRAP1" source="-350" target="-347">
    <att type="string" name="canonicalName" value="EXOC6B EXOC6 (pp) FRAP1"/>
    <att type="string" name="interaction" value="pp"/>
    <graphics width="1" fill="#000000"/>
  </edge>
  <edge label="FRAP1 (pp) VPS33B VPS33A" source="-347" target="-116">
    <att type="string" name="canonicalName" value="FRAP1 (pp) VPS33B VPS33A"/>
    <att type="string" name="interaction" value="pp"/>
    <graphics width="1" fill="#000000"/>
  </edge>
  <edge label="FRAP1 (pp) VPS18" source="-347" target="-115">
    <att type="string" name="canonicalName" value="FRAP1 (pp) VPS18"/>
    <att type="string" name="interaction" value="pp"/>
    <graphics width="1" fill="#000000"/>
  </edge>
  <edge label="FRAP1 (pp) VPS16" source="-347" target="-114">
    <att type="string" name="canonicalName" value="FRAP1 (pp) VPS16"/>
    <att type="string" name="interaction" value="pp"/>
    <graphics width="1" fill="#000000"/>
  </edge>
  <edge label="FRAP1 (pp) HIP1" source="-347" target="-380">
    <att type="string" name="canonicalName" value="FRAP1 (pp) HIP1"/>
    <att type="string" name="interaction" value="pp"/>
    <graphics width="1" fill="#000000"/>
  </edge>
  <edge label="FRAP1 (pp) VPS11" source="-347" target="-113">
    <att type="string" name="canonicalName" value="FRAP1 (pp) VPS11"/>
    <att type="string" name="interaction" value="pp"/>
    <graphics width="1" fill="#000000"/>
  </edge>
  <edge label="FRAP1 (pp) PLS3 LCP1 PLS1" source="-347" target="-386">
    <att type="string" name="canonicalName" value="FRAP1 (pp) PLS3 LCP1 PLS1"/>
    <att type="string" name="interaction" value="pp"/>
    <graphics width="1" fill="#000000"/>
  </edge>
  <edge label="FRAP1 (pp) CAP1 CAP2" source="-347" target="-112">
    <att type="string" name="canonicalName" value="FRAP1 (pp) CAP1 CAP2"/>
    <att type="string" name="interaction" value="pp"/>
    <graphics width="1" fill="#000000"/>
  </edge>
  <edge label="FRAP1 (pp) RAB6C RAB6B" source="-347" target="-328">
    <att type="string" name="canonicalName" value="FRAP1 (pp) RAB6C RAB6B"/>
    <att type="string" name="interaction" value="pp"/>
    <graphics width="1" fill="#000000"/>
  </edge>
  <edge label="TBCD (pp) BUB1 BUB1B" source="-346" target="-400">
    <att type="string" name="canonicalName" value="TBCD (pp) BUB1 BUB1B"/>
    <att type="string" name="interaction" value="pp"/>
    <graphics width="1" fill="#000000"/>
  </edge>
  <edge label="PAFAH1B1 (pp) PIP5K3" source="-345" target="-401">
    <att type="string" name="canonicalName" value="PAFAH1B1 (pp) PIP5K3"/>
    <att type="string" name="interaction" value="pp"/>
    <graphics width="1" fill="#000000"/>
  </edge>
  <edge label="KPNB1 (pp) NUP93" source="-344" target="-343">
    <att type="string" name="canonicalName" value="KPNB1 (pp) NUP93"/>
    <att type="string" name="interaction" value="pp"/>
    <graphics width="1" fill="#000000"/>
  </edge>
  <edge label="HAS3 (pp) PLS3 LCP1 PLS1" source="-342" target="-386">
    <att type="string" name="canonicalName" value="HAS3 (pp) PLS3 LCP1 PLS1"/>
    <att type="string" name="interaction" value="pp"/>
    <graphics width="1" fill="#000000"/>
  </edge>
  <edge label="HAS3 (pp) PIP5K3" source="-342" target="-401">
    <att type="string" name="canonicalName" value="HAS3 (pp) PIP5K3"/>
    <att type="string" name="interaction" value="pp"/>
    <graphics width="1" fill="#000000"/>
  </edge>
  <edge label="ELP4 (pp) CDC73" source="-341" target="-376">
    <att type="string" name="canonicalName" value="ELP4 (pp) CDC73"/>
    <att type="string" name="interaction" value="pp"/>
    <graphics width="1" fill="#000000"/>
  </edge>
  <edge label="ELP4 (pp) SIN3A SIN3B" source="-341" target="-375">
    <att type="string" name="canonicalName" value="ELP4 (pp) SIN3A SIN3B"/>
    <att type="string" name="interaction" value="pp"/>
    <graphics width="1" fill="#000000"/>
  </edge>
  <edge label="DDX12 ENSP00000339557 (pp) BUB1 BUB1B" source="-340" target="-400">
    <att type="string" name="canonicalName" value="DDX12 ENSP00000339557 (pp) BUB1 BUB1B"/>
    <att type="string" name="interaction" value="pp"/>
    <graphics width="1" fill="#000000"/>
  </edge>
  <edge label="HSPA5 (pp) SEC63" source="-339" target="-338">
    <att type="string" name="canonicalName" value="HSPA5 (pp) SEC63"/>
    <att type="string" name="interaction" value="pp"/>
    <graphics width="1" fill="#000000"/>
  </edge>
  <edge label="TMEM30A (pp) CLTCL1" source="-337" target="-370">
    <att type="string" name="canonicalName" value="TMEM30A (pp) CLTCL1"/>
    <att type="string" name="interaction" value="pp"/>
    <graphics width="1" fill="#000000"/>
  </edge>
  <edge label="PAPD5 (pp) TOP1 TOP1MT" source="-336" target="-335">
    <att type="string" name="canonicalName" value="PAPD5 (pp) TOP1 TOP1MT"/>
    <att type="string" name="interaction" value="pp"/>
    <graphics width="1" fill="#000000"/>
  </edge>
  <edge label="PAPD5 (pp) PIK3R4" source="-336" target="-334">
    <att type="string" name="canonicalName" value="PAPD5 (pp) PIK3R4"/>
    <att type="string" name="interaction" value="pp"/>
    <graphics width="1" fill="#000000"/>
  </edge>
  <edge label="PAPD5 (pp) PLS3 LCP1 PLS1" source="-336" target="-386">
    <att type="string" name="canonicalName" value="PAPD5 (pp) PLS3 LCP1 PLS1"/>
    <att type="string" name="interaction" value="pp"/>
    <graphics width="1" fill="#000000"/>
  </edge>
  <edge label="PAPD5 (pp) HIP1" source="-336" target="-380">
    <att type="string" name="canonicalName" value="PAPD5 (pp) HIP1"/>
    <att type="string" name="interaction" value="pp"/>
    <graphics width="1" fill="#000000"/>
  </edge>
  <edge label="TOP1 TOP1MT (pp) NP_689929.1" source="-335" target="-123">
    <att type="string" name="canonicalName" value="TOP1 TOP1MT (pp) NP_689929.1"/>
    <att type="string" name="interaction" value="pp"/>
    <graphics width="1" fill="#000000"/>
  </edge>
  <edge label="TOP1 TOP1MT (pp) ASF1A ASF1B" source="-335" target="-249">
    <att type="string" name="canonicalName" value="TOP1 TOP1MT (pp) ASF1A ASF1B"/>
    <att type="string" name="interaction" value="pp"/>
    <graphics width="1" fill="#000000"/>
  </edge>
  <edge label="TOP1 TOP1MT (pp) BLM" source="-335" target="-389">
    <att type="string" name="canonicalName" value="TOP1 TOP1MT (pp) BLM"/>
    <att type="string" name="interaction" value="pp"/>
    <graphics width="1" fill="#000000"/>
  </edge>
  <edge label="TOP1 TOP1MT (pp) P11388-2 TOP2B" source="-335" target="-29">
    <att type="string" name="canonicalName" value="TOP1 TOP1MT (pp) P11388-2 TOP2B"/>
    <att type="string" name="interaction" value="pp"/>
    <graphics width="1" fill="#000000"/>
  </edge>
  <edge label="TOP1 TOP1MT (pp) MRE11A" source="-335" target="-391">
    <att type="string" name="canonicalName" value="TOP1 TOP1MT (pp) MRE11A"/>
    <att type="string" name="interaction" value="pp"/>
    <graphics width="1" fill="#000000"/>
  </edge>
  <edge label="TOP1 TOP1MT (pp) RAD50" source="-335" target="-390">
    <att type="string" name="canonicalName" value="TOP1 TOP1MT (pp) RAD50"/>
    <att type="string" name="interaction" value="pp"/>
    <graphics width="1" fill="#000000"/>
  </edge>
  <edge label="TOP1 TOP1MT (pp) TOP3A TOP3B" source="-335" target="-351">
    <att type="string" name="canonicalName" value="TOP1 TOP1MT (pp) TOP3A TOP3B"/>
    <att type="string" name="interaction" value="pp"/>
    <graphics width="1" fill="#000000"/>
  </edge>
  <edge label="TOP1 TOP1MT (pp) RAD52" source="-335" target="-409">
    <att type="string" name="canonicalName" value="TOP1 TOP1MT (pp) RAD52"/>
    <att type="string" name="interaction" value="pp"/>
    <graphics width="1" fill="#000000"/>
  </edge>
  <edge label="CDC6 (pp) RAD50" source="-333" target="-390">
    <att type="string" name="canonicalName" value="CDC6 (pp) RAD50"/>
    <att type="string" name="interaction" value="pp"/>
    <graphics width="1" fill="#000000"/>
  </edge>
  <edge label="CDC6 (pp) MRE11A" source="-333" target="-391">
    <att type="string" name="canonicalName" value="CDC6 (pp) MRE11A"/>
    <att type="string" name="interaction" value="pp"/>
    <graphics width="1" fill="#000000"/>
  </edge>
  <edge label="CDC6 (pp) ATR" source="-333" target="-332">
    <att type="string" name="canonicalName" value="CDC6 (pp) ATR"/>
    <att type="string" name="interaction" value="pp"/>
    <graphics width="1" fill="#000000"/>
  </edge>
  <edge label="ATR (pp) UBE2I" source="-332" target="-257">
    <att type="string" name="canonicalName" value="ATR (pp) UBE2I"/>
    <att type="string" name="interaction" value="pp"/>
    <graphics width="1" fill="#000000"/>
  </edge>
  <edge label="ATR (pp) ERCC4" source="-332" target="-297">
    <att type="string" name="canonicalName" value="ATR (pp) ERCC4"/>
    <att type="string" name="interaction" value="pp"/>
    <graphics width="1" fill="#000000"/>
  </edge>
  <edge label="ATR (pp) ATM" source="-332" target="-199">
    <att type="string" name="canonicalName" value="ATR (pp) ATM"/>
    <att type="string" name="interaction" value="pp"/>
    <graphics width="1" fill="#000000"/>
  </edge>
  <edge label="ATR (pp) FEN1" source="-332" target="-205">
    <att type="string" name="canonicalName" value="ATR (pp) FEN1"/>
    <att type="string" name="interaction" value="pp"/>
    <graphics width="1" fill="#000000"/>
  </edge>
  <edge label="ATR (pp) ERCC1" source="-332" target="-3">
    <att type="string" name="canonicalName" value="ATR (pp) ERCC1"/>
    <att type="string" name="interaction" value="pp"/>
    <graphics width="1" fill="#000000"/>
  </edge>
  <edge label="ATR (pp) RAD52" source="-332" target="-409">
    <att type="string" name="canonicalName" value="ATR (pp) RAD52"/>
    <att type="string" name="interaction" value="pp"/>
    <graphics width="1" fill="#000000"/>
  </edge>
  <edge label="ATR (pp) RAD50" source="-332" target="-390">
    <att type="string" name="canonicalName" value="ATR (pp) RAD50"/>
    <att type="string" name="interaction" value="pp"/>
    <graphics width="1" fill="#000000"/>
  </edge>
  <edge label="ATR (pp) RRM2 RRM2B" source="-332" target="-121">
    <att type="string" name="canonicalName" value="ATR (pp) RRM2 RRM2B"/>
    <att type="string" name="interaction" value="pp"/>
    <graphics width="1" fill="#000000"/>
  </edge>
  <edge label="CCS (pp) SNX2" source="-331" target="-364">
    <att type="string" name="canonicalName" value="CCS (pp) SNX2"/>
    <att type="string" name="interaction" value="pp"/>
    <graphics width="1" fill="#000000"/>
  </edge>
  <edge label="CCS (pp) LPIN2 LPIN3" source="-331" target="-381">
    <att type="string" name="canonicalName" value="CCS (pp) LPIN2 LPIN3"/>
    <att type="string" name="interaction" value="pp"/>
    <graphics width="1" fill="#000000"/>
  </edge>
  <edge label="CCS (pp) MRE11A" source="-331" target="-391">
    <att type="string" name="canonicalName" value="CCS (pp) MRE11A"/>
    <att type="string" name="interaction" value="pp"/>
    <graphics width="1" fill="#000000"/>
  </edge>
  <edge label="ALG5 (pp) RPN1" source="-330" target="-329">
    <att type="string" name="canonicalName" value="ALG5 (pp) RPN1"/>
    <att type="string" name="interaction" value="pp"/>
    <graphics width="1" fill="#000000"/>
  </edge>
  <edge label="RAB6C RAB6B (pp) RAD18" source="-328" target="-327">
    <att type="string" name="canonicalName" value="RAB6C RAB6B (pp) RAD18"/>
    <att type="string" name="interaction" value="pp"/>
    <graphics width="1" fill="#000000"/>
  </edge>
  <edge label="RAB6C RAB6B (pp) MASTL" source="-328" target="-326">
    <att type="string" name="canonicalName" value="RAB6C RAB6B (pp) MASTL"/>
    <att type="string" name="interaction" value="pp"/>
    <graphics width="1" fill="#000000"/>
  </edge>
  <edge label="RAB6C RAB6B (pp) XPC" source="-328" target="-325">
    <att type="string" name="canonicalName" value="RAB6C RAB6B (pp) XPC"/>
    <att type="string" name="interaction" value="pp"/>
    <graphics width="1" fill="#000000"/>
  </edge>
  <edge label="RAB6C RAB6B (pp) VAPB VAPA" source="-328" target="-324">
    <att type="string" name="canonicalName" value="RAB6C RAB6B (pp) VAPB VAPA"/>
    <att type="string" name="interaction" value="pp"/>
    <graphics width="1" fill="#000000"/>
  </edge>
  <edge label="RAB6C RAB6B (pp) CLCN4" source="-328" target="-323">
    <att type="string" name="canonicalName" value="RAB6C RAB6B (pp) CLCN4"/>
    <att type="string" name="interaction" value="pp"/>
    <graphics width="1" fill="#000000"/>
  </edge>
  <edge label="RAB6C RAB6B (pp) PRKAG1 PRKAG2" source="-328" target="-322">
    <att type="string" name="canonicalName" value="RAB6C RAB6B (pp) PRKAG1 PRKAG2"/>
    <att type="string" name="interaction" value="pp"/>
    <graphics width="1" fill="#000000"/>
  </edge>
  <edge label="RAB6C RAB6B (pp) TERT" source="-328" target="-321">
    <att type="string" name="canonicalName" value="RAB6C RAB6B (pp) TERT"/>
    <att type="string" name="interaction" value="pp"/>
    <graphics width="1" fill="#000000"/>
  </edge>
  <edge label="RAB6C RAB6B (pp) NCOA7" source="-328" target="-320">
    <att type="string" name="canonicalName" value="RAB6C RAB6B (pp) NCOA7"/>
    <att type="string" name="interaction" value="pp"/>
    <graphics width="1" fill="#000000"/>
  </edge>
  <edge label="RAB6C RAB6B (pp) SNX2" source="-328" target="-364">
    <att type="string" name="canonicalName" value="RAB6C RAB6B (pp) SNX2"/>
    <att type="string" name="interaction" value="pp"/>
    <graphics width="1" fill="#000000"/>
  </edge>
  <edge label="RAB6C RAB6B (pp) SCYL1" source="-328" target="-319">
    <att type="string" name="canonicalName" value="RAB6C RAB6B (pp) SCYL1"/>
    <att type="string" name="interaction" value="pp"/>
    <graphics width="1" fill="#000000"/>
  </edge>
  <edge label="RAD18 (pp) PRDX2" source="-327" target="-216">
    <att type="string" name="canonicalName" value="RAD18 (pp) PRDX2"/>
    <att type="string" name="interaction" value="pp"/>
    <graphics width="1" fill="#000000"/>
  </edge>
  <edge label="RAD18 (pp) RRM2 RRM2B" source="-327" target="-121">
    <att type="string" name="canonicalName" value="RAD18 (pp) RRM2 RRM2B"/>
    <att type="string" name="interaction" value="pp"/>
    <graphics width="1" fill="#000000"/>
  </edge>
  <edge label="RAD18 (pp) SOD1" source="-327" target="-133">
    <att type="string" name="canonicalName" value="RAD18 (pp) SOD1"/>
    <att type="string" name="interaction" value="pp"/>
    <graphics width="1" fill="#000000"/>
  </edge>
  <edge label="TERT (pp) XRCC6" source="-321" target="-359">
    <att type="string" name="canonicalName" value="TERT (pp) XRCC6"/>
    <att type="string" name="interaction" value="pp"/>
    <graphics width="1" fill="#000000"/>
  </edge>
  <edge label="RAB1C (pp) ARFGEF1 ARFGEF2" source="-318" target="-317">
    <att type="string" name="canonicalName" value="RAB1C (pp) ARFGEF1 ARFGEF2"/>
    <att type="string" name="interaction" value="pp"/>
    <graphics width="1" fill="#000000"/>
  </edge>
  <edge label="ARFGEF1 ARFGEF2 (pp) UTP15" source="-317" target="-111">
    <att type="string" name="canonicalName" value="ARFGEF1 ARFGEF2 (pp) UTP15"/>
    <att type="string" name="interaction" value="pp"/>
    <graphics width="1" fill="#000000"/>
  </edge>
  <edge label="ARFGEF1 ARFGEF2 (pp) TUBA1A" source="-317" target="-372">
    <att type="string" name="canonicalName" value="ARFGEF1 ARFGEF2 (pp) TUBA1A"/>
    <att type="string" name="interaction" value="pp"/>
    <graphics width="1" fill="#000000"/>
  </edge>
  <edge label="ARFGEF1 ARFGEF2 (pp) TRMT5" source="-317" target="-110">
    <att type="string" name="canonicalName" value="ARFGEF1 ARFGEF2 (pp) TRMT5"/>
    <att type="string" name="interaction" value="pp"/>
    <graphics width="1" fill="#000000"/>
  </edge>
  <edge label="ARFGEF1 ARFGEF2 (pp) TARS" source="-317" target="-109">
    <att type="string" name="canonicalName" value="ARFGEF1 ARFGEF2 (pp) TARS"/>
    <att type="string" name="interaction" value="pp"/>
    <graphics width="1" fill="#000000"/>
  </edge>
  <edge label="ARFGEF1 ARFGEF2 (pp) WDR43" source="-317" target="-108">
    <att type="string" name="canonicalName" value="ARFGEF1 ARFGEF2 (pp) WDR43"/>
    <att type="string" name="interaction" value="pp"/>
    <graphics width="1" fill="#000000"/>
  </edge>
  <edge label="ARFGEF1 ARFGEF2 (pp) CDC45L" source="-317" target="-356">
    <att type="string" name="canonicalName" value="ARFGEF1 ARFGEF2 (pp) CDC45L"/>
    <att type="string" name="interaction" value="pp"/>
    <graphics width="1" fill="#000000"/>
  </edge>
  <edge label="ARFGEF1 ARFGEF2 (pp) DOPEY1 DOPEY2" source="-317" target="-107">
    <att type="string" name="canonicalName" value="ARFGEF1 ARFGEF2 (pp) DOPEY1 DOPEY2"/>
    <att type="string" name="interaction" value="pp"/>
    <graphics width="1" fill="#000000"/>
  </edge>
  <edge label="ARFGEF1 ARFGEF2 (pp) PIGU" source="-317" target="-106">
    <att type="string" name="canonicalName" value="ARFGEF1 ARFGEF2 (pp) PIGU"/>
    <att type="string" name="interaction" value="pp"/>
    <graphics width="1" fill="#000000"/>
  </edge>
  <edge label="ARFGEF1 ARFGEF2 (pp) EEF1B2" source="-317" target="-105">
    <att type="string" name="canonicalName" value="ARFGEF1 ARFGEF2 (pp) EEF1B2"/>
    <att type="string" name="interaction" value="pp"/>
    <graphics width="1" fill="#000000"/>
  </edge>
  <edge label="ARFGEF1 ARFGEF2 (pp) DDX27" source="-317" target="-104">
    <att type="string" name="canonicalName" value="ARFGEF1 ARFGEF2 (pp) DDX27"/>
    <att type="string" name="interaction" value="pp"/>
    <graphics width="1" fill="#000000"/>
  </edge>
  <edge label="ARFGEF1 ARFGEF2 (pp) LSS" source="-317" target="-103">
    <att type="string" name="canonicalName" value="ARFGEF1 ARFGEF2 (pp) LSS"/>
    <att type="string" name="interaction" value="pp"/>
    <graphics width="1" fill="#000000"/>
  </edge>
  <edge label="ARFGEF1 ARFGEF2 (pp) SQLE" source="-317" target="-102">
    <att type="string" name="canonicalName" value="ARFGEF1 ARFGEF2 (pp) SQLE"/>
    <att type="string" name="interaction" value="pp"/>
    <graphics width="1" fill="#000000"/>
  </edge>
  <edge label="ARFGEF1 ARFGEF2 (pp) PIGC" source="-317" target="-349">
    <att type="string" name="canonicalName" value="ARFGEF1 ARFGEF2 (pp) PIGC"/>
    <att type="string" name="interaction" value="pp"/>
    <graphics width="1" fill="#000000"/>
  </edge>
  <edge label="ARFGEF1 ARFGEF2 (pp) ATR" source="-317" target="-332">
    <att type="string" name="canonicalName" value="ARFGEF1 ARFGEF2 (pp) ATR"/>
    <att type="string" name="interaction" value="pp"/>
    <graphics width="1" fill="#000000"/>
  </edge>
  <edge label="ARFGEF1 ARFGEF2 (pp) NOC2L" source="-317" target="-101">
    <att type="string" name="canonicalName" value="ARFGEF1 ARFGEF2 (pp) NOC2L"/>
    <att type="string" name="interaction" value="pp"/>
    <graphics width="1" fill="#000000"/>
  </edge>
  <edge label="ARFGEF1 ARFGEF2 (pp) GNL2" source="-317" target="-100">
    <att type="string" name="canonicalName" value="ARFGEF1 ARFGEF2 (pp) GNL2"/>
    <att type="string" name="interaction" value="pp"/>
    <graphics width="1" fill="#000000"/>
  </edge>
  <edge label="ARFGEF1 ARFGEF2 (pp) MKI67IP" source="-317" target="-99">
    <att type="string" name="canonicalName" value="ARFGEF1 ARFGEF2 (pp) MKI67IP"/>
    <att type="string" name="interaction" value="pp"/>
    <graphics width="1" fill="#000000"/>
  </edge>
  <edge label="ARFGEF1 ARFGEF2 (pp) GNL3L" source="-317" target="-98">
    <att type="string" name="canonicalName" value="ARFGEF1 ARFGEF2 (pp) GNL3L"/>
    <att type="string" name="interaction" value="pp"/>
    <graphics width="1" fill="#000000"/>
  </edge>
  <edge label="ARFGEF1 ARFGEF2 (pp) PFN4" source="-317" target="-97">
    <att type="string" name="canonicalName" value="ARFGEF1 ARFGEF2 (pp) PFN4"/>
    <att type="string" name="interaction" value="pp"/>
    <graphics width="1" fill="#000000"/>
  </edge>
  <edge label="ARFGEF1 ARFGEF2 (pp) SSRP1" source="-317" target="-118">
    <att type="string" name="canonicalName" value="ARFGEF1 ARFGEF2 (pp) SSRP1"/>
    <att type="string" name="interaction" value="pp"/>
    <graphics width="1" fill="#000000"/>
  </edge>
  <edge label="ARFGEF1 ARFGEF2 (pp) PCNA" source="-317" target="-408">
    <att type="string" name="canonicalName" value="ARFGEF1 ARFGEF2 (pp) PCNA"/>
    <att type="string" name="interaction" value="pp"/>
    <graphics width="1" fill="#000000"/>
  </edge>
  <edge label="ARFGEF1 ARFGEF2 (pp) PWP1" source="-317" target="-96">
    <att type="string" name="canonicalName" value="ARFGEF1 ARFGEF2 (pp) PWP1"/>
    <att type="string" name="interaction" value="pp"/>
    <graphics width="1" fill="#000000"/>
  </edge>
  <edge label="ARFGEF1 ARFGEF2 (pp) RFT1" source="-317" target="-95">
    <att type="string" name="canonicalName" value="ARFGEF1 ARFGEF2 (pp) RFT1"/>
    <att type="string" name="interaction" value="pp"/>
    <graphics width="1" fill="#000000"/>
  </edge>
  <edge label="ARFGEF1 ARFGEF2 (pp) EFTUD1" source="-317" target="-94">
    <att type="string" name="canonicalName" value="ARFGEF1 ARFGEF2 (pp) EFTUD1"/>
    <att type="string" name="interaction" value="pp"/>
    <graphics width="1" fill="#000000"/>
  </edge>
  <edge label="ARFGEF1 ARFGEF2 (pp) BXDC5" source="-317" target="-93">
    <att type="string" name="canonicalName" value="ARFGEF1 ARFGEF2 (pp) BXDC5"/>
    <att type="string" name="interaction" value="pp"/>
    <graphics width="1" fill="#000000"/>
  </edge>
  <edge label="ARFGEF1 ARFGEF2 (pp) RPL18" source="-317" target="-92">
    <att type="string" name="canonicalName" value="ARFGEF1 ARFGEF2 (pp) RPL18"/>
    <att type="string" name="interaction" value="pp"/>
    <graphics width="1" fill="#000000"/>
  </edge>
  <edge label="ARFGEF1 ARFGEF2 (pp) SSU72 ENSP00000334743 NP_001078864.1 ENSP00000334514" source="-317" target="-91">
    <att type="string" name="canonicalName" value="ARFGEF1 ARFGEF2 (pp) SSU72 ENSP00000334743 NP_001078864.1 ENSP00000334514"/>
    <att type="string" name="interaction" value="pp"/>
    <graphics width="1" fill="#000000"/>
  </edge>
  <edge label="ARFGEF1 ARFGEF2 (pp) EIF2S1" source="-317" target="-90">
    <att type="string" name="canonicalName" value="ARFGEF1 ARFGEF2 (pp) EIF2S1"/>
    <att type="string" name="interaction" value="pp"/>
    <graphics width="1" fill="#000000"/>
  </edge>
  <edge label="ORC5L (pp) RBBP4 RBBP7" source="-316" target="-315">
    <att type="string" name="canonicalName" value="ORC5L (pp) RBBP4 RBBP7"/>
    <att type="string" name="interaction" value="pp"/>
    <graphics width="1" fill="#000000"/>
  </edge>
  <edge label="ORC5L (pp) MCM4" source="-316" target="-314">
    <att type="string" name="canonicalName" value="ORC5L (pp) MCM4"/>
    <att type="string" name="interaction" value="pp"/>
    <graphics width="1" fill="#000000"/>
  </edge>
  <edge label="ORC5L (pp) RFC1" source="-316" target="-313">
    <att type="string" name="canonicalName" value="ORC5L (pp) RFC1"/>
    <att type="string" name="interaction" value="pp"/>
    <graphics width="1" fill="#000000"/>
  </edge>
  <edge label="RFC1 (pp) FEN1" source="-313" target="-205">
    <att type="string" name="canonicalName" value="RFC1 (pp) FEN1"/>
    <att type="string" name="interaction" value="pp"/>
    <graphics width="1" fill="#000000"/>
  </edge>
  <edge label="RFC1 (pp) PCNA" source="-313" target="-408">
    <att type="string" name="canonicalName" value="RFC1 (pp) PCNA"/>
    <att type="string" name="interaction" value="pp"/>
    <graphics width="1" fill="#000000"/>
  </edge>
  <edge label="RFC1 (pp) POLD1" source="-313" target="-266">
    <att type="string" name="canonicalName" value="RFC1 (pp) POLD1"/>
    <att type="string" name="interaction" value="pp"/>
    <graphics width="1" fill="#000000"/>
  </edge>
  <edge label="ARFRP1 (pp) SNX2" source="-312" target="-364">
    <att type="string" name="canonicalName" value="ARFRP1 (pp) SNX2"/>
    <att type="string" name="interaction" value="pp"/>
    <graphics width="1" fill="#000000"/>
  </edge>
  <edge label="MAD2L1 (pp) WDR44" source="-311" target="-310">
    <att type="string" name="canonicalName" value="MAD2L1 (pp) WDR44"/>
    <att type="string" name="interaction" value="pp"/>
    <graphics width="1" fill="#000000"/>
  </edge>
  <edge label="MAD2L1 (pp) FZR1" source="-311" target="-383">
    <att type="string" name="canonicalName" value="MAD2L1 (pp) FZR1"/>
    <att type="string" name="interaction" value="pp"/>
    <graphics width="1" fill="#000000"/>
  </edge>
  <edge label="MAD2L1 (pp) PLCE1" source="-311" target="-309">
    <att type="string" name="canonicalName" value="MAD2L1 (pp) PLCE1"/>
    <att type="string" name="interaction" value="pp"/>
    <graphics width="1" fill="#000000"/>
  </edge>
  <edge label="PLCE1 (pp) SKP1A" source="-309" target="-138">
    <att type="string" name="canonicalName" value="PLCE1 (pp) SKP1A"/>
    <att type="string" name="interaction" value="pp"/>
    <graphics width="1" fill="#000000"/>
  </edge>
  <edge label="PLCE1 (pp) BUB1" source="-309" target="-363">
    <att type="string" name="canonicalName" value="PLCE1 (pp) BUB1"/>
    <att type="string" name="interaction" value="pp"/>
    <graphics width="1" fill="#000000"/>
  </edge>
  <edge label="HSP90AB1 (pp) SIN3A SIN3B" source="-308" target="-375">
    <att type="string" name="canonicalName" value="HSP90AB1 (pp) SIN3A SIN3B"/>
    <att type="string" name="interaction" value="pp"/>
    <graphics width="1" fill="#000000"/>
  </edge>
  <edge label="HSP90AB1 (pp) NF1" source="-308" target="-307">
    <att type="string" name="canonicalName" value="HSP90AB1 (pp) NF1"/>
    <att type="string" name="interaction" value="pp"/>
    <graphics width="1" fill="#000000"/>
  </edge>
  <edge label="HSP90AB1 (pp) PPP1R2 Q6ZU68 PPP1R2P9" source="-308" target="-306">
    <att type="string" name="canonicalName" value="HSP90AB1 (pp) PPP1R2 Q6ZU68 PPP1R2P9"/>
    <att type="string" name="interaction" value="pp"/>
    <graphics width="1" fill="#000000"/>
  </edge>
  <edge label="HSP90AB1 (pp) MRE11A" source="-308" target="-391">
    <att type="string" name="canonicalName" value="HSP90AB1 (pp) MRE11A"/>
    <att type="string" name="interaction" value="pp"/>
    <graphics width="1" fill="#000000"/>
  </edge>
  <edge label="HSP90AB1 (pp) VAC14" source="-308" target="-397">
    <att type="string" name="canonicalName" value="HSP90AB1 (pp) VAC14"/>
    <att type="string" name="interaction" value="pp"/>
    <graphics width="1" fill="#000000"/>
  </edge>
  <edge label="HSP90AB1 (pp) PIP5K3" source="-308" target="-401">
    <att type="string" name="canonicalName" value="HSP90AB1 (pp) PIP5K3"/>
    <att type="string" name="interaction" value="pp"/>
    <graphics width="1" fill="#000000"/>
  </edge>
  <edge label="HSP90AB1 (pp) XPC" source="-308" target="-325">
    <att type="string" name="canonicalName" value="HSP90AB1 (pp) XPC"/>
    <att type="string" name="interaction" value="pp"/>
    <graphics width="1" fill="#000000"/>
  </edge>
  <edge label="HSP90AB1 (pp) PRKAG1 PRKAG2" source="-308" target="-322">
    <att type="string" name="canonicalName" value="HSP90AB1 (pp) PRKAG1 PRKAG2"/>
    <att type="string" name="interaction" value="pp"/>
    <graphics width="1" fill="#000000"/>
  </edge>
  <edge label="HSP90AB1 (pp) FZR1" source="-308" target="-383">
    <att type="string" name="canonicalName" value="HSP90AB1 (pp) FZR1"/>
    <att type="string" name="interaction" value="pp"/>
    <graphics width="1" fill="#000000"/>
  </edge>
  <edge label="HSP90AB1 (pp) TFEB" source="-308" target="-305">
    <att type="string" name="canonicalName" value="HSP90AB1 (pp) TFEB"/>
    <att type="string" name="interaction" value="pp"/>
    <graphics width="1" fill="#000000"/>
  </edge>
  <edge label="HSP90AB1 (pp) BIN1" source="-308" target="-304">
    <att type="string" name="canonicalName" value="HSP90AB1 (pp) BIN1"/>
    <att type="string" name="interaction" value="pp"/>
    <graphics width="1" fill="#000000"/>
  </edge>
  <edge label="BIN1 (pp) CHMP6" source="-304" target="-151">
    <att type="string" name="canonicalName" value="BIN1 (pp) CHMP6"/>
    <att type="string" name="interaction" value="pp"/>
    <graphics width="1" fill="#000000"/>
  </edge>
  <edge label="BIN1 (pp) SEC22A" source="-304" target="-150">
    <att type="string" name="canonicalName" value="BIN1 (pp) SEC22A"/>
    <att type="string" name="interaction" value="pp"/>
    <graphics width="1" fill="#000000"/>
  </edge>
  <edge label="BIN1 (pp) PFDN5" source="-304" target="-300">
    <att type="string" name="canonicalName" value="BIN1 (pp) PFDN5"/>
    <att type="string" name="interaction" value="pp"/>
    <graphics width="1" fill="#000000"/>
  </edge>
  <edge label="BIN1 (pp) PFDN4" source="-304" target="-403">
    <att type="string" name="canonicalName" value="BIN1 (pp) PFDN4"/>
    <att type="string" name="interaction" value="pp"/>
    <graphics width="1" fill="#000000"/>
  </edge>
  <edge label="BIN1 (pp) SIN3A SIN3B" source="-304" target="-375">
    <att type="string" name="canonicalName" value="BIN1 (pp) SIN3A SIN3B"/>
    <att type="string" name="interaction" value="pp"/>
    <graphics width="1" fill="#000000"/>
  </edge>
  <edge label="BIN1 (pp) CCNK" source="-304" target="-149">
    <att type="string" name="canonicalName" value="BIN1 (pp) CCNK"/>
    <att type="string" name="interaction" value="pp"/>
    <graphics width="1" fill="#000000"/>
  </edge>
  <edge label="BIN1 (pp) PLAA" source="-304" target="-148">
    <att type="string" name="canonicalName" value="BIN1 (pp) PLAA"/>
    <att type="string" name="interaction" value="pp"/>
    <graphics width="1" fill="#000000"/>
  </edge>
  <edge label="BIN1 (pp) KIAA1109" source="-304" target="-147">
    <att type="string" name="canonicalName" value="BIN1 (pp) KIAA1109"/>
    <att type="string" name="interaction" value="pp"/>
    <graphics width="1" fill="#000000"/>
  </edge>
  <edge label="BIN1 (pp) PFDN6" source="-304" target="-255">
    <att type="string" name="canonicalName" value="BIN1 (pp) PFDN6"/>
    <att type="string" name="interaction" value="pp"/>
    <graphics width="1" fill="#000000"/>
  </edge>
  <edge label="BIN1 (pp) HHAT" source="-304" target="-146">
    <att type="string" name="canonicalName" value="BIN1 (pp) HHAT"/>
    <att type="string" name="interaction" value="pp"/>
    <graphics width="1" fill="#000000"/>
  </edge>
  <edge label="BIN1 (pp) VBP1" source="-304" target="-241">
    <att type="string" name="canonicalName" value="BIN1 (pp) VBP1"/>
    <att type="string" name="interaction" value="pp"/>
    <graphics width="1" fill="#000000"/>
  </edge>
  <edge label="BIN1 (pp) CAPZB" source="-304" target="-145">
    <att type="string" name="canonicalName" value="BIN1 (pp) CAPZB"/>
    <att type="string" name="interaction" value="pp"/>
    <graphics width="1" fill="#000000"/>
  </edge>
  <edge label="BIN1 (pp) CAPZA1" source="-304" target="-144">
    <att type="string" name="canonicalName" value="BIN1 (pp) CAPZA1"/>
    <att type="string" name="interaction" value="pp"/>
    <graphics width="1" fill="#000000"/>
  </edge>
  <edge label="BIN1 (pp) HAS3" source="-304" target="-342">
    <att type="string" name="canonicalName" value="BIN1 (pp) HAS3"/>
    <att type="string" name="interaction" value="pp"/>
    <graphics width="1" fill="#000000"/>
  </edge>
  <edge label="BIN1 (pp) SEL1L SEL1L2" source="-304" target="-285">
    <att type="string" name="canonicalName" value="BIN1 (pp) SEL1L SEL1L2"/>
    <att type="string" name="interaction" value="pp"/>
    <graphics width="1" fill="#000000"/>
  </edge>
  <edge label="BIN1 (pp) ATP13A1" source="-304" target="-143">
    <att type="string" name="canonicalName" value="BIN1 (pp) ATP13A1"/>
    <att type="string" name="interaction" value="pp"/>
    <graphics width="1" fill="#000000"/>
  </edge>
  <edge label="BIN1 (pp) PFDN2" source="-304" target="-214">
    <att type="string" name="canonicalName" value="BIN1 (pp) PFDN2"/>
    <att type="string" name="interaction" value="pp"/>
    <graphics width="1" fill="#000000"/>
  </edge>
  <edge label="PSMC5 (pp) DOT1L" source="-303" target="-302">
    <att type="string" name="canonicalName" value="PSMC5 (pp) DOT1L"/>
    <att type="string" name="interaction" value="pp"/>
    <graphics width="1" fill="#000000"/>
  </edge>
  <edge label="PIF1 (pp) BLM" source="-301" target="-389">
    <att type="string" name="canonicalName" value="PIF1 (pp) BLM"/>
    <att type="string" name="interaction" value="pp"/>
    <graphics width="1" fill="#000000"/>
  </edge>
  <edge label="PIF1 (pp) RAD50" source="-301" target="-390">
    <att type="string" name="canonicalName" value="PIF1 (pp) RAD50"/>
    <att type="string" name="interaction" value="pp"/>
    <graphics width="1" fill="#000000"/>
  </edge>
  <edge label="PIF1 (pp) MRE11A" source="-301" target="-391">
    <att type="string" name="canonicalName" value="PIF1 (pp) MRE11A"/>
    <att type="string" name="interaction" value="pp"/>
    <graphics width="1" fill="#000000"/>
  </edge>
  <edge label="PIF1 (pp) ATR" source="-301" target="-332">
    <att type="string" name="canonicalName" value="PIF1 (pp) ATR"/>
    <att type="string" name="interaction" value="pp"/>
    <graphics width="1" fill="#000000"/>
  </edge>
  <edge label="PIF1 (pp) TOP3A TOP3B" source="-301" target="-351">
    <att type="string" name="canonicalName" value="PIF1 (pp) TOP3A TOP3B"/>
    <att type="string" name="interaction" value="pp"/>
    <graphics width="1" fill="#000000"/>
  </edge>
  <edge label="PFDN5 (pp) VAC14" source="-300" target="-397">
    <att type="string" name="canonicalName" value="PFDN5 (pp) VAC14"/>
    <att type="string" name="interaction" value="pp"/>
    <graphics width="1" fill="#000000"/>
  </edge>
  <edge label="PFDN5 (pp) GCK" source="-300" target="-402">
    <att type="string" name="canonicalName" value="PFDN5 (pp) GCK"/>
    <att type="string" name="interaction" value="pp"/>
    <graphics width="1" fill="#000000"/>
  </edge>
  <edge label="PFDN5 (pp) BUB1 BUB1B" source="-300" target="-400">
    <att type="string" name="canonicalName" value="PFDN5 (pp) BUB1 BUB1B"/>
    <att type="string" name="interaction" value="pp"/>
    <graphics width="1" fill="#000000"/>
  </edge>
  <edge label="PFDN5 (pp) GAK" source="-300" target="-399">
    <att type="string" name="canonicalName" value="PFDN5 (pp) GAK"/>
    <att type="string" name="interaction" value="pp"/>
    <graphics width="1" fill="#000000"/>
  </edge>
  <edge label="PFDN5 (pp) PIP5K3" source="-300" target="-401">
    <att type="string" name="canonicalName" value="PFDN5 (pp) PIP5K3"/>
    <att type="string" name="interaction" value="pp"/>
    <graphics width="1" fill="#000000"/>
  </edge>
  <edge label="PFDN5 (pp) IPO4" source="-300" target="-299">
    <att type="string" name="canonicalName" value="PFDN5 (pp) IPO4"/>
    <att type="string" name="interaction" value="pp"/>
    <graphics width="1" fill="#000000"/>
  </edge>
  <edge label="TDP1 (pp) ERCC4" source="-298" target="-297">
    <att type="string" name="canonicalName" value="TDP1 (pp) ERCC4"/>
    <att type="string" name="interaction" value="pp"/>
    <graphics width="1" fill="#000000"/>
  </edge>
  <edge label="ERCC4 (pp) APEX2" source="-297" target="-7">
    <att type="string" name="canonicalName" value="ERCC4 (pp) APEX2"/>
    <att type="string" name="interaction" value="pp"/>
    <graphics width="1" fill="#000000"/>
  </edge>
  <edge label="ERCC4 (pp) FEN1" source="-297" target="-205">
    <att type="string" name="canonicalName" value="ERCC4 (pp) FEN1"/>
    <att type="string" name="interaction" value="pp"/>
    <graphics width="1" fill="#000000"/>
  </edge>
  <edge label="CTDP1 (pp) IKBKAP" source="-296" target="-410">
    <att type="string" name="canonicalName" value="CTDP1 (pp) IKBKAP"/>
    <att type="string" name="interaction" value="pp"/>
    <graphics width="1" fill="#000000"/>
  </edge>
  <edge label="ZNF289 ARFGAP3 (pp) HIP1" source="-295" target="-380">
    <att type="string" name="canonicalName" value="ZNF289 ARFGAP3 (pp) HIP1"/>
    <att type="string" name="interaction" value="pp"/>
    <graphics width="1" fill="#000000"/>
  </edge>
  <edge label="ZNF289 ARFGAP3 (pp) MRE11A" source="-295" target="-391">
    <att type="string" name="canonicalName" value="ZNF289 ARFGAP3 (pp) MRE11A"/>
    <att type="string" name="interaction" value="pp"/>
    <graphics width="1" fill="#000000"/>
  </edge>
  <edge label="SC5DL (pp) SNX2" source="-294" target="-364">
    <att type="string" name="canonicalName" value="SC5DL (pp) SNX2"/>
    <att type="string" name="interaction" value="pp"/>
    <graphics width="1" fill="#000000"/>
  </edge>
  <edge label="PAF1 (pp) IKBKAP" source="-293" target="-410">
    <att type="string" name="canonicalName" value="PAF1 (pp) IKBKAP"/>
    <att type="string" name="interaction" value="pp"/>
    <graphics width="1" fill="#000000"/>
  </edge>
  <edge label="PCID2 (pp) NXF1" source="-292" target="-291">
    <att type="string" name="canonicalName" value="PCID2 (pp) NXF1"/>
    <att type="string" name="interaction" value="pp"/>
    <graphics width="1" fill="#000000"/>
  </edge>
  <edge label="NXF1 (pp) THOC2" source="-291" target="-21">
    <att type="string" name="canonicalName" value="NXF1 (pp) THOC2"/>
    <att type="string" name="interaction" value="pp"/>
    <graphics width="1" fill="#000000"/>
  </edge>
  <edge label="CDK7 (pp) ERCC2" source="-290" target="-405">
    <att type="string" name="canonicalName" value="CDK7 (pp) ERCC2"/>
    <att type="string" name="interaction" value="pp"/>
    <graphics width="1" fill="#000000"/>
  </edge>
  <edge label="ZDHHC4 (pp) IKBKAP" source="-289" target="-410">
    <att type="string" name="canonicalName" value="ZDHHC4 (pp) IKBKAP"/>
    <att type="string" name="interaction" value="pp"/>
    <graphics width="1" fill="#000000"/>
  </edge>
  <edge label="EIF4G1 (pp) EIF4A2" source="-288" target="-287">
    <att type="string" name="canonicalName" value="EIF4G1 (pp) EIF4A2"/>
    <att type="string" name="interaction" value="pp"/>
    <graphics width="1" fill="#000000"/>
  </edge>
  <edge label="EIF4A2 (pp) EIF4H EIF4B" source="-287" target="-165">
    <att type="string" name="canonicalName" value="EIF4A2 (pp) EIF4H EIF4B"/>
    <att type="string" name="interaction" value="pp"/>
    <graphics width="1" fill="#000000"/>
  </edge>
  <edge label="EIF4A2 (pp) EIF4E EIF4E2" source="-287" target="-276">
    <att type="string" name="canonicalName" value="EIF4A2 (pp) EIF4E EIF4E2"/>
    <att type="string" name="interaction" value="pp"/>
    <graphics width="1" fill="#000000"/>
  </edge>
  <edge label="CDK5 (pp) PPP1R2 Q6ZU68 PPP1R2P9" source="-286" target="-306">
    <att type="string" name="canonicalName" value="CDK5 (pp) PPP1R2 Q6ZU68 PPP1R2P9"/>
    <att type="string" name="interaction" value="pp"/>
    <graphics width="1" fill="#000000"/>
  </edge>
  <edge label="SEL1L SEL1L2 (pp) PIP5K3" source="-285" target="-401">
    <att type="string" name="canonicalName" value="SEL1L SEL1L2 (pp) PIP5K3"/>
    <att type="string" name="interaction" value="pp"/>
    <graphics width="1" fill="#000000"/>
  </edge>
  <edge label="SEL1L SEL1L2 (pp) PLS3 LCP1 PLS1" source="-285" target="-386">
    <att type="string" name="canonicalName" value="SEL1L SEL1L2 (pp) PLS3 LCP1 PLS1"/>
    <att type="string" name="interaction" value="pp"/>
    <graphics width="1" fill="#000000"/>
  </edge>
  <edge label="ELP2 (pp) SIN3A SIN3B" source="-284" target="-375">
    <att type="string" name="canonicalName" value="ELP2 (pp) SIN3A SIN3B"/>
    <att type="string" name="interaction" value="pp"/>
    <graphics width="1" fill="#000000"/>
  </edge>
  <edge label="PSMD8 (pp) CDK2" source="-283" target="-282">
    <att type="string" name="canonicalName" value="PSMD8 (pp) CDK2"/>
    <att type="string" name="interaction" value="pp"/>
    <graphics width="1" fill="#000000"/>
  </edge>
  <edge label="CDK2 (pp) CDC20" source="-282" target="-193">
    <att type="string" name="canonicalName" value="CDK2 (pp) CDC20"/>
    <att type="string" name="interaction" value="pp"/>
    <graphics width="1" fill="#000000"/>
  </edge>
  <edge label="CDK2 (pp) CDC16" source="-282" target="-20">
    <att type="string" name="canonicalName" value="CDK2 (pp) CDC16"/>
    <att type="string" name="interaction" value="pp"/>
    <graphics width="1" fill="#000000"/>
  </edge>
  <edge label="CDK2 (pp) TAF12" source="-282" target="-24">
    <att type="string" name="canonicalName" value="CDK2 (pp) TAF12"/>
    <att type="string" name="interaction" value="pp"/>
    <graphics width="1" fill="#000000"/>
  </edge>
  <edge label="CDK2 (pp) CDC7" source="-282" target="-211">
    <att type="string" name="canonicalName" value="CDK2 (pp) CDC7"/>
    <att type="string" name="interaction" value="pp"/>
    <graphics width="1" fill="#000000"/>
  </edge>
  <edge label="CDK2 (pp) CCNB2" source="-282" target="-155">
    <att type="string" name="canonicalName" value="CDK2 (pp) CCNB2"/>
    <att type="string" name="interaction" value="pp"/>
    <graphics width="1" fill="#000000"/>
  </edge>
  <edge label="CDK2 (pp) TAF1 TAF1L" source="-282" target="-28">
    <att type="string" name="canonicalName" value="CDK2 (pp) TAF1 TAF1L"/>
    <att type="string" name="interaction" value="pp"/>
    <graphics width="1" fill="#000000"/>
  </edge>
  <edge label="CDK2 (pp) DNAJA2" source="-282" target="-179">
    <att type="string" name="canonicalName" value="CDK2 (pp) DNAJA2"/>
    <att type="string" name="interaction" value="pp"/>
    <graphics width="1" fill="#000000"/>
  </edge>
  <edge label="CDK2 (pp) Q9HAV2 HSF1" source="-282" target="-19">
    <att type="string" name="canonicalName" value="CDK2 (pp) Q9HAV2 HSF1"/>
    <att type="string" name="interaction" value="pp"/>
    <graphics width="1" fill="#000000"/>
  </edge>
  <edge label="CDK2 (pp) FZR1" source="-282" target="-383">
    <att type="string" name="canonicalName" value="CDK2 (pp) FZR1"/>
    <att type="string" name="interaction" value="pp"/>
    <graphics width="1" fill="#000000"/>
  </edge>
  <edge label="CDK2 (pp) ANAPC10" source="-282" target="-18">
    <att type="string" name="canonicalName" value="CDK2 (pp) ANAPC10"/>
    <att type="string" name="interaction" value="pp"/>
    <graphics width="1" fill="#000000"/>
  </edge>
  <edge label="CDK2 (pp) CDC23" source="-282" target="-17">
    <att type="string" name="canonicalName" value="CDK2 (pp) CDC23"/>
    <att type="string" name="interaction" value="pp"/>
    <graphics width="1" fill="#000000"/>
  </edge>
  <edge label="RNF40 (pp) LPIN2 LPIN3" source="-281" target="-381">
    <att type="string" name="canonicalName" value="RNF40 (pp) LPIN2 LPIN3"/>
    <att type="string" name="interaction" value="pp"/>
    <graphics width="1" fill="#000000"/>
  </edge>
  <edge label="RNF40 (pp) PIK3C3" source="-281" target="-280">
    <att type="string" name="canonicalName" value="RNF40 (pp) PIK3C3"/>
    <att type="string" name="interaction" value="pp"/>
    <graphics width="1" fill="#000000"/>
  </edge>
  <edge label="RNF40 (pp) SIN3A SIN3B" source="-281" target="-375">
    <att type="string" name="canonicalName" value="RNF40 (pp) SIN3A SIN3B"/>
    <att type="string" name="interaction" value="pp"/>
    <graphics width="1" fill="#000000"/>
  </edge>
  <edge label="HSP90AB1 Q58FF7 (pp) TTK" source="-279" target="-362">
    <att type="string" name="canonicalName" value="HSP90AB1 Q58FF7 (pp) TTK"/>
    <att type="string" name="interaction" value="pp"/>
    <graphics width="1" fill="#000000"/>
  </edge>
  <edge label="HSP90AB1 Q58FF7 (pp) ESPL1" source="-279" target="-278">
    <att type="string" name="canonicalName" value="HSP90AB1 Q58FF7 (pp) ESPL1"/>
    <att type="string" name="interaction" value="pp"/>
    <graphics width="1" fill="#000000"/>
  </edge>
  <edge label="RPA1 (pp) POLE" source="-277" target="-384">
    <att type="string" name="canonicalName" value="RPA1 (pp) POLE"/>
    <att type="string" name="interaction" value="pp"/>
    <graphics width="1" fill="#000000"/>
  </edge>
  <edge label="EIF4E EIF4E2 (pp) DDX3X" source="-276" target="-275">
    <att type="string" name="canonicalName" value="EIF4E EIF4E2 (pp) DDX3X"/>
    <att type="string" name="interaction" value="pp"/>
    <graphics width="1" fill="#000000"/>
  </edge>
  <edge label="DDX3X (pp) EIF4A2" source="-275" target="-287">
    <att type="string" name="canonicalName" value="DDX3X (pp) EIF4A2"/>
    <att type="string" name="interaction" value="pp"/>
    <graphics width="1" fill="#000000"/>
  </edge>
  <edge label="VPS72 (pp) CDC73" source="-274" target="-376">
    <att type="string" name="canonicalName" value="VPS72 (pp) CDC73"/>
    <att type="string" name="interaction" value="pp"/>
    <graphics width="1" fill="#000000"/>
  </edge>
  <edge label="DDX54 (pp) CUL1" source="-273" target="-393">
    <att type="string" name="canonicalName" value="DDX54 (pp) CUL1"/>
    <att type="string" name="interaction" value="pp"/>
    <graphics width="1" fill="#000000"/>
  </edge>
  <edge label="DTYMK DTYMK (pp) PDPK1" source="-272" target="-271">
    <att type="string" name="canonicalName" value="DTYMK DTYMK (pp) PDPK1"/>
    <att type="string" name="interaction" value="pp"/>
    <graphics width="1" fill="#000000"/>
  </edge>
  <edge label="DTYMK DTYMK (pp) TOP3A TOP3B" source="-272" target="-351">
    <att type="string" name="canonicalName" value="DTYMK DTYMK (pp) TOP3A TOP3B"/>
    <att type="string" name="interaction" value="pp"/>
    <graphics width="1" fill="#000000"/>
  </edge>
  <edge label="DTYMK DTYMK (pp) BLM" source="-272" target="-389">
    <att type="string" name="canonicalName" value="DTYMK DTYMK (pp) BLM"/>
    <att type="string" name="interaction" value="pp"/>
    <graphics width="1" fill="#000000"/>
  </edge>
  <edge label="PDPK1 (pp) PDPK1" source="-271" target="-271">
    <att type="string" name="canonicalName" value="PDPK1 (pp) PDPK1"/>
    <att type="string" name="interaction" value="pp"/>
    <graphics width="1" fill="#000000"/>
  </edge>
  <edge label="VCP (pp) SMURF2" source="-270" target="-269">
    <att type="string" name="canonicalName" value="VCP (pp) SMURF2"/>
    <att type="string" name="interaction" value="pp"/>
    <graphics width="1" fill="#000000"/>
  </edge>
  <edge label="SMURF2 (pp) SMURF2" source="-269" target="-269">
    <att type="string" name="canonicalName" value="SMURF2 (pp) SMURF2"/>
    <att type="string" name="interaction" value="pp"/>
    <graphics width="1" fill="#000000"/>
  </edge>
  <edge label="PI4KA NR_003700.1Q8N8J0 (pp) VAPB VAPA" source="-268" target="-324">
    <att type="string" name="canonicalName" value="PI4KA NR_003700.1Q8N8J0 (pp) VAPB VAPA"/>
    <att type="string" name="interaction" value="pp"/>
    <graphics width="1" fill="#000000"/>
  </edge>
  <edge label="PI4KA NR_003700.1Q8N8J0 (pp) HSPA8" source="-268" target="-267">
    <att type="string" name="canonicalName" value="PI4KA NR_003700.1Q8N8J0 (pp) HSPA8"/>
    <att type="string" name="interaction" value="pp"/>
    <graphics width="1" fill="#000000"/>
  </edge>
  <edge label="HSPA8 (pp) TUBG1 TUBG2" source="-267" target="-117">
    <att type="string" name="canonicalName" value="HSPA8 (pp) TUBG1 TUBG2"/>
    <att type="string" name="interaction" value="pp"/>
    <graphics width="1" fill="#000000"/>
  </edge>
  <edge label="HSPA8 (pp) HSPA8" source="-267" target="-267">
    <att type="string" name="canonicalName" value="HSPA8 (pp) HSPA8"/>
    <att type="string" name="interaction" value="pp"/>
    <graphics width="1" fill="#000000"/>
  </edge>
  <edge label="POLD1 (pp) MSH2" source="-266" target="-265">
    <att type="string" name="canonicalName" value="POLD1 (pp) MSH2"/>
    <att type="string" name="interaction" value="pp"/>
    <graphics width="1" fill="#000000"/>
  </edge>
  <edge label="POLD1 (pp) PMS2" source="-266" target="-264">
    <att type="string" name="canonicalName" value="POLD1 (pp) PMS2"/>
    <att type="string" name="interaction" value="pp"/>
    <graphics width="1" fill="#000000"/>
  </edge>
  <edge label="POLD1 (pp) MSH6" source="-266" target="-263">
    <att type="string" name="canonicalName" value="POLD1 (pp) MSH6"/>
    <att type="string" name="interaction" value="pp"/>
    <graphics width="1" fill="#000000"/>
  </edge>
  <edge label="POLD1 (pp) RAD50" source="-266" target="-390">
    <att type="string" name="canonicalName" value="POLD1 (pp) RAD50"/>
    <att type="string" name="interaction" value="pp"/>
    <graphics width="1" fill="#000000"/>
  </edge>
  <edge label="EXOC3 (pp) EXOC2" source="-262" target="-404">
    <att type="string" name="canonicalName" value="EXOC3 (pp) EXOC2"/>
    <att type="string" name="interaction" value="pp"/>
    <graphics width="1" fill="#000000"/>
  </edge>
  <edge label="CNOT6L (pp) RAD50" source="-261" target="-390">
    <att type="string" name="canonicalName" value="CNOT6L (pp) RAD50"/>
    <att type="string" name="interaction" value="pp"/>
    <graphics width="1" fill="#000000"/>
  </edge>
  <edge label="CNOT6L (pp) RRM1" source="-261" target="-260">
    <att type="string" name="canonicalName" value="CNOT6L (pp) RRM1"/>
    <att type="string" name="interaction" value="pp"/>
    <graphics width="1" fill="#000000"/>
  </edge>
  <edge label="CNOT6L (pp) PDCD6IP" source="-261" target="-365">
    <att type="string" name="canonicalName" value="CNOT6L (pp) PDCD6IP"/>
    <att type="string" name="interaction" value="pp"/>
    <graphics width="1" fill="#000000"/>
  </edge>
  <edge label="CNOT6L (pp) MRE11A" source="-261" target="-391">
    <att type="string" name="canonicalName" value="CNOT6L (pp) MRE11A"/>
    <att type="string" name="interaction" value="pp"/>
    <graphics width="1" fill="#000000"/>
  </edge>
  <edge label="UBE2G2 UBE2G1 UBE2R2 CDC34 (pp) ERN1 ERN2" source="-259" target="-258">
    <att type="string" name="canonicalName" value="UBE2G2 UBE2G1 UBE2R2 CDC34 (pp) ERN1 ERN2"/>
    <att type="string" name="interaction" value="pp"/>
    <graphics width="1" fill="#000000"/>
  </edge>
  <edge label="ERN1 ERN2 (pp) KDELR1 KDELR3 KDELR2" source="-258" target="-88">
    <att type="string" name="canonicalName" value="ERN1 ERN2 (pp) KDELR1 KDELR3 KDELR2"/>
    <att type="string" name="interaction" value="pp"/>
    <graphics width="1" fill="#000000"/>
  </edge>
  <edge label="UBE2I (pp) TOP1 TOP1MT" source="-257" target="-335">
    <att type="string" name="canonicalName" value="UBE2I (pp) TOP1 TOP1MT"/>
    <att type="string" name="interaction" value="pp"/>
    <graphics width="1" fill="#000000"/>
  </edge>
  <edge label="ELP3 (pp) CDC73" source="-256" target="-376">
    <att type="string" name="canonicalName" value="ELP3 (pp) CDC73"/>
    <att type="string" name="interaction" value="pp"/>
    <graphics width="1" fill="#000000"/>
  </edge>
  <edge label="ELP3 (pp) SIN3A SIN3B" source="-256" target="-375">
    <att type="string" name="canonicalName" value="ELP3 (pp) SIN3A SIN3B"/>
    <att type="string" name="interaction" value="pp"/>
    <graphics width="1" fill="#000000"/>
  </edge>
  <edge label="PFDN6 (pp) HSPA8" source="-255" target="-267">
    <att type="string" name="canonicalName" value="PFDN6 (pp) HSPA8"/>
    <att type="string" name="interaction" value="pp"/>
    <graphics width="1" fill="#000000"/>
  </edge>
  <edge label="PFDN6 (pp) VAC14" source="-255" target="-397">
    <att type="string" name="canonicalName" value="PFDN6 (pp) VAC14"/>
    <att type="string" name="interaction" value="pp"/>
    <graphics width="1" fill="#000000"/>
  </edge>
  <edge label="PFDN6 (pp) TOP3A TOP3B" source="-255" target="-351">
    <att type="string" name="canonicalName" value="PFDN6 (pp) TOP3A TOP3B"/>
    <att type="string" name="interaction" value="pp"/>
    <graphics width="1" fill="#000000"/>
  </edge>
  <edge label="PFDN6 (pp) CCT2" source="-255" target="-254">
    <att type="string" name="canonicalName" value="PFDN6 (pp) CCT2"/>
    <att type="string" name="interaction" value="pp"/>
    <graphics width="1" fill="#000000"/>
  </edge>
  <edge label="PFDN6 (pp) NFYC" source="-255" target="-398">
    <att type="string" name="canonicalName" value="PFDN6 (pp) NFYC"/>
    <att type="string" name="interaction" value="pp"/>
    <graphics width="1" fill="#000000"/>
  </edge>
  <edge label="PFDN6 (pp) SURF1" source="-255" target="-253">
    <att type="string" name="canonicalName" value="PFDN6 (pp) SURF1"/>
    <att type="string" name="interaction" value="pp"/>
    <graphics width="1" fill="#000000"/>
  </edge>
  <edge label="PFDN6 (pp) GCK" source="-255" target="-402">
    <att type="string" name="canonicalName" value="PFDN6 (pp) GCK"/>
    <att type="string" name="interaction" value="pp"/>
    <graphics width="1" fill="#000000"/>
  </edge>
  <edge label="PFDN6 (pp) BUB1 BUB1B" source="-255" target="-400">
    <att type="string" name="canonicalName" value="PFDN6 (pp) BUB1 BUB1B"/>
    <att type="string" name="interaction" value="pp"/>
    <graphics width="1" fill="#000000"/>
  </edge>
  <edge label="PFDN6 (pp) GAK" source="-255" target="-399">
    <att type="string" name="canonicalName" value="PFDN6 (pp) GAK"/>
    <att type="string" name="interaction" value="pp"/>
    <graphics width="1" fill="#000000"/>
  </edge>
  <edge label="PFDN6 (pp) PIP5K3" source="-255" target="-401">
    <att type="string" name="canonicalName" value="PFDN6 (pp) PIP5K3"/>
    <att type="string" name="interaction" value="pp"/>
    <graphics width="1" fill="#000000"/>
  </edge>
  <edge label="PFDN6 (pp) RBBP4 RBBP7" source="-255" target="-315">
    <att type="string" name="canonicalName" value="PFDN6 (pp) RBBP4 RBBP7"/>
    <att type="string" name="interaction" value="pp"/>
    <graphics width="1" fill="#000000"/>
  </edge>
  <edge label="CCT2 (pp) SLC25A5" source="-254" target="-8">
    <att type="string" name="canonicalName" value="CCT2 (pp) SLC25A5"/>
    <att type="string" name="interaction" value="pp"/>
    <graphics width="1" fill="#000000"/>
  </edge>
  <edge label="CDC42 (pp) PPP6C" source="-252" target="-407">
    <att type="string" name="canonicalName" value="CDC42 (pp) PPP6C"/>
    <att type="string" name="interaction" value="pp"/>
    <graphics width="1" fill="#000000"/>
  </edge>
  <edge label="TIMELESS (pp) TOP3A TOP3B" source="-251" target="-351">
    <att type="string" name="canonicalName" value="TIMELESS (pp) TOP3A TOP3B"/>
    <att type="string" name="interaction" value="pp"/>
    <graphics width="1" fill="#000000"/>
  </edge>
  <edge label="INPP5F (pp) PIP5K3" source="-250" target="-401">
    <att type="string" name="canonicalName" value="INPP5F (pp) PIP5K3"/>
    <att type="string" name="interaction" value="pp"/>
    <graphics width="1" fill="#000000"/>
  </edge>
  <edge label="INPP5F (pp) PIK3C3" source="-250" target="-280">
    <att type="string" name="canonicalName" value="INPP5F (pp) PIK3C3"/>
    <att type="string" name="interaction" value="pp"/>
    <graphics width="1" fill="#000000"/>
  </edge>
  <edge label="ASF1A ASF1B (pp) XPO5" source="-249" target="-248">
    <att type="string" name="canonicalName" value="ASF1A ASF1B (pp) XPO5"/>
    <att type="string" name="interaction" value="pp"/>
    <graphics width="1" fill="#000000"/>
  </edge>
  <edge label="ASF1A ASF1B (pp) PIK3C3" source="-249" target="-280">
    <att type="string" name="canonicalName" value="ASF1A ASF1B (pp) PIK3C3"/>
    <att type="string" name="interaction" value="pp"/>
    <graphics width="1" fill="#000000"/>
  </edge>
  <edge label="APPBP1 (pp) FBXW7" source="-247" target="-246">
    <att type="string" name="canonicalName" value="APPBP1 (pp) FBXW7"/>
    <att type="string" name="interaction" value="pp"/>
    <graphics width="1" fill="#000000"/>
  </edge>
  <edge label="APPBP1 (pp) CUL1" source="-247" target="-393">
    <att type="string" name="canonicalName" value="APPBP1 (pp) CUL1"/>
    <att type="string" name="interaction" value="pp"/>
    <graphics width="1" fill="#000000"/>
  </edge>
  <edge label="FBXW7 (pp) CDC6" source="-246" target="-333">
    <att type="string" name="canonicalName" value="FBXW7 (pp) CDC6"/>
    <att type="string" name="interaction" value="pp"/>
    <graphics width="1" fill="#000000"/>
  </edge>
  <edge label="FBXW7 (pp) CUL1" source="-246" target="-393">
    <att type="string" name="canonicalName" value="FBXW7 (pp) CUL1"/>
    <att type="string" name="interaction" value="pp"/>
    <graphics width="1" fill="#000000"/>
  </edge>
  <edge label="EIF3B (pp) NIPBL" source="-245" target="-244">
    <att type="string" name="canonicalName" value="EIF3B (pp) NIPBL"/>
    <att type="string" name="interaction" value="pp"/>
    <graphics width="1" fill="#000000"/>
  </edge>
  <edge label="EXOC5 (pp) EXOC2" source="-243" target="-404">
    <att type="string" name="canonicalName" value="EXOC5 (pp) EXOC2"/>
    <att type="string" name="interaction" value="pp"/>
    <graphics width="1" fill="#000000"/>
  </edge>
  <edge label="ARPC1B ARPC1A (pp) PLS3 LCP1 PLS1" source="-242" target="-386">
    <att type="string" name="canonicalName" value="ARPC1B ARPC1A (pp) PLS3 LCP1 PLS1"/>
    <att type="string" name="interaction" value="pp"/>
    <graphics width="1" fill="#000000"/>
  </edge>
  <edge label="VBP1 (pp) TOP3A TOP3B" source="-241" target="-351">
    <att type="string" name="canonicalName" value="VBP1 (pp) TOP3A TOP3B"/>
    <att type="string" name="interaction" value="pp"/>
    <graphics width="1" fill="#000000"/>
  </edge>
  <edge label="VBP1 (pp) GAK" source="-241" target="-399">
    <att type="string" name="canonicalName" value="VBP1 (pp) GAK"/>
    <att type="string" name="interaction" value="pp"/>
    <graphics width="1" fill="#000000"/>
  </edge>
  <edge label="VBP1 (pp) BUB1 BUB1B" source="-241" target="-400">
    <att type="string" name="canonicalName" value="VBP1 (pp) BUB1 BUB1B"/>
    <att type="string" name="interaction" value="pp"/>
    <graphics width="1" fill="#000000"/>
  </edge>
  <edge label="VBP1 (pp) PIP5K3" source="-241" target="-401">
    <att type="string" name="canonicalName" value="VBP1 (pp) PIP5K3"/>
    <att type="string" name="interaction" value="pp"/>
    <graphics width="1" fill="#000000"/>
  </edge>
  <edge label="VBP1 (pp) SURF1" source="-241" target="-253">
    <att type="string" name="canonicalName" value="VBP1 (pp) SURF1"/>
    <att type="string" name="interaction" value="pp"/>
    <graphics width="1" fill="#000000"/>
  </edge>
  <edge label="VBP1 (pp) GCK" source="-241" target="-402">
    <att type="string" name="canonicalName" value="VBP1 (pp) GCK"/>
    <att type="string" name="interaction" value="pp"/>
    <graphics width="1" fill="#000000"/>
  </edge>
  <edge label="VBP1 (pp) CYCS" source="-241" target="-240">
    <att type="string" name="canonicalName" value="VBP1 (pp) CYCS"/>
    <att type="string" name="interaction" value="pp"/>
    <graphics width="1" fill="#000000"/>
  </edge>
  <edge label="VBP1 (pp) RBBP4 RBBP7" source="-241" target="-315">
    <att type="string" name="canonicalName" value="VBP1 (pp) RBBP4 RBBP7"/>
    <att type="string" name="interaction" value="pp"/>
    <graphics width="1" fill="#000000"/>
  </edge>
  <edge label="GCS1 (pp) PRKAG1 PRKAG2" source="-239" target="-322">
    <att type="string" name="canonicalName" value="GCS1 (pp) PRKAG1 PRKAG2"/>
    <att type="string" name="interaction" value="pp"/>
    <graphics width="1" fill="#000000"/>
  </edge>
  <edge label="KPNA6 (pp) CDK2" source="-238" target="-282">
    <att type="string" name="canonicalName" value="KPNA6 (pp) CDK2"/>
    <att type="string" name="interaction" value="pp"/>
    <graphics width="1" fill="#000000"/>
  </edge>
  <edge label="STXBP1S TXBP2 STXBP3 (pp) PIGC" source="-237" target="-349">
    <att type="string" name="canonicalName" value="STXBP1S TXBP2 STXBP3 (pp) PIGC"/>
    <att type="string" name="interaction" value="pp"/>
    <graphics width="1" fill="#000000"/>
  </edge>
  <edge label="STXBP1S TXBP2 STXBP3 (pp) CDC45L" source="-237" target="-356">
    <att type="string" name="canonicalName" value="STXBP1S TXBP2 STXBP3 (pp) CDC45L"/>
    <att type="string" name="interaction" value="pp"/>
    <graphics width="1" fill="#000000"/>
  </edge>
  <edge label="STXBP1S TXBP2 STXBP3 (pp) ATR" source="-237" target="-332">
    <att type="string" name="canonicalName" value="STXBP1S TXBP2 STXBP3 (pp) ATR"/>
    <att type="string" name="interaction" value="pp"/>
    <graphics width="1" fill="#000000"/>
  </edge>
  <edge label="POLD2 (pp) BLM" source="-236" target="-389">
    <att type="string" name="canonicalName" value="POLD2 (pp) BLM"/>
    <att type="string" name="interaction" value="pp"/>
    <graphics width="1" fill="#000000"/>
  </edge>
  <edge label="RFC3 (pp) RFC4" source="-235" target="-234">
    <att type="string" name="canonicalName" value="RFC3 (pp) RFC4"/>
    <att type="string" name="interaction" value="pp"/>
    <graphics width="1" fill="#000000"/>
  </edge>
  <edge label="RFC3 (pp) SMC6" source="-235" target="-233">
    <att type="string" name="canonicalName" value="RFC3 (pp) SMC6"/>
    <att type="string" name="interaction" value="pp"/>
    <graphics width="1" fill="#000000"/>
  </edge>
  <edge label="RFC3 (pp) PCNA" source="-235" target="-408">
    <att type="string" name="canonicalName" value="RFC3 (pp) PCNA"/>
    <att type="string" name="interaction" value="pp"/>
    <graphics width="1" fill="#000000"/>
  </edge>
  <edge label="RFC3 (pp) NUP205" source="-235" target="-232">
    <att type="string" name="canonicalName" value="RFC3 (pp) NUP205"/>
    <att type="string" name="interaction" value="pp"/>
    <graphics width="1" fill="#000000"/>
  </edge>
  <edge label="RFC3 (pp) POLA1" source="-235" target="-231">
    <att type="string" name="canonicalName" value="RFC3 (pp) POLA1"/>
    <att type="string" name="interaction" value="pp"/>
    <graphics width="1" fill="#000000"/>
  </edge>
  <edge label="RFC3 (pp) CDC27" source="-235" target="-230">
    <att type="string" name="canonicalName" value="RFC3 (pp) CDC27"/>
    <att type="string" name="interaction" value="pp"/>
    <graphics width="1" fill="#000000"/>
  </edge>
  <edge label="RFC3 (pp) CDC45L" source="-235" target="-356">
    <att type="string" name="canonicalName" value="RFC3 (pp) CDC45L"/>
    <att type="string" name="interaction" value="pp"/>
    <graphics width="1" fill="#000000"/>
  </edge>
  <edge label="RFC4 (pp) POLD1" source="-234" target="-266">
    <att type="string" name="canonicalName" value="RFC4 (pp) POLD1"/>
    <att type="string" name="interaction" value="pp"/>
    <graphics width="1" fill="#000000"/>
  </edge>
  <edge label="RFC4 (pp) POLE" source="-234" target="-384">
    <att type="string" name="canonicalName" value="RFC4 (pp) POLE"/>
    <att type="string" name="interaction" value="pp"/>
    <graphics width="1" fill="#000000"/>
  </edge>
  <edge label="RFC4 (pp) RFC1" source="-234" target="-313">
    <att type="string" name="canonicalName" value="RFC4 (pp) RFC1"/>
    <att type="string" name="interaction" value="pp"/>
    <graphics width="1" fill="#000000"/>
  </edge>
  <edge label="POLA1 (pp) RAD52" source="-231" target="-409">
    <att type="string" name="canonicalName" value="POLA1 (pp) RAD52"/>
    <att type="string" name="interaction" value="pp"/>
    <graphics width="1" fill="#000000"/>
  </edge>
  <edge label="SEC14L2 (pp) MOSPD2" source="-229" target="-228">
    <att type="string" name="canonicalName" value="SEC14L2 (pp) MOSPD2"/>
    <att type="string" name="interaction" value="pp"/>
    <graphics width="1" fill="#000000"/>
  </edge>
  <edge label="HYOU1 (pp) ERN1 ERN2" source="-227" target="-258">
    <att type="string" name="canonicalName" value="HYOU1 (pp) ERN1 ERN2"/>
    <att type="string" name="interaction" value="pp"/>
    <graphics width="1" fill="#000000"/>
  </edge>
  <edge label="NIP7 (pp) ENO1" source="-226" target="-352">
    <att type="string" name="canonicalName" value="NIP7 (pp) ENO1"/>
    <att type="string" name="interaction" value="pp"/>
    <graphics width="1" fill="#000000"/>
  </edge>
  <edge label="NIP7 (pp) PCNA" source="-226" target="-408">
    <att type="string" name="canonicalName" value="NIP7 (pp) PCNA"/>
    <att type="string" name="interaction" value="pp"/>
    <graphics width="1" fill="#000000"/>
  </edge>
  <edge label="NIP7 (pp) PIGN" source="-226" target="-225">
    <att type="string" name="canonicalName" value="NIP7 (pp) PIGN"/>
    <att type="string" name="interaction" value="pp"/>
    <graphics width="1" fill="#000000"/>
  </edge>
  <edge label="NIP7 (pp) ERCC2" source="-226" target="-405">
    <att type="string" name="canonicalName" value="NIP7 (pp) ERCC2"/>
    <att type="string" name="interaction" value="pp"/>
    <graphics width="1" fill="#000000"/>
  </edge>
  <edge label="TCP1 (pp) STCH" source="-224" target="-223">
    <att type="string" name="canonicalName" value="TCP1 (pp) STCH"/>
    <att type="string" name="interaction" value="pp"/>
    <graphics width="1" fill="#000000"/>
  </edge>
  <edge label="TCP1 (pp) CCT2" source="-224" target="-254">
    <att type="string" name="canonicalName" value="TCP1 (pp) CCT2"/>
    <att type="string" name="interaction" value="pp"/>
    <graphics width="1" fill="#000000"/>
  </edge>
  <edge label="RPS17 (pp) PCNA" source="-222" target="-408">
    <att type="string" name="canonicalName" value="RPS17 (pp) PCNA"/>
    <att type="string" name="interaction" value="pp"/>
    <graphics width="1" fill="#000000"/>
  </edge>
  <edge label="RPS17 (pp) TAF7 TAF7L" source="-222" target="-221">
    <att type="string" name="canonicalName" value="RPS17 (pp) TAF7 TAF7L"/>
    <att type="string" name="interaction" value="pp"/>
    <graphics width="1" fill="#000000"/>
  </edge>
  <edge label="ACTR6 (pp) TERT" source="-220" target="-321">
    <att type="string" name="canonicalName" value="ACTR6 (pp) TERT"/>
    <att type="string" name="interaction" value="pp"/>
    <graphics width="1" fill="#000000"/>
  </edge>
  <edge label="SNAP25 (pp) EXOC2" source="-219" target="-404">
    <att type="string" name="canonicalName" value="SNAP25 (pp) EXOC2"/>
    <att type="string" name="interaction" value="pp"/>
    <graphics width="1" fill="#000000"/>
  </edge>
  <edge label="ATG16L1 (pp) IKBKAP" source="-218" target="-410">
    <att type="string" name="canonicalName" value="ATG16L1 (pp) IKBKAP"/>
    <att type="string" name="interaction" value="pp"/>
    <graphics width="1" fill="#000000"/>
  </edge>
  <edge label="ATP6V1B1 (pp) HIP1" source="-217" target="-380">
    <att type="string" name="canonicalName" value="ATP6V1B1 (pp) HIP1"/>
    <att type="string" name="interaction" value="pp"/>
    <graphics width="1" fill="#000000"/>
  </edge>
  <edge label="ATP6V1B1 (pp) PIK3C3" source="-217" target="-280">
    <att type="string" name="canonicalName" value="ATP6V1B1 (pp) PIK3C3"/>
    <att type="string" name="interaction" value="pp"/>
    <graphics width="1" fill="#000000"/>
  </edge>
  <edge label="PRDX2 (pp) MRE11A" source="-216" target="-391">
    <att type="string" name="canonicalName" value="PRDX2 (pp) MRE11A"/>
    <att type="string" name="interaction" value="pp"/>
    <graphics width="1" fill="#000000"/>
  </edge>
  <edge label="PRDX2 (pp) RAD50" source="-216" target="-390">
    <att type="string" name="canonicalName" value="PRDX2 (pp) RAD50"/>
    <att type="string" name="interaction" value="pp"/>
    <graphics width="1" fill="#000000"/>
  </edge>
  <edge label="PRDX2 (pp) LPIN2 LPIN3" source="-216" target="-381">
    <att type="string" name="canonicalName" value="PRDX2 (pp) LPIN2 LPIN3"/>
    <att type="string" name="interaction" value="pp"/>
    <graphics width="1" fill="#000000"/>
  </edge>
  <edge label="EPN1 (pp) HIP1" source="-215" target="-380">
    <att type="string" name="canonicalName" value="EPN1 (pp) HIP1"/>
    <att type="string" name="interaction" value="pp"/>
    <graphics width="1" fill="#000000"/>
  </edge>
  <edge label="PFDN2 (pp) GCK" source="-214" target="-402">
    <att type="string" name="canonicalName" value="PFDN2 (pp) GCK"/>
    <att type="string" name="interaction" value="pp"/>
    <graphics width="1" fill="#000000"/>
  </edge>
  <edge label="PFDN2 (pp) PIP5K3" source="-214" target="-401">
    <att type="string" name="canonicalName" value="PFDN2 (pp) PIP5K3"/>
    <att type="string" name="interaction" value="pp"/>
    <graphics width="1" fill="#000000"/>
  </edge>
  <edge label="PFDN2 (pp) CCT2" source="-214" target="-254">
    <att type="string" name="canonicalName" value="PFDN2 (pp) CCT2"/>
    <att type="string" name="interaction" value="pp"/>
    <graphics width="1" fill="#000000"/>
  </edge>
  <edge label="PFDN2 (pp) NFYC" source="-214" target="-398">
    <att type="string" name="canonicalName" value="PFDN2 (pp) NFYC"/>
    <att type="string" name="interaction" value="pp"/>
    <graphics width="1" fill="#000000"/>
  </edge>
  <edge label="PFDN2 (pp) GAK" source="-214" target="-399">
    <att type="string" name="canonicalName" value="PFDN2 (pp) GAK"/>
    <att type="string" name="interaction" value="pp"/>
    <graphics width="1" fill="#000000"/>
  </edge>
  <edge label="PFDN2 (pp) BUB1 BUB1B" source="-214" target="-400">
    <att type="string" name="canonicalName" value="PFDN2 (pp) BUB1 BUB1B"/>
    <att type="string" name="interaction" value="pp"/>
    <graphics width="1" fill="#000000"/>
  </edge>
  <edge label="PFDN2 (pp) VAC14" source="-214" target="-397">
    <att type="string" name="canonicalName" value="PFDN2 (pp) VAC14"/>
    <att type="string" name="interaction" value="pp"/>
    <graphics width="1" fill="#000000"/>
  </edge>
  <edge label="TAF9 TAF9BTAF9B (pp) SMARCC2 SMARCC1" source="-213" target="-212">
    <att type="string" name="canonicalName" value="TAF9 TAF9BTAF9B (pp) SMARCC2 SMARCC1"/>
    <att type="string" name="interaction" value="pp"/>
    <graphics width="1" fill="#000000"/>
  </edge>
  <edge label="TAF9 TAF9BTAF9B (pp) SIN3A SIN3B" source="-213" target="-375">
    <att type="string" name="canonicalName" value="TAF9 TAF9BTAF9B (pp) SIN3A SIN3B"/>
    <att type="string" name="interaction" value="pp"/>
    <graphics width="1" fill="#000000"/>
  </edge>
  <edge label="TAF9 TAF9BTAF9B (pp) VAC14" source="-213" target="-397">
    <att type="string" name="canonicalName" value="TAF9 TAF9BTAF9B (pp) VAC14"/>
    <att type="string" name="interaction" value="pp"/>
    <graphics width="1" fill="#000000"/>
  </edge>
  <edge label="TAF9 TAF9BTAF9B (pp) PPP6C" source="-213" target="-407">
    <att type="string" name="canonicalName" value="TAF9 TAF9BTAF9B (pp) PPP6C"/>
    <att type="string" name="interaction" value="pp"/>
    <graphics width="1" fill="#000000"/>
  </edge>
  <edge label="TAF9 TAF9BTAF9B (pp) CDC7" source="-213" target="-211">
    <att type="string" name="canonicalName" value="TAF9 TAF9BTAF9B (pp) CDC7"/>
    <att type="string" name="interaction" value="pp"/>
    <graphics width="1" fill="#000000"/>
  </edge>
  <edge label="TAF9 TAF9BTAF9B (pp) XPO5" source="-213" target="-248">
    <att type="string" name="canonicalName" value="TAF9 TAF9BTAF9B (pp) XPO5"/>
    <att type="string" name="interaction" value="pp"/>
    <graphics width="1" fill="#000000"/>
  </edge>
  <edge label="TAF9 TAF9BTAF9B (pp) IKBKAP" source="-213" target="-410">
    <att type="string" name="canonicalName" value="TAF9 TAF9BTAF9B (pp) IKBKAP"/>
    <att type="string" name="interaction" value="pp"/>
    <graphics width="1" fill="#000000"/>
  </edge>
  <edge label="CDC7 (pp) EIF4A2" source="-211" target="-287">
    <att type="string" name="canonicalName" value="CDC7 (pp) EIF4A2"/>
    <att type="string" name="interaction" value="pp"/>
    <graphics width="1" fill="#000000"/>
  </edge>
  <edge label="CDC7 (pp) PIGG" source="-211" target="-164">
    <att type="string" name="canonicalName" value="CDC7 (pp) PIGG"/>
    <att type="string" name="interaction" value="pp"/>
    <graphics width="1" fill="#000000"/>
  </edge>
  <edge label="CDC7 (pp) MAD2L1" source="-211" target="-311">
    <att type="string" name="canonicalName" value="CDC7 (pp) MAD2L1"/>
    <att type="string" name="interaction" value="pp"/>
    <graphics width="1" fill="#000000"/>
  </edge>
  <edge label="CDC7 (pp) CSNK2A1P" source="-211" target="-163">
    <att type="string" name="canonicalName" value="CDC7 (pp) CSNK2A1P"/>
    <att type="string" name="interaction" value="pp"/>
    <graphics width="1" fill="#000000"/>
  </edge>
  <edge label="CDC7 (pp) ORMDL3" source="-211" target="-162">
    <att type="string" name="canonicalName" value="CDC7 (pp) ORMDL3"/>
    <att type="string" name="interaction" value="pp"/>
    <graphics width="1" fill="#000000"/>
  </edge>
  <edge label="CDC7 (pp) TOP3A TOP3B" source="-211" target="-351">
    <att type="string" name="canonicalName" value="CDC7 (pp) TOP3A TOP3B"/>
    <att type="string" name="interaction" value="pp"/>
    <graphics width="1" fill="#000000"/>
  </edge>
  <edge label="CDC7 (pp) TPT1" source="-211" target="-161">
    <att type="string" name="canonicalName" value="CDC7 (pp) TPT1"/>
    <att type="string" name="interaction" value="pp"/>
    <graphics width="1" fill="#000000"/>
  </edge>
  <edge label="CDC7 (pp) DOHH RSHL3 RSHL1" source="-211" target="-160">
    <att type="string" name="canonicalName" value="CDC7 (pp) DOHH RSHL3 RSHL1"/>
    <att type="string" name="interaction" value="pp"/>
    <graphics width="1" fill="#000000"/>
  </edge>
  <edge label="CDC7 (pp) HIRA" source="-211" target="-159">
    <att type="string" name="canonicalName" value="CDC7 (pp) HIRA"/>
    <att type="string" name="interaction" value="pp"/>
    <graphics width="1" fill="#000000"/>
  </edge>
  <edge label="CDC7 (pp) LY6G5B" source="-211" target="-158">
    <att type="string" name="canonicalName" value="CDC7 (pp) LY6G5B"/>
    <att type="string" name="interaction" value="pp"/>
    <graphics width="1" fill="#000000"/>
  </edge>
  <edge label="CDC7 (pp) ELOVL1" source="-211" target="-157">
    <att type="string" name="canonicalName" value="CDC7 (pp) ELOVL1"/>
    <att type="string" name="interaction" value="pp"/>
    <graphics width="1" fill="#000000"/>
  </edge>
  <edge label="CDC7 (pp) RPS14" source="-211" target="-156">
    <att type="string" name="canonicalName" value="CDC7 (pp) RPS14"/>
    <att type="string" name="interaction" value="pp"/>
    <graphics width="1" fill="#000000"/>
  </edge>
  <edge label="CDC7 (pp) NP_076999.1" source="-211" target="-392">
    <att type="string" name="canonicalName" value="CDC7 (pp) NP_076999.1"/>
    <att type="string" name="interaction" value="pp"/>
    <graphics width="1" fill="#000000"/>
  </edge>
  <edge label="CDC7 (pp) CCNB2" source="-211" target="-155">
    <att type="string" name="canonicalName" value="CDC7 (pp) CCNB2"/>
    <att type="string" name="interaction" value="pp"/>
    <graphics width="1" fill="#000000"/>
  </edge>
  <edge label="CDC7 (pp) CHTF18" source="-211" target="-202">
    <att type="string" name="canonicalName" value="CDC7 (pp) CHTF18"/>
    <att type="string" name="interaction" value="pp"/>
    <graphics width="1" fill="#000000"/>
  </edge>
  <edge label="CDC7 (pp) MLH1" source="-211" target="-154">
    <att type="string" name="canonicalName" value="CDC7 (pp) MLH1"/>
    <att type="string" name="interaction" value="pp"/>
    <graphics width="1" fill="#000000"/>
  </edge>
  <edge label="CDC7 (pp) TSR2" source="-211" target="-153">
    <att type="string" name="canonicalName" value="CDC7 (pp) TSR2"/>
    <att type="string" name="interaction" value="pp"/>
    <graphics width="1" fill="#000000"/>
  </edge>
  <edge label="CDC7 (pp) RAD52" source="-211" target="-409">
    <att type="string" name="canonicalName" value="CDC7 (pp) RAD52"/>
    <att type="string" name="interaction" value="pp"/>
    <graphics width="1" fill="#000000"/>
  </edge>
  <edge label="CDC7 (pp) STIP1" source="-211" target="-178">
    <att type="string" name="canonicalName" value="CDC7 (pp) STIP1"/>
    <att type="string" name="interaction" value="pp"/>
    <graphics width="1" fill="#000000"/>
  </edge>
  <edge label="CDC7 (pp) PDE8B PDE4B" source="-211" target="-152">
    <att type="string" name="canonicalName" value="CDC7 (pp) PDE8B PDE4B"/>
    <att type="string" name="interaction" value="pp"/>
    <graphics width="1" fill="#000000"/>
  </edge>
  <edge label="CDC7 (pp) BLM" source="-211" target="-389">
    <att type="string" name="canonicalName" value="CDC7 (pp) BLM"/>
    <att type="string" name="interaction" value="pp"/>
    <graphics width="1" fill="#000000"/>
  </edge>
  <edge label="CDC7 (pp) NF1" source="-211" target="-307">
    <att type="string" name="canonicalName" value="CDC7 (pp) NF1"/>
    <att type="string" name="interaction" value="pp"/>
    <graphics width="1" fill="#000000"/>
  </edge>
  <edge label="ACTR2 (pp) DDX24" source="-210" target="-209">
    <att type="string" name="canonicalName" value="ACTR2 (pp) DDX24"/>
    <att type="string" name="interaction" value="pp"/>
    <graphics width="1" fill="#000000"/>
  </edge>
  <edge label="ACTR2 (pp) GAK" source="-210" target="-399">
    <att type="string" name="canonicalName" value="ACTR2 (pp) GAK"/>
    <att type="string" name="interaction" value="pp"/>
    <graphics width="1" fill="#000000"/>
  </edge>
  <edge label="ACTR2 (pp) BIN1" source="-210" target="-304">
    <att type="string" name="canonicalName" value="ACTR2 (pp) BIN1"/>
    <att type="string" name="interaction" value="pp"/>
    <graphics width="1" fill="#000000"/>
  </edge>
  <edge label="ACTR2 (pp) HIP1" source="-210" target="-380">
    <att type="string" name="canonicalName" value="ACTR2 (pp) HIP1"/>
    <att type="string" name="interaction" value="pp"/>
    <graphics width="1" fill="#000000"/>
  </edge>
  <edge label="ACTR2 (pp) PLS3 LCP1 PLS1" source="-210" target="-386">
    <att type="string" name="canonicalName" value="ACTR2 (pp) PLS3 LCP1 PLS1"/>
    <att type="string" name="interaction" value="pp"/>
    <graphics width="1" fill="#000000"/>
  </edge>
  <edge label="VAMP4 (pp) PIK3C3" source="-208" target="-280">
    <att type="string" name="canonicalName" value="VAMP4 (pp) PIK3C3"/>
    <att type="string" name="interaction" value="pp"/>
    <graphics width="1" fill="#000000"/>
  </edge>
  <edge label="VAMP4 (pp) CLTCL1" source="-208" target="-370">
    <att type="string" name="canonicalName" value="VAMP4 (pp) CLTCL1"/>
    <att type="string" name="interaction" value="pp"/>
    <graphics width="1" fill="#000000"/>
  </edge>
  <edge label="MAPRE1 (pp) PIP5K3" source="-207" target="-401">
    <att type="string" name="canonicalName" value="MAPRE1 (pp) PIP5K3"/>
    <att type="string" name="interaction" value="pp"/>
    <graphics width="1" fill="#000000"/>
  </edge>
  <edge label="MAPRE1 (pp) PCNA" source="-207" target="-408">
    <att type="string" name="canonicalName" value="MAPRE1 (pp) PCNA"/>
    <att type="string" name="interaction" value="pp"/>
    <graphics width="1" fill="#000000"/>
  </edge>
  <edge label="MAPRE1 (pp) IKBKAP" source="-207" target="-410">
    <att type="string" name="canonicalName" value="MAPRE1 (pp) IKBKAP"/>
    <att type="string" name="interaction" value="pp"/>
    <graphics width="1" fill="#000000"/>
  </edge>
  <edge label="MAPRE1 (pp) MRE11A" source="-207" target="-391">
    <att type="string" name="canonicalName" value="MAPRE1 (pp) MRE11A"/>
    <att type="string" name="interaction" value="pp"/>
    <graphics width="1" fill="#000000"/>
  </edge>
  <edge label="MAPRE1 (pp) VAC14" source="-207" target="-397">
    <att type="string" name="canonicalName" value="MAPRE1 (pp) VAC14"/>
    <att type="string" name="interaction" value="pp"/>
    <graphics width="1" fill="#000000"/>
  </edge>
  <edge label="MAPRE1 (pp) XPO5" source="-207" target="-248">
    <att type="string" name="canonicalName" value="MAPRE1 (pp) XPO5"/>
    <att type="string" name="interaction" value="pp"/>
    <graphics width="1" fill="#000000"/>
  </edge>
  <edge label="CCT3 (pp) CCT2" source="-206" target="-254">
    <att type="string" name="canonicalName" value="CCT3 (pp) CCT2"/>
    <att type="string" name="interaction" value="pp"/>
    <graphics width="1" fill="#000000"/>
  </edge>
  <edge label="FEN1 (pp) BLM" source="-205" target="-389">
    <att type="string" name="canonicalName" value="FEN1 (pp) BLM"/>
    <att type="string" name="interaction" value="pp"/>
    <graphics width="1" fill="#000000"/>
  </edge>
  <edge label="FEN1 (pp) RAD50" source="-205" target="-390">
    <att type="string" name="canonicalName" value="FEN1 (pp) RAD50"/>
    <att type="string" name="interaction" value="pp"/>
    <graphics width="1" fill="#000000"/>
  </edge>
  <edge label="FEN1 (pp) TOP3A TOP3B" source="-205" target="-351">
    <att type="string" name="canonicalName" value="FEN1 (pp) TOP3A TOP3B"/>
    <att type="string" name="interaction" value="pp"/>
    <graphics width="1" fill="#000000"/>
  </edge>
  <edge label="FEN1 (pp) PDCD6IP" source="-205" target="-365">
    <att type="string" name="canonicalName" value="FEN1 (pp) PDCD6IP"/>
    <att type="string" name="interaction" value="pp"/>
    <graphics width="1" fill="#000000"/>
  </edge>
  <edge label="FEN1 (pp) JAZF1" source="-205" target="-204">
    <att type="string" name="canonicalName" value="FEN1 (pp) JAZF1"/>
    <att type="string" name="interaction" value="pp"/>
    <graphics width="1" fill="#000000"/>
  </edge>
  <edge label="PRIM1 (pp) ATR" source="-203" target="-332">
    <att type="string" name="canonicalName" value="PRIM1 (pp) ATR"/>
    <att type="string" name="interaction" value="pp"/>
    <graphics width="1" fill="#000000"/>
  </edge>
  <edge label="CHTF18 (pp) RAD50" source="-202" target="-390">
    <att type="string" name="canonicalName" value="CHTF18 (pp) RAD50"/>
    <att type="string" name="interaction" value="pp"/>
    <graphics width="1" fill="#000000"/>
  </edge>
  <edge label="CHTF18 (pp) BUB1 BUB1B" source="-202" target="-400">
    <att type="string" name="canonicalName" value="CHTF18 (pp) BUB1 BUB1B"/>
    <att type="string" name="interaction" value="pp"/>
    <graphics width="1" fill="#000000"/>
  </edge>
  <edge label="CHTF18 (pp) MRE11A" source="-202" target="-391">
    <att type="string" name="canonicalName" value="CHTF18 (pp) MRE11A"/>
    <att type="string" name="interaction" value="pp"/>
    <graphics width="1" fill="#000000"/>
  </edge>
  <edge label="CHTF18 (pp) TOP3A TOP3B" source="-202" target="-351">
    <att type="string" name="canonicalName" value="CHTF18 (pp) TOP3A TOP3B"/>
    <att type="string" name="interaction" value="pp"/>
    <graphics width="1" fill="#000000"/>
  </edge>
  <edge label="CHTF18 (pp) BLM" source="-202" target="-389">
    <att type="string" name="canonicalName" value="CHTF18 (pp) BLM"/>
    <att type="string" name="interaction" value="pp"/>
    <graphics width="1" fill="#000000"/>
  </edge>
  <edge label="PRC1 (pp) VAC14" source="-201" target="-397">
    <att type="string" name="canonicalName" value="PRC1 (pp) VAC14"/>
    <att type="string" name="interaction" value="pp"/>
    <graphics width="1" fill="#000000"/>
  </edge>
  <edge label="NP_001093246.1 (pp) BLM" source="-200" target="-389">
    <att type="string" name="canonicalName" value="NP_001093246.1 (pp) BLM"/>
    <att type="string" name="interaction" value="pp"/>
    <graphics width="1" fill="#000000"/>
  </edge>
  <edge label="NP_001093246.1 (pp) MRE11A" source="-200" target="-391">
    <att type="string" name="canonicalName" value="NP_001093246.1 (pp) MRE11A"/>
    <att type="string" name="interaction" value="pp"/>
    <graphics width="1" fill="#000000"/>
  </edge>
  <edge label="NP_001093246.1 (pp) RAD50" source="-200" target="-390">
    <att type="string" name="canonicalName" value="NP_001093246.1 (pp) RAD50"/>
    <att type="string" name="interaction" value="pp"/>
    <graphics width="1" fill="#000000"/>
  </edge>
  <edge label="NP_001093246.1 (pp) TOP3A TOP3B" source="-200" target="-351">
    <att type="string" name="canonicalName" value="NP_001093246.1 (pp) TOP3A TOP3B"/>
    <att type="string" name="interaction" value="pp"/>
    <graphics width="1" fill="#000000"/>
  </edge>
  <edge label="NP_001093246.1 (pp) ATM" source="-200" target="-199">
    <att type="string" name="canonicalName" value="NP_001093246.1 (pp) ATM"/>
    <att type="string" name="interaction" value="pp"/>
    <graphics width="1" fill="#000000"/>
  </edge>
  <edge label="NP_001093246.1 (pp) ATR" source="-200" target="-332">
    <att type="string" name="canonicalName" value="NP_001093246.1 (pp) ATR"/>
    <att type="string" name="interaction" value="pp"/>
    <graphics width="1" fill="#000000"/>
  </edge>
  <edge label="ORC2L (pp) CDC7" source="-198" target="-211">
    <att type="string" name="canonicalName" value="ORC2L (pp) CDC7"/>
    <att type="string" name="interaction" value="pp"/>
    <graphics width="1" fill="#000000"/>
  </edge>
  <edge label="ORC2L (pp) RBBP4 RBBP7" source="-198" target="-315">
    <att type="string" name="canonicalName" value="ORC2L (pp) RBBP4 RBBP7"/>
    <att type="string" name="interaction" value="pp"/>
    <graphics width="1" fill="#000000"/>
  </edge>
  <edge label="ORC2L (pp) MCM4" source="-198" target="-314">
    <att type="string" name="canonicalName" value="ORC2L (pp) MCM4"/>
    <att type="string" name="interaction" value="pp"/>
    <graphics width="1" fill="#000000"/>
  </edge>
  <edge label="EXOC8 (pp) PCNA" source="-197" target="-408">
    <att type="string" name="canonicalName" value="EXOC8 (pp) PCNA"/>
    <att type="string" name="interaction" value="pp"/>
    <graphics width="1" fill="#000000"/>
  </edge>
  <edge label="ARL1 (pp) SNX2" source="-196" target="-364">
    <att type="string" name="canonicalName" value="ARL1 (pp) SNX2"/>
    <att type="string" name="interaction" value="pp"/>
    <graphics width="1" fill="#000000"/>
  </edge>
  <edge label="POLR2A (pp) CDK2" source="-195" target="-282">
    <att type="string" name="canonicalName" value="POLR2A (pp) CDK2"/>
    <att type="string" name="interaction" value="pp"/>
    <graphics width="1" fill="#000000"/>
  </edge>
  <edge label="POLR2A (pp) PPP6C" source="-195" target="-407">
    <att type="string" name="canonicalName" value="POLR2A (pp) PPP6C"/>
    <att type="string" name="interaction" value="pp"/>
    <graphics width="1" fill="#000000"/>
  </edge>
  <edge label="PHF20L1 PHF20 (pp) CDC73" source="-194" target="-376">
    <att type="string" name="canonicalName" value="PHF20L1 PHF20 (pp) CDC73"/>
    <att type="string" name="interaction" value="pp"/>
    <graphics width="1" fill="#000000"/>
  </edge>
  <edge label="CDC20 (pp) RAD21 Q9H4I0" source="-193" target="-192">
    <att type="string" name="canonicalName" value="CDC20 (pp) RAD21 Q9H4I0"/>
    <att type="string" name="interaction" value="pp"/>
    <graphics width="1" fill="#000000"/>
  </edge>
  <edge label="RAD21 Q9H4I0 (pp) CDK2" source="-192" target="-282">
    <att type="string" name="canonicalName" value="RAD21 Q9H4I0 (pp) CDK2"/>
    <att type="string" name="interaction" value="pp"/>
    <graphics width="1" fill="#000000"/>
  </edge>
  <edge label="RAD21 Q9H4I0 (pp) WDHD1" source="-192" target="-172">
    <att type="string" name="canonicalName" value="RAD21 Q9H4I0 (pp) WDHD1"/>
    <att type="string" name="interaction" value="pp"/>
    <graphics width="1" fill="#000000"/>
  </edge>
  <edge label="RAD21 Q9H4I0 (pp) DDX12 ENSP00000339557" source="-192" target="-340">
    <att type="string" name="canonicalName" value="RAD21 Q9H4I0 (pp) DDX12 ENSP00000339557"/>
    <att type="string" name="interaction" value="pp"/>
    <graphics width="1" fill="#000000"/>
  </edge>
  <edge label="RAD21 Q9H4I0 (pp) TIMELESS" source="-192" target="-251">
    <att type="string" name="canonicalName" value="RAD21 Q9H4I0 (pp) TIMELESS"/>
    <att type="string" name="interaction" value="pp"/>
    <graphics width="1" fill="#000000"/>
  </edge>
  <edge label="RAD21 Q9H4I0 (pp) PFDN4" source="-192" target="-403">
    <att type="string" name="canonicalName" value="RAD21 Q9H4I0 (pp) PFDN4"/>
    <att type="string" name="interaction" value="pp"/>
    <graphics width="1" fill="#000000"/>
  </edge>
  <edge label="RAD21 Q9H4I0 (pp) CHTF18" source="-192" target="-202">
    <att type="string" name="canonicalName" value="RAD21 Q9H4I0 (pp) CHTF18"/>
    <att type="string" name="interaction" value="pp"/>
    <graphics width="1" fill="#000000"/>
  </edge>
  <edge label="RAD21 Q9H4I0 (pp) PFDN5" source="-192" target="-300">
    <att type="string" name="canonicalName" value="RAD21 Q9H4I0 (pp) PFDN5"/>
    <att type="string" name="interaction" value="pp"/>
    <graphics width="1" fill="#000000"/>
  </edge>
  <edge label="RAD21 Q9H4I0 (pp) BUB1" source="-192" target="-363">
    <att type="string" name="canonicalName" value="RAD21 Q9H4I0 (pp) BUB1"/>
    <att type="string" name="interaction" value="pp"/>
    <graphics width="1" fill="#000000"/>
  </edge>
  <edge label="RAD21 Q9H4I0 (pp) MAPRE1" source="-192" target="-207">
    <att type="string" name="canonicalName" value="RAD21 Q9H4I0 (pp) MAPRE1"/>
    <att type="string" name="interaction" value="pp"/>
    <graphics width="1" fill="#000000"/>
  </edge>
  <edge label="RAD21 Q9H4I0 (pp) NP_076999.1" source="-192" target="-392">
    <att type="string" name="canonicalName" value="RAD21 Q9H4I0 (pp) NP_076999.1"/>
    <att type="string" name="interaction" value="pp"/>
    <graphics width="1" fill="#000000"/>
  </edge>
  <edge label="CNOT7 (pp) MRE11A" source="-191" target="-391">
    <att type="string" name="canonicalName" value="CNOT7 (pp) MRE11A"/>
    <att type="string" name="interaction" value="pp"/>
    <graphics width="1" fill="#000000"/>
  </edge>
  <edge label="CNOT7 (pp) RAD50" source="-191" target="-390">
    <att type="string" name="canonicalName" value="CNOT7 (pp) RAD50"/>
    <att type="string" name="interaction" value="pp"/>
    <graphics width="1" fill="#000000"/>
  </edge>
  <edge label="CNOT7 (pp) BIN1" source="-191" target="-304">
    <att type="string" name="canonicalName" value="CNOT7 (pp) BIN1"/>
    <att type="string" name="interaction" value="pp"/>
    <graphics width="1" fill="#000000"/>
  </edge>
  <edge label="CNOT7 (pp) SIN3A SIN3B" source="-191" target="-375">
    <att type="string" name="canonicalName" value="CNOT7 (pp) SIN3A SIN3B"/>
    <att type="string" name="interaction" value="pp"/>
    <graphics width="1" fill="#000000"/>
  </edge>
  <edge label="CNOT7 (pp) PDCD6IP" source="-191" target="-365">
    <att type="string" name="canonicalName" value="CNOT7 (pp) PDCD6IP"/>
    <att type="string" name="interaction" value="pp"/>
    <graphics width="1" fill="#000000"/>
  </edge>
  <edge label="ATP8A1 ATP8A2 (pp) CLTCL1" source="-190" target="-370">
    <att type="string" name="canonicalName" value="ATP8A1 ATP8A2 (pp) CLTCL1"/>
    <att type="string" name="interaction" value="pp"/>
    <graphics width="1" fill="#000000"/>
  </edge>
  <edge label="TUBB2B TUBB3 TUBB2A TUBB6 (pp) VAC14" source="-189" target="-397">
    <att type="string" name="canonicalName" value="TUBB2B TUBB3 TUBB2A TUBB6 (pp) VAC14"/>
    <att type="string" name="interaction" value="pp"/>
    <graphics width="1" fill="#000000"/>
  </edge>
  <edge label="TUBB2B TUBB3 TUBB2A TUBB6 (pp) BUB1 BUB1B" source="-189" target="-400">
    <att type="string" name="canonicalName" value="TUBB2B TUBB3 TUBB2A TUBB6 (pp) BUB1 BUB1B"/>
    <att type="string" name="interaction" value="pp"/>
    <graphics width="1" fill="#000000"/>
  </edge>
  <edge label="TTLL10 (pp) BLM" source="-188" target="-389">
    <att type="string" name="canonicalName" value="TTLL10 (pp) BLM"/>
    <att type="string" name="interaction" value="pp"/>
    <graphics width="1" fill="#000000"/>
  </edge>
  <edge label="TTLL10 (pp) TOP3A TOP3B" source="-188" target="-351">
    <att type="string" name="canonicalName" value="TTLL10 (pp) TOP3A TOP3B"/>
    <att type="string" name="interaction" value="pp"/>
    <graphics width="1" fill="#000000"/>
  </edge>
  <edge label="PRMT5 (pp) SIN3A SIN3B" source="-187" target="-375">
    <att type="string" name="canonicalName" value="PRMT5 (pp) SIN3A SIN3B"/>
    <att type="string" name="interaction" value="pp"/>
    <graphics width="1" fill="#000000"/>
  </edge>
  <edge label="GANC GANAB (pp) SNX2" source="-186" target="-364">
    <att type="string" name="canonicalName" value="GANC GANAB (pp) SNX2"/>
    <att type="string" name="interaction" value="pp"/>
    <graphics width="1" fill="#000000"/>
  </edge>
  <edge label="POLD3 (pp) TOP3A TOP3B" source="-185" target="-351">
    <att type="string" name="canonicalName" value="POLD3 (pp) TOP3A TOP3B"/>
    <att type="string" name="interaction" value="pp"/>
    <graphics width="1" fill="#000000"/>
  </edge>
  <edge label="POLD3 (pp) RAD50" source="-185" target="-390">
    <att type="string" name="canonicalName" value="POLD3 (pp) RAD50"/>
    <att type="string" name="interaction" value="pp"/>
    <graphics width="1" fill="#000000"/>
  </edge>
  <edge label="POLD3 (pp) PDCD6IP" source="-185" target="-365">
    <att type="string" name="canonicalName" value="POLD3 (pp) PDCD6IP"/>
    <att type="string" name="interaction" value="pp"/>
    <graphics width="1" fill="#000000"/>
  </edge>
  <edge label="WRNIP1 (pp) RAD18" source="-184" target="-327">
    <att type="string" name="canonicalName" value="WRNIP1 (pp) RAD18"/>
    <att type="string" name="interaction" value="pp"/>
    <graphics width="1" fill="#000000"/>
  </edge>
  <edge label="PPP1CC (pp) PPP1R2 Q6ZU68 PPP1R2P9" source="-183" target="-306">
    <att type="string" name="canonicalName" value="PPP1CC (pp) PPP1R2 Q6ZU68 PPP1R2P9"/>
    <att type="string" name="interaction" value="pp"/>
    <graphics width="1" fill="#000000"/>
  </edge>
  <edge label="GRB2 SH3GL3 (pp) SIN3A SIN3B" source="-182" target="-375">
    <att type="string" name="canonicalName" value="GRB2 SH3GL3 (pp) SIN3A SIN3B"/>
    <att type="string" name="interaction" value="pp"/>
    <graphics width="1" fill="#000000"/>
  </edge>
  <edge label="CDC37 CDC37L1 (pp) CDC7" source="-181" target="-211">
    <att type="string" name="canonicalName" value="CDC37 CDC37L1 (pp) CDC7"/>
    <att type="string" name="interaction" value="pp"/>
    <graphics width="1" fill="#000000"/>
  </edge>
  <edge label="CDC37 CDC37L1 (pp) TTK" source="-181" target="-362">
    <att type="string" name="canonicalName" value="CDC37 CDC37L1 (pp) TTK"/>
    <att type="string" name="interaction" value="pp"/>
    <graphics width="1" fill="#000000"/>
  </edge>
  <edge label="CDC37 CDC37L1 (pp) CDK2" source="-181" target="-282">
    <att type="string" name="canonicalName" value="CDC37 CDC37L1 (pp) CDK2"/>
    <att type="string" name="interaction" value="pp"/>
    <graphics width="1" fill="#000000"/>
  </edge>
  <edge label="MUS81 (pp) BLM" source="-180" target="-389">
    <att type="string" name="canonicalName" value="MUS81 (pp) BLM"/>
    <att type="string" name="interaction" value="pp"/>
    <graphics width="1" fill="#000000"/>
  </edge>
  <edge label="DNAJA2 (pp) TTK" source="-179" target="-362">
    <att type="string" name="canonicalName" value="DNAJA2 (pp) TTK"/>
    <att type="string" name="interaction" value="pp"/>
    <graphics width="1" fill="#000000"/>
  </edge>
  <edge label="DNAJA2 (pp) HSPA8" source="-179" target="-267">
    <att type="string" name="canonicalName" value="DNAJA2 (pp) HSPA8"/>
    <att type="string" name="interaction" value="pp"/>
    <graphics width="1" fill="#000000"/>
  </edge>
  <edge label="STIP1 (pp) ERCC3" source="-178" target="-177">
    <att type="string" name="canonicalName" value="STIP1 (pp) ERCC3"/>
    <att type="string" name="interaction" value="pp"/>
    <graphics width="1" fill="#000000"/>
  </edge>
  <edge label="STIP1 (pp) ESPL1" source="-178" target="-278">
    <att type="string" name="canonicalName" value="STIP1 (pp) ESPL1"/>
    <att type="string" name="interaction" value="pp"/>
    <graphics width="1" fill="#000000"/>
  </edge>
  <edge label="STIP1 (pp) TTK" source="-178" target="-362">
    <att type="string" name="canonicalName" value="STIP1 (pp) TTK"/>
    <att type="string" name="interaction" value="pp"/>
    <graphics width="1" fill="#000000"/>
  </edge>
  <edge label="SEPT7 (pp) TAF2" source="-176" target="-175">
    <att type="string" name="canonicalName" value="SEPT7 (pp) TAF2"/>
    <att type="string" name="interaction" value="pp"/>
    <graphics width="1" fill="#000000"/>
  </edge>
  <edge label="SEPT7 (pp) PINX1" source="-176" target="-174">
    <att type="string" name="canonicalName" value="SEPT7 (pp) PINX1"/>
    <att type="string" name="interaction" value="pp"/>
    <graphics width="1" fill="#000000"/>
  </edge>
  <edge label="SEPT7 (pp) NUP205" source="-176" target="-232">
    <att type="string" name="canonicalName" value="SEPT7 (pp) NUP205"/>
    <att type="string" name="interaction" value="pp"/>
    <graphics width="1" fill="#000000"/>
  </edge>
  <edge label="SEPT7 (pp) ATR" source="-176" target="-332">
    <att type="string" name="canonicalName" value="SEPT7 (pp) ATR"/>
    <att type="string" name="interaction" value="pp"/>
    <graphics width="1" fill="#000000"/>
  </edge>
  <edge label="RTF1 (pp) IKBKAP" source="-173" target="-410">
    <att type="string" name="canonicalName" value="RTF1 (pp) IKBKAP"/>
    <att type="string" name="interaction" value="pp"/>
    <graphics width="1" fill="#000000"/>
  </edge>
  <edge label="WDHD1 (pp) BUB1 BUB1B" source="-172" target="-400">
    <att type="string" name="canonicalName" value="WDHD1 (pp) BUB1 BUB1B"/>
    <att type="string" name="interaction" value="pp"/>
    <graphics width="1" fill="#000000"/>
  </edge>
  <edge label="WDHD1 (pp) MRE11A" source="-172" target="-391">
    <att type="string" name="canonicalName" value="WDHD1 (pp) MRE11A"/>
    <att type="string" name="interaction" value="pp"/>
    <graphics width="1" fill="#000000"/>
  </edge>
  <edge label="WDHD1 (pp) BLM" source="-172" target="-389">
    <att type="string" name="canonicalName" value="WDHD1 (pp) BLM"/>
    <att type="string" name="interaction" value="pp"/>
    <graphics width="1" fill="#000000"/>
  </edge>
  <edge label="WDHD1 (pp) RAD50" source="-172" target="-390">
    <att type="string" name="canonicalName" value="WDHD1 (pp) RAD50"/>
    <att type="string" name="interaction" value="pp"/>
    <graphics width="1" fill="#000000"/>
  </edge>
  <edge label="WDHD1 (pp) TOP3A TOP3B" source="-172" target="-351">
    <att type="string" name="canonicalName" value="WDHD1 (pp) TOP3A TOP3B"/>
    <att type="string" name="interaction" value="pp"/>
    <graphics width="1" fill="#000000"/>
  </edge>
  <edge label="PI4KB (pp) EXOC2" source="-171" target="-404">
    <att type="string" name="canonicalName" value="PI4KB (pp) EXOC2"/>
    <att type="string" name="interaction" value="pp"/>
    <graphics width="1" fill="#000000"/>
  </edge>
  <edge label="DBNL (pp) PLS3 LCP1 PLS1" source="-170" target="-386">
    <att type="string" name="canonicalName" value="DBNL (pp) PLS3 LCP1 PLS1"/>
    <att type="string" name="interaction" value="pp"/>
    <graphics width="1" fill="#000000"/>
  </edge>
  <edge label="DBNL (pp) GAK" source="-170" target="-399">
    <att type="string" name="canonicalName" value="DBNL (pp) GAK"/>
    <att type="string" name="interaction" value="pp"/>
    <graphics width="1" fill="#000000"/>
  </edge>
  <edge label="POLE3 (pp) POLE" source="-169" target="-384">
    <att type="string" name="canonicalName" value="POLE3 (pp) POLE"/>
    <att type="string" name="interaction" value="pp"/>
    <graphics width="1" fill="#000000"/>
  </edge>
  <edge label="GCN5L2 (pp) IKBKAP" source="-168" target="-410">
    <att type="string" name="canonicalName" value="GCN5L2 (pp) IKBKAP"/>
    <att type="string" name="interaction" value="pp"/>
    <graphics width="1" fill="#000000"/>
  </edge>
  <edge label="HEATR5B HEATR5A (pp) CLTCL1" source="-167" target="-370">
    <att type="string" name="canonicalName" value="HEATR5B HEATR5A (pp) CLTCL1"/>
    <att type="string" name="interaction" value="pp"/>
    <graphics width="1" fill="#000000"/>
  </edge>
  <edge label="REV3L (pp) WRNIP1" source="-166" target="-184">
    <att type="string" name="canonicalName" value="REV3L (pp) WRNIP1"/>
    <att type="string" name="interaction" value="pp"/>
    <graphics width="1" fill="#000000"/>
  </edge>
  <edge label="MLH1 (pp) POLD1" source="-154" target="-266">
    <att type="string" name="canonicalName" value="MLH1 (pp) POLD1"/>
    <att type="string" name="interaction" value="pp"/>
    <graphics width="1" fill="#000000"/>
  </edge>
  <edge label="PDCD11 (pp) REXO4" source="-142" target="-141">
    <att type="string" name="canonicalName" value="PDCD11 (pp) REXO4"/>
    <att type="string" name="interaction" value="pp"/>
    <graphics width="1" fill="#000000"/>
  </edge>
  <edge label="PPP4C (pp) RAD52" source="-140" target="-409">
    <att type="string" name="canonicalName" value="PPP4C (pp) RAD52"/>
    <att type="string" name="interaction" value="pp"/>
    <graphics width="1" fill="#000000"/>
  </edge>
  <edge label="PPP4C (pp) RAD51" source="-140" target="-139">
    <att type="string" name="canonicalName" value="PPP4C (pp) RAD51"/>
    <att type="string" name="interaction" value="pp"/>
    <graphics width="1" fill="#000000"/>
  </edge>
  <edge label="PPP4C (pp) NP_076999.1" source="-140" target="-392">
    <att type="string" name="canonicalName" value="PPP4C (pp) NP_076999.1"/>
    <att type="string" name="interaction" value="pp"/>
    <graphics width="1" fill="#000000"/>
  </edge>
  <edge label="PPP4C (pp) PIF1" source="-140" target="-301">
    <att type="string" name="canonicalName" value="PPP4C (pp) PIF1"/>
    <att type="string" name="interaction" value="pp"/>
    <graphics width="1" fill="#000000"/>
  </edge>
  <edge label="PPP4C (pp) TIMELESS" source="-140" target="-251">
    <att type="string" name="canonicalName" value="PPP4C (pp) TIMELESS"/>
    <att type="string" name="interaction" value="pp"/>
    <graphics width="1" fill="#000000"/>
  </edge>
  <edge label="PPP4C (pp) CHTF18" source="-140" target="-202">
    <att type="string" name="canonicalName" value="PPP4C (pp) CHTF18"/>
    <att type="string" name="interaction" value="pp"/>
    <graphics width="1" fill="#000000"/>
  </edge>
  <edge label="PPP4C (pp) FEN1" source="-140" target="-205">
    <att type="string" name="canonicalName" value="PPP4C (pp) FEN1"/>
    <att type="string" name="interaction" value="pp"/>
    <graphics width="1" fill="#000000"/>
  </edge>
  <edge label="PPP4C (pp) ASF1A ASF1B" source="-140" target="-249">
    <att type="string" name="canonicalName" value="PPP4C (pp) ASF1A ASF1B"/>
    <att type="string" name="interaction" value="pp"/>
    <graphics width="1" fill="#000000"/>
  </edge>
  <edge label="PPP4C (pp) RAD50" source="-140" target="-390">
    <att type="string" name="canonicalName" value="PPP4C (pp) RAD50"/>
    <att type="string" name="interaction" value="pp"/>
    <graphics width="1" fill="#000000"/>
  </edge>
  <edge label="PPP4C (pp) MRE11A" source="-140" target="-391">
    <att type="string" name="canonicalName" value="PPP4C (pp) MRE11A"/>
    <att type="string" name="interaction" value="pp"/>
    <graphics width="1" fill="#000000"/>
  </edge>
  <edge label="NTHL1 (pp) ERCC4" source="-89" target="-297">
    <att type="string" name="canonicalName" value="NTHL1 (pp) ERCC4"/>
    <att type="string" name="interaction" value="pp"/>
    <graphics width="1" fill="#000000"/>
  </edge>
  <edge label="CDC25B CDC25A (pp) PPP2CA" source="-87" target="-86">
    <att type="string" name="canonicalName" value="CDC25B CDC25A (pp) PPP2CA"/>
    <att type="string" name="interaction" value="pp"/>
    <graphics width="1" fill="#000000"/>
  </edge>
  <edge label="CDC25B CDC25A (pp) CDC6" source="-87" target="-333">
    <att type="string" name="canonicalName" value="CDC25B CDC25A (pp) CDC6"/>
    <att type="string" name="interaction" value="pp"/>
    <graphics width="1" fill="#000000"/>
  </edge>
  <edge label="PPP3R2 (pp) GGPS1" source="-82" target="-81">
    <att type="string" name="canonicalName" value="PPP3R2 (pp) GGPS1"/>
    <att type="string" name="interaction" value="pp"/>
    <graphics width="1" fill="#000000"/>
  </edge>
  <edge label="PPP3R2 (pp) ATP6V0D1 ATP6V0D2" source="-82" target="-80">
    <att type="string" name="canonicalName" value="PPP3R2 (pp) ATP6V0D1 ATP6V0D2"/>
    <att type="string" name="interaction" value="pp"/>
    <graphics width="1" fill="#000000"/>
  </edge>
  <edge label="PPP3R2 (pp) ATP6V1E1 ATP6V1E2" source="-82" target="-79">
    <att type="string" name="canonicalName" value="PPP3R2 (pp) ATP6V1E1 ATP6V1E2"/>
    <att type="string" name="interaction" value="pp"/>
    <graphics width="1" fill="#000000"/>
  </edge>
  <edge label="PPP3R2 (pp) KIAA1109" source="-82" target="-147">
    <att type="string" name="canonicalName" value="PPP3R2 (pp) KIAA1109"/>
    <att type="string" name="interaction" value="pp"/>
    <graphics width="1" fill="#000000"/>
  </edge>
  <edge label="PPP3R2 (pp) RAB6C RAB6B" source="-82" target="-328">
    <att type="string" name="canonicalName" value="PPP3R2 (pp) RAB6C RAB6B"/>
    <att type="string" name="interaction" value="pp"/>
    <graphics width="1" fill="#000000"/>
  </edge>
  <edge label="PPP3R2 (pp) INPP5F" source="-82" target="-250">
    <att type="string" name="canonicalName" value="PPP3R2 (pp) INPP5F"/>
    <att type="string" name="interaction" value="pp"/>
    <graphics width="1" fill="#000000"/>
  </edge>
  <edge label="PPP3R2 (pp) DNM1" source="-82" target="-78">
    <att type="string" name="canonicalName" value="PPP3R2 (pp) DNM1"/>
    <att type="string" name="interaction" value="pp"/>
    <graphics width="1" fill="#000000"/>
  </edge>
  <edge label="PPP3R2 (pp) ATP6V1C1 ATP6V1C2" source="-82" target="-77">
    <att type="string" name="canonicalName" value="PPP3R2 (pp) ATP6V1C1 ATP6V1C2"/>
    <att type="string" name="interaction" value="pp"/>
    <graphics width="1" fill="#000000"/>
  </edge>
  <edge label="PPP3R2 (pp) VPS24" source="-82" target="-76">
    <att type="string" name="canonicalName" value="PPP3R2 (pp) VPS24"/>
    <att type="string" name="interaction" value="pp"/>
    <graphics width="1" fill="#000000"/>
  </edge>
  <edge label="PPP3R2 (pp) PEMT" source="-82" target="-75">
    <att type="string" name="canonicalName" value="PPP3R2 (pp) PEMT"/>
    <att type="string" name="interaction" value="pp"/>
    <graphics width="1" fill="#000000"/>
  </edge>
  <edge label="PPP3R2 (pp) ATP6V0B" source="-82" target="-74">
    <att type="string" name="canonicalName" value="PPP3R2 (pp) ATP6V0B"/>
    <att type="string" name="interaction" value="pp"/>
    <graphics width="1" fill="#000000"/>
  </edge>
  <edge label="PPP3R2 (pp) DOLPP1" source="-82" target="-73">
    <att type="string" name="canonicalName" value="PPP3R2 (pp) DOLPP1"/>
    <att type="string" name="interaction" value="pp"/>
    <graphics width="1" fill="#000000"/>
  </edge>
  <edge label="PPP3R2 (pp) ATP6V1F" source="-82" target="-72">
    <att type="string" name="canonicalName" value="PPP3R2 (pp) ATP6V1F"/>
    <att type="string" name="interaction" value="pp"/>
    <graphics width="1" fill="#000000"/>
  </edge>
  <edge label="PPP3R2 (pp) ATP6V0C" source="-82" target="-71">
    <att type="string" name="canonicalName" value="PPP3R2 (pp) ATP6V0C"/>
    <att type="string" name="interaction" value="pp"/>
    <graphics width="1" fill="#000000"/>
  </edge>
  <edge label="PPP3R2 (pp) SH3PXD2A SH3PXD2B" source="-82" target="-70">
    <att type="string" name="canonicalName" value="PPP3R2 (pp) SH3PXD2A SH3PXD2B"/>
    <att type="string" name="interaction" value="pp"/>
    <graphics width="1" fill="#000000"/>
  </edge>
  <edge label="PPP3R2 (pp) ATP6V1B1" source="-82" target="-217">
    <att type="string" name="canonicalName" value="PPP3R2 (pp) ATP6V1B1"/>
    <att type="string" name="interaction" value="pp"/>
    <graphics width="1" fill="#000000"/>
  </edge>
  <edge label="PPP3R2 (pp) ATP8A1 ATP8A2" source="-82" target="-190">
    <att type="string" name="canonicalName" value="PPP3R2 (pp) ATP8A1 ATP8A2"/>
    <att type="string" name="interaction" value="pp"/>
    <graphics width="1" fill="#000000"/>
  </edge>
  <edge label="PPP3R2 (pp) POMT2" source="-82" target="-69">
    <att type="string" name="canonicalName" value="PPP3R2 (pp) POMT2"/>
    <att type="string" name="interaction" value="pp"/>
    <graphics width="1" fill="#000000"/>
  </edge>
  <edge label="RANBP5 RANBP6 (pp) TNPO2 TNPO1" source="-34" target="-33">
    <att type="string" name="canonicalName" value="RANBP5 RANBP6 (pp) TNPO2 TNPO1"/>
    <att type="string" name="interaction" value="pp"/>
    <graphics width="1" fill="#000000"/>
  </edge>
  <edge label="DDX6 (pp) CDK2" source="-32" target="-282">
    <att type="string" name="canonicalName" value="DDX6 (pp) CDK2"/>
    <att type="string" name="interaction" value="pp"/>
    <graphics width="1" fill="#000000"/>
  </edge>
  <edge label="DDX6 (pp) CNOT4" source="-32" target="-366">
    <att type="string" name="canonicalName" value="DDX6 (pp) CNOT4"/>
    <att type="string" name="interaction" value="pp"/>
    <graphics width="1" fill="#000000"/>
  </edge>
  <edge label="DDX6 (pp) CNOT1" source="-32" target="-31">
    <att type="string" name="canonicalName" value="DDX6 (pp) CNOT1"/>
    <att type="string" name="interaction" value="pp"/>
    <graphics width="1" fill="#000000"/>
  </edge>
  <edge label="DDX6 (pp) CNOT7" source="-32" target="-191">
    <att type="string" name="canonicalName" value="DDX6 (pp) CNOT7"/>
    <att type="string" name="interaction" value="pp"/>
    <graphics width="1" fill="#000000"/>
  </edge>
  <edge label="DDX6 (pp) DDX3X" source="-32" target="-275">
    <att type="string" name="canonicalName" value="DDX6 (pp) DDX3X"/>
    <att type="string" name="interaction" value="pp"/>
    <graphics width="1" fill="#000000"/>
  </edge>
  <edge label="DDX6 (pp) DDX19B DDX25 DDX19A" source="-32" target="-30">
    <att type="string" name="canonicalName" value="DDX6 (pp) DDX19B DDX25 DDX19A"/>
    <att type="string" name="interaction" value="pp"/>
    <graphics width="1" fill="#000000"/>
  </edge>
  <edge label="TAF1 TAF1L (pp) TBP TBPL2" source="-28" target="-27">
    <att type="string" name="canonicalName" value="TAF1 TAF1L (pp) TBP TBPL2"/>
    <att type="string" name="interaction" value="pp"/>
    <graphics width="1" fill="#000000"/>
  </edge>
  <edge label="TAF1 TAF1L (pp) CNOT4" source="-28" target="-366">
    <att type="string" name="canonicalName" value="TAF1 TAF1L (pp) CNOT4"/>
    <att type="string" name="interaction" value="pp"/>
    <graphics width="1" fill="#000000"/>
  </edge>
  <edge label="TAF1 TAF1L (pp) CNOT3" source="-28" target="-26">
    <att type="string" name="canonicalName" value="TAF1 TAF1L (pp) CNOT3"/>
    <att type="string" name="interaction" value="pp"/>
    <graphics width="1" fill="#000000"/>
  </edge>
  <edge label="TAF1 TAF1L (pp) CNOT7" source="-28" target="-191">
    <att type="string" name="canonicalName" value="TAF1 TAF1L (pp) CNOT7"/>
    <att type="string" name="interaction" value="pp"/>
    <graphics width="1" fill="#000000"/>
  </edge>
  <edge label="TAF1 TAF1L (pp) CNOT2" source="-28" target="-25">
    <att type="string" name="canonicalName" value="TAF1 TAF1L (pp) CNOT2"/>
    <att type="string" name="interaction" value="pp"/>
    <graphics width="1" fill="#000000"/>
  </edge>
  <edge label="TAF1 TAF1L (pp) TAF12" source="-28" target="-24">
    <att type="string" name="canonicalName" value="TAF1 TAF1L (pp) TAF12"/>
    <att type="string" name="interaction" value="pp"/>
    <graphics width="1" fill="#000000"/>
  </edge>
  <edge label="IMPA1 (pp) IMPA1" source="-16" target="-16">
    <att type="string" name="canonicalName" value="IMPA1 (pp) IMPA1"/>
    <att type="string" name="interaction" value="pp"/>
    <graphics width="1" fill="#000000"/>
  </edge>
  <edge label="SF1 (pp) UPF1" source="-10" target="-9">
    <att type="string" name="canonicalName" value="SF1 (pp) UPF1"/>
    <att type="string" name="interaction" value="pp"/>
    <graphics width="1" fill="#000000"/>
  </edge>
  <edge label="PICALM SNAP91 (pp) HIP1" source="-2" target="-380">
    <att type="string" name="canonicalName" value="PICALM SNAP91 (pp) HIP1"/>
    <att type="string" name="interaction" value="pp"/>
    <graphics width="1" fill="#000000"/>
  </edge>
  <edge label="PICALM (pp) HIP1" source="-1" target="-380">
    <att type="string" name="canonicalName" value="PICALM (pp) HIP1"/>
    <att type="string" name="interaction" value="pp"/>
    <graphics width="1" fill="#000000"/>
  </edge>
</graph>
