# Supplementary material for: Human synthetic lethal inference as potential anti-cancer target gene detection
Source: BMC Syst Biol. 2009 Dec 16;3:116. doi: 10.1186/1752-0509-3-116 (PMC2804737; doi:10.1186/1752-0509-3-116)
Supplement: Additional file 6 — Cancer-related genes and their first neighbors from the SL human network (Figure 7). File in .cys format. This file must be opened with cytoscape software. [file 1752-0509-3-116-S6.ZIP › CytoscapeSession-2009_02_13-16_04/Cancer related subnetwork.xgmml]

<?xml version="1.0" encoding="UTF-8" standalone="yes"?>
<graph label="Cancer related subnetwork" xmlns:dc="http://purl.org/dc/elements/1.1/" xmlns:xlink="http://www.w3.org/1999/xlink" xmlns:rdf="http://www.w3.org/1999/02/22-rdf-syntax-ns#" xmlns:cy="http://www.cytoscape.org" xmlns="http://www.cs.rpi.edu/XGMML" >
  <att name="documentVersion" value="1.1"/>
  <att name="networkMetadata">
    <rdf:RDF>
      <rdf:Description rdf:about="http://www.cytoscape.org/">
        <dc:type>Protein-Protein Interaction</dc:type>
        <dc:description>N/A</dc:description>
        <dc:identifier>N/A</dc:identifier>
        <dc:date>2009-02-13 16:04:38</dc:date>
        <dc:title>Cancer related subnetwork</dc:title>
        <dc:source>http://www.cytoscape.org/</dc:source>
        <dc:format>Cytoscape-XGMML</dc:format>
      </rdf:Description>
    </rdf:RDF>
  </att>
  <att type="string" name="backgroundColor" value="#ffffff"/>
  <att type="real" name="GRAPH_VIEW_ZOOM" value="0.403613677679666"/>
  <att type="real" name="GRAPH_VIEW_CENTER_X" value="879.9803946211089"/>
  <att type="real" name="GRAPH_VIEW_CENTER_Y" value="1406.158471733862"/>
  <node label="CYCS" id="-240">
    <att type="list" name="cytoscape.alias.list">
      <att type="string" name="cytoscape.alias.list" value="CYCS"/>
    </att>
    <att type="string" name="canonicalName" value="CYCS"/>
    <att type="string" name="Column 1" value="CYCS"/>
    <att type="integer" name="cancer_related" value="1"/>
    <graphics type="TRIANGLE" h="40.0" w="40.0" x="641.917724609375" y="1481.0682373046875" fill="#ff0000" width="1" outline="#000000"/>
  </node>
  <node label="HSPA8" id="-267">
    <att type="list" name="cytoscape.alias.list">
      <att type="string" name="cytoscape.alias.list" value="HSPA8"/>
    </att>
    <att type="string" name="canonicalName" value="HSPA8"/>
    <att type="string" name="Column 1" value="HSPA8"/>
    <att type="integer" name="cancer_related" value="1"/>
    <graphics type="TRIANGLE" h="40.0" w="40.0" x="471.95751953125" y="1272.5728759765625" fill="#ff0000" width="1" outline="#000000"/>
  </node>
  <node label="STCH" id="-223">
    <att type="list" name="cytoscape.alias.list">
      <att type="string" name="cytoscape.alias.list" value="STCH"/>
    </att>
    <att type="string" name="canonicalName" value="STCH"/>
    <att type="string" name="Column 1" value="STCH"/>
    <att type="integer" name="cancer_related" value="1"/>
    <graphics type="TRIANGLE" h="40.0" w="40.0" x="566.917724609375" y="1481.0682373046875" fill="#ff0000" width="1" outline="#000000"/>
  </node>
  <node label="NIPBL" id="-244">
    <att type="list" name="cytoscape.alias.list">
      <att type="string" name="cytoscape.alias.list" value="NIPBL"/>
    </att>
    <att type="string" name="canonicalName" value="NIPBL"/>
    <att type="string" name="Column 1" value="NIPBL"/>
    <att type="integer" name="cancer_related" value="1"/>
    <graphics type="TRIANGLE" h="40.0" w="40.0" x="491.91790771484375" y="1481.0682373046875" fill="#ff0000" width="1" outline="#000000"/>
  </node>
  <node label="TAF2" id="-175">
    <att type="list" name="cytoscape.alias.list">
      <att type="string" name="cytoscape.alias.list" value="TAF2"/>
    </att>
    <att type="string" name="canonicalName" value="TAF2"/>
    <att type="string" name="Column 1" value="TAF2"/>
    <att type="integer" name="cancer_related" value="1"/>
    <graphics type="TRIANGLE" h="40.0" w="40.0" x="416.9185791015625" y="1481.0682373046875" fill="#ff0000" width="1" outline="#000000"/>
  </node>
  <node label="IMPA1" id="-16">
    <att type="list" name="cytoscape.alias.list">
      <att type="string" name="cytoscape.alias.list" value="IMPA1"/>
    </att>
    <att type="string" name="canonicalName" value="IMPA1"/>
    <att type="string" name="Column 1" value="IMPA1"/>
    <att type="integer" name="cancer_related" value="1"/>
    <graphics type="TRIANGLE" h="40.0" w="40.0" x="376.9580078125" y="1272.5728759765625" fill="#ff0000" width="1" outline="#000000"/>
  </node>
  <node label="RANBP5 RANBP6" id="-34">
    <att type="list" name="cytoscape.alias.list">
      <att type="string" name="cytoscape.alias.list" value="RANBP5 RANBP6"/>
    </att>
    <att type="string" name="canonicalName" value="RANBP5 RANBP6"/>
    <att type="string" name="Column 1" value="RANBP5 RANBP6"/>
    <att type="integer" name="cancer_related" value="1"/>
    <graphics type="TRIANGLE" h="40.0" w="40.0" x="546.7103271484375" y="634.817626953125" fill="#ff0000" width="1" outline="#000000"/>
  </node>
  <node label="PDCD6IP" id="-365">
    <att type="list" name="cytoscape.alias.list">
      <att type="string" name="cytoscape.alias.list" value="PDCD6IP"/>
    </att>
    <att type="string" name="canonicalName" value="PDCD6IP"/>
    <att type="string" name="Column 1" value="PDCD6IP"/>
    <att type="integer" name="cancer_related" value="1"/>
    <graphics type="TRIANGLE" h="40.0" w="40.0" x="341.9185485839844" y="1481.0682373046875" fill="#ff0000" width="1" outline="#000000"/>
  </node>
  <node label="ATM" id="-199">
    <att type="list" name="cytoscape.alias.list">
      <att type="string" name="cytoscape.alias.list" value="ATM"/>
    </att>
    <att type="string" name="canonicalName" value="ATM"/>
    <att type="string" name="Column 1" value="ATM"/>
    <att type="integer" name="cancer_related" value="1"/>
    <graphics type="TRIANGLE" h="40.0" w="40.0" x="335.03314208984375" y="1057.9312744140625" fill="#ff0000" width="1" outline="#000000"/>
  </node>
  <node label="SIN3A SIN3B" id="-375">
    <att type="list" name="cytoscape.alias.list">
      <att type="string" name="cytoscape.alias.list" value="SIN3A SIN3B"/>
    </att>
    <att type="string" name="canonicalName" value="SIN3A SIN3B"/>
    <att type="string" name="Column 1" value="SIN3A SIN3B"/>
    <att type="integer" name="cancer_related" value="1"/>
    <graphics type="TRIANGLE" h="40.0" w="40.0" x="-73.8530044555664" y="847.2921752929688" fill="#ff0000" width="1" outline="#000000"/>
  </node>
  <node label="PDPK1" id="-271">
    <att type="list" name="cytoscape.alias.list">
      <att type="string" name="cytoscape.alias.list" value="PDPK1"/>
    </att>
    <att type="string" name="canonicalName" value="PDPK1"/>
    <att type="string" name="Column 1" value="PDPK1"/>
    <att type="integer" name="cancer_related" value="1"/>
    <graphics type="TRIANGLE" h="40.0" w="40.0" x="281.9580078125" y="1272.5728759765625" fill="#ff0000" width="1" outline="#000000"/>
  </node>
  <node label="GMPS" id="-378">
    <att type="list" name="cytoscape.alias.list">
      <att type="string" name="cytoscape.alias.list" value="GMPS"/>
    </att>
    <att type="string" name="canonicalName" value="GMPS"/>
    <att type="string" name="Column 1" value="GMPS"/>
    <att type="integer" name="cancer_related" value="1"/>
    <graphics type="TRIANGLE" h="40.0" w="40.0" x="266.9184265136719" y="1481.0682373046875" fill="#ff0000" width="1" outline="#000000"/>
  </node>
  <node label="CARS" id="-353">
    <att type="list" name="cytoscape.alias.list">
      <att type="string" name="cytoscape.alias.list" value="CARS"/>
    </att>
    <att type="string" name="canonicalName" value="CARS"/>
    <att type="string" name="Column 1" value="CARS"/>
    <att type="integer" name="cancer_related" value="1"/>
    <graphics type="TRIANGLE" h="40.0" w="40.0" x="191.91819763183594" y="1481.0682373046875" fill="#ff0000" width="1" outline="#000000"/>
  </node>
  <node label="BUB1 BUB1B" id="-400">
    <att type="list" name="cytoscape.alias.list">
      <att type="string" name="cytoscape.alias.list" value="BUB1 BUB1B"/>
    </att>
    <att type="string" name="canonicalName" value="BUB1 BUB1B"/>
    <att type="string" name="Column 1" value="BUB1 BUB1B"/>
    <att type="integer" name="cancer_related" value="1"/>
    <graphics type="TRIANGLE" h="40.0" w="40.0" x="116.9180908203125" y="1481.0682373046875" fill="#ff0000" width="1" outline="#000000"/>
  </node>
  <node label="PIGC" id="-349">
    <att type="list" name="cytoscape.alias.list">
      <att type="string" name="cytoscape.alias.list" value="PIGC"/>
    </att>
    <att type="string" name="canonicalName" value="PIGC"/>
    <att type="string" name="Column 1" value="PIGC"/>
    <att type="integer" name="cancer_related" value="1"/>
    <graphics type="TRIANGLE" h="40.0" w="40.0" x="390.1390075683594" y="574.656005859375" fill="#ff0000" width="1" outline="#000000"/>
  </node>
  <node label="SMURF2" id="-269">
    <att type="list" name="cytoscape.alias.list">
      <att type="string" name="cytoscape.alias.list" value="SMURF2"/>
    </att>
    <att type="string" name="canonicalName" value="SMURF2"/>
    <att type="string" name="Column 1" value="SMURF2"/>
    <att type="integer" name="cancer_related" value="1"/>
    <graphics type="TRIANGLE" h="40.0" w="40.0" x="186.9576873779297" y="1272.5728759765625" fill="#ff0000" width="1" outline="#000000"/>
  </node>
  <node label="PICALM SNAP91" id="-2">
    <att type="list" name="cytoscape.alias.list">
      <att type="string" name="cytoscape.alias.list" value="PICALM SNAP91"/>
    </att>
    <att type="string" name="canonicalName" value="PICALM SNAP91"/>
    <att type="string" name="Column 1" value="PICALM SNAP91"/>
    <att type="integer" name="cancer_related" value="1"/>
    <graphics type="TRIANGLE" h="40.0" w="40.0" x="388.199462890625" y="243.12124633789062" fill="#ff0000" width="1" outline="#000000"/>
  </node>
  <node label="PIK3C3" id="-280">
    <att type="list" name="cytoscape.alias.list">
      <att type="string" name="cytoscape.alias.list" value="PIK3C3"/>
    </att>
    <att type="string" name="canonicalName" value="PIK3C3"/>
    <att type="string" name="Column 1" value="PIK3C3"/>
    <att type="integer" name="cancer_related" value="1"/>
    <graphics type="TRIANGLE" h="40.0" w="40.0" x="473.58062744140625" y="289.35296630859375" fill="#ff0000" width="1" outline="#000000"/>
  </node>
  <node label="RBBP4 RBBP7" id="-315">
    <att type="list" name="cytoscape.alias.list">
      <att type="string" name="cytoscape.alias.list" value="RBBP4 RBBP7"/>
    </att>
    <att type="string" name="canonicalName" value="RBBP4 RBBP7"/>
    <att type="string" name="Column 1" value="RBBP4 RBBP7"/>
    <att type="integer" name="cancer_related" value="1"/>
    <graphics type="TRIANGLE" h="40.0" w="40.0" x="446.85504150390625" y="517.2667236328125" fill="#ff0000" width="1" outline="#000000"/>
  </node>
  <node label="CDC7" id="-211">
    <att type="list" name="cytoscape.alias.list">
      <att type="string" name="cytoscape.alias.list" value="CDC7"/>
    </att>
    <att type="string" name="canonicalName" value="CDC7"/>
    <att type="string" name="Column 1" value="CDC7"/>
    <att type="integer" name="cancer_related" value="1"/>
    <graphics type="TRIANGLE" h="40.0" w="40.0" x="75.80694580078125" y="252.7667236328125" fill="#ff0000" width="1" outline="#000000"/>
  </node>
  <node label="ENO1" id="-352">
    <att type="list" name="cytoscape.alias.list">
      <att type="string" name="cytoscape.alias.list" value="ENO1"/>
    </att>
    <att type="string" name="canonicalName" value="ENO1"/>
    <att type="string" name="Column 1" value="ENO1"/>
    <att type="integer" name="cancer_related" value="1"/>
    <graphics type="TRIANGLE" h="40.0" w="40.0" x="41.91831588745117" y="1481.0682373046875" fill="#ff0000" width="1" outline="#000000"/>
  </node>
  <node label="PIGN" id="-225">
    <att type="list" name="cytoscape.alias.list">
      <att type="string" name="cytoscape.alias.list" value="PIGN"/>
    </att>
    <att type="string" name="canonicalName" value="PIGN"/>
    <att type="string" name="Column 1" value="PIGN"/>
    <att type="integer" name="cancer_related" value="1"/>
    <graphics type="TRIANGLE" h="40.0" w="40.0" x="-33.081634521484375" y="1481.0682373046875" fill="#ff0000" width="1" outline="#000000"/>
  </node>
  <node label="TTK" id="-362">
    <att type="list" name="cytoscape.alias.list">
      <att type="string" name="cytoscape.alias.list" value="TTK"/>
    </att>
    <att type="string" name="canonicalName" value="TTK"/>
    <att type="string" name="Column 1" value="TTK"/>
    <att type="integer" name="cancer_related" value="1"/>
    <graphics type="TRIANGLE" h="40.0" w="40.0" x="1466.9173583984375" y="1406.0682373046875" fill="#ff0000" width="1" outline="#000000"/>
  </node>
  <node label="ERCC4" id="-297">
    <att type="list" name="cytoscape.alias.list">
      <att type="string" name="cytoscape.alias.list" value="ERCC4"/>
    </att>
    <att type="string" name="canonicalName" value="ERCC4"/>
    <att type="string" name="Column 1" value="ERCC4"/>
    <att type="integer" name="cancer_related" value="1"/>
    <graphics type="TRIANGLE" h="40.0" w="40.0" x="414.5277099609375" y="1059.640380859375" fill="#ff0000" width="1" outline="#000000"/>
  </node>
  <node label="USP25 USP28" id="-63">
    <att type="list" name="cytoscape.alias.list">
      <att type="string" name="cytoscape.alias.list" value="USP25 USP28"/>
    </att>
    <att type="string" name="canonicalName" value="USP25 USP28"/>
    <att type="string" name="Column 1" value="USP25 USP28"/>
    <att type="integer" name="cancer_related" value="1"/>
    <graphics type="TRIANGLE" h="40.0" w="40.0" x="-112.61175537109375" y="1038.703857421875" fill="#ff0000" width="1" outline="#000000"/>
  </node>
  <node label="PIK3R4" id="-334">
    <att type="list" name="cytoscape.alias.list">
      <att type="string" name="cytoscape.alias.list" value="PIK3R4"/>
    </att>
    <att type="string" name="canonicalName" value="PIK3R4"/>
    <att type="string" name="Column 1" value="PIK3R4"/>
    <att type="integer" name="cancer_related" value="1"/>
    <graphics type="TRIANGLE" h="40.0" w="40.0" x="599.2785034179688" y="194.04196166992188" fill="#ff0000" width="1" outline="#000000"/>
  </node>
  <node label="CCT2" id="-254">
    <att type="list" name="cytoscape.alias.list">
      <att type="string" name="cytoscape.alias.list" value="CCT2"/>
    </att>
    <att type="string" name="canonicalName" value="CCT2"/>
    <att type="string" name="Column 1" value="CCT2"/>
    <att type="integer" name="cancer_related" value="1"/>
    <graphics type="TRIANGLE" h="40.0" w="40.0" x="1391.9173583984375" y="1406.0682373046875" fill="#ff0000" width="1" outline="#000000"/>
  </node>
  <node label="PDCD11" id="-142">
    <att type="list" name="cytoscape.alias.list">
      <att type="string" name="cytoscape.alias.list" value="PDCD11"/>
    </att>
    <att type="string" name="canonicalName" value="PDCD11"/>
    <att type="string" name="Column 1" value="PDCD11"/>
    <att type="integer" name="cancer_related" value="1"/>
    <graphics type="TRIANGLE" h="40.0" w="40.0" x="1316.9173583984375" y="1406.0682373046875" fill="#ff0000" width="1" outline="#000000"/>
  </node>
  <node label="NF1" id="-307">
    <att type="list" name="cytoscape.alias.list">
      <att type="string" name="cytoscape.alias.list" value="NF1"/>
    </att>
    <att type="string" name="canonicalName" value="NF1"/>
    <att type="string" name="Column 1" value="NF1"/>
    <att type="integer" name="cancer_related" value="1"/>
    <graphics type="TRIANGLE" h="40.0" w="40.0" x="160.36004638671875" y="172.75173950195312" fill="#ff0000" width="1" outline="#000000"/>
  </node>
  <node label="HIP1" id="-380">
    <att type="list" name="cytoscape.alias.list">
      <att type="string" name="cytoscape.alias.list" value="HIP1"/>
    </att>
    <att type="string" name="canonicalName" value="HIP1"/>
    <att type="string" name="Column 1" value="HIP1"/>
    <att type="integer" name="cancer_related" value="1"/>
    <graphics type="TRIANGLE" h="40.0" w="39.999969482421875" x="496.18690490722656" y="184.48745727539062" fill="#ff0000" width="1" outline="#000000"/>
  </node>
  <node label="CUL1" id="-393">
    <att type="list" name="cytoscape.alias.list">
      <att type="string" name="cytoscape.alias.list" value="CUL1"/>
    </att>
    <att type="string" name="canonicalName" value="CUL1"/>
    <att type="string" name="Column 1" value="CUL1"/>
    <att type="integer" name="cancer_related" value="1"/>
    <graphics type="TRIANGLE" h="40.0" w="40.0" x="638.9461059570312" y="602.4257202148438" fill="#ff0000" width="1" outline="#000000"/>
  </node>
  <node label="PIP5K3" id="-401">
    <att type="list" name="cytoscape.alias.list">
      <att type="string" name="cytoscape.alias.list" value="PIP5K3"/>
    </att>
    <att type="string" name="canonicalName" value="PIP5K3"/>
    <att type="string" name="Column 1" value="PIP5K3"/>
    <att type="integer" name="cancer_related" value="1"/>
    <graphics type="TRIANGLE" h="40.0" w="40.0" x="295.3830261230469" y="385.163818359375" fill="#ff0000" width="1" outline="#000000"/>
  </node>
  <node label="PPP4C" id="-140">
    <att type="list" name="cytoscape.alias.list">
      <att type="string" name="cytoscape.alias.list" value="PPP4C"/>
    </att>
    <att type="string" name="canonicalName" value="PPP4C"/>
    <att type="string" name="Column 1" value="PPP4C"/>
    <att type="integer" name="cancer_related" value="1"/>
    <graphics type="TRIANGLE" h="40.0" w="40.0" x="135.29725646972656" y="810.964599609375" fill="#ff0000" width="1" outline="#000000"/>
  </node>
  <node label="RFC4" id="-234">
    <att type="list" name="cytoscape.alias.list">
      <att type="string" name="cytoscape.alias.list" value="RFC4"/>
    </att>
    <att type="string" name="canonicalName" value="RFC4"/>
    <att type="string" name="Column 1" value="RFC4"/>
    <att type="integer" name="cancer_related" value="1"/>
    <graphics type="TRIANGLE" h="40.0" w="40.0" x="444.79962158203125" y="869.8602905273438" fill="#ff0000" width="1" outline="#000000"/>
  </node>
  <node label="SMC6" id="-233">
    <att type="list" name="cytoscape.alias.list">
      <att type="string" name="cytoscape.alias.list" value="SMC6"/>
    </att>
    <att type="string" name="canonicalName" value="SMC6"/>
    <att type="string" name="Column 1" value="SMC6"/>
    <att type="integer" name="cancer_related" value="1"/>
    <graphics type="TRIANGLE" h="40.0" w="40.0" x="1241.9173583984375" y="1406.0682373046875" fill="#ff0000" width="1" outline="#000000"/>
  </node>
  <node label="ARFGEF1 ARFGEF2" id="-317">
    <att type="list" name="cytoscape.alias.list">
      <att type="string" name="cytoscape.alias.list" value="ARFGEF1 ARFGEF2"/>
    </att>
    <att type="string" name="canonicalName" value="ARFGEF1 ARFGEF2"/>
    <att type="string" name="Column 1" value="ARFGEF1 ARFGEF2"/>
    <att type="integer" name="cancer_related" value="1"/>
    <graphics type="TRIANGLE" h="40.0" w="40.0" x="312.8837585449219" y="658.7498779296875" fill="#ff0000" width="1" outline="#000000"/>
  </node>
  <node label="MCM4" id="-314">
    <att type="list" name="cytoscape.alias.list">
      <att type="string" name="cytoscape.alias.list" value="MCM4"/>
    </att>
    <att type="string" name="canonicalName" value="MCM4"/>
    <att type="string" name="Column 1" value="MCM4"/>
    <att type="integer" name="cancer_related" value="1"/>
    <graphics type="TRIANGLE" h="40.0" w="40.0" x="1166.9173583984375" y="1406.0682373046875" fill="#ff0000" width="1" outline="#000000"/>
  </node>
  <node label="BIRC6" id="-348">
    <att type="list" name="cytoscape.alias.list">
      <att type="string" name="cytoscape.alias.list" value="BIRC6"/>
    </att>
    <att type="string" name="canonicalName" value="BIRC6"/>
    <att type="string" name="Column 1" value="BIRC6"/>
    <att type="integer" name="cancer_related" value="1"/>
    <graphics type="TRIANGLE" h="40.0" w="40.0" x="1091.9173583984375" y="1406.0682373046875" fill="#ff0000" width="1" outline="#000000"/>
  </node>
  <node label="SNX2" id="-364">
    <att type="list" name="cytoscape.alias.list">
      <att type="string" name="cytoscape.alias.list" value="SNX2"/>
    </att>
    <att type="string" name="canonicalName" value="SNX2"/>
    <att type="string" name="Column 1" value="SNX2"/>
    <att type="integer" name="cancer_related" value="1"/>
    <graphics type="TRIANGLE" h="40.0" w="40.0" x="1016.9173583984375" y="1406.0682373046875" fill="#ff0000" width="1" outline="#000000"/>
  </node>
  <node label="EIF4A2" id="-287">
    <att type="list" name="cytoscape.alias.list">
      <att type="string" name="cytoscape.alias.list" value="EIF4A2"/>
    </att>
    <att type="string" name="canonicalName" value="EIF4A2"/>
    <att type="string" name="Column 1" value="EIF4A2"/>
    <att type="integer" name="cancer_related" value="1"/>
    <graphics type="TRIANGLE" h="40.0" w="40.0" x="-7.476133346557617" y="296.6708984375" fill="#ff0000" width="1" outline="#000000"/>
  </node>
  <node label="MRE11A" id="-391">
    <att type="list" name="cytoscape.alias.list">
      <att type="string" name="cytoscape.alias.list" value="MRE11A"/>
    </att>
    <att type="string" name="canonicalName" value="MRE11A"/>
    <att type="string" name="Column 1" value="MRE11A"/>
    <att type="integer" name="cancer_related" value="1"/>
    <graphics type="TRIANGLE" h="40.0" w="40.0" x="89.31184387207031" y="705.8150634765625" fill="#ff0000" width="1" outline="#000000"/>
  </node>
  <node label="TAF1 TAF1L" id="-28">
    <att type="list" name="cytoscape.alias.list">
      <att type="string" name="cytoscape.alias.list" value="TAF1 TAF1L"/>
    </att>
    <att type="string" name="canonicalName" value="TAF1 TAF1L"/>
    <att type="string" name="Column 1" value="TAF1 TAF1L"/>
    <att type="integer" name="cancer_related" value="1"/>
    <graphics type="TRIANGLE" h="40.0" w="39.99999952316284" x="24.939186334609985" y="55.641082763671875" fill="#ff0000" width="1" outline="#000000"/>
  </node>
  <node label="TAF7 TAF7L" id="-221">
    <att type="list" name="cytoscape.alias.list">
      <att type="string" name="cytoscape.alias.list" value="TAF7 TAF7L"/>
    </att>
    <att type="string" name="canonicalName" value="TAF7 TAF7L"/>
    <att type="string" name="Column 1" value="TAF7 TAF7L"/>
    <att type="integer" name="cancer_related" value="1"/>
    <graphics type="TRIANGLE" h="40.0" w="40.0" x="941.91748046875" y="1406.0682373046875" fill="#ff0000" width="1" outline="#000000"/>
  </node>
  <node label="WDR44" id="-310">
    <att type="list" name="cytoscape.alias.list">
      <att type="string" name="cytoscape.alias.list" value="WDR44"/>
    </att>
    <att type="string" name="canonicalName" value="WDR44"/>
    <att type="string" name="Column 1" value="WDR44"/>
    <att type="integer" name="cancer_related" value="1"/>
    <graphics type="TRIANGLE" h="40.0" w="40.0" x="866.9177856445312" y="1406.0682373046875" fill="#ff0000" width="1" outline="#000000"/>
  </node>
  <node label="RAD21 Q9H4I0" id="-192">
    <att type="list" name="cytoscape.alias.list">
      <att type="string" name="cytoscape.alias.list" value="RAD21 Q9H4I0"/>
    </att>
    <att type="string" name="canonicalName" value="RAD21 Q9H4I0"/>
    <att type="string" name="Column 1" value="RAD21 Q9H4I0"/>
    <att type="integer" name="cancer_related" value="1"/>
    <graphics type="TRIANGLE" h="40.0" w="40.0" x="-64.29856872558594" y="80.30699157714844" fill="#ff0000" width="1" outline="#000000"/>
  </node>
  <node label="XAB2" id="-367">
    <att type="list" name="cytoscape.alias.list">
      <att type="string" name="cytoscape.alias.list" value="XAB2"/>
    </att>
    <att type="string" name="canonicalName" value="XAB2"/>
    <att type="string" name="Column 1" value="XAB2"/>
    <att type="integer" name="cancer_related" value="1"/>
    <graphics type="TRIANGLE" h="40.0" w="40.0" x="791.917724609375" y="1406.0682373046875" fill="#ff0000" width="1" outline="#000000"/>
  </node>
  <node label="CLCN4" id="-323">
    <att type="list" name="cytoscape.alias.list">
      <att type="string" name="cytoscape.alias.list" value="CLCN4"/>
    </att>
    <att type="string" name="canonicalName" value="CLCN4"/>
    <att type="string" name="Column 1" value="CLCN4"/>
    <att type="integer" name="cancer_related" value="1"/>
    <graphics type="TRIANGLE" h="40.0" w="40.0" x="716.917724609375" y="1406.0682373046875" fill="#ff0000" width="1" outline="#000000"/>
  </node>
  <node label="XPC" id="-325">
    <att type="list" name="cytoscape.alias.list">
      <att type="string" name="cytoscape.alias.list" value="XPC"/>
    </att>
    <att type="string" name="canonicalName" value="XPC"/>
    <att type="string" name="Column 1" value="XPC"/>
    <att type="integer" name="cancer_related" value="1"/>
    <graphics type="TRIANGLE" h="40.0" w="40.0" x="641.917724609375" y="1406.0682373046875" fill="#ff0000" width="1" outline="#000000"/>
  </node>
  <node label="NUP205" id="-232">
    <att type="list" name="cytoscape.alias.list">
      <att type="string" name="cytoscape.alias.list" value="NUP205"/>
    </att>
    <att type="string" name="canonicalName" value="NUP205"/>
    <att type="string" name="Column 1" value="NUP205"/>
    <att type="integer" name="cancer_related" value="1"/>
    <graphics type="TRIANGLE" h="40.0" w="40.0" x="566.917724609375" y="1406.0682373046875" fill="#ff0000" width="1" outline="#000000"/>
  </node>
  <node label="NFYC" id="-398">
    <att type="list" name="cytoscape.alias.list">
      <att type="string" name="cytoscape.alias.list" value="NFYC"/>
    </att>
    <att type="string" name="canonicalName" value="NFYC"/>
    <att type="string" name="Column 1" value="NFYC"/>
    <att type="integer" name="cancer_related" value="1"/>
    <graphics type="TRIANGLE" h="40.0" w="40.0" x="491.91790771484375" y="1406.0682373046875" fill="#ff0000" width="1" outline="#000000"/>
  </node>
  <node label="XPO5" id="-248">
    <att type="list" name="cytoscape.alias.list">
      <att type="string" name="cytoscape.alias.list" value="XPO5"/>
    </att>
    <att type="string" name="canonicalName" value="XPO5"/>
    <att type="string" name="Column 1" value="XPO5"/>
    <att type="integer" name="cancer_related" value="1"/>
    <graphics type="TRIANGLE" h="40.0" w="40.0" x="-133.46133422851562" y="926.1646728515625" fill="#ff0000" width="1" outline="#000000"/>
  </node>
  <node label="DOT1L" id="-302">
    <att type="list" name="cytoscape.alias.list">
      <att type="string" name="cytoscape.alias.list" value="DOT1L"/>
    </att>
    <att type="string" name="canonicalName" value="DOT1L"/>
    <att type="string" name="Column 1" value="DOT1L"/>
    <att type="integer" name="cancer_related" value="1"/>
    <graphics type="TRIANGLE" h="40.0" w="40.0" x="64.93108367919922" y="959.4134521484375" fill="#ff0000" width="1" outline="#000000"/>
  </node>
  <node label="SMARCC2 SMARCC1" id="-212">
    <att type="list" name="cytoscape.alias.list">
      <att type="string" name="cytoscape.alias.list" value="SMARCC2 SMARCC1"/>
    </att>
    <att type="string" name="canonicalName" value="SMARCC2 SMARCC1"/>
    <att type="string" name="Column 1" value="SMARCC2 SMARCC1"/>
    <att type="integer" name="cancer_related" value="1"/>
    <graphics type="TRIANGLE" h="40.0" w="40.0" x="416.9185791015625" y="1406.0682373046875" fill="#ff0000" width="1" outline="#000000"/>
  </node>
  <node label="REV3L" id="-166">
    <att type="list" name="cytoscape.alias.list">
      <att type="string" name="cytoscape.alias.list" value="REV3L"/>
    </att>
    <att type="string" name="canonicalName" value="REV3L"/>
    <att type="string" name="Column 1" value="REV3L"/>
    <att type="integer" name="cancer_related" value="1"/>
    <graphics type="TRIANGLE" h="40.0" w="40.0" x="341.9185485839844" y="1406.0682373046875" fill="#ff0000" width="1" outline="#000000"/>
  </node>
  <node label="XRCC6" id="-359">
    <att type="list" name="cytoscape.alias.list">
      <att type="string" name="cytoscape.alias.list" value="XRCC6"/>
    </att>
    <att type="string" name="canonicalName" value="XRCC6"/>
    <att type="string" name="Column 1" value="XRCC6"/>
    <att type="integer" name="cancer_related" value="1"/>
    <graphics type="TRIANGLE" h="40.0" w="40.0" x="-119.48448181152344" y="589.0927124023438" fill="#ff0000" width="1" outline="#000000"/>
  </node>
  <node label="FRAP1" id="-347">
    <att type="list" name="cytoscape.alias.list">
      <att type="string" name="cytoscape.alias.list" value="FRAP1"/>
    </att>
    <att type="string" name="canonicalName" value="FRAP1"/>
    <att type="string" name="Column 1" value="FRAP1"/>
    <att type="integer" name="cancer_related" value="1"/>
    <graphics type="TRIANGLE" h="40.0" w="40.0" x="536.6197509765625" y="47.41967010498047" fill="#ff0000" width="1" outline="#000000"/>
  </node>
  <node label="RAD18" id="-327">
    <att type="list" name="cytoscape.alias.list">
      <att type="string" name="cytoscape.alias.list" value="RAD18"/>
    </att>
    <att type="string" name="canonicalName" value="RAD18"/>
    <att type="string" name="Column 1" value="RAD18"/>
    <att type="integer" name="cancer_related" value="1"/>
    <graphics type="TRIANGLE" h="40.0" w="40.0" x="470.4244384765625" y="598.56005859375" fill="#ff0000" width="1" outline="#000000"/>
  </node>
  <node label="MSH2" id="-265">
    <att type="list" name="cytoscape.alias.list">
      <att type="string" name="cytoscape.alias.list" value="MSH2"/>
    </att>
    <att type="string" name="canonicalName" value="MSH2"/>
    <att type="string" name="Column 1" value="MSH2"/>
    <att type="integer" name="cancer_related" value="1"/>
    <graphics type="TRIANGLE" h="40.0" w="40.0" x="266.9184265136719" y="1406.0682373046875" fill="#ff0000" width="1" outline="#000000"/>
  </node>
  <node label="GAK" id="-399">
    <att type="list" name="cytoscape.alias.list">
      <att type="string" name="cytoscape.alias.list" value="GAK"/>
    </att>
    <att type="string" name="canonicalName" value="GAK"/>
    <att type="string" name="Column 1" value="GAK"/>
    <att type="integer" name="cancer_related" value="1"/>
    <graphics type="TRIANGLE" h="40.00000762939453" w="40.0" x="583.7947998046875" y="108.45919418334961" fill="#ff0000" width="1" outline="#000000"/>
  </node>
  <node label="PMS2" id="-264">
    <att type="list" name="cytoscape.alias.list">
      <att type="string" name="cytoscape.alias.list" value="PMS2"/>
    </att>
    <att type="string" name="canonicalName" value="PMS2"/>
    <att type="string" name="Column 1" value="PMS2"/>
    <att type="integer" name="cancer_related" value="1"/>
    <graphics type="TRIANGLE" h="40.0" w="40.0" x="191.91819763183594" y="1406.0682373046875" fill="#ff0000" width="1" outline="#000000"/>
  </node>
  <node label="DDX3X" id="-275">
    <att type="list" name="cytoscape.alias.list">
      <att type="string" name="cytoscape.alias.list" value="DDX3X"/>
    </att>
    <att type="string" name="canonicalName" value="DDX3X"/>
    <att type="string" name="Column 1" value="DDX3X"/>
    <att type="integer" name="cancer_related" value="1"/>
    <graphics type="TRIANGLE" h="40.0" w="40.0" x="-79.71826171875" y="273.38623046875" fill="#ff0000" width="1" outline="#000000"/>
  </node>
  <node label="CDC27" id="-230">
    <att type="list" name="cytoscape.alias.list">
      <att type="string" name="cytoscape.alias.list" value="CDC27"/>
    </att>
    <att type="string" name="canonicalName" value="CDC27"/>
    <att type="string" name="Column 1" value="CDC27"/>
    <att type="integer" name="cancer_related" value="1"/>
    <graphics type="TRIANGLE" h="40.0" w="40.0" x="116.9180908203125" y="1406.0682373046875" fill="#ff0000" width="1" outline="#000000"/>
  </node>
  <node label="ERCC2" id="-405">
    <att type="list" name="cytoscape.alias.list">
      <att type="string" name="cytoscape.alias.list" value="ERCC2"/>
    </att>
    <att type="string" name="canonicalName" value="ERCC2"/>
    <att type="string" name="Column 1" value="ERCC2"/>
    <att type="integer" name="cancer_related" value="1"/>
    <graphics type="TRIANGLE" h="40.0" w="40.0" x="226.9180145263672" y="895.2239990234375" fill="#ff0000" width="1" outline="#000000"/>
  </node>
  <node label="EXOC2" id="-404">
    <att type="list" name="cytoscape.alias.list">
      <att type="string" name="cytoscape.alias.list" value="EXOC2"/>
    </att>
    <att type="string" name="canonicalName" value="EXOC2"/>
    <att type="string" name="Column 1" value="EXOC2"/>
    <att type="integer" name="cancer_related" value="1"/>
    <graphics type="TRIANGLE" h="40.0" w="40.0" x="41.91831588745117" y="1406.0682373046875" fill="#ff0000" width="1" outline="#000000"/>
  </node>
  <node label="ERCC3" id="-177">
    <att type="list" name="cytoscape.alias.list">
      <att type="string" name="cytoscape.alias.list" value="ERCC3"/>
    </att>
    <att type="string" name="canonicalName" value="ERCC3"/>
    <att type="string" name="Column 1" value="ERCC3"/>
    <att type="integer" name="cancer_related" value="1"/>
    <graphics type="TRIANGLE" h="40.0" w="40.0" x="225.98744201660156" y="1019.0830078125" fill="#ff0000" width="1" outline="#000000"/>
  </node>
  <node label="ZRF1" id="-379">
    <att type="list" name="cytoscape.alias.list">
      <att type="string" name="cytoscape.alias.list" value="ZRF1"/>
    </att>
    <att type="string" name="canonicalName" value="ZRF1"/>
    <att type="string" name="Column 1" value="ZRF1"/>
    <att type="integer" name="cancer_related" value="1"/>
    <graphics type="TRIANGLE" h="40.0" w="40.0" x="-33.081634521484375" y="1406.0682373046875" fill="#ff0000" width="1" outline="#000000"/>
  </node>
  <node label="CLTCL1" id="-370">
    <att type="list" name="cytoscape.alias.list">
      <att type="string" name="cytoscape.alias.list" value="CLTCL1"/>
    </att>
    <att type="string" name="canonicalName" value="CLTCL1"/>
    <att type="string" name="Column 1" value="CLTCL1"/>
    <att type="integer" name="cancer_related" value="1"/>
    <graphics type="TRIANGLE" h="40.0" w="40.0" x="385.7684326171875" y="135.06773376464844" fill="#ff0000" width="1" outline="#000000"/>
  </node>
  <node label="NCOA7" id="-320">
    <att type="list" name="cytoscape.alias.list">
      <att type="string" name="cytoscape.alias.list" value="NCOA7"/>
    </att>
    <att type="string" name="canonicalName" value="NCOA7"/>
    <att type="string" name="Column 1" value="NCOA7"/>
    <att type="integer" name="cancer_related" value="1"/>
    <graphics type="TRIANGLE" h="40.0" w="40.0" x="1466.9173583984375" y="1331.0682373046875" fill="#ff0000" width="1" outline="#000000"/>
  </node>
  <node label="PPP3R2" id="-82">
    <att type="list" name="cytoscape.alias.list">
      <att type="string" name="cytoscape.alias.list" value="PPP3R2"/>
    </att>
    <att type="string" name="canonicalName" value="PPP3R2"/>
    <att type="string" name="Column 1" value="PPP3R2"/>
    <att type="integer" name="cancer_related" value="1"/>
    <graphics type="TRIANGLE" h="40.0" w="40.0" x="1391.9173583984375" y="1331.0682373046875" fill="#ff0000" width="1" outline="#000000"/>
  </node>
  <node label="VAPB VAPA" id="-324">
    <att type="list" name="cytoscape.alias.list">
      <att type="string" name="cytoscape.alias.list" value="VAPB VAPA"/>
    </att>
    <att type="string" name="canonicalName" value="VAPB VAPA"/>
    <att type="string" name="Column 1" value="VAPB VAPA"/>
    <att type="integer" name="cancer_related" value="1"/>
    <graphics type="TRIANGLE" h="40.0" w="40.0" x="1316.9173583984375" y="1331.0682373046875" fill="#ff0000" width="1" outline="#000000"/>
  </node>
  <node label="NTHL1" id="-89">
    <att type="list" name="cytoscape.alias.list">
      <att type="string" name="cytoscape.alias.list" value="NTHL1"/>
    </att>
    <att type="string" name="canonicalName" value="NTHL1"/>
    <att type="string" name="Column 1" value="NTHL1"/>
    <att type="integer" name="cancer_related" value="1"/>
    <graphics type="TRIANGLE" h="40.0" w="40.0" x="492.20343017578125" y="1063.854736328125" fill="#ff0000" width="1" outline="#000000"/>
  </node>
  <node label="MCM2" id="-357">
    <att type="list" name="cytoscape.alias.list">
      <att type="string" name="cytoscape.alias.list" value="MCM2"/>
    </att>
    <att type="string" name="canonicalName" value="MCM2"/>
    <att type="string" name="Column 1" value="MCM2"/>
    <att type="integer" name="cancer_related" value="1"/>
    <graphics type="TRIANGLE" h="40.0" w="40.0" x="388.4002380371094" y="351.49298095703125" fill="#ff0000" width="1" outline="#000000"/>
  </node>
  <node label="PLCE1" id="-309">
    <att type="list" name="cytoscape.alias.list">
      <att type="string" name="cytoscape.alias.list" value="PLCE1"/>
    </att>
    <att type="string" name="canonicalName" value="PLCE1"/>
    <att type="string" name="Column 1" value="PLCE1"/>
    <att type="integer" name="cancer_related" value="1"/>
    <graphics type="TRIANGLE" h="40.0" w="40.0" x="1241.9173583984375" y="1331.0682373046875" fill="#ff0000" width="1" outline="#000000"/>
  </node>
  <node label="MLH1" id="-154">
    <att type="list" name="cytoscape.alias.list">
      <att type="string" name="cytoscape.alias.list" value="MLH1"/>
    </att>
    <att type="string" name="canonicalName" value="MLH1"/>
    <att type="string" name="Column 1" value="MLH1"/>
    <att type="integer" name="cancer_related" value="1"/>
    <graphics type="TRIANGLE" h="40.0" w="40.0" x="173.612060546875" y="273.29949951171875" fill="#ff0000" width="1" outline="#000000"/>
  </node>
  <node label="NCBP2 NCBP2L" id="-395">
    <att type="list" name="cytoscape.alias.list">
      <att type="string" name="cytoscape.alias.list" value="NCBP2 NCBP2L"/>
    </att>
    <att type="string" name="canonicalName" value="NCBP2 NCBP2L"/>
    <att type="string" name="Column 1" value="NCBP2 NCBP2L"/>
    <att type="integer" name="cancer_related" value="1"/>
    <graphics type="TRIANGLE" h="40.0" w="40.0" x="1166.9173583984375" y="1331.0682373046875" fill="#ff0000" width="1" outline="#000000"/>
  </node>
  <node label="TERT" id="-321">
    <att type="list" name="cytoscape.alias.list">
      <att type="string" name="cytoscape.alias.list" value="TERT"/>
    </att>
    <att type="string" name="canonicalName" value="TERT"/>
    <att type="string" name="Column 1" value="TERT"/>
    <att type="integer" name="cancer_related" value="1"/>
    <graphics type="TRIANGLE" h="40.0" w="40.0" x="-163.2030029296875" y="409.9942932128906" fill="#ff0000" width="1" outline="#000000"/>
  </node>
  <node label="PRKAG1 PRKAG2" id="-322">
    <att type="list" name="cytoscape.alias.list">
      <att type="string" name="cytoscape.alias.list" value="PRKAG1 PRKAG2"/>
    </att>
    <att type="string" name="canonicalName" value="PRKAG1 PRKAG2"/>
    <att type="string" name="Column 1" value="PRKAG1 PRKAG2"/>
    <att type="integer" name="cancer_related" value="1"/>
    <graphics type="TRIANGLE" h="40.0" w="40.0" x="1091.9173583984375" y="1331.0682373046875" fill="#ff0000" width="1" outline="#000000"/>
  </node>
  <node label="NXF1" id="-291">
    <att type="list" name="cytoscape.alias.list">
      <att type="string" name="cytoscape.alias.list" value="NXF1"/>
    </att>
    <att type="string" name="canonicalName" value="NXF1"/>
    <att type="string" name="Column 1" value="NXF1"/>
    <att type="integer" name="cancer_related" value="1"/>
    <graphics type="TRIANGLE" h="40.0" w="40.0" x="1016.9173583984375" y="1331.0682373046875" fill="#ff0000" width="1" outline="#000000"/>
  </node>
  <node label="PPP6C" id="-407">
    <att type="list" name="cytoscape.alias.list">
      <att type="string" name="cytoscape.alias.list" value="PPP6C"/>
    </att>
    <att type="string" name="canonicalName" value="PPP6C"/>
    <att type="string" name="Column 1" value="PPP6C"/>
    <att type="integer" name="cancer_related" value="1"/>
    <graphics type="TRIANGLE" h="40.0" w="40.0" x="941.91748046875" y="1331.0682373046875" fill="#ff0000" width="1" outline="#000000"/>
  </node>
  <node label="RANBP10 RANBP9" id="-55">
    <att type="list" name="cytoscape.alias.list">
      <att type="string" name="cytoscape.alias.list" value="RANBP10 RANBP9"/>
    </att>
    <att type="string" name="canonicalName" value="RANBP10 RANBP9"/>
    <att type="string" name="Column 1" value="RANBP10 RANBP9"/>
    <att type="integer" name="cancer_related" value="1"/>
    <graphics type="TRIANGLE" h="40.0" w="40.000000953674316" x="31.022361278533936" y="1053.5035400390625" fill="#ff0000" width="1" outline="#000000"/>
  </node>
  <node label="TFEB" id="-305">
    <att type="list" name="cytoscape.alias.list">
      <att type="string" name="cytoscape.alias.list" value="TFEB"/>
    </att>
    <att type="string" name="canonicalName" value="TFEB"/>
    <att type="string" name="Column 1" value="TFEB"/>
    <att type="integer" name="cancer_related" value="1"/>
    <graphics type="TRIANGLE" h="40.0" w="40.0" x="866.9177856445312" y="1331.0682373046875" fill="#ff0000" width="1" outline="#000000"/>
  </node>
  <node label="CDC73" id="-376">
    <att type="list" name="cytoscape.alias.list">
      <att type="string" name="cytoscape.alias.list" value="CDC73"/>
    </att>
    <att type="string" name="canonicalName" value="CDC73"/>
    <att type="string" name="node.size" value="40.0"/>
    <att type="string" name="Column 1" value="CDC73"/>
    <att type="string" name="node.label" value="CDC73"/>
    <att type="integer" name="cancer_related" value="1"/>
    <att type="string" name="node.fontSize" value="40.0"/>
    <graphics type="TRIANGLE" h="40.0" w="40.00000047683716" x="-21.029029607772827" y="982.3062133789062" fill="#ff0000" width="1" outline="#000000"/>
  </node>
  <node label="VAC14" id="-397">
    <att type="list" name="cytoscape.alias.list">
      <att type="string" name="cytoscape.alias.list" value="VAC14"/>
    </att>
    <att type="string" name="canonicalName" value="VAC14"/>
    <att type="string" name="Column 1" value="VAC14"/>
    <att type="integer" name="cancer_related" value="1"/>
    <graphics type="TRIANGLE" h="40.0" w="40.0" x="791.917724609375" y="1331.0682373046875" fill="#ff0000" width="1" outline="#000000"/>
  </node>
  <node label="SURF1" id="-253">
    <att type="list" name="cytoscape.alias.list">
      <att type="string" name="cytoscape.alias.list" value="SURF1"/>
    </att>
    <att type="string" name="canonicalName" value="SURF1"/>
    <att type="string" name="Column 1" value="SURF1"/>
    <att type="integer" name="cancer_related" value="1"/>
    <graphics type="TRIANGLE" h="40.0" w="40.0" x="716.917724609375" y="1331.0682373046875" fill="#ff0000" width="1" outline="#000000"/>
  </node>
  <node label="MOSPD2" id="-228">
    <att type="list" name="cytoscape.alias.list">
      <att type="string" name="cytoscape.alias.list" value="MOSPD2"/>
    </att>
    <att type="string" name="canonicalName" value="MOSPD2"/>
    <att type="string" name="Column 1" value="MOSPD2"/>
    <att type="integer" name="cancer_related" value="1"/>
    <graphics type="TRIANGLE" h="40.0" w="40.0" x="641.917724609375" y="1331.0682373046875" fill="#ff0000" width="1" outline="#000000"/>
  </node>
  <node label="DDX24" id="-209">
    <att type="list" name="cytoscape.alias.list">
      <att type="string" name="cytoscape.alias.list" value="DDX24"/>
    </att>
    <att type="string" name="canonicalName" value="DDX24"/>
    <att type="string" name="Column 1" value="DDX24"/>
    <att type="integer" name="cancer_related" value="1"/>
    <graphics type="TRIANGLE" h="40.0" w="40.0" x="566.917724609375" y="1331.0682373046875" fill="#ff0000" width="1" outline="#000000"/>
  </node>
  <node label="PLS3 LCP1 PLS1" id="-386">
    <att type="list" name="cytoscape.alias.list">
      <att type="string" name="cytoscape.alias.list" value="PLS3 LCP1 PLS1"/>
    </att>
    <att type="string" name="canonicalName" value="PLS3 LCP1 PLS1"/>
    <att type="string" name="Column 1" value="PLS3 LCP1 PLS1"/>
    <att type="integer" name="cancer_related" value="1"/>
    <graphics type="TRIANGLE" h="40.0" w="40.0" x="426.8079528808594" y="47.554893493652344" fill="#ff0000" width="1" outline="#000000"/>
  </node>
  <node label="TNPO2 TNPO1" id="-33">
    <att type="list" name="cytoscape.alias.list">
      <att type="string" name="cytoscape.alias.list" value="TNPO2 TNPO1"/>
    </att>
    <att type="string" name="canonicalName" value="TNPO2 TNPO1"/>
    <att type="string" name="Column 1" value="TNPO2 TNPO1"/>
    <att type="integer" name="cancer_related" value="1"/>
    <graphics type="TRIANGLE" h="40.0" w="40.0" x="626.9426879882812" y="698.91357421875" fill="#ff0000" width="1" outline="#000000"/>
  </node>
  <node label="DDX6" id="-32">
    <att type="list" name="cytoscape.alias.list">
      <att type="string" name="cytoscape.alias.list" value="DDX6"/>
    </att>
    <att type="string" name="canonicalName" value="DDX6"/>
    <att type="string" name="Column 1" value="DDX6"/>
    <att type="integer" name="cancer_related" value="1"/>
    <graphics type="TRIANGLE" h="40.0" w="40.0" x="-86.83940124511719" y="164.31866455078125" fill="#ff0000" width="1" outline="#000000"/>
  </node>
  <node label="PINX1" id="-174">
    <att type="list" name="cytoscape.alias.list">
      <att type="string" name="cytoscape.alias.list" value="PINX1"/>
    </att>
    <att type="string" name="canonicalName" value="PINX1"/>
    <att type="string" name="Column 1" value="PINX1"/>
    <att type="integer" name="cancer_related" value="1"/>
    <graphics type="TRIANGLE" h="40.0" w="40.0" x="491.91790771484375" y="1331.0682373046875" fill="#ff0000" width="1" outline="#000000"/>
  </node>
  <node label="FZR1" id="-383">
    <att type="list" name="cytoscape.alias.list">
      <att type="string" name="cytoscape.alias.list" value="FZR1"/>
    </att>
    <att type="string" name="canonicalName" value="FZR1"/>
    <att type="string" name="Column 1" value="FZR1"/>
    <att type="integer" name="cancer_related" value="1"/>
    <graphics type="TRIANGLE" h="40.0" w="40.0" x="109.56680297851562" y="87.23458862304688" fill="#ff0000" width="1" outline="#000000"/>
  </node>
  <node label="TOP3A TOP3B" id="-351">
    <att type="list" name="cytoscape.alias.list">
      <att type="string" name="cytoscape.alias.list" value="TOP3A TOP3B"/>
    </att>
    <att type="string" name="canonicalName" value="TOP3A TOP3B"/>
    <att type="string" name="Column 1" value="TOP3A TOP3B"/>
    <att type="integer" name="cancer_related" value="1"/>
    <graphics type="TRIANGLE" h="40.0" w="40.0" x="141.84481811523438" y="414.51593017578125" fill="#ff0000" width="1" outline="#000000"/>
  </node>
  <node label="ERN1 ERN2" id="-258">
    <att type="list" name="cytoscape.alias.list">
      <att type="string" name="cytoscape.alias.list" value="ERN1 ERN2"/>
    </att>
    <att type="string" name="canonicalName" value="ERN1 ERN2"/>
    <att type="string" name="Column 1" value="ERN1 ERN2"/>
    <att type="integer" name="cancer_related" value="1"/>
    <graphics type="TRIANGLE" h="40.0" w="40.0" x="416.9185791015625" y="1331.0682373046875" fill="#ff0000" width="1" outline="#000000"/>
  </node>
  <node label="CDC25B CDC25A" id="-87">
    <att type="list" name="cytoscape.alias.list">
      <att type="string" name="cytoscape.alias.list" value="CDC25B CDC25A"/>
    </att>
    <att type="string" name="canonicalName" value="CDC25B CDC25A"/>
    <att type="string" name="Column 1" value="CDC25B CDC25A"/>
    <att type="integer" name="cancer_related" value="1"/>
    <graphics type="TRIANGLE" h="40.0" w="40.0" x="341.9185485839844" y="1331.0682373046875" fill="#ff0000" width="1" outline="#000000"/>
  </node>
  <node label="POLA1" id="-231">
    <att type="list" name="cytoscape.alias.list">
      <att type="string" name="cytoscape.alias.list" value="POLA1"/>
    </att>
    <att type="string" name="canonicalName" value="POLA1"/>
    <att type="string" name="Column 1" value="POLA1"/>
    <att type="integer" name="cancer_related" value="1"/>
    <graphics type="TRIANGLE" h="40.0" w="40.0" x="266.9184265136719" y="1331.0682373046875" fill="#ff0000" width="1" outline="#000000"/>
  </node>
  <node label="CDC45L" id="-356">
    <att type="list" name="cytoscape.alias.list">
      <att type="string" name="cytoscape.alias.list" value="CDC45L"/>
    </att>
    <att type="string" name="canonicalName" value="CDC45L"/>
    <att type="string" name="Column 1" value="CDC45L"/>
    <att type="integer" name="cancer_related" value="1"/>
    <graphics type="TRIANGLE" h="40.0" w="40.0" x="377.8747863769531" y="454.8427734375" fill="#ff0000" width="1" outline="#000000"/>
  </node>
  <node label="NUP93" id="-343">
    <att type="list" name="cytoscape.alias.list">
      <att type="string" name="cytoscape.alias.list" value="NUP93"/>
    </att>
    <att type="string" name="canonicalName" value="NUP93"/>
    <att type="string" name="Column 1" value="NUP93"/>
    <att type="integer" name="cancer_related" value="1"/>
    <graphics type="TRIANGLE" h="40.0" w="40.0" x="191.91819763183594" y="1331.0682373046875" fill="#ff0000" width="1" outline="#000000"/>
  </node>
  <node label="CDK2" id="-282">
    <att type="list" name="cytoscape.alias.list">
      <att type="string" name="cytoscape.alias.list" value="CDK2"/>
    </att>
    <att type="string" name="canonicalName" value="CDK2"/>
    <att type="string" name="Column 1" value="CDK2"/>
    <att type="integer" name="cancer_related" value="1"/>
    <graphics type="TRIANGLE" h="40.0" w="39.99999952316284" x="23.525387048721313" y="159.49588012695312" fill="#ff0000" width="1" outline="#000000"/>
  </node>
  <node label="IKBKAP" id="-410">
    <att type="list" name="cytoscape.alias.list">
      <att type="string" name="cytoscape.alias.list" value="IKBKAP"/>
    </att>
    <att type="string" name="canonicalName" value="IKBKAP"/>
    <att type="string" name="Column 1" value="IKBKAP"/>
    <att type="integer" name="cancer_related" value="1"/>
    <graphics type="TRIANGLE" h="40.0" w="40.0" x="22.94406509399414" y="891.3739624023438" fill="#ff0000" width="1" outline="#000000"/>
  </node>
  <node label="MCM3" id="-131">
    <att type="list" name="cytoscape.alias.list">
      <att type="string" name="cytoscape.alias.list" value="MCM3"/>
    </att>
    <att type="string" name="canonicalName" value="MCM3"/>
    <att type="string" name="Column 1" value="MCM3"/>
    <att type="integer" name="cancer_related" value="1"/>
    <graphics type="TRIANGLE" h="40.0" w="40.0" x="505.4814453125" y="435.0625" fill="#ff0000" width="1" outline="#000000"/>
  </node>
  <node label="MSH6" id="-263">
    <att type="list" name="cytoscape.alias.list">
      <att type="string" name="cytoscape.alias.list" value="MSH6"/>
    </att>
    <att type="string" name="canonicalName" value="MSH6"/>
    <att type="string" name="Column 1" value="MSH6"/>
    <att type="integer" name="cancer_related" value="1"/>
    <graphics type="TRIANGLE" h="40.0" w="40.0" x="116.9180908203125" y="1331.0682373046875" fill="#ff0000" width="1" outline="#000000"/>
  </node>
  <node label="P11388-2 TOP2B" id="-29">
    <att type="list" name="cytoscape.alias.list">
      <att type="string" name="cytoscape.alias.list" value="P11388-2 TOP2B"/>
    </att>
    <att type="string" name="canonicalName" value="P11388-2 TOP2B"/>
    <att type="string" name="Column 1" value="P11388-2 TOP2B"/>
    <att type="integer" name="cancer_related" value="1"/>
    <graphics type="TRIANGLE" h="40.0" w="40.0" x="223.28982543945312" y="486.19012451171875" fill="#ff0000" width="1" outline="#000000"/>
  </node>
  <node label="RFC1" id="-313">
    <att type="list" name="cytoscape.alias.list">
      <att type="string" name="cytoscape.alias.list" value="RFC1"/>
    </att>
    <att type="string" name="canonicalName" value="RFC1"/>
    <att type="string" name="Column 1" value="RFC1"/>
    <att type="integer" name="cancer_related" value="1"/>
    <graphics type="TRIANGLE" h="40.0" w="40.0" x="447.2286376953125" y="776.45458984375" fill="#ff0000" width="1" outline="#000000"/>
  </node>
  <node label="FBXW7" id="-246">
    <att type="list" name="cytoscape.alias.list">
      <att type="string" name="cytoscape.alias.list" value="FBXW7"/>
    </att>
    <att type="string" name="canonicalName" value="FBXW7"/>
    <att type="string" name="Column 1" value="FBXW7"/>
    <att type="integer" name="cancer_related" value="1"/>
    <graphics type="TRIANGLE" h="40.0" w="40.0" x="552.5108642578125" y="544.5325927734375" fill="#ff0000" width="1" outline="#000000"/>
  </node>
  <node label="SF1" id="-10">
    <att type="list" name="cytoscape.alias.list">
      <att type="string" name="cytoscape.alias.list" value="SF1"/>
    </att>
    <att type="string" name="canonicalName" value="SF1"/>
    <att type="string" name="Column 1" value="SF1"/>
    <att type="integer" name="cancer_related" value="1"/>
    <graphics type="TRIANGLE" h="40.0" w="40.0" x="41.91831588745117" y="1331.0682373046875" fill="#ff0000" width="1" outline="#000000"/>
  </node>
  <node label="MASTL" id="-326">
    <att type="list" name="cytoscape.alias.list">
      <att type="string" name="cytoscape.alias.list" value="MASTL"/>
    </att>
    <att type="string" name="canonicalName" value="MASTL"/>
    <att type="string" name="Column 1" value="MASTL"/>
    <att type="integer" name="cancer_related" value="1"/>
    <graphics type="TRIANGLE" h="40.0" w="40.0" x="-33.081634521484375" y="1331.0682373046875" fill="#ff0000" width="1" outline="#000000"/>
  </node>
  <node label="PCNA" id="-408">
    <att type="list" name="cytoscape.alias.list">
      <att type="string" name="cytoscape.alias.list" value="PCNA"/>
    </att>
    <att type="string" name="canonicalName" value="PCNA"/>
    <att type="string" name="Column 1" value="PCNA"/>
    <att type="integer" name="cancer_related" value="1"/>
    <graphics type="TRIANGLE" h="40.0" w="40.0" x="456.6783752441406" y="688.5473022460938" fill="#ff0000" width="1" outline="#000000"/>
  </node>
  <node label="SCYL1" id="-319">
    <att type="list" name="cytoscape.alias.list">
      <att type="string" name="cytoscape.alias.list" value="SCYL1"/>
    </att>
    <att type="string" name="canonicalName" value="SCYL1"/>
    <att type="string" name="Column 1" value="SCYL1"/>
    <att type="integer" name="cancer_related" value="1"/>
    <graphics type="TRIANGLE" h="40.0" w="40.0" x="1462.956787109375" y="1252.5728759765625" fill="#ff0000" width="1" outline="#000000"/>
  </node>
  <node label="SEC63" id="-338">
    <att type="list" name="cytoscape.alias.list">
      <att type="string" name="cytoscape.alias.list" value="SEC63"/>
    </att>
    <att type="string" name="canonicalName" value="SEC63"/>
    <att type="string" name="Column 1" value="SEC63"/>
    <att type="integer" name="cancer_related" value="1"/>
    <graphics type="TRIANGLE" h="40.0" w="40.0" x="1387.956787109375" y="1252.5728759765625" fill="#ff0000" width="1" outline="#000000"/>
  </node>
  <node label="RRM1" id="-260">
    <att type="list" name="cytoscape.alias.list">
      <att type="string" name="cytoscape.alias.list" value="RRM1"/>
    </att>
    <att type="string" name="canonicalName" value="RRM1"/>
    <att type="string" name="Column 1" value="RRM1"/>
    <att type="integer" name="cancer_related" value="1"/>
    <graphics type="TRIANGLE" h="40.0" w="40.0" x="-82.11988830566406" y="384.7126770019531" fill="#ff0000" width="1" outline="#000000"/>
  </node>
  <node label="ESPL1" id="-278">
    <att type="list" name="cytoscape.alias.list">
      <att type="string" name="cytoscape.alias.list" value="ESPL1"/>
    </att>
    <att type="string" name="canonicalName" value="ESPL1"/>
    <att type="string" name="Column 1" value="ESPL1"/>
    <att type="integer" name="cancer_related" value="1"/>
    <graphics type="TRIANGLE" h="40.0" w="40.0" x="1312.956787109375" y="1252.5728759765625" fill="#ff0000" width="1" outline="#000000"/>
  </node>
  <node label="TOP1 TOP1MT" id="-335">
    <att type="list" name="cytoscape.alias.list">
      <att type="string" name="cytoscape.alias.list" value="TOP1 TOP1MT"/>
    </att>
    <att type="string" name="canonicalName" value="TOP1 TOP1MT"/>
    <att type="string" name="Column 1" value="TOP1 TOP1MT"/>
    <att type="integer" name="cancer_related" value="1"/>
    <graphics type="TRIANGLE" h="40.0" w="40.0" x="170.23532104492188" y="628.625732421875" fill="#ff0000" width="1" outline="#000000"/>
  </node>
  <node label="ATR" id="-332">
    <att type="list" name="cytoscape.alias.list">
      <att type="string" name="cytoscape.alias.list" value="ATR"/>
    </att>
    <att type="string" name="canonicalName" value="ATR"/>
    <att type="string" name="Column 1" value="ATR"/>
    <att type="integer" name="cancer_related" value="1"/>
    <graphics type="TRIANGLE" h="40.0" w="40.0" x="330.1094970703125" y="906.1134643554688" fill="#ff0000" width="1" outline="#000000"/>
  </node>
  <node label="RPN1" id="-329">
    <att type="list" name="cytoscape.alias.list">
      <att type="string" name="cytoscape.alias.list" value="RPN1"/>
    </att>
    <att type="string" name="canonicalName" value="RPN1"/>
    <att type="string" name="Column 1" value="RPN1"/>
    <att type="integer" name="cancer_related" value="1"/>
    <graphics type="TRIANGLE" h="40.0" w="40.0" x="1237.956787109375" y="1252.5728759765625" fill="#ff0000" width="1" outline="#000000"/>
  </node>
  <node label="POLE" id="-384">
    <att type="list" name="cytoscape.alias.list">
      <att type="string" name="cytoscape.alias.list" value="POLE"/>
    </att>
    <att type="string" name="canonicalName" value="POLE"/>
    <att type="string" name="Column 1" value="POLE"/>
    <att type="integer" name="cancer_related" value="1"/>
    <graphics type="TRIANGLE" h="40.0" w="40.0" x="454.7829284667969" y="959.8470458984375" fill="#ff0000" width="1" outline="#000000"/>
  </node>
  <node label="RAD50" id="-390">
    <att type="list" name="cytoscape.alias.list">
      <att type="string" name="cytoscape.alias.list" value="RAD50"/>
    </att>
    <att type="string" name="canonicalName" value="RAD50"/>
    <att type="string" name="Column 1" value="RAD50"/>
    <att type="integer" name="cancer_related" value="1"/>
    <graphics type="TRIANGLE" h="40.0" w="40.0" x="216.1903076171875" y="743.5196533203125" fill="#ff0000" width="1" outline="#000000"/>
  </node>
  <node label="JAZF1" id="-204">
    <att type="list" name="cytoscape.alias.list">
      <att type="string" name="cytoscape.alias.list" value="JAZF1"/>
    </att>
    <att type="string" name="canonicalName" value="JAZF1"/>
    <att type="string" name="Column 1" value="JAZF1"/>
    <att type="integer" name="cancer_related" value="1"/>
    <graphics type="TRIANGLE" h="40.0" w="40.0" x="1162.956787109375" y="1252.5728759765625" fill="#ff0000" width="1" outline="#000000"/>
  </node>
  <node label="BLM" id="-389">
    <att type="list" name="cytoscape.alias.list">
      <att type="string" name="cytoscape.alias.list" value="BLM"/>
    </att>
    <att type="string" name="canonicalName" value="BLM"/>
    <att type="string" name="Column 1" value="BLM"/>
    <att type="integer" name="cancer_related" value="1"/>
    <graphics type="TRIANGLE" h="40.0" w="40.000000953674316" x="-26.767638683319092" y="502.0394287109375" fill="#ff0000" width="1" outline="#000000"/>
  </node>
  <node label="GCK" id="-402">
    <att type="list" name="cytoscape.alias.list">
      <att type="string" name="cytoscape.alias.list" value="GCK"/>
    </att>
    <att type="string" name="canonicalName" value="GCK"/>
    <att type="string" name="Column 1" value="GCK"/>
    <att type="integer" name="cancer_related" value="1"/>
    <graphics type="TRIANGLE" h="40.0" w="40.0" x="1087.956787109375" y="1252.5728759765625" fill="#ff0000" width="1" outline="#000000"/>
  </node>
  <node label="BIN1" id="-304">
    <att type="list" name="cytoscape.alias.list">
      <att type="string" name="cytoscape.alias.list" value="BIN1"/>
    </att>
    <att type="string" name="canonicalName" value="BIN1"/>
    <att type="string" name="Column 1" value="BIN1"/>
    <att type="integer" name="cancer_related" value="1"/>
    <graphics type="TRIANGLE" h="40.0" w="40.0" x="-157.13766479492188" y="789.4278564453125" fill="#ff0000" width="1" outline="#000000"/>
  </node>
  <node label="LPIN2 LPIN3" id="-381">
    <att type="list" name="cytoscape.alias.list">
      <att type="string" name="cytoscape.alias.list" value="LPIN2 LPIN3"/>
    </att>
    <att type="string" name="canonicalName" value="LPIN2 LPIN3"/>
    <att type="string" name="Column 1" value="LPIN2 LPIN3"/>
    <att type="integer" name="cancer_related" value="1"/>
    <graphics type="TRIANGLE" h="40.0" w="39.99993896484375" x="1012.9568176269531" y="1252.5728759765625" fill="#ff0000" width="1" outline="#000000"/>
  </node>
  <node label="PPP1R2 Q6ZU68 PPP1R2P9" id="-306">
    <att type="list" name="cytoscape.alias.list">
      <att type="string" name="cytoscape.alias.list" value="PPP1R2 Q6ZU68 PPP1R2P9"/>
    </att>
    <att type="string" name="canonicalName" value="PPP1R2 Q6ZU68 PPP1R2P9"/>
    <att type="string" name="Column 1" value="PPP1R2 Q6ZU68 PPP1R2P9"/>
    <att type="integer" name="cancer_related" value="1"/>
    <graphics type="TRIANGLE" h="40.0" w="40.0" x="937.9570922851562" y="1252.5728759765625" fill="#ff0000" width="1" outline="#000000"/>
  </node>
  <node label="PICALM" id="-1">
    <att type="list" name="cytoscape.alias.list">
      <att type="string" name="cytoscape.alias.list" value="PICALM"/>
    </att>
    <att type="string" name="canonicalName" value="PICALM"/>
    <att type="string" name="Column 1" value="PICALM"/>
    <att type="integer" name="cancer_related" value="1"/>
    <graphics type="TRIANGLE" h="40.0" w="40.0" x="560.417236328125" y="281.5408935546875" fill="#ff0000" width="1" outline="#000000"/>
  </node>
  <node label="IPO4" id="-299">
    <att type="list" name="cytoscape.alias.list">
      <att type="string" name="cytoscape.alias.list" value="IPO4"/>
    </att>
    <att type="string" name="canonicalName" value="IPO4"/>
    <att type="string" name="Column 1" value="IPO4"/>
    <att type="integer" name="cancer_related" value="1"/>
    <graphics type="TRIANGLE" h="40.0" w="40.0" x="862.9570922851562" y="1252.5728759765625" fill="#ff0000" width="1" outline="#000000"/>
  </node>
  <edge label="HSPA8 (pp) HSPA8" source="-267" target="-267">
    <att type="string" name="canonicalName" value="HSPA8 (pp) HSPA8"/>
    <att type="string" name="interaction" value="pp"/>
    <graphics width="1" fill="#000000"/>
  </edge>
  <edge label="IMPA1 (pp) IMPA1" source="-16" target="-16">
    <att type="string" name="canonicalName" value="IMPA1 (pp) IMPA1"/>
    <att type="string" name="interaction" value="pp"/>
    <graphics width="1" fill="#000000"/>
  </edge>
  <edge label="RANBP5 RANBP6 (pp) TNPO2 TNPO1" source="-34" target="-33">
    <att type="string" name="canonicalName" value="RANBP5 RANBP6 (pp) TNPO2 TNPO1"/>
    <att type="string" name="interaction" value="pp"/>
    <graphics width="1" fill="#000000"/>
  </edge>
  <edge label="PDPK1 (pp) PDPK1" source="-271" target="-271">
    <att type="string" name="canonicalName" value="PDPK1 (pp) PDPK1"/>
    <att type="string" name="interaction" value="pp"/>
    <graphics width="1" fill="#000000"/>
  </edge>
  <edge label="SMURF2 (pp) SMURF2" source="-269" target="-269">
    <att type="string" name="canonicalName" value="SMURF2 (pp) SMURF2"/>
    <att type="string" name="interaction" value="pp"/>
    <graphics width="1" fill="#000000"/>
  </edge>
  <edge label="PICALM SNAP91 (pp) HIP1" source="-2" target="-380">
    <att type="string" name="canonicalName" value="PICALM SNAP91 (pp) HIP1"/>
    <att type="string" name="interaction" value="pp"/>
    <graphics width="1" fill="#000000"/>
  </edge>
  <edge label="CDC7 (pp) MLH1" source="-211" target="-154">
    <att type="string" name="canonicalName" value="CDC7 (pp) MLH1"/>
    <att type="string" name="interaction" value="pp"/>
    <graphics width="1" fill="#000000"/>
  </edge>
  <edge label="CDC7 (pp) BLM" source="-211" target="-389">
    <att type="string" name="canonicalName" value="CDC7 (pp) BLM"/>
    <att type="string" name="interaction" value="pp"/>
    <graphics width="1" fill="#000000"/>
  </edge>
  <edge label="CDC7 (pp) NF1" source="-211" target="-307">
    <att type="string" name="canonicalName" value="CDC7 (pp) NF1"/>
    <att type="string" name="interaction" value="pp"/>
    <graphics width="1" fill="#000000"/>
  </edge>
  <edge label="CDC7 (pp) EIF4A2" source="-211" target="-287">
    <att type="string" name="canonicalName" value="CDC7 (pp) EIF4A2"/>
    <att type="string" name="interaction" value="pp"/>
    <graphics width="1" fill="#000000"/>
  </edge>
  <edge label="CDC7 (pp) TOP3A TOP3B" source="-211" target="-351">
    <att type="string" name="canonicalName" value="CDC7 (pp) TOP3A TOP3B"/>
    <att type="string" name="interaction" value="pp"/>
    <graphics width="1" fill="#000000"/>
  </edge>
  <edge label="HIP1 (pp) PIK3C3" source="-380" target="-280">
    <att type="string" name="canonicalName" value="HIP1 (pp) PIK3C3"/>
    <att type="string" name="interaction" value="pp"/>
    <graphics width="1" fill="#000000"/>
  </edge>
  <edge label="HIP1 (pp) PIK3R4" source="-380" target="-334">
    <att type="string" name="canonicalName" value="HIP1 (pp) PIK3R4"/>
    <att type="string" name="interaction" value="pp"/>
    <graphics width="1" fill="#000000"/>
  </edge>
  <edge label="HIP1 (pp) PLS3 LCP1 PLS1" source="-380" target="-386">
    <att type="string" name="canonicalName" value="HIP1 (pp) PLS3 LCP1 PLS1"/>
    <att type="string" name="interaction" value="pp"/>
    <graphics width="1" fill="#000000"/>
  </edge>
  <edge label="PPP4C (pp) RAD50" source="-140" target="-390">
    <att type="string" name="canonicalName" value="PPP4C (pp) RAD50"/>
    <att type="string" name="interaction" value="pp"/>
    <graphics width="1" fill="#000000"/>
  </edge>
  <edge label="PPP4C (pp) MRE11A" source="-140" target="-391">
    <att type="string" name="canonicalName" value="PPP4C (pp) MRE11A"/>
    <att type="string" name="interaction" value="pp"/>
    <graphics width="1" fill="#000000"/>
  </edge>
  <edge label="RFC4 (pp) POLE" source="-234" target="-384">
    <att type="string" name="canonicalName" value="RFC4 (pp) POLE"/>
    <att type="string" name="interaction" value="pp"/>
    <graphics width="1" fill="#000000"/>
  </edge>
  <edge label="RFC4 (pp) RFC1" source="-234" target="-313">
    <att type="string" name="canonicalName" value="RFC4 (pp) RFC1"/>
    <att type="string" name="interaction" value="pp"/>
    <graphics width="1" fill="#000000"/>
  </edge>
  <edge label="ARFGEF1 ARFGEF2 (pp) CDC45L" source="-317" target="-356">
    <att type="string" name="canonicalName" value="ARFGEF1 ARFGEF2 (pp) CDC45L"/>
    <att type="string" name="interaction" value="pp"/>
    <graphics width="1" fill="#000000"/>
  </edge>
  <edge label="ARFGEF1 ARFGEF2 (pp) PIGC" source="-317" target="-349">
    <att type="string" name="canonicalName" value="ARFGEF1 ARFGEF2 (pp) PIGC"/>
    <att type="string" name="interaction" value="pp"/>
    <graphics width="1" fill="#000000"/>
  </edge>
  <edge label="ARFGEF1 ARFGEF2 (pp) ATR" source="-317" target="-332">
    <att type="string" name="canonicalName" value="ARFGEF1 ARFGEF2 (pp) ATR"/>
    <att type="string" name="interaction" value="pp"/>
    <graphics width="1" fill="#000000"/>
  </edge>
  <edge label="ARFGEF1 ARFGEF2 (pp) PCNA" source="-317" target="-408">
    <att type="string" name="canonicalName" value="ARFGEF1 ARFGEF2 (pp) PCNA"/>
    <att type="string" name="interaction" value="pp"/>
    <graphics width="1" fill="#000000"/>
  </edge>
  <edge label="MRE11A (pp) RAD50" source="-391" target="-390">
    <att type="string" name="canonicalName" value="MRE11A (pp) RAD50"/>
    <att type="string" name="interaction" value="pp"/>
    <graphics width="1" fill="#000000"/>
  </edge>
  <edge label="RAD21 Q9H4I0 (pp) CDK2" source="-192" target="-282">
    <att type="string" name="canonicalName" value="RAD21 Q9H4I0 (pp) CDK2"/>
    <att type="string" name="interaction" value="pp"/>
    <graphics width="1" fill="#000000"/>
  </edge>
  <edge label="XRCC6 (pp) BLM" source="-359" target="-389">
    <att type="string" name="canonicalName" value="XRCC6 (pp) BLM"/>
    <att type="string" name="interaction" value="pp"/>
    <graphics width="1" fill="#000000"/>
  </edge>
  <edge label="FRAP1 (pp) HIP1" source="-347" target="-380">
    <att type="string" name="canonicalName" value="FRAP1 (pp) HIP1"/>
    <att type="string" name="interaction" value="pp"/>
    <graphics width="1" fill="#000000"/>
  </edge>
  <edge label="FRAP1 (pp) PLS3 LCP1 PLS1" source="-347" target="-386">
    <att type="string" name="canonicalName" value="FRAP1 (pp) PLS3 LCP1 PLS1"/>
    <att type="string" name="interaction" value="pp"/>
    <graphics width="1" fill="#000000"/>
  </edge>
  <edge label="GAK (pp) HIP1" source="-399" target="-380">
    <att type="string" name="canonicalName" value="GAK (pp) HIP1"/>
    <att type="string" name="interaction" value="pp"/>
    <graphics width="1" fill="#000000"/>
  </edge>
  <edge label="DDX3X (pp) EIF4A2" source="-275" target="-287">
    <att type="string" name="canonicalName" value="DDX3X (pp) EIF4A2"/>
    <att type="string" name="interaction" value="pp"/>
    <graphics width="1" fill="#000000"/>
  </edge>
  <edge label="ERCC2 (pp) RAD50" source="-405" target="-390">
    <att type="string" name="canonicalName" value="ERCC2 (pp) RAD50"/>
    <att type="string" name="interaction" value="pp"/>
    <graphics width="1" fill="#000000"/>
  </edge>
  <edge label="ERCC2 (pp) ERCC3" source="-405" target="-177">
    <att type="string" name="canonicalName" value="ERCC2 (pp) ERCC3"/>
    <att type="string" name="interaction" value="pp"/>
    <graphics width="1" fill="#000000"/>
  </edge>
  <edge label="CLTCL1 (pp) HIP1" source="-370" target="-380">
    <att type="string" name="canonicalName" value="CLTCL1 (pp) HIP1"/>
    <att type="string" name="interaction" value="pp"/>
    <graphics width="1" fill="#000000"/>
  </edge>
  <edge label="NTHL1 (pp) ERCC4" source="-89" target="-297">
    <att type="string" name="canonicalName" value="NTHL1 (pp) ERCC4"/>
    <att type="string" name="interaction" value="pp"/>
    <graphics width="1" fill="#000000"/>
  </edge>
  <edge label="MCM2 (pp) MCM3" source="-357" target="-131">
    <att type="string" name="canonicalName" value="MCM2 (pp) MCM3"/>
    <att type="string" name="interaction" value="pp"/>
    <graphics width="1" fill="#000000"/>
  </edge>
  <edge label="TERT (pp) XRCC6" source="-321" target="-359">
    <att type="string" name="canonicalName" value="TERT (pp) XRCC6"/>
    <att type="string" name="interaction" value="pp"/>
    <graphics width="1" fill="#000000"/>
  </edge>
  <edge label="CDC73 (pp) XPO5" source="-376" target="-248">
    <att type="string" name="canonicalName" value="CDC73 (pp) XPO5"/>
    <att type="string" name="interaction" value="pp"/>
    <graphics width="1" fill="#000000"/>
  </edge>
  <edge label="CDC73 (pp) DOT1L" source="-376" target="-302">
    <att type="string" name="canonicalName" value="CDC73 (pp) DOT1L"/>
    <att type="string" name="interaction" value="pp"/>
    <graphics width="1" fill="#000000"/>
  </edge>
  <edge label="CDC73 (pp) USP25 USP28" source="-376" target="-63">
    <att type="string" name="canonicalName" value="CDC73 (pp) USP25 USP28"/>
    <att type="string" name="interaction" value="pp"/>
    <graphics width="1" fill="#000000"/>
  </edge>
  <edge label="CDC73 (pp) SIN3A SIN3B" source="-376" target="-375">
    <att type="string" name="canonicalName" value="CDC73 (pp) SIN3A SIN3B"/>
    <att type="string" name="interaction" value="pp"/>
    <graphics width="1" fill="#000000"/>
  </edge>
  <edge label="CDC73 (pp) IKBKAP" source="-376" target="-410">
    <att type="string" name="canonicalName" value="CDC73 (pp) IKBKAP"/>
    <att type="string" name="interaction" value="pp"/>
    <graphics width="1" fill="#000000"/>
  </edge>
  <edge label="CDC73 (pp) RANBP10 RANBP9" source="-376" target="-55">
    <att type="string" name="canonicalName" value="CDC73 (pp) RANBP10 RANBP9"/>
    <att type="string" name="interaction" value="pp"/>
    <graphics width="1" fill="#000000"/>
  </edge>
  <edge label="DDX6 (pp) CDK2" source="-32" target="-282">
    <att type="string" name="canonicalName" value="DDX6 (pp) CDK2"/>
    <att type="string" name="interaction" value="pp"/>
    <graphics width="1" fill="#000000"/>
  </edge>
  <edge label="DDX6 (pp) DDX3X" source="-32" target="-275">
    <att type="string" name="canonicalName" value="DDX6 (pp) DDX3X"/>
    <att type="string" name="interaction" value="pp"/>
    <graphics width="1" fill="#000000"/>
  </edge>
  <edge label="CDC45L (pp) RBBP4 RBBP7" source="-356" target="-315">
    <att type="string" name="canonicalName" value="CDC45L (pp) RBBP4 RBBP7"/>
    <att type="string" name="interaction" value="pp"/>
    <graphics width="1" fill="#000000"/>
  </edge>
  <edge label="CDC45L (pp) TOP1 TOP1MT" source="-356" target="-335">
    <att type="string" name="canonicalName" value="CDC45L (pp) TOP1 TOP1MT"/>
    <att type="string" name="interaction" value="pp"/>
    <graphics width="1" fill="#000000"/>
  </edge>
  <edge label="CDC45L (pp) TOP3A TOP3B" source="-356" target="-351">
    <att type="string" name="canonicalName" value="CDC45L (pp) TOP3A TOP3B"/>
    <att type="string" name="interaction" value="pp"/>
    <graphics width="1" fill="#000000"/>
  </edge>
  <edge label="CDC45L (pp) MCM3" source="-356" target="-131">
    <att type="string" name="canonicalName" value="CDC45L (pp) MCM3"/>
    <att type="string" name="interaction" value="pp"/>
    <graphics width="1" fill="#000000"/>
  </edge>
  <edge label="CDC45L (pp) MCM2" source="-356" target="-357">
    <att type="string" name="canonicalName" value="CDC45L (pp) MCM2"/>
    <att type="string" name="interaction" value="pp"/>
    <graphics width="1" fill="#000000"/>
  </edge>
  <edge label="CDC45L (pp) PIP5K3" source="-356" target="-401">
    <att type="string" name="canonicalName" value="CDC45L (pp) PIP5K3"/>
    <att type="string" name="interaction" value="pp"/>
    <graphics width="1" fill="#000000"/>
  </edge>
  <edge label="CDK2 (pp) FZR1" source="-282" target="-383">
    <att type="string" name="canonicalName" value="CDK2 (pp) FZR1"/>
    <att type="string" name="interaction" value="pp"/>
    <graphics width="1" fill="#000000"/>
  </edge>
  <edge label="CDK2 (pp) CDC7" source="-282" target="-211">
    <att type="string" name="canonicalName" value="CDK2 (pp) CDC7"/>
    <att type="string" name="interaction" value="pp"/>
    <graphics width="1" fill="#000000"/>
  </edge>
  <edge label="CDK2 (pp) TAF1 TAF1L" source="-282" target="-28">
    <att type="string" name="canonicalName" value="CDK2 (pp) TAF1 TAF1L"/>
    <att type="string" name="interaction" value="pp"/>
    <graphics width="1" fill="#000000"/>
  </edge>
  <edge label="IKBKAP (pp) SIN3A SIN3B" source="-410" target="-375">
    <att type="string" name="canonicalName" value="IKBKAP (pp) SIN3A SIN3B"/>
    <att type="string" name="interaction" value="pp"/>
    <graphics width="1" fill="#000000"/>
  </edge>
  <edge label="RFC1 (pp) PCNA" source="-313" target="-408">
    <att type="string" name="canonicalName" value="RFC1 (pp) PCNA"/>
    <att type="string" name="interaction" value="pp"/>
    <graphics width="1" fill="#000000"/>
  </edge>
  <edge label="FBXW7 (pp) CUL1" source="-246" target="-393">
    <att type="string" name="canonicalName" value="FBXW7 (pp) CUL1"/>
    <att type="string" name="interaction" value="pp"/>
    <graphics width="1" fill="#000000"/>
  </edge>
  <edge label="PCNA (pp) RAD18" source="-408" target="-327">
    <att type="string" name="canonicalName" value="PCNA (pp) RAD18"/>
    <att type="string" name="interaction" value="pp"/>
    <graphics width="1" fill="#000000"/>
  </edge>
  <edge label="PCNA (pp) RAD50" source="-408" target="-390">
    <att type="string" name="canonicalName" value="PCNA (pp) RAD50"/>
    <att type="string" name="interaction" value="pp"/>
    <graphics width="1" fill="#000000"/>
  </edge>
  <edge label="TOP1 TOP1MT (pp) P11388-2 TOP2B" source="-335" target="-29">
    <att type="string" name="canonicalName" value="TOP1 TOP1MT (pp) P11388-2 TOP2B"/>
    <att type="string" name="interaction" value="pp"/>
    <graphics width="1" fill="#000000"/>
  </edge>
  <edge label="TOP1 TOP1MT (pp) BLM" source="-335" target="-389">
    <att type="string" name="canonicalName" value="TOP1 TOP1MT (pp) BLM"/>
    <att type="string" name="interaction" value="pp"/>
    <graphics width="1" fill="#000000"/>
  </edge>
  <edge label="TOP1 TOP1MT (pp) MRE11A" source="-335" target="-391">
    <att type="string" name="canonicalName" value="TOP1 TOP1MT (pp) MRE11A"/>
    <att type="string" name="interaction" value="pp"/>
    <graphics width="1" fill="#000000"/>
  </edge>
  <edge label="TOP1 TOP1MT (pp) RAD50" source="-335" target="-390">
    <att type="string" name="canonicalName" value="TOP1 TOP1MT (pp) RAD50"/>
    <att type="string" name="interaction" value="pp"/>
    <graphics width="1" fill="#000000"/>
  </edge>
  <edge label="TOP1 TOP1MT (pp) TOP3A TOP3B" source="-335" target="-351">
    <att type="string" name="canonicalName" value="TOP1 TOP1MT (pp) TOP3A TOP3B"/>
    <att type="string" name="interaction" value="pp"/>
    <graphics width="1" fill="#000000"/>
  </edge>
  <edge label="ATR (pp) ERCC4" source="-332" target="-297">
    <att type="string" name="canonicalName" value="ATR (pp) ERCC4"/>
    <att type="string" name="interaction" value="pp"/>
    <graphics width="1" fill="#000000"/>
  </edge>
  <edge label="ATR (pp) ATM" source="-332" target="-199">
    <att type="string" name="canonicalName" value="ATR (pp) ATM"/>
    <att type="string" name="interaction" value="pp"/>
    <graphics width="1" fill="#000000"/>
  </edge>
  <edge label="ATR (pp) RAD50" source="-332" target="-390">
    <att type="string" name="canonicalName" value="ATR (pp) RAD50"/>
    <att type="string" name="interaction" value="pp"/>
    <graphics width="1" fill="#000000"/>
  </edge>
  <edge label="RAD50 (pp) RFC4" source="-390" target="-234">
    <att type="string" name="canonicalName" value="RAD50 (pp) RFC4"/>
    <att type="string" name="interaction" value="pp"/>
    <graphics width="1" fill="#000000"/>
  </edge>
  <edge label="RAD50 (pp) CDC45L" source="-390" target="-356">
    <att type="string" name="canonicalName" value="RAD50 (pp) CDC45L"/>
    <att type="string" name="interaction" value="pp"/>
    <graphics width="1" fill="#000000"/>
  </edge>
  <edge label="BLM (pp) TERT" source="-389" target="-321">
    <att type="string" name="canonicalName" value="BLM (pp) TERT"/>
    <att type="string" name="interaction" value="pp"/>
    <graphics width="1" fill="#000000"/>
  </edge>
  <edge label="BLM (pp) RRM1" source="-389" target="-260">
    <att type="string" name="canonicalName" value="BLM (pp) RRM1"/>
    <att type="string" name="interaction" value="pp"/>
    <graphics width="1" fill="#000000"/>
  </edge>
  <edge label="BLM (pp) RAD50" source="-389" target="-390">
    <att type="string" name="canonicalName" value="BLM (pp) RAD50"/>
    <att type="string" name="interaction" value="pp"/>
    <graphics width="1" fill="#000000"/>
  </edge>
  <edge label="BIN1 (pp) SIN3A SIN3B" source="-304" target="-375">
    <att type="string" name="canonicalName" value="BIN1 (pp) SIN3A SIN3B"/>
    <att type="string" name="interaction" value="pp"/>
    <graphics width="1" fill="#000000"/>
  </edge>
  <edge label="PICALM (pp) HIP1" source="-1" target="-380">
    <att type="string" name="canonicalName" value="PICALM (pp) HIP1"/>
    <att type="string" name="interaction" value="pp"/>
    <graphics width="1" fill="#000000"/>
  </edge>
</graph>
