# Supplementary material for: Human synthetic lethal inference as potential anti-cancer target gene detection
Source: BMC Syst Biol. 2009 Dec 16;3:116. doi: 10.1186/1752-0509-3-116 (PMC2804737; doi:10.1186/1752-0509-3-116)
Supplement: Additional file 6 — Cancer-related genes and their first neighbors from the SL human network (Figure 7). File in .cys format. This file must be opened with cytoscape software. [file 1752-0509-3-116-S6.ZIP › CytoscapeSession-2009_02_13-16_04/session_vizmap.props]

#This file specifies visual mappings for Cytoscape and has been automatically generated.
# WARNING: any changes you make to this file while Cytoscape is running may be overwritten.
# Any changes may make these visual mappings unreadable.
# Please make sure you know what you are doing before modifying this file by hand.
#
#Fri Feb 13 16:04:38 CET 2009
edgeAppearanceCalculator.Sample1.defaultEdgeColor=0,0,0
edgeAppearanceCalculator.Sample1.defaultEdgeFont=Default,plain,10
edgeAppearanceCalculator.Sample1.defaultEdgeFontSize=10.0
edgeAppearanceCalculator.Sample1.defaultEdgeLabel=
edgeAppearanceCalculator.Sample1.defaultEdgeLabelColor=0,0,0
edgeAppearanceCalculator.Sample1.defaultEdgeLabelOpacity=255
edgeAppearanceCalculator.Sample1.defaultEdgeLabelPosition=C,C,c,0,0
edgeAppearanceCalculator.Sample1.defaultEdgeLineStyle=SOLID
edgeAppearanceCalculator.Sample1.defaultEdgeLineWidth=1.0
edgeAppearanceCalculator.Sample1.defaultEdgeOpacity=255
edgeAppearanceCalculator.Sample1.defaultEdgeSourceArrowColor=0,0,0
edgeAppearanceCalculator.Sample1.defaultEdgeSourceArrowOpacity=255
edgeAppearanceCalculator.Sample1.defaultEdgeSourceArrowShape=NONE
edgeAppearanceCalculator.Sample1.defaultEdgeTargetArrowColor=0,0,0
edgeAppearanceCalculator.Sample1.defaultEdgeTargetArrowOpacity=255
edgeAppearanceCalculator.Sample1.defaultEdgeTargetArrowShape=NONE
edgeAppearanceCalculator.Sample1.defaultEdgeToolTip=
edgeAppearanceCalculator.Sample1.defaultNodeBorderColor=0,0,0
edgeAppearanceCalculator.Sample1.defaultNodeBorderOpacity=255
edgeAppearanceCalculator.Sample1.defaultNodeFillColor=255,255,255
edgeAppearanceCalculator.Sample1.defaultNodeFont=Default,plain,12
edgeAppearanceCalculator.Sample1.defaultNodeFontSize=12.0
edgeAppearanceCalculator.Sample1.defaultNodeHight=30.0
edgeAppearanceCalculator.Sample1.defaultNodeLabel=
edgeAppearanceCalculator.Sample1.defaultNodeLabelColor=0,0,0
edgeAppearanceCalculator.Sample1.defaultNodeLabelOpacity=255
edgeAppearanceCalculator.Sample1.defaultNodeLabelPosition=C,C,c,0,0
edgeAppearanceCalculator.Sample1.defaultNodeLineStyle=SOLID
edgeAppearanceCalculator.Sample1.defaultNodeLineWidth=1.0
edgeAppearanceCalculator.Sample1.defaultNodeOpacity=255
edgeAppearanceCalculator.Sample1.defaultNodeShape=rect
edgeAppearanceCalculator.Sample1.defaultNodeSize=35.0
edgeAppearanceCalculator.Sample1.defaultNodeToolTip=
edgeAppearanceCalculator.Sample1.defaultNodeWidth=70.0
edgeAppearanceCalculator.Sample1.edgeColorCalculator=BasicDiscrete
edgeAppearanceCalculator.Sample1.edgeLabelCalculator=EdgeLabel
edgeAppearanceCalculator.Sample1.edgeLineStyleCalculator=Sample1-Edge Line Style-Discrete Mapper
edgeAppearanceCalculator.Sample1.nodeSizeLocked=true
edgeAppearanceCalculator.Solid.defaultEdgeColor=204,204,204
edgeAppearanceCalculator.Solid.defaultEdgeFont=SanSerif,plain,10
edgeAppearanceCalculator.Solid.defaultEdgeFontSize=10.0
edgeAppearanceCalculator.Solid.defaultEdgeLabel=
edgeAppearanceCalculator.Solid.defaultEdgeLabelColor=102,102,102
edgeAppearanceCalculator.Solid.defaultEdgeLabelOpacity=190
edgeAppearanceCalculator.Solid.defaultEdgeLabelPosition=C,C,c,0,0
edgeAppearanceCalculator.Solid.defaultEdgeLineStyle=SOLID
edgeAppearanceCalculator.Solid.defaultEdgeLineWidth=12.0
edgeAppearanceCalculator.Solid.defaultEdgeOpacity=255
edgeAppearanceCalculator.Solid.defaultEdgeSourceArrowColor=0,0,0
edgeAppearanceCalculator.Solid.defaultEdgeSourceArrowOpacity=255
edgeAppearanceCalculator.Solid.defaultEdgeSourceArrowShape=NONE
edgeAppearanceCalculator.Solid.defaultEdgeTargetArrowColor=0,0,0
edgeAppearanceCalculator.Solid.defaultEdgeTargetArrowOpacity=255
edgeAppearanceCalculator.Solid.defaultEdgeTargetArrowShape=NONE
edgeAppearanceCalculator.Solid.defaultEdgeToolTip=
edgeAppearanceCalculator.Solid.defaultNodeBorderColor=0,0,0
edgeAppearanceCalculator.Solid.defaultNodeBorderOpacity=255
edgeAppearanceCalculator.Solid.defaultNodeFillColor=255,255,255
edgeAppearanceCalculator.Solid.defaultNodeFont=Default,plain,12
edgeAppearanceCalculator.Solid.defaultNodeFontSize=12.0
edgeAppearanceCalculator.Solid.defaultNodeHight=30.0
edgeAppearanceCalculator.Solid.defaultNodeLabel=
edgeAppearanceCalculator.Solid.defaultNodeLabelColor=0,0,0
edgeAppearanceCalculator.Solid.defaultNodeLabelOpacity=255
edgeAppearanceCalculator.Solid.defaultNodeLabelPosition=C,C,c,0,0
edgeAppearanceCalculator.Solid.defaultNodeLineStyle=SOLID
edgeAppearanceCalculator.Solid.defaultNodeLineWidth=1.0
edgeAppearanceCalculator.Solid.defaultNodeOpacity=255
edgeAppearanceCalculator.Solid.defaultNodeShape=rect
edgeAppearanceCalculator.Solid.defaultNodeSize=35.0
edgeAppearanceCalculator.Solid.defaultNodeToolTip=
edgeAppearanceCalculator.Solid.defaultNodeWidth=70.0
edgeAppearanceCalculator.Solid.edgeLabelCalculator=Solid-Edge Label-Passthrough Mapper
edgeAppearanceCalculator.Solid.nodeSizeLocked=true
edgeAppearanceCalculator.Universe.defaultEdgeColor=255,255,255
edgeAppearanceCalculator.Universe.defaultEdgeFont=SanSerif,plain,10
edgeAppearanceCalculator.Universe.defaultEdgeFontSize=10.0
edgeAppearanceCalculator.Universe.defaultEdgeLabel=
edgeAppearanceCalculator.Universe.defaultEdgeLabelColor=0,0,0
edgeAppearanceCalculator.Universe.defaultEdgeLabelOpacity=255
edgeAppearanceCalculator.Universe.defaultEdgeLabelPosition=C,C,c,0,0
edgeAppearanceCalculator.Universe.defaultEdgeLineStyle=LONG_DASH
edgeAppearanceCalculator.Universe.defaultEdgeLineWidth=3.0
edgeAppearanceCalculator.Universe.defaultEdgeOpacity=100
edgeAppearanceCalculator.Universe.defaultEdgeSourceArrowColor=0,0,0
edgeAppearanceCalculator.Universe.defaultEdgeSourceArrowOpacity=255
edgeAppearanceCalculator.Universe.defaultEdgeSourceArrowShape=NONE
edgeAppearanceCalculator.Universe.defaultEdgeTargetArrowColor=0,0,0
edgeAppearanceCalculator.Universe.defaultEdgeTargetArrowOpacity=255
edgeAppearanceCalculator.Universe.defaultEdgeTargetArrowShape=NONE
edgeAppearanceCalculator.Universe.defaultEdgeToolTip=
edgeAppearanceCalculator.Universe.defaultNodeBorderColor=0,0,0
edgeAppearanceCalculator.Universe.defaultNodeBorderOpacity=255
edgeAppearanceCalculator.Universe.defaultNodeFillColor=255,255,255
edgeAppearanceCalculator.Universe.defaultNodeFont=Default,plain,12
edgeAppearanceCalculator.Universe.defaultNodeFontSize=12.0
edgeAppearanceCalculator.Universe.defaultNodeHight=30.0
edgeAppearanceCalculator.Universe.defaultNodeLabel=
edgeAppearanceCalculator.Universe.defaultNodeLabelColor=0,0,0
edgeAppearanceCalculator.Universe.defaultNodeLabelOpacity=255
edgeAppearanceCalculator.Universe.defaultNodeLabelPosition=C,C,c,0,0
edgeAppearanceCalculator.Universe.defaultNodeLineStyle=SOLID
edgeAppearanceCalculator.Universe.defaultNodeLineWidth=1.0
edgeAppearanceCalculator.Universe.defaultNodeOpacity=255
edgeAppearanceCalculator.Universe.defaultNodeShape=rect
edgeAppearanceCalculator.Universe.defaultNodeSize=35.0
edgeAppearanceCalculator.Universe.defaultNodeToolTip=
edgeAppearanceCalculator.Universe.defaultNodeWidth=70.0
edgeAppearanceCalculator.Universe.nodeSizeLocked=true
edgeAppearanceCalculator.default.defaultEdgeColor=0,0,0
edgeAppearanceCalculator.default.defaultEdgeFont=Default,plain,10
edgeAppearanceCalculator.default.defaultEdgeFontSize=10.0
edgeAppearanceCalculator.default.defaultEdgeLabel=
edgeAppearanceCalculator.default.defaultEdgeLabelColor=0,0,0
edgeAppearanceCalculator.default.defaultEdgeLabelOpacity=255
edgeAppearanceCalculator.default.defaultEdgeLabelPosition=C,C,c,0,0
edgeAppearanceCalculator.default.defaultEdgeLineStyle=SOLID
edgeAppearanceCalculator.default.defaultEdgeLineWidth=1.5
edgeAppearanceCalculator.default.defaultEdgeOpacity=255
edgeAppearanceCalculator.default.defaultEdgeSourceArrowColor=0,0,0
edgeAppearanceCalculator.default.defaultEdgeSourceArrowOpacity=255
edgeAppearanceCalculator.default.defaultEdgeSourceArrowShape=NONE
edgeAppearanceCalculator.default.defaultEdgeTargetArrowColor=0,0,0
edgeAppearanceCalculator.default.defaultEdgeTargetArrowOpacity=255
edgeAppearanceCalculator.default.defaultEdgeTargetArrowShape=NONE
edgeAppearanceCalculator.default.defaultEdgeToolTip=
edgeAppearanceCalculator.default.defaultNodeBorderColor=0,0,0
edgeAppearanceCalculator.default.defaultNodeBorderOpacity=255
edgeAppearanceCalculator.default.defaultNodeFillColor=255,255,255
edgeAppearanceCalculator.default.defaultNodeFont=Default,plain,12
edgeAppearanceCalculator.default.defaultNodeFontSize=12.0
edgeAppearanceCalculator.default.defaultNodeHight=30.0
edgeAppearanceCalculator.default.defaultNodeLabel=
edgeAppearanceCalculator.default.defaultNodeLabelColor=0,0,0
edgeAppearanceCalculator.default.defaultNodeLabelOpacity=255
edgeAppearanceCalculator.default.defaultNodeLabelPosition=C,C,c,0,0
edgeAppearanceCalculator.default.defaultNodeLineStyle=SOLID
edgeAppearanceCalculator.default.defaultNodeLineWidth=1.0
edgeAppearanceCalculator.default.defaultNodeOpacity=255
edgeAppearanceCalculator.default.defaultNodeShape=rect
edgeAppearanceCalculator.default.defaultNodeSize=35.0
edgeAppearanceCalculator.default.defaultNodeToolTip=
edgeAppearanceCalculator.default.defaultNodeWidth=70.0
edgeAppearanceCalculator.default.nodeSizeLocked=true
edgeColorCalculator.BasicDiscrete.mapping.controller=interaction
edgeColorCalculator.BasicDiscrete.mapping.controllerType=4
edgeColorCalculator.BasicDiscrete.mapping.map.pd=255,0,51
edgeColorCalculator.BasicDiscrete.mapping.map.pp=0,204,0
edgeColorCalculator.BasicDiscrete.mapping.type=DiscreteMapping
edgeColorCalculator.BasicDiscrete.visualPropertyType=EDGE_COLOR
edgeLabelCalculator.EdgeLabel.mapping.controller=interaction
edgeLabelCalculator.EdgeLabel.mapping.type=PassThroughMapping
edgeLabelCalculator.EdgeLabel.visualPropertyType=EDGE_LABEL
edgeLabelCalculator.Solid-Edge\ Label-Passthrough\ Mapper.mapping.controller=interaction
edgeLabelCalculator.Solid-Edge\ Label-Passthrough\ Mapper.mapping.type=PassThroughMapping
edgeLabelCalculator.Solid-Edge\ Label-Passthrough\ Mapper.visualPropertyType=EDGE_LABEL
edgeLineStyleCalculator.Sample1-Edge\ Line\ Style-Discrete\ Mapper.mapping.controller=interaction
edgeLineStyleCalculator.Sample1-Edge\ Line\ Style-Discrete\ Mapper.mapping.controllerType=4
edgeLineStyleCalculator.Sample1-Edge\ Line\ Style-Discrete\ Mapper.mapping.map.pd=LONG_DASH
edgeLineStyleCalculator.Sample1-Edge\ Line\ Style-Discrete\ Mapper.mapping.map.pp=SOLID
edgeLineStyleCalculator.Sample1-Edge\ Line\ Style-Discrete\ Mapper.mapping.type=DiscreteMapping
edgeLineStyleCalculator.Sample1-Edge\ Line\ Style-Discrete\ Mapper.visualPropertyType=EDGE_LINE_STYLE
globalAppearanceCalculator.Sample1.defaultBackgroundColor=255,255,255
globalAppearanceCalculator.Sample1.defaultEdgeReverseSelectionColor=0,255,0
globalAppearanceCalculator.Sample1.defaultEdgeSelectionColor=255,0,0
globalAppearanceCalculator.Sample1.defaultNodeReverseSelectionColor=0,255,0
globalAppearanceCalculator.Sample1.defaultNodeSelectionColor=255,255,0
globalAppearanceCalculator.Sample1.defaultSloppySelectionColor=128,128,128
globalAppearanceCalculator.Solid.defaultBackgroundColor=255,255,255
globalAppearanceCalculator.Solid.defaultEdgeReverseSelectionColor=0,255,0
globalAppearanceCalculator.Solid.defaultEdgeSelectionColor=255,0,0
globalAppearanceCalculator.Solid.defaultNodeReverseSelectionColor=0,255,0
globalAppearanceCalculator.Solid.defaultNodeSelectionColor=255,255,0
globalAppearanceCalculator.Solid.defaultSloppySelectionColor=128,128,128
globalAppearanceCalculator.Universe.defaultBackgroundColor=0,0,0
globalAppearanceCalculator.Universe.defaultEdgeReverseSelectionColor=0,255,0
globalAppearanceCalculator.Universe.defaultEdgeSelectionColor=255,0,0
globalAppearanceCalculator.Universe.defaultNodeReverseSelectionColor=0,255,0
globalAppearanceCalculator.Universe.defaultNodeSelectionColor=255,255,0
globalAppearanceCalculator.Universe.defaultSloppySelectionColor=128,128,128
globalAppearanceCalculator.default.defaultBackgroundColor=255,255,255
globalAppearanceCalculator.default.defaultEdgeReverseSelectionColor=0,255,0
globalAppearanceCalculator.default.defaultEdgeSelectionColor=255,0,0
globalAppearanceCalculator.default.defaultNodeReverseSelectionColor=0,255,0
globalAppearanceCalculator.default.defaultNodeSelectionColor=255,255,0
globalAppearanceCalculator.default.defaultSloppySelectionColor=128,128,128
nodeAppearanceCalculator.Sample1.defaultEdgeColor=0,0,0
nodeAppearanceCalculator.Sample1.defaultEdgeFont=SanSerif,plain,10
nodeAppearanceCalculator.Sample1.defaultEdgeFontSize=10.0
nodeAppearanceCalculator.Sample1.defaultEdgeLabel=
nodeAppearanceCalculator.Sample1.defaultEdgeLabelColor=0,0,0
nodeAppearanceCalculator.Sample1.defaultEdgeLabelOpacity=255
nodeAppearanceCalculator.Sample1.defaultEdgeLabelPosition=C,C,c,0,0
nodeAppearanceCalculator.Sample1.defaultEdgeLineStyle=SOLID
nodeAppearanceCalculator.Sample1.defaultEdgeLineWidth=1.0
nodeAppearanceCalculator.Sample1.defaultEdgeOpacity=255
nodeAppearanceCalculator.Sample1.defaultEdgeSourceArrowColor=0,0,0
nodeAppearanceCalculator.Sample1.defaultEdgeSourceArrowOpacity=255
nodeAppearanceCalculator.Sample1.defaultEdgeSourceArrowShape=NONE
nodeAppearanceCalculator.Sample1.defaultEdgeTargetArrowColor=0,0,0
nodeAppearanceCalculator.Sample1.defaultEdgeTargetArrowOpacity=255
nodeAppearanceCalculator.Sample1.defaultEdgeTargetArrowShape=NONE
nodeAppearanceCalculator.Sample1.defaultEdgeToolTip=
nodeAppearanceCalculator.Sample1.defaultNodeBorderColor=0,0,0
nodeAppearanceCalculator.Sample1.defaultNodeBorderOpacity=255
nodeAppearanceCalculator.Sample1.defaultNodeFillColor=204,204,255
nodeAppearanceCalculator.Sample1.defaultNodeFont=Dialog.bold,plain,12
nodeAppearanceCalculator.Sample1.defaultNodeFontSize=12.0
nodeAppearanceCalculator.Sample1.defaultNodeHight=30.0
nodeAppearanceCalculator.Sample1.defaultNodeLabel=
nodeAppearanceCalculator.Sample1.defaultNodeLabelColor=0,0,0
nodeAppearanceCalculator.Sample1.defaultNodeLabelOpacity=255
nodeAppearanceCalculator.Sample1.defaultNodeLabelPosition=C,C,c,0,0
nodeAppearanceCalculator.Sample1.defaultNodeLineStyle=SOLID
nodeAppearanceCalculator.Sample1.defaultNodeLineWidth=0.0
nodeAppearanceCalculator.Sample1.defaultNodeOpacity=255
nodeAppearanceCalculator.Sample1.defaultNodeShape=ellipse
nodeAppearanceCalculator.Sample1.defaultNodeSize=40.0
nodeAppearanceCalculator.Sample1.defaultNodeToolTip=
nodeAppearanceCalculator.Sample1.defaultNodeWidth=70.0
nodeAppearanceCalculator.Sample1.nodeLabelCalculator=NodeLabel
nodeAppearanceCalculator.Sample1.nodeSizeLocked=true
nodeAppearanceCalculator.Solid.defaultEdgeColor=0,0,0
nodeAppearanceCalculator.Solid.defaultEdgeFont=SanSerif,plain,10
nodeAppearanceCalculator.Solid.defaultEdgeFontSize=10.0
nodeAppearanceCalculator.Solid.defaultEdgeLabel=
nodeAppearanceCalculator.Solid.defaultEdgeLabelColor=0,0,0
nodeAppearanceCalculator.Solid.defaultEdgeLabelOpacity=255
nodeAppearanceCalculator.Solid.defaultEdgeLabelPosition=C,C,c,0,0
nodeAppearanceCalculator.Solid.defaultEdgeLineStyle=SOLID
nodeAppearanceCalculator.Solid.defaultEdgeLineWidth=1.0
nodeAppearanceCalculator.Solid.defaultEdgeOpacity=255
nodeAppearanceCalculator.Solid.defaultEdgeSourceArrowColor=0,0,0
nodeAppearanceCalculator.Solid.defaultEdgeSourceArrowOpacity=255
nodeAppearanceCalculator.Solid.defaultEdgeSourceArrowShape=NONE
nodeAppearanceCalculator.Solid.defaultEdgeTargetArrowColor=0,0,0
nodeAppearanceCalculator.Solid.defaultEdgeTargetArrowOpacity=255
nodeAppearanceCalculator.Solid.defaultEdgeTargetArrowShape=NONE
nodeAppearanceCalculator.Solid.defaultEdgeToolTip=
nodeAppearanceCalculator.Solid.defaultNodeBorderColor=0,0,0
nodeAppearanceCalculator.Solid.defaultNodeBorderOpacity=255
nodeAppearanceCalculator.Solid.defaultNodeFillColor=102,102,102
nodeAppearanceCalculator.Solid.defaultNodeFont=Courier 10 Pitch Bold,plain,12
nodeAppearanceCalculator.Solid.defaultNodeFontSize=18.0
nodeAppearanceCalculator.Solid.defaultNodeHight=30.0
nodeAppearanceCalculator.Solid.defaultNodeLabel=
nodeAppearanceCalculator.Solid.defaultNodeLabelColor=0,0,0
nodeAppearanceCalculator.Solid.defaultNodeLabelOpacity=160
nodeAppearanceCalculator.Solid.defaultNodeLabelPosition=S,NW,c,0,5
nodeAppearanceCalculator.Solid.defaultNodeLineStyle=SOLID
nodeAppearanceCalculator.Solid.defaultNodeLineWidth=0.0
nodeAppearanceCalculator.Solid.defaultNodeOpacity=255
nodeAppearanceCalculator.Solid.defaultNodeShape=ellipse
nodeAppearanceCalculator.Solid.defaultNodeSize=40.0
nodeAppearanceCalculator.Solid.defaultNodeToolTip=
nodeAppearanceCalculator.Solid.defaultNodeWidth=70.0
nodeAppearanceCalculator.Solid.nodeLabelCalculator=Solid-Node Label-Passthrough Mapper
nodeAppearanceCalculator.Solid.nodeSizeLocked=true
nodeAppearanceCalculator.Universe.defaultEdgeColor=0,0,0
nodeAppearanceCalculator.Universe.defaultEdgeFont=SanSerif,plain,10
nodeAppearanceCalculator.Universe.defaultEdgeFontSize=10.0
nodeAppearanceCalculator.Universe.defaultEdgeLabel=
nodeAppearanceCalculator.Universe.defaultEdgeLabelColor=0,0,0
nodeAppearanceCalculator.Universe.defaultEdgeLabelOpacity=255
nodeAppearanceCalculator.Universe.defaultEdgeLabelPosition=C,C,c,0,0
nodeAppearanceCalculator.Universe.defaultEdgeLineStyle=SOLID
nodeAppearanceCalculator.Universe.defaultEdgeLineWidth=1.0
nodeAppearanceCalculator.Universe.defaultEdgeOpacity=255
nodeAppearanceCalculator.Universe.defaultEdgeSourceArrowColor=0,0,0
nodeAppearanceCalculator.Universe.defaultEdgeSourceArrowOpacity=255
nodeAppearanceCalculator.Universe.defaultEdgeSourceArrowShape=NONE
nodeAppearanceCalculator.Universe.defaultEdgeTargetArrowColor=0,0,0
nodeAppearanceCalculator.Universe.defaultEdgeTargetArrowOpacity=255
nodeAppearanceCalculator.Universe.defaultEdgeTargetArrowShape=NONE
nodeAppearanceCalculator.Universe.defaultEdgeToolTip=
nodeAppearanceCalculator.Universe.defaultNodeBorderColor=0,0,0
nodeAppearanceCalculator.Universe.defaultNodeBorderOpacity=255
nodeAppearanceCalculator.Universe.defaultNodeFillColor=0,0,0
nodeAppearanceCalculator.Universe.defaultNodeFont=Monospaced.bold,plain,12
nodeAppearanceCalculator.Universe.defaultNodeFontSize=20.0
nodeAppearanceCalculator.Universe.defaultNodeHight=30.0
nodeAppearanceCalculator.Universe.defaultNodeLabel=
nodeAppearanceCalculator.Universe.defaultNodeLabelColor=255,255,204
nodeAppearanceCalculator.Universe.defaultNodeLabelOpacity=180
nodeAppearanceCalculator.Universe.defaultNodeLabelPosition=C,C,c,0,0
nodeAppearanceCalculator.Universe.defaultNodeLineStyle=SOLID
nodeAppearanceCalculator.Universe.defaultNodeLineWidth=0.0
nodeAppearanceCalculator.Universe.defaultNodeOpacity=0
nodeAppearanceCalculator.Universe.defaultNodeShape=ellipse
nodeAppearanceCalculator.Universe.defaultNodeSize=40.0
nodeAppearanceCalculator.Universe.defaultNodeToolTip=
nodeAppearanceCalculator.Universe.defaultNodeWidth=100.0
nodeAppearanceCalculator.Universe.nodeLabelCalculator=Universe-Node Label-Passthrough Mapper
nodeAppearanceCalculator.Universe.nodeSizeLocked=true
nodeAppearanceCalculator.default.defaultEdgeColor=0,0,0
nodeAppearanceCalculator.default.defaultEdgeFont=SanSerif,plain,10
nodeAppearanceCalculator.default.defaultEdgeFontSize=10.0
nodeAppearanceCalculator.default.defaultEdgeLabel=
nodeAppearanceCalculator.default.defaultEdgeLabelColor=0,0,0
nodeAppearanceCalculator.default.defaultEdgeLabelOpacity=255
nodeAppearanceCalculator.default.defaultEdgeLabelPosition=C,C,c,0,0
nodeAppearanceCalculator.default.defaultEdgeLineStyle=SOLID
nodeAppearanceCalculator.default.defaultEdgeLineWidth=1.0
nodeAppearanceCalculator.default.defaultEdgeOpacity=255
nodeAppearanceCalculator.default.defaultEdgeSourceArrowColor=0,0,0
nodeAppearanceCalculator.default.defaultEdgeSourceArrowOpacity=255
nodeAppearanceCalculator.default.defaultEdgeSourceArrowShape=NONE
nodeAppearanceCalculator.default.defaultEdgeTargetArrowColor=0,0,0
nodeAppearanceCalculator.default.defaultEdgeTargetArrowOpacity=255
nodeAppearanceCalculator.default.defaultEdgeTargetArrowShape=NONE
nodeAppearanceCalculator.default.defaultEdgeToolTip=
nodeAppearanceCalculator.default.defaultNodeBorderColor=0,0,0
nodeAppearanceCalculator.default.defaultNodeBorderOpacity=255
nodeAppearanceCalculator.default.defaultNodeFillColor=102,255,255
nodeAppearanceCalculator.default.defaultNodeFont=SansSerif.bold,plain,12
nodeAppearanceCalculator.default.defaultNodeFontSize=0.0
nodeAppearanceCalculator.default.defaultNodeHight=30.0
nodeAppearanceCalculator.default.defaultNodeLabel=
nodeAppearanceCalculator.default.defaultNodeLabelColor=0,0,0
nodeAppearanceCalculator.default.defaultNodeLabelOpacity=255
nodeAppearanceCalculator.default.defaultNodeLabelPosition=C,C,c,0,0
nodeAppearanceCalculator.default.defaultNodeLineStyle=SOLID
nodeAppearanceCalculator.default.defaultNodeLineWidth=1.5
nodeAppearanceCalculator.default.defaultNodeOpacity=255
nodeAppearanceCalculator.default.defaultNodeShape=ellipse
nodeAppearanceCalculator.default.defaultNodeSize=40.0
nodeAppearanceCalculator.default.defaultNodeToolTip=
nodeAppearanceCalculator.default.defaultNodeWidth=70.0
nodeAppearanceCalculator.default.nodeFillColorCalculator=default-Node Color-Discrete Mapper
nodeAppearanceCalculator.default.nodeLabelCalculator=NodeLabel
nodeAppearanceCalculator.default.nodeShapeCalculator=default-Node Shape-Discrete Mapper
nodeAppearanceCalculator.default.nodeSizeLocked=true
nodeFillColorCalculator.default-Node\ Color-Discrete\ Mapper.mapping.controller=cancer_related
nodeFillColorCalculator.default-Node\ Color-Discrete\ Mapper.mapping.controllerType=3
nodeFillColorCalculator.default-Node\ Color-Discrete\ Mapper.mapping.map.1=255,0,0
nodeFillColorCalculator.default-Node\ Color-Discrete\ Mapper.mapping.type=DiscreteMapping
nodeFillColorCalculator.default-Node\ Color-Discrete\ Mapper.visualPropertyType=NODE_FILL_COLOR
nodeLabelCalculator.BasicPassThrough.mapping.controller=label
nodeLabelCalculator.BasicPassThrough.mapping.type=PassThroughMapping
nodeLabelCalculator.BasicPassThrough.visualPropertyType=NODE_LABEL
nodeLabelCalculator.NodeLabel.mapping.controller=ID
nodeLabelCalculator.NodeLabel.mapping.type=PassThroughMapping
nodeLabelCalculator.NodeLabel.visualPropertyType=NODE_LABEL
nodeLabelCalculator.Solid-Node\ Label-Passthrough\ Mapper.mapping.controller=ID
nodeLabelCalculator.Solid-Node\ Label-Passthrough\ Mapper.mapping.type=PassThroughMapping
nodeLabelCalculator.Solid-Node\ Label-Passthrough\ Mapper.visualPropertyType=NODE_LABEL
nodeLabelCalculator.Universe-Node\ Label-Passthrough\ Mapper.mapping.controller=ID
nodeLabelCalculator.Universe-Node\ Label-Passthrough\ Mapper.mapping.type=PassThroughMapping
nodeLabelCalculator.Universe-Node\ Label-Passthrough\ Mapper.visualPropertyType=NODE_LABEL
nodeLabelCalculator.id\ as\ node\ labels.mapping.controller=ID
nodeLabelCalculator.id\ as\ node\ labels.mapping.type=PassThroughMapping
nodeLabelCalculator.id\ as\ node\ labels.visualPropertyType=NODE_LABEL
nodeShapeCalculator.default-Node\ Shape-Discrete\ Mapper.mapping.controller=cancer_related
nodeShapeCalculator.default-Node\ Shape-Discrete\ Mapper.mapping.controllerType=3
nodeShapeCalculator.default-Node\ Shape-Discrete\ Mapper.mapping.map.1=triangle
nodeShapeCalculator.default-Node\ Shape-Discrete\ Mapper.mapping.type=DiscreteMapping
nodeShapeCalculator.default-Node\ Shape-Discrete\ Mapper.visualPropertyType=NODE_SHAPE
nodeUniformSizeCalculator.Node\ Size-Continuous\ Mapper.mapping.boundaryvalues=0
nodeUniformSizeCalculator.Node\ Size-Continuous\ Mapper.mapping.controller=Degree
nodeUniformSizeCalculator.Node\ Size-Continuous\ Mapper.mapping.interpolator=LinearNumberToNumberInterpolator
nodeUniformSizeCalculator.Node\ Size-Continuous\ Mapper.mapping.type=ContinuousMapping
nodeUniformSizeCalculator.Node\ Size-Continuous\ Mapper.visualPropertyType=NODE_SIZE
