# Supplementary material for: Human synthetic lethal inference as potential anti-cancer target gene detection
Source: BMC Syst Biol. 2009 Dec 16;3:116. doi: 10.1186/1752-0509-3-116 (PMC2804737; doi:10.1186/1752-0509-3-116)
Supplement: Additional file 7 — An extract of SL-inferred human orthologs organized by GO numbers and related with DNA damage and cell-cycle (Figure 8). File in .cys format. This file must be opened with cytoscape software. [file 1752-0509-3-116-S7.ZIP]

Archive with 6 entries (6 files):
- CytoscapeSession-2009_02_13-16_09/Subnetwork of nodes related to DNA damage (red) and cell cycle (blue) or both (violet) .xgmml
- CytoscapeSession-2009_02_13-16_09/cysession.xml
- CytoscapeSession-2009_02_13-16_09/session_vizmap.props
- CytoscapeSession-2009_02_13-16_09/session_cytoscape.props
- CytoscapeSession-2009_02_13-16_09/session_bookmarks.xml
- CytoscapeSession-2009_02_13-16_09/plugins/AttributeBrowserPlugin/attributeBrowser.props
