# Supplementary material for: Human synthetic lethal inference as potential anti-cancer target gene detection
Source: BMC Syst Biol. 2009 Dec 16;3:116. doi: 10.1186/1752-0509-3-116 (PMC2804737; doi:10.1186/1752-0509-3-116)
Supplement: Additional file 7 — An extract of SL-inferred human orthologs organized by GO numbers and related with DNA damage and cell-cycle (Figure 8). File in .cys format. This file must be opened with cytoscape software. [file 1752-0509-3-116-S7.ZIP › CytoscapeSession-2009_02_13-16_09/Subnetwork of nodes related to DNA damage (red) and cell cycle (blue) or both (violet) .xgmml]

<?xml version="1.0" encoding="UTF-8" standalone="yes"?>
<graph label="Subnetwork of nodes related to DNA damage (red) and cell cycle (blue) or both (violet) " xmlns:dc="http://purl.org/dc/elements/1.1/" xmlns:xlink="http://www.w3.org/1999/xlink" xmlns:rdf="http://www.w3.org/1999/02/22-rdf-syntax-ns#" xmlns:cy="http://www.cytoscape.org" xmlns="http://www.cs.rpi.edu/XGMML" >
  <att name="documentVersion" value="1.1"/>
  <att name="networkMetadata">
    <rdf:RDF>
      <rdf:Description rdf:about="http://www.cytoscape.org/">
        <dc:type>Protein-Protein Interaction</dc:type>
        <dc:description>N/A</dc:description>
        <dc:identifier>N/A</dc:identifier>
        <dc:date>2009-02-13 16:09:00</dc:date>
        <dc:title>Subnetwork of nodes related to DNA damage (red) and cell cycle (blue) or both (violet) </dc:title>
        <dc:source>http://www.cytoscape.org/</dc:source>
        <dc:format>Cytoscape-XGMML</dc:format>
      </rdf:Description>
    </rdf:RDF>
  </att>
  <att type="string" name="backgroundColor" value="#ffffff"/>
  <att type="real" name="GRAPH_VIEW_ZOOM" value="0.19127264884188497"/>
  <att type="real" name="GRAPH_VIEW_CENTER_X" value="918.397422010604"/>
  <att type="real" name="GRAPH_VIEW_CENTER_Y" value="958.8632293474727"/>
  <node label="DNAJA2" id="-741">
    <att type="string" name="canonicalName" value="DNAJA2"/>
    <att type="list" name="alias">
      <att type="string" name="alias" value="DNAJA2"/>
    </att>
    <att type="integer" name="1dam2cell" value="2"/>
    <att type="string" name="Column 1" value="DNAJA2"/>
    <att type="integer" name="pintar" value="2"/>
    <graphics type="ELLIPSE" h="45.0" w="45.0" x="524.0" y="732.0" fill="#0000ff" width="1" outline="#000000"/>
  </node>
  <node label="BIN1" id="-771">
    <att type="string" name="canonicalName" value="BIN1"/>
    <att type="list" name="alias">
      <att type="string" name="alias" value="BIN1"/>
    </att>
    <att type="integer" name="1dam2cell" value="2"/>
    <att type="string" name="Column 1" value="BIN1"/>
    <att type="integer" name="pintar" value="2"/>
    <graphics type="ELLIPSE" h="45.0" w="45.0" x="711.0" y="1064.0" fill="#0000ff" width="1" outline="#000000"/>
  </node>
  <node label="XAB2" id="-337">
    <att type="string" name="canonicalName" value="XAB2"/>
    <att type="list" name="alias">
      <att type="string" name="alias" value="XAB2"/>
    </att>
    <att type="integer" name="1dam2cell" value="1"/>
    <att type="integer" name="damage" value="1"/>
    <att type="string" name="Column 1" value="XAB2"/>
    <att type="integer" name="pintar" value="1"/>
    <graphics type="ELLIPSE" h="45.0" w="45.0" x="786.0" y="1064.0" fill="#ff0000" width="1" outline="#000000"/>
  </node>
  <node label="ERN1 ERN2" id="-384">
    <att type="string" name="canonicalName" value="ERN1 ERN2"/>
    <att type="list" name="alias">
      <att type="string" name="alias" value="ERN1 ERN2"/>
    </att>
    <att type="integer" name="1dam2cell" value="2"/>
    <att type="string" name="Column 1" value="ERN1 ERN2"/>
    <att type="integer" name="pintar" value="2"/>
    <graphics type="ELLIPSE" h="45.0" w="45.0" x="861.0" y="1064.0" fill="#0000ff" width="1" outline="#000000"/>
  </node>
  <node label="RAD51" id="-750">
    <att type="string" name="canonicalName" value="RAD51"/>
    <att type="list" name="alias">
      <att type="string" name="alias" value="RAD51"/>
    </att>
    <att type="integer" name="1dam2cell" value="3"/>
    <att type="integer" name="damage" value="1"/>
    <att type="string" name="Column 1" value="RAD51"/>
    <att type="integer" name="pintar" value="3"/>
    <graphics type="ELLIPSE" h="45.0" w="45.0" x="631.0" y="721.0" fill="#ff00ff" width="1" outline="#000000"/>
  </node>
  <node label="ANAPC10" id="-744">
    <att type="string" name="canonicalName" value="ANAPC10"/>
    <att type="list" name="alias">
      <att type="string" name="alias" value="ANAPC10"/>
    </att>
    <att type="integer" name="1dam2cell" value="2"/>
    <att type="string" name="Column 1" value="ANAPC10"/>
    <att type="integer" name="pintar" value="2"/>
    <graphics type="ELLIPSE" h="45.0" w="45.0" x="537.0" y="641.0" fill="#0000ff" width="1" outline="#000000"/>
  </node>
  <node label="CDC20" id="-462">
    <att type="string" name="canonicalName" value="CDC20"/>
    <att type="list" name="alias">
      <att type="string" name="alias" value="CDC20"/>
    </att>
    <att type="integer" name="1dam2cell" value="2"/>
    <att type="string" name="Column 1" value="CDC20"/>
    <att type="integer" name="pintar" value="2"/>
    <graphics type="ELLIPSE" h="45.0" w="45.0" x="436.0" y="42.0" fill="#0000ff" width="1" outline="#000000"/>
  </node>
  <node label="REV3L" id="-29">
    <att type="string" name="canonicalName" value="REV3L"/>
    <att type="list" name="alias">
      <att type="string" name="alias" value="REV3L"/>
    </att>
    <att type="integer" name="1dam2cell" value="1"/>
    <att type="integer" name="damage" value="1"/>
    <att type="string" name="Column 1" value="REV3L"/>
    <att type="integer" name="pintar" value="1"/>
    <graphics type="ELLIPSE" h="45.0" w="45.0" x="0.0" y="548.0" fill="#ff0000" width="1" outline="#000000"/>
  </node>
  <node label="DDX12 ENSP00000339557" id="-728">
    <att type="string" name="canonicalName" value="DDX12 ENSP00000339557"/>
    <att type="list" name="alias">
      <att type="string" name="alias" value="DDX12 ENSP00000339557"/>
    </att>
    <att type="integer" name="1dam2cell" value="2"/>
    <att type="string" name="Column 1" value="DDX12 ENSP00000339557"/>
    <att type="integer" name="pintar" value="2"/>
    <graphics type="ELLIPSE" h="45.0" w="45.0" x="483.5" y="303.5" fill="#0000ff" width="1" outline="#000000"/>
  </node>
  <node label="XRN1" id="-786">
    <att type="string" name="canonicalName" value="XRN1"/>
    <att type="list" name="alias">
      <att type="string" name="alias" value="XRN1"/>
    </att>
    <att type="integer" name="1dam2cell" value="2"/>
    <att type="string" name="Column 1" value="XRN1"/>
    <att type="integer" name="pintar" value="2"/>
    <graphics type="ELLIPSE" h="45.0" w="45.0" x="695.0" y="496.0" fill="#0000ff" width="1" outline="#000000"/>
  </node>
  <node label="CDC25B CDC25A" id="-371">
    <att type="string" name="canonicalName" value="CDC25B CDC25A"/>
    <att type="list" name="alias">
      <att type="string" name="alias" value="CDC25B CDC25A"/>
    </att>
    <att type="integer" name="1dam2cell" value="2"/>
    <att type="string" name="Column 1" value="CDC25B CDC25A"/>
    <att type="integer" name="pintar" value="2"/>
    <graphics type="ELLIPSE" h="45.0" w="45.0" x="841.0" y="85.0" fill="#0000ff" width="1" outline="#000000"/>
  </node>
  <node label="CDC23" id="-461">
    <att type="string" name="canonicalName" value="CDC23"/>
    <att type="list" name="alias">
      <att type="string" name="alias" value="CDC23"/>
    </att>
    <att type="integer" name="1dam2cell" value="2"/>
    <att type="string" name="Column 1" value="CDC23"/>
    <att type="integer" name="pintar" value="2"/>
    <graphics type="ELLIPSE" h="45.0" w="45.0" x="577.0" y="0.0" fill="#0000ff" width="1" outline="#000000"/>
  </node>
  <node label="FZR1" id="-463">
    <att type="string" name="canonicalName" value="FZR1"/>
    <att type="list" name="alias">
      <att type="string" name="alias" value="FZR1"/>
    </att>
    <att type="integer" name="1dam2cell" value="2"/>
    <att type="string" name="Column 1" value="FZR1"/>
    <att type="integer" name="pintar" value="2"/>
    <graphics type="ELLIPSE" h="45.0" w="45.0" x="936.0" y="1064.0" fill="#0000ff" width="1" outline="#000000"/>
  </node>
  <node label="ERCC3" id="-329">
    <att type="string" name="canonicalName" value="ERCC3"/>
    <att type="list" name="alias">
      <att type="string" name="alias" value="ERCC3"/>
    </att>
    <att type="integer" name="1dam2cell" value="3"/>
    <att type="integer" name="damage" value="1"/>
    <att type="string" name="Column 1" value="ERCC3"/>
    <att type="integer" name="pintar" value="3"/>
    <graphics type="ELLIPSE" h="45.0" w="45.0" x="1011.0" y="1064.0" fill="#ff00ff" width="1" outline="#000000"/>
  </node>
  <node label="ZRF1" id="-52">
    <att type="string" name="canonicalName" value="ZRF1"/>
    <att type="list" name="alias">
      <att type="string" name="alias" value="ZRF1"/>
    </att>
    <att type="integer" name="1dam2cell" value="2"/>
    <att type="string" name="Column 1" value="ZRF1"/>
    <att type="integer" name="pintar" value="2"/>
    <graphics type="ELLIPSE" h="45.0" w="45.0" x="351.7138671875" y="689.7447509765625" fill="#0000ff" width="1" outline="#000000"/>
  </node>
  <node label="XRCC6BP1" id="-85">
    <att type="string" name="canonicalName" value="XRCC6BP1"/>
    <att type="list" name="alias">
      <att type="string" name="alias" value="XRCC6BP1"/>
    </att>
    <att type="integer" name="1dam2cell" value="1"/>
    <att type="integer" name="damage" value="1"/>
    <att type="string" name="Column 1" value="XRCC6BP1"/>
    <att type="integer" name="pintar" value="1"/>
    <graphics type="ELLIPSE" h="45.0" w="45.0" x="1086.0" y="1064.0" fill="#ff0000" width="1" outline="#000000"/>
  </node>
  <node label="POLE2" id="-245">
    <att type="string" name="canonicalName" value="POLE2"/>
    <att type="list" name="alias">
      <att type="string" name="alias" value="POLE2"/>
    </att>
    <att type="integer" name="1dam2cell" value="1"/>
    <att type="integer" name="damage" value="1"/>
    <att type="string" name="Column 1" value="POLE2"/>
    <att type="integer" name="pintar" value="1"/>
    <graphics type="ELLIPSE" h="45.0" w="45.0" x="1161.0" y="1064.0" fill="#ff0000" width="1" outline="#000000"/>
  </node>
  <node label="TUBG1 TUBG2" id="-399">
    <att type="string" name="canonicalName" value="TUBG1 TUBG2"/>
    <att type="list" name="alias">
      <att type="string" name="alias" value="TUBG1 TUBG2"/>
    </att>
    <att type="integer" name="1dam2cell" value="2"/>
    <att type="string" name="Column 1" value="TUBG1 TUBG2"/>
    <att type="integer" name="pintar" value="2"/>
    <graphics type="ELLIPSE" h="45.0" w="45.0" x="448.0" y="567.0" fill="#0000ff" width="1" outline="#000000"/>
  </node>
  <node label="PDS5B" id="-906">
    <att type="string" name="canonicalName" value="PDS5B"/>
    <att type="list" name="alias">
      <att type="string" name="alias" value="PDS5B"/>
    </att>
    <att type="integer" name="1dam2cell" value="2"/>
    <att type="string" name="Column 1" value="PDS5B"/>
    <att type="integer" name="pintar" value="2"/>
    <graphics type="ELLIPSE" h="45.0" w="45.0" x="640.0650024414062" y="252.70068359375" fill="#0000ff" width="1" outline="#000000"/>
  </node>
  <node label="RBX1" id="-996">
    <att type="string" name="canonicalName" value="RBX1"/>
    <att type="list" name="alias">
      <att type="string" name="alias" value="RBX1"/>
    </att>
    <att type="integer" name="1dam2cell" value="1"/>
    <att type="integer" name="damage" value="1"/>
    <att type="string" name="Column 1" value="RBX1"/>
    <att type="integer" name="pintar" value="1"/>
    <graphics type="ELLIPSE" h="45.0" w="45.0" x="202.0" y="1170.0" fill="#ff0000" width="1" outline="#000000"/>
  </node>
  <node label="POLA1" id="-873">
    <att type="string" name="canonicalName" value="POLA1"/>
    <att type="list" name="alias">
      <att type="string" name="alias" value="POLA1"/>
    </att>
    <att type="integer" name="1dam2cell" value="3"/>
    <att type="integer" name="damage" value="1"/>
    <att type="string" name="Column 1" value="POLA1"/>
    <att type="integer" name="pintar" value="3"/>
    <graphics type="ELLIPSE" h="45.0" w="45.0" x="969.2250366210938" y="571.9492797851562" fill="#ff00ff" width="1" outline="#000000"/>
  </node>
  <node label="ESCO2" id="-437">
    <att type="string" name="canonicalName" value="ESCO2"/>
    <att type="list" name="alias">
      <att type="string" name="alias" value="ESCO2"/>
    </att>
    <att type="integer" name="1dam2cell" value="3"/>
    <att type="integer" name="damage" value="1"/>
    <att type="string" name="Column 1" value="ESCO2"/>
    <att type="integer" name="pintar" value="3"/>
    <graphics type="ELLIPSE" h="45.0" w="45.0" x="561.782470703125" y="278.100341796875" fill="#ff00ff" width="1" outline="#000000"/>
  </node>
  <node label="UBE2I" id="-151">
    <att type="string" name="canonicalName" value="UBE2I"/>
    <att type="list" name="alias">
      <att type="string" name="alias" value="UBE2I"/>
    </att>
    <att type="integer" name="1dam2cell" value="2"/>
    <att type="string" name="Column 1" value="UBE2I"/>
    <att type="integer" name="pintar" value="2"/>
    <graphics type="ELLIPSE" h="45.0" w="45.0" x="542.5" y="858.0" fill="#0000ff" width="1" outline="#000000"/>
  </node>
  <node label="ESPL1" id="-78">
    <att type="string" name="node.fillColor" value="0,0,255"/>
    <att type="string" name="canonicalName" value="ESPL1"/>
    <att type="list" name="alias">
      <att type="string" name="alias" value="ESPL1"/>
    </att>
    <att type="string" name="Column 1" value="ESPL1"/>
    <att type="integer" name="pintar" value="2"/>
    <graphics type="ELLIPSE" h="45.0" w="45.0" x="1236.0" y="1064.0" fill="#0000ff" width="1" outline="#000000"/>
  </node>
  <node label="RRM2 RRM2B" id="-155">
    <att type="string" name="canonicalName" value="RRM2 RRM2B"/>
    <att type="list" name="alias">
      <att type="string" name="alias" value="RRM2 RRM2B"/>
    </att>
    <att type="integer" name="1dam2cell" value="1"/>
    <att type="integer" name="damage" value="1"/>
    <att type="string" name="Column 1" value="RRM2 RRM2B"/>
    <att type="integer" name="pintar" value="1"/>
    <graphics type="ELLIPSE" h="45.0" w="45.0" x="558.0" y="540.0" fill="#ff0000" width="1" outline="#000000"/>
  </node>
  <node label="CDC7" id="-566">
    <att type="string" name="canonicalName" value="CDC7"/>
    <att type="list" name="alias">
      <att type="string" name="alias" value="CDC7"/>
    </att>
    <att type="integer" name="1dam2cell" value="2"/>
    <att type="string" name="Column 1" value="CDC7"/>
    <att type="integer" name="pintar" value="2"/>
    <graphics type="ELLIPSE" h="45.0" w="45.0" x="852.5" y="286.0" fill="#0000ff" width="1" outline="#000000"/>
  </node>
  <node label="PSMC3IP" id="-109">
    <att type="string" name="canonicalName" value="PSMC3IP"/>
    <att type="list" name="alias">
      <att type="string" name="alias" value="PSMC3IP"/>
    </att>
    <att type="integer" name="1dam2cell" value="2"/>
    <att type="string" name="Column 1" value="PSMC3IP"/>
    <att type="integer" name="pintar" value="2"/>
    <graphics type="ELLIPSE" h="45.0" w="45.0" x="0.0" y="1374.0" fill="#0000ff" width="1" outline="#000000"/>
  </node>
  <node label="PES1" id="-924">
    <att type="string" name="canonicalName" value="PES1"/>
    <att type="list" name="alias">
      <att type="string" name="alias" value="PES1"/>
    </att>
    <att type="integer" name="1dam2cell" value="2"/>
    <att type="string" name="Column 1" value="PES1"/>
    <att type="integer" name="pintar" value="2"/>
    <graphics type="ELLIPSE" h="45.0" w="45.0" x="508.5111083984375" y="932.95361328125" fill="#0000ff" width="1" outline="#000000"/>
  </node>
  <node label="WRNIP1" id="-758">
    <att type="string" name="canonicalName" value="WRNIP1"/>
    <att type="list" name="alias">
      <att type="string" name="alias" value="WRNIP1"/>
    </att>
    <att type="integer" name="1dam2cell" value="1"/>
    <att type="integer" name="damage" value="1"/>
    <att type="string" name="Column 1" value="WRNIP1"/>
    <att type="integer" name="pintar" value="1"/>
    <graphics type="ELLIPSE" h="45.0" w="45.0" x="160.0" y="550.0" fill="#ff0000" width="1" outline="#000000"/>
  </node>
  <node label="MMS19" id="-651">
    <att type="string" name="canonicalName" value="MMS19"/>
    <att type="list" name="alias">
      <att type="string" name="alias" value="MMS19"/>
    </att>
    <att type="integer" name="1dam2cell" value="1"/>
    <att type="integer" name="damage" value="1"/>
    <att type="string" name="Column 1" value="MMS19"/>
    <att type="integer" name="pintar" value="1"/>
    <graphics type="ELLIPSE" h="45.0" w="45.0" x="543.0" y="797.0" fill="#ff0000" width="1" outline="#000000"/>
  </node>
  <node label="XRCC6" id="-414">
    <att type="string" name="canonicalName" value="XRCC6"/>
    <att type="list" name="alias">
      <att type="string" name="alias" value="XRCC6"/>
    </att>
    <att type="integer" name="1dam2cell" value="1"/>
    <att type="integer" name="damage" value="1"/>
    <att type="string" name="Column 1" value="XRCC6"/>
    <att type="integer" name="pintar" value="1"/>
    <graphics type="ELLIPSE" h="45.0" w="45.0" x="730.0" y="604.0" fill="#ff0000" width="1" outline="#000000"/>
  </node>
  <node label="APEX2" id="-490">
    <att type="string" name="node.fillColor" value="255,0,0"/>
    <att type="string" name="canonicalName" value="APEX2"/>
    <att type="list" name="alias">
      <att type="string" name="alias" value="APEX2"/>
    </att>
    <att type="integer" name="damage" value="1"/>
    <att type="string" name="Column 1" value="APEX2"/>
    <att type="integer" name="pintar" value="1"/>
    <graphics type="ELLIPSE" h="45.0" w="45.0" x="908.0" y="357.0" fill="#ff0000" width="1" outline="#000000"/>
  </node>
  <node label="PINX1" id="-961">
    <att type="string" name="canonicalName" value="PINX1"/>
    <att type="list" name="alias">
      <att type="string" name="alias" value="PINX1"/>
    </att>
    <att type="integer" name="1dam2cell" value="2"/>
    <att type="string" name="Column 1" value="PINX1"/>
    <att type="integer" name="pintar" value="2"/>
    <graphics type="ELLIPSE" h="45.0" w="45.0" x="281.8446960449219" y="1298.6478271484375" fill="#0000ff" width="1" outline="#000000"/>
  </node>
  <node label="CDK7" id="-389">
    <att type="string" name="canonicalName" value="CDK7"/>
    <att type="list" name="alias">
      <att type="string" name="alias" value="CDK7"/>
    </att>
    <att type="integer" name="1dam2cell" value="3"/>
    <att type="integer" name="damage" value="1"/>
    <att type="string" name="Column 1" value="CDK7"/>
    <att type="integer" name="pintar" value="3"/>
    <graphics type="ELLIPSE" h="45.0" w="45.0" x="1287.0" y="117.0" fill="#ff00ff" width="1" outline="#000000"/>
  </node>
  <node label="RFC4" id="-881">
    <att type="string" name="canonicalName" value="RFC4"/>
    <att type="list" name="alias">
      <att type="string" name="alias" value="RFC4"/>
    </att>
    <att type="integer" name="1dam2cell" value="1"/>
    <att type="integer" name="damage" value="1"/>
    <att type="string" name="Column 1" value="RFC4"/>
    <att type="integer" name="pintar" value="1"/>
    <graphics type="ELLIPSE" h="45.0" w="45.0" x="718.0" y="989.0" fill="#ff0000" width="1" outline="#000000"/>
  </node>
  <node label="UBE2V2" id="-616">
    <att type="string" name="canonicalName" value="UBE2V2"/>
    <att type="list" name="alias">
      <att type="string" name="alias" value="UBE2V2"/>
    </att>
    <att type="integer" name="1dam2cell" value="1"/>
    <att type="integer" name="damage" value="1"/>
    <att type="string" name="Column 1" value="UBE2V2"/>
    <att type="integer" name="pintar" value="1"/>
    <graphics type="ELLIPSE" h="45.0" w="45.0" x="767.4317016601562" y="188.1471405029297" fill="#ff0000" width="1" outline="#000000"/>
  </node>
  <node label="CHAF1B" id="-752">
    <att type="string" name="canonicalName" value="CHAF1B"/>
    <att type="list" name="alias">
      <att type="string" name="alias" value="CHAF1B"/>
    </att>
    <att type="integer" name="1dam2cell" value="3"/>
    <att type="integer" name="damage" value="1"/>
    <att type="string" name="Column 1" value="CHAF1B"/>
    <att type="integer" name="pintar" value="3"/>
    <graphics type="ELLIPSE" h="45.0" w="45.0" x="730.238037109375" y="759.3814086914062" fill="#ff00ff" width="1" outline="#000000"/>
  </node>
  <node label="CDK5" id="-817">
    <att type="string" name="canonicalName" value="CDK5"/>
    <att type="list" name="alias">
      <att type="string" name="alias" value="CDK5"/>
    </att>
    <att type="integer" name="1dam2cell" value="2"/>
    <att type="string" name="Column 1" value="CDK5"/>
    <att type="integer" name="pintar" value="2"/>
    <graphics type="ELLIPSE" h="45.0" w="45.0" x="75.0" y="1374.0" fill="#0000ff" width="1" outline="#000000"/>
  </node>
  <node label="POLD1" id="-574">
    <att type="string" name="canonicalName" value="POLD1"/>
    <att type="list" name="alias">
      <att type="string" name="alias" value="POLD1"/>
    </att>
    <att type="integer" name="1dam2cell" value="3"/>
    <att type="integer" name="damage" value="1"/>
    <att type="string" name="Column 1" value="POLD1"/>
    <att type="integer" name="pintar" value="3"/>
    <graphics type="ELLIPSE" h="45.0" w="45.0" x="631.0" y="835.0" fill="#ff00ff" width="1" outline="#000000"/>
  </node>
  <node label="CDC6" id="-451">
    <att type="string" name="canonicalName" value="CDC6"/>
    <att type="list" name="alias">
      <att type="string" name="alias" value="CDC6"/>
    </att>
    <att type="integer" name="1dam2cell" value="2"/>
    <att type="string" name="Column 1" value="CDC6"/>
    <att type="integer" name="pintar" value="2"/>
    <graphics type="ELLIPSE" h="45.0" w="45.0" x="735.5" y="264.0" fill="#0000ff" width="1" outline="#000000"/>
  </node>
  <node label="MUS81" id="-765">
    <att type="string" name="canonicalName" value="MUS81"/>
    <att type="list" name="alias">
      <att type="string" name="alias" value="MUS81"/>
    </att>
    <att type="integer" name="1dam2cell" value="1"/>
    <att type="integer" name="damage" value="1"/>
    <att type="string" name="Column 1" value="MUS81"/>
    <att type="integer" name="pintar" value="1"/>
    <graphics type="ELLIPSE" h="45.0" w="45.0" x="794.389892578125" y="844.3534545898438" fill="#ff0000" width="1" outline="#000000"/>
  </node>
  <node label="SOD1" id="-754">
    <att type="string" name="canonicalName" value="SOD1"/>
    <att type="list" name="alias">
      <att type="string" name="alias" value="SOD1"/>
    </att>
    <att type="integer" name="1dam2cell" value="1"/>
    <att type="integer" name="damage" value="1"/>
    <att type="string" name="Column 1" value="SOD1"/>
    <att type="integer" name="pintar" value="1"/>
    <graphics type="ELLIPSE" h="45.0" w="45.0" x="611.0" y="568.0" fill="#ff0000" width="1" outline="#000000"/>
  </node>
  <node label="PRC1" id="-798">
    <att type="string" name="canonicalName" value="PRC1"/>
    <att type="list" name="alias">
      <att type="string" name="alias" value="PRC1"/>
    </att>
    <att type="integer" name="1dam2cell" value="2"/>
    <att type="string" name="Column 1" value="PRC1"/>
    <att type="integer" name="pintar" value="2"/>
    <graphics type="ELLIPSE" h="45.0" w="45.0" x="579.0" y="225.0" fill="#0000ff" width="1" outline="#000000"/>
  </node>
  <node label="POLD3" id="-761">
    <att type="string" name="canonicalName" value="POLD3"/>
    <att type="list" name="alias">
      <att type="string" name="alias" value="POLD3"/>
    </att>
    <att type="integer" name="1dam2cell" value="1"/>
    <att type="integer" name="damage" value="1"/>
    <att type="string" name="Column 1" value="POLD3"/>
    <att type="integer" name="pintar" value="1"/>
    <graphics type="ELLIPSE" h="45.0" w="45.0" x="685.0" y="682.0" fill="#ff0000" width="1" outline="#000000"/>
  </node>
  <node label="NTHL1" id="-353">
    <att type="string" name="canonicalName" value="NTHL1"/>
    <att type="list" name="alias">
      <att type="string" name="alias" value="NTHL1"/>
    </att>
    <att type="integer" name="1dam2cell" value="1"/>
    <att type="integer" name="damage" value="1"/>
    <att type="string" name="Column 1" value="NTHL1"/>
    <att type="integer" name="pintar" value="1"/>
    <graphics type="ELLIPSE" h="45.0" w="45.0" x="150.0" y="1374.0" fill="#ff0000" width="1" outline="#000000"/>
  </node>
  <node label="SEPT7" id="-978">
    <att type="string" name="canonicalName" value="SEPT7"/>
    <att type="list" name="alias">
      <att type="string" name="alias" value="SEPT7"/>
    </att>
    <att type="integer" name="1dam2cell" value="2"/>
    <att type="string" name="Column 1" value="SEPT7"/>
    <att type="integer" name="pintar" value="2"/>
    <graphics type="ELLIPSE" h="45.0" w="45.0" x="316.5" y="1224.0" fill="#0000ff" width="1" outline="#000000"/>
  </node>
  <node label="TAF1 TAF1L" id="-457">
    <att type="string" name="canonicalName" value="TAF1 TAF1L"/>
    <att type="list" name="alias">
      <att type="string" name="alias" value="TAF1 TAF1L"/>
    </att>
    <att type="integer" name="1dam2cell" value="2"/>
    <att type="string" name="Column 1" value="TAF1 TAF1L"/>
    <att type="integer" name="pintar" value="2"/>
    <graphics type="ELLIPSE" h="45.0" w="45.0" x="225.0" y="1374.0" fill="#0000ff" width="1" outline="#000000"/>
  </node>
  <node label="ASF1A ASF1B" id="-764">
    <att type="string" name="canonicalName" value="ASF1A ASF1B"/>
    <att type="list" name="alias">
      <att type="string" name="alias" value="ASF1A ASF1B"/>
    </att>
    <att type="integer" name="1dam2cell" value="1"/>
    <att type="integer" name="damage" value="1"/>
    <att type="string" name="Column 1" value="ASF1A ASF1B"/>
    <att type="integer" name="pintar" value="1"/>
    <graphics type="ELLIPSE" h="45.0" w="45.0" x="975.0" y="850.0" fill="#ff0000" width="1" outline="#000000"/>
  </node>
  <node label="SUGT1" id="-295">
    <att type="string" name="canonicalName" value="SUGT1"/>
    <att type="list" name="alias">
      <att type="string" name="alias" value="SUGT1"/>
    </att>
    <att type="integer" name="1dam2cell" value="2"/>
    <att type="string" name="Column 1" value="SUGT1"/>
    <att type="integer" name="pintar" value="2"/>
    <graphics type="ELLIPSE" h="45.0" w="45.0" x="12.0" y="1064.0" fill="#0000ff" width="1" outline="#000000"/>
  </node>
  <node label="TOP3A TOP3B" id="-612">
    <att type="string" name="canonicalName" value="TOP3A TOP3B"/>
    <att type="list" name="alias">
      <att type="string" name="alias" value="TOP3A TOP3B"/>
    </att>
    <att type="integer" name="1dam2cell" value="2"/>
    <att type="string" name="Column 1" value="TOP3A TOP3B"/>
    <att type="integer" name="pintar" value="2"/>
    <graphics type="ELLIPSE" h="45.0" w="45.0" x="833.5" y="553.0" fill="#0000ff" width="1" outline="#000000"/>
  </node>
  <node label="MCM3" id="-450">
    <att type="string" name="canonicalName" value="MCM3"/>
    <att type="list" name="alias">
      <att type="string" name="alias" value="MCM3"/>
    </att>
    <att type="integer" name="1dam2cell" value="2"/>
    <att type="string" name="Column 1" value="MCM3"/>
    <att type="integer" name="pintar" value="2"/>
    <graphics type="ELLIPSE" h="45.0" w="45.0" x="1174.0" y="696.0" fill="#0000ff" width="1" outline="#000000"/>
  </node>
  <node label="CDC73" id="-665">
    <att type="string" name="canonicalName" value="CDC73"/>
    <att type="list" name="alias">
      <att type="string" name="alias" value="CDC73"/>
    </att>
    <att type="integer" name="1dam2cell" value="2"/>
    <att type="string" name="Column 1" value="CDC73"/>
    <att type="integer" name="pintar" value="2"/>
    <graphics type="ELLIPSE" h="45.0" w="45.0" x="634.0" y="626.0" fill="#0000ff" width="1" outline="#000000"/>
  </node>
  <node label="SSRP1" id="-882">
    <att type="string" name="canonicalName" value="SSRP1"/>
    <att type="list" name="alias">
      <att type="string" name="alias" value="SSRP1"/>
    </att>
    <att type="integer" name="1dam2cell" value="1"/>
    <att type="integer" name="damage" value="1"/>
    <att type="string" name="Column 1" value="SSRP1"/>
    <att type="integer" name="pintar" value="1"/>
    <graphics type="ELLIPSE" h="45.0" w="45.0" x="478.0" y="1074.0" fill="#ff0000" width="1" outline="#000000"/>
  </node>
  <node label="PIN1 PIN1L" id="-973">
    <att type="string" name="canonicalName" value="PIN1 PIN1L"/>
    <att type="list" name="alias">
      <att type="string" name="alias" value="PIN1 PIN1L"/>
    </att>
    <att type="integer" name="1dam2cell" value="2"/>
    <att type="string" name="Column 1" value="PIN1 PIN1L"/>
    <att type="integer" name="pintar" value="2"/>
    <graphics type="ELLIPSE" h="45.0" w="45.0" x="351.805419921875" y="1149.657470703125" fill="#0000ff" width="1" outline="#000000"/>
  </node>
  <node label="APPBP1" id="-416">
    <att type="string" name="canonicalName" value="APPBP1"/>
    <att type="list" name="alias">
      <att type="string" name="alias" value="APPBP1"/>
    </att>
    <att type="integer" name="1dam2cell" value="3"/>
    <att type="integer" name="damage" value="1"/>
    <att type="string" name="Column 1" value="APPBP1"/>
    <att type="integer" name="pintar" value="3"/>
    <graphics type="ELLIPSE" h="45.0" w="45.0" x="0.0" y="1241.0" fill="#ff00ff" width="1" outline="#000000"/>
  </node>
  <node label="NUF2" id="-865">
    <att type="string" name="canonicalName" value="NUF2"/>
    <att type="list" name="alias">
      <att type="string" name="alias" value="NUF2"/>
    </att>
    <att type="integer" name="1dam2cell" value="2"/>
    <att type="string" name="Column 1" value="NUF2"/>
    <att type="integer" name="pintar" value="2"/>
    <graphics type="ELLIPSE" h="45.0" w="45.0" x="635.7999877929688" y="1064.0" fill="#0000ff" width="1" outline="#000000"/>
  </node>
  <node label="BUB1 BUB1B" id="-793">
    <att type="string" name="canonicalName" value="BUB1 BUB1B"/>
    <att type="list" name="alias">
      <att type="string" name="alias" value="BUB1 BUB1B"/>
    </att>
    <att type="integer" name="1dam2cell" value="2"/>
    <att type="string" name="Column 1" value="BUB1 BUB1B"/>
    <att type="integer" name="pintar" value="2"/>
    <graphics type="ELLIPSE" h="45.0" w="45.0" x="434.0" y="292.0" fill="#0000ff" width="1" outline="#000000"/>
  </node>
  <node label="HMGB2" id="-361">
    <att type="string" name="canonicalName" value="HMGB2"/>
    <att type="list" name="alias">
      <att type="string" name="alias" value="HMGB2"/>
    </att>
    <att type="integer" name="1dam2cell" value="1"/>
    <att type="integer" name="damage" value="1"/>
    <att type="string" name="Column 1" value="HMGB2"/>
    <att type="integer" name="pintar" value="1"/>
    <graphics type="ELLIPSE" h="45.0" w="45.0" x="427.0" y="1064.0" fill="#ff0000" width="1" outline="#000000"/>
  </node>
  <node label="PAPD5" id="-568">
    <att type="string" name="canonicalName" value="PAPD5"/>
    <att type="list" name="alias">
      <att type="string" name="alias" value="PAPD5"/>
    </att>
    <att type="integer" name="1dam2cell" value="2"/>
    <att type="string" name="Column 1" value="PAPD5"/>
    <att type="integer" name="pintar" value="2"/>
    <graphics type="ELLIPSE" h="45.0" w="45.0" x="1023.0" y="785.0" fill="#0000ff" width="1" outline="#000000"/>
  </node>
  <node label="TUSC4" id="-570">
    <att type="string" name="canonicalName" value="TUSC4"/>
    <att type="list" name="alias">
      <att type="string" name="alias" value="TUSC4"/>
    </att>
    <att type="integer" name="1dam2cell" value="2"/>
    <att type="string" name="Column 1" value="TUSC4"/>
    <att type="integer" name="pintar" value="2"/>
    <graphics type="ELLIPSE" h="45.0" w="45.0" x="787.5554809570312" y="639.9910888671875" fill="#0000ff" width="1" outline="#000000"/>
  </node>
  <node label="XRCC3" id="-748">
    <att type="string" name="canonicalName" value="XRCC3"/>
    <att type="list" name="alias">
      <att type="string" name="alias" value="XRCC3"/>
    </att>
    <att type="integer" name="1dam2cell" value="1"/>
    <att type="integer" name="damage" value="1"/>
    <att type="string" name="Column 1" value="XRCC3"/>
    <att type="integer" name="pintar" value="1"/>
    <graphics type="ELLIPSE" h="45.0" w="45.0" x="684.0" y="753.0" fill="#ff0000" width="1" outline="#000000"/>
  </node>
  <node label="FEN1" id="-763">
    <att type="string" name="canonicalName" value="FEN1"/>
    <att type="list" name="alias">
      <att type="string" name="alias" value="FEN1"/>
    </att>
    <att type="integer" name="1dam2cell" value="1"/>
    <att type="integer" name="damage" value="1"/>
    <att type="string" name="Column 1" value="FEN1"/>
    <att type="integer" name="pintar" value="1"/>
    <graphics type="ELLIPSE" h="45.0" w="45.0" x="742.5" y="678.0" fill="#ff0000" width="1" outline="#000000"/>
  </node>
  <node label="RAD18" id="-709">
    <att type="string" name="canonicalName" value="RAD18"/>
    <att type="list" name="alias">
      <att type="string" name="alias" value="RAD18"/>
    </att>
    <att type="integer" name="1dam2cell" value="1"/>
    <att type="integer" name="damage" value="1"/>
    <att type="string" name="Column 1" value="RAD18"/>
    <att type="integer" name="pintar" value="1"/>
    <graphics type="ELLIPSE" h="45.0" w="45.0" x="369.0" y="548.0" fill="#ff0000" width="1" outline="#000000"/>
  </node>
  <node label="CDC37 CDC37L1" id="-453">
    <att type="string" name="canonicalName" value="CDC37 CDC37L1"/>
    <att type="list" name="alias">
      <att type="string" name="alias" value="CDC37 CDC37L1"/>
    </att>
    <att type="integer" name="1dam2cell" value="2"/>
    <att type="string" name="Column 1" value="CDC37 CDC37L1"/>
    <att type="integer" name="pintar" value="2"/>
    <graphics type="ELLIPSE" h="45.0" w="45.0" x="1113.0" y="180.0" fill="#0000ff" width="1" outline="#000000"/>
  </node>
  <node label="NDC80" id="-365">
    <att type="string" name="canonicalName" value="NDC80"/>
    <att type="list" name="alias">
      <att type="string" name="alias" value="NDC80"/>
    </att>
    <att type="integer" name="1dam2cell" value="2"/>
    <att type="string" name="Column 1" value="NDC80"/>
    <att type="integer" name="pintar" value="2"/>
    <graphics type="ELLIPSE" h="45.0" w="45.0" x="553.5" y="1064.0" fill="#0000ff" width="1" outline="#000000"/>
  </node>
  <node label="ERCC1" id="-578">
    <att type="string" name="canonicalName" value="ERCC1"/>
    <att type="list" name="alias">
      <att type="string" name="alias" value="ERCC1"/>
    </att>
    <att type="integer" name="1dam2cell" value="1"/>
    <att type="integer" name="damage" value="1"/>
    <att type="string" name="Column 1" value="ERCC1"/>
    <att type="integer" name="pintar" value="1"/>
    <graphics type="ELLIPSE" h="45.0" w="45.0" x="1018.0" y="242.0" fill="#ff0000" width="1" outline="#000000"/>
  </node>
  <node label="NP_001015000.1 GIYD2" id="-762">
    <att type="string" name="canonicalName" value="NP_001015000.1 GIYD2"/>
    <att type="list" name="alias">
      <att type="string" name="alias" value="NP_001015000.1 GIYD2"/>
    </att>
    <att type="integer" name="1dam2cell" value="1"/>
    <att type="integer" name="damage" value="1"/>
    <att type="string" name="Column 1" value="NP_001015000.1 GIYD2"/>
    <att type="integer" name="pintar" value="1"/>
    <graphics type="ELLIPSE" h="45.0" w="45.0" x="881.2266235351562" y="485.9518127441406" fill="#ff0000" width="1" outline="#000000"/>
  </node>
  <node label="MNAT1" id="-323">
    <att type="string" name="canonicalName" value="MNAT1"/>
    <att type="list" name="alias">
      <att type="string" name="alias" value="MNAT1"/>
    </att>
    <att type="integer" name="1dam2cell" value="3"/>
    <att type="integer" name="damage" value="1"/>
    <att type="string" name="Column 1" value="MNAT1"/>
    <att type="integer" name="pintar" value="3"/>
    <graphics type="ELLIPSE" h="45.0" w="45.0" x="1429.0" y="73.0" fill="#ff00ff" width="1" outline="#000000"/>
  </node>
  <node label="RFC3" id="-880">
    <att type="string" name="canonicalName" value="RFC3"/>
    <att type="list" name="alias">
      <att type="string" name="alias" value="RFC3"/>
    </att>
    <att type="integer" name="1dam2cell" value="1"/>
    <att type="integer" name="damage" value="1"/>
    <att type="string" name="Column 1" value="RFC3"/>
    <att type="integer" name="pintar" value="1"/>
    <graphics type="ELLIPSE" h="45.0" w="45.0" x="883.5" y="921.0" fill="#ff0000" width="1" outline="#000000"/>
  </node>
  <node label="RFC5" id="-892">
    <att type="string" name="canonicalName" value="RFC5"/>
    <att type="list" name="alias">
      <att type="string" name="alias" value="RFC5"/>
    </att>
    <att type="integer" name="1dam2cell" value="1"/>
    <att type="integer" name="damage" value="1"/>
    <att type="string" name="Column 1" value="RFC5"/>
    <att type="integer" name="pintar" value="1"/>
    <graphics type="ELLIPSE" h="45.0" w="45.0" x="300.0" y="1374.0" fill="#ff0000" width="1" outline="#000000"/>
  </node>
  <node label="UPF1" id="-204">
    <att type="string" name="canonicalName" value="UPF1"/>
    <att type="list" name="alias">
      <att type="string" name="alias" value="UPF1"/>
    </att>
    <att type="integer" name="1dam2cell" value="3"/>
    <att type="integer" name="damage" value="1"/>
    <att type="string" name="Column 1" value="UPF1"/>
    <att type="integer" name="pintar" value="3"/>
    <graphics type="ELLIPSE" h="45.0" w="45.0" x="375.0" y="1374.0" fill="#ff00ff" width="1" outline="#000000"/>
  </node>
  <node label="PRPF19" id="-335">
    <att type="string" name="canonicalName" value="PRPF19"/>
    <att type="list" name="alias">
      <att type="string" name="alias" value="PRPF19"/>
    </att>
    <att type="integer" name="1dam2cell" value="1"/>
    <att type="integer" name="damage" value="1"/>
    <att type="string" name="Column 1" value="PRPF19"/>
    <att type="integer" name="pintar" value="1"/>
    <graphics type="ELLIPSE" h="45.0" w="45.0" x="450.0" y="1374.0" fill="#ff0000" width="1" outline="#000000"/>
  </node>
  <node label="MRE11A" id="-751">
    <att type="string" name="canonicalName" value="MRE11A"/>
    <att type="list" name="alias">
      <att type="string" name="alias" value="MRE11A"/>
    </att>
    <att type="integer" name="1dam2cell" value="3"/>
    <att type="integer" name="damage" value="1"/>
    <att type="string" name="Column 1" value="MRE11A"/>
    <att type="integer" name="pintar" value="3"/>
    <graphics type="ELLIPSE" h="45.0" w="45.0" x="657.0" y="418.0" fill="#ff00ff" width="1" outline="#000000"/>
  </node>
  <node label="SUPT16H" id="-863">
    <att type="string" name="canonicalName" value="SUPT16H"/>
    <att type="list" name="alias">
      <att type="string" name="alias" value="SUPT16H"/>
    </att>
    <att type="integer" name="1dam2cell" value="1"/>
    <att type="integer" name="damage" value="1"/>
    <att type="string" name="Column 1" value="SUPT16H"/>
    <att type="integer" name="pintar" value="1"/>
    <graphics type="ELLIPSE" h="45.0" w="45.0" x="461.0" y="1138.0" fill="#ff0000" width="1" outline="#000000"/>
  </node>
  <node label="MAPRE1" id="-985">
    <att type="string" name="canonicalName" value="MAPRE1"/>
    <att type="list" name="alias">
      <att type="string" name="alias" value="MAPRE1"/>
    </att>
    <att type="integer" name="1dam2cell" value="2"/>
    <att type="string" name="Column 1" value="MAPRE1"/>
    <att type="integer" name="pintar" value="2"/>
    <graphics type="ELLIPSE" h="45.0" w="45.0" x="530.0" y="412.0" fill="#0000ff" width="1" outline="#000000"/>
  </node>
  <node label="BUB1" id="-795">
    <att type="string" name="canonicalName" value="BUB1"/>
    <att type="list" name="alias">
      <att type="string" name="alias" value="BUB1"/>
    </att>
    <att type="integer" name="1dam2cell" value="2"/>
    <att type="string" name="Column 1" value="BUB1"/>
    <att type="integer" name="pintar" value="2"/>
    <graphics type="ELLIPSE" h="45.0" w="45.0" x="372.0" y="350.0" fill="#0000ff" width="1" outline="#000000"/>
  </node>
  <node label="CDC45L" id="-883">
    <att type="string" name="canonicalName" value="CDC45L"/>
    <att type="list" name="alias">
      <att type="string" name="alias" value="CDC45L"/>
    </att>
    <att type="integer" name="1dam2cell" value="2"/>
    <att type="string" name="Column 1" value="CDC45L"/>
    <att type="integer" name="pintar" value="2"/>
    <graphics type="ELLIPSE" h="45.0" w="45.0" x="862.5" y="674.0" fill="#0000ff" width="1" outline="#000000"/>
  </node>
  <node label="RBBP4 RBBP7" id="-603">
    <att type="string" name="canonicalName" value="RBBP4 RBBP7"/>
    <att type="list" name="alias">
      <att type="string" name="alias" value="RBBP4 RBBP7"/>
    </att>
    <att type="integer" name="1dam2cell" value="2"/>
    <att type="string" name="Column 1" value="RBBP4 RBBP7"/>
    <att type="integer" name="pintar" value="2"/>
    <graphics type="ELLIPSE" h="45.0" w="45.0" x="839.79345703125" y="753.1056518554688" fill="#0000ff" width="1" outline="#000000"/>
  </node>
  <node label="RUVBL2" id="-285">
    <att type="string" name="canonicalName" value="RUVBL2"/>
    <att type="list" name="alias">
      <att type="string" name="alias" value="RUVBL2"/>
    </att>
    <att type="integer" name="1dam2cell" value="1"/>
    <att type="integer" name="damage" value="1"/>
    <att type="string" name="Column 1" value="RUVBL2"/>
    <att type="integer" name="pintar" value="1"/>
    <graphics type="ELLIPSE" h="45.0" w="45.0" x="525.0" y="1374.0" fill="#ff0000" width="1" outline="#000000"/>
  </node>
  <node label="CDC16" id="-913">
    <att type="string" name="canonicalName" value="CDC16"/>
    <att type="list" name="alias">
      <att type="string" name="alias" value="CDC16"/>
    </att>
    <att type="integer" name="1dam2cell" value="2"/>
    <att type="string" name="Column 1" value="CDC16"/>
    <att type="integer" name="pintar" value="2"/>
    <graphics type="ELLIPSE" h="45.0" w="45.0" x="600.0" y="1374.0" fill="#0000ff" width="1" outline="#000000"/>
  </node>
  <node label="CDC27" id="-878">
    <att type="string" name="canonicalName" value="CDC27"/>
    <att type="list" name="alias">
      <att type="string" name="alias" value="CDC27"/>
    </att>
    <att type="integer" name="1dam2cell" value="2"/>
    <att type="string" name="Column 1" value="CDC27"/>
    <att type="integer" name="pintar" value="2"/>
    <graphics type="ELLIPSE" h="45.0" w="45.0" x="811.4443359375" y="960.76513671875" fill="#0000ff" width="1" outline="#000000"/>
  </node>
  <node label="SMC6" id="-872">
    <att type="string" name="canonicalName" value="SMC6"/>
    <att type="list" name="alias">
      <att type="string" name="alias" value="SMC6"/>
    </att>
    <att type="integer" name="1dam2cell" value="1"/>
    <att type="integer" name="damage" value="1"/>
    <att type="string" name="Column 1" value="SMC6"/>
    <att type="integer" name="pintar" value="1"/>
    <graphics type="ELLIPSE" h="45.0" w="45.0" x="955.8999633789062" y="881.8651733398438" fill="#ff0000" width="1" outline="#000000"/>
  </node>
  <node label="RAD52" id="-749">
    <att type="string" name="canonicalName" value="RAD52"/>
    <att type="list" name="alias">
      <att type="string" name="alias" value="RAD52"/>
    </att>
    <att type="integer" name="1dam2cell" value="3"/>
    <att type="integer" name="damage" value="1"/>
    <att type="string" name="Column 1" value="RAD52"/>
    <att type="integer" name="pintar" value="3"/>
    <graphics type="ELLIPSE" h="45.0" w="45.0" x="760.0" y="483.0" fill="#ff00ff" width="1" outline="#000000"/>
  </node>
  <node label="MCM2" id="-448">
    <att type="string" name="canonicalName" value="MCM2"/>
    <att type="list" name="alias">
      <att type="string" name="alias" value="MCM2"/>
    </att>
    <att type="integer" name="1dam2cell" value="2"/>
    <att type="string" name="Column 1" value="MCM2"/>
    <att type="integer" name="pintar" value="2"/>
    <graphics type="ELLIPSE" h="45.0" w="45.0" x="1162.0" y="776.0" fill="#0000ff" width="1" outline="#000000"/>
  </node>
  <node label="NF1" id="-557">
    <att type="string" name="canonicalName" value="NF1"/>
    <att type="list" name="alias">
      <att type="string" name="alias" value="NF1"/>
    </att>
    <att type="integer" name="1dam2cell" value="2"/>
    <att type="string" name="Column 1" value="NF1"/>
    <att type="integer" name="pintar" value="2"/>
    <graphics type="ELLIPSE" h="45.0" w="45.0" x="898.539306640625" y="217.7821502685547" fill="#0000ff" width="1" outline="#000000"/>
  </node>
  <node label="UBE2B" id="-388">
    <att type="string" name="canonicalName" value="UBE2B"/>
    <att type="list" name="alias">
      <att type="string" name="alias" value="UBE2B"/>
    </att>
    <att type="integer" name="1dam2cell" value="1"/>
    <att type="integer" name="damage" value="1"/>
    <att type="string" name="Column 1" value="UBE2B"/>
    <att type="integer" name="pintar" value="1"/>
    <graphics type="ELLIPSE" h="45.0" w="45.0" x="349.0" y="772.0" fill="#ff0000" width="1" outline="#000000"/>
  </node>
  <node label="CUL1" id="-935">
    <att type="string" name="canonicalName" value="CUL1"/>
    <att type="list" name="alias">
      <att type="string" name="alias" value="CUL1"/>
    </att>
    <att type="integer" name="1dam2cell" value="2"/>
    <att type="string" name="Column 1" value="CUL1"/>
    <att type="integer" name="pintar" value="2"/>
    <graphics type="ELLIPSE" h="45.0" w="45.0" x="75.0" y="1162.0" fill="#0000ff" width="1" outline="#000000"/>
  </node>
  <node label="RAD21 Q9H4I0" id="-609">
    <att type="string" name="canonicalName" value="RAD21 Q9H4I0"/>
    <att type="list" name="alias">
      <att type="string" name="alias" value="RAD21 Q9H4I0"/>
    </att>
    <att type="integer" name="1dam2cell" value="3"/>
    <att type="integer" name="damage" value="1"/>
    <att type="string" name="Column 1" value="RAD21 Q9H4I0"/>
    <att type="integer" name="pintar" value="3"/>
    <graphics type="ELLIPSE" h="45.0" w="45.0" x="422.0" y="219.0" fill="#ff00ff" width="1" outline="#000000"/>
  </node>
  <node label="CCNB2" id="-628">
    <att type="string" name="canonicalName" value="CCNB2"/>
    <att type="list" name="alias">
      <att type="string" name="alias" value="CCNB2"/>
    </att>
    <att type="integer" name="1dam2cell" value="2"/>
    <att type="string" name="Column 1" value="CCNB2"/>
    <att type="integer" name="pintar" value="2"/>
    <graphics type="ELLIPSE" h="45.0" w="45.0" x="695.0" y="132.0" fill="#0000ff" width="1" outline="#000000"/>
  </node>
  <edge label="DNAJA2 (pp) TUBG1 TUBG2" source="-741" target="-399">
    <att type="string" name="canonicalName" value="DNAJA2 (pp) TUBG1 TUBG2"/>
    <att type="string" name="interaction" value="pp"/>
    <graphics width="1" fill="#999999"/>
  </edge>
  <edge label="RAD51 (pp) RRM2 RRM2B" source="-750" target="-155">
    <att type="string" name="canonicalName" value="RAD51 (pp) RRM2 RRM2B"/>
    <att type="string" name="interaction" value="pp"/>
    <graphics width="1" fill="#999999"/>
  </edge>
  <edge label="RAD51 (pp) SOD1" source="-750" target="-754">
    <att type="string" name="canonicalName" value="RAD51 (pp) SOD1"/>
    <att type="string" name="interaction" value="pp"/>
    <graphics width="1" fill="#999999"/>
  </edge>
  <edge label="RAD51 (pp) MUS81" source="-750" target="-765">
    <att type="string" name="canonicalName" value="RAD51 (pp) MUS81"/>
    <att type="string" name="interaction" value="pp"/>
    <graphics width="1" fill="#999999"/>
  </edge>
  <edge label="RAD51 (pp) FEN1" source="-750" target="-763">
    <att type="string" name="canonicalName" value="RAD51 (pp) FEN1"/>
    <att type="string" name="interaction" value="pp"/>
    <graphics width="1" fill="#999999"/>
  </edge>
  <edge label="CDC20 (pp) RAD21 Q9H4I0" source="-462" target="-609">
    <att type="string" name="canonicalName" value="CDC20 (pp) RAD21 Q9H4I0"/>
    <att type="string" name="interaction" value="pp"/>
    <graphics width="1" fill="#999999"/>
  </edge>
  <edge label="CDC20 (pp) CDC23" source="-462" target="-461">
    <att type="string" name="canonicalName" value="CDC20 (pp) CDC23"/>
    <att type="string" name="interaction" value="pp"/>
    <graphics width="1" fill="#999999"/>
  </edge>
  <edge label="REV3L (pp) WRNIP1" source="-29" target="-758">
    <att type="string" name="canonicalName" value="REV3L (pp) WRNIP1"/>
    <att type="string" name="interaction" value="pp"/>
    <graphics width="1" fill="#999999"/>
  </edge>
  <edge label="DDX12 ENSP00000339557 (pp) BUB1 BUB1B" source="-728" target="-793">
    <att type="string" name="canonicalName" value="DDX12 ENSP00000339557 (pp) BUB1 BUB1B"/>
    <att type="string" name="interaction" value="pp"/>
    <graphics width="1" fill="#999999"/>
  </edge>
  <edge label="DDX12 ENSP00000339557 (pp) CCNB2" source="-728" target="-628">
    <att type="string" name="canonicalName" value="DDX12 ENSP00000339557 (pp) CCNB2"/>
    <att type="string" name="interaction" value="pp"/>
    <graphics width="1" fill="#999999"/>
  </edge>
  <edge label="DDX12 ENSP00000339557 (pp) ESCO2" source="-728" target="-437">
    <att type="string" name="canonicalName" value="DDX12 ENSP00000339557 (pp) ESCO2"/>
    <att type="string" name="interaction" value="pp"/>
    <graphics width="1" fill="#999999"/>
  </edge>
  <edge label="DDX12 ENSP00000339557 (pp) BUB1" source="-728" target="-795">
    <att type="string" name="canonicalName" value="DDX12 ENSP00000339557 (pp) BUB1"/>
    <att type="string" name="interaction" value="pp"/>
    <graphics width="1" fill="#999999"/>
  </edge>
  <edge label="DDX12 ENSP00000339557 (pp) FEN1" source="-728" target="-763">
    <att type="string" name="canonicalName" value="DDX12 ENSP00000339557 (pp) FEN1"/>
    <att type="string" name="interaction" value="pp"/>
    <graphics width="1" fill="#999999"/>
  </edge>
  <edge label="DDX12 ENSP00000339557 (pp) MAPRE1" source="-728" target="-985">
    <att type="string" name="canonicalName" value="DDX12 ENSP00000339557 (pp) MAPRE1"/>
    <att type="string" name="interaction" value="pp"/>
    <graphics width="1" fill="#999999"/>
  </edge>
  <edge label="CDC25B CDC25A (pp) CDC6" source="-371" target="-451">
    <att type="string" name="canonicalName" value="CDC25B CDC25A (pp) CDC6"/>
    <att type="string" name="interaction" value="pp"/>
    <graphics width="1" fill="#999999"/>
  </edge>
  <edge label="TUBG1 TUBG2 (pp) MAPRE1" source="-399" target="-985">
    <att type="string" name="canonicalName" value="TUBG1 TUBG2 (pp) MAPRE1"/>
    <att type="string" name="interaction" value="pp"/>
    <graphics width="1" fill="#999999"/>
  </edge>
  <edge label="POLA1 (pp) RAD52" source="-873" target="-749">
    <att type="string" name="canonicalName" value="POLA1 (pp) RAD52"/>
    <att type="string" name="interaction" value="pp"/>
    <graphics width="1" fill="#999999"/>
  </edge>
  <edge label="ESCO2 (pp) PDS5B" source="-437" target="-906">
    <att type="string" name="canonicalName" value="ESCO2 (pp) PDS5B"/>
    <att type="string" name="interaction" value="pp"/>
    <graphics width="1" fill="#999999"/>
  </edge>
  <edge label="UBE2I (pp) RAD51" source="-151" target="-750">
    <att type="string" name="canonicalName" value="UBE2I (pp) RAD51"/>
    <att type="string" name="interaction" value="pp"/>
    <graphics width="1" fill="#999999"/>
  </edge>
  <edge label="UBE2I (pp) POLD3" source="-151" target="-761">
    <att type="string" name="canonicalName" value="UBE2I (pp) POLD3"/>
    <att type="string" name="interaction" value="pp"/>
    <graphics width="1" fill="#999999"/>
  </edge>
  <edge label="UBE2I (pp) PES1" source="-151" target="-924">
    <att type="string" name="canonicalName" value="UBE2I (pp) PES1"/>
    <att type="string" name="interaction" value="pp"/>
    <graphics width="1" fill="#999999"/>
  </edge>
  <edge label="CDC7 (pp) RAD52" source="-566" target="-749">
    <att type="string" name="canonicalName" value="CDC7 (pp) RAD52"/>
    <att type="string" name="interaction" value="pp"/>
    <graphics width="1" fill="#999999"/>
  </edge>
  <edge label="CDC7 (pp) TOP3A TOP3B" source="-566" target="-612">
    <att type="string" name="canonicalName" value="CDC7 (pp) TOP3A TOP3B"/>
    <att type="string" name="interaction" value="pp"/>
    <graphics width="1" fill="#999999"/>
  </edge>
  <edge label="CDC7 (pp) NF1" source="-566" target="-557">
    <att type="string" name="canonicalName" value="CDC7 (pp) NF1"/>
    <att type="string" name="interaction" value="pp"/>
    <graphics width="1" fill="#999999"/>
  </edge>
  <edge label="CDC7 (pp) CCNB2" source="-566" target="-628">
    <att type="string" name="canonicalName" value="CDC7 (pp) CCNB2"/>
    <att type="string" name="interaction" value="pp"/>
    <graphics width="1" fill="#999999"/>
  </edge>
  <edge label="WRNIP1 (pp) RAD18" source="-758" target="-709">
    <att type="string" name="canonicalName" value="WRNIP1 (pp) RAD18"/>
    <att type="string" name="interaction" value="pp"/>
    <graphics width="1" fill="#999999"/>
  </edge>
  <edge label="XRCC6 (pp) RAD51" source="-414" target="-750">
    <att type="string" name="canonicalName" value="XRCC6 (pp) RAD51"/>
    <att type="string" name="interaction" value="pp"/>
    <graphics width="1" fill="#999999"/>
  </edge>
  <edge label="XRCC6 (pp) RAD52" source="-414" target="-749">
    <att type="string" name="canonicalName" value="XRCC6 (pp) RAD52"/>
    <att type="string" name="interaction" value="pp"/>
    <graphics width="1" fill="#999999"/>
  </edge>
  <edge label="APEX2 (pp) RAD52" source="-490" target="-749">
    <att type="string" name="canonicalName" value="APEX2 (pp) RAD52"/>
    <att type="string" name="interaction" value="pp"/>
    <graphics width="1" fill="#999999"/>
  </edge>
  <edge label="CDK7 (pp) CDC37 CDC37L1" source="-389" target="-453">
    <att type="string" name="canonicalName" value="CDK7 (pp) CDC37 CDC37L1"/>
    <att type="string" name="interaction" value="pp"/>
    <graphics width="1" fill="#999999"/>
  </edge>
  <edge label="RFC4 (pp) POLD1" source="-881" target="-574">
    <att type="string" name="canonicalName" value="RFC4 (pp) POLD1"/>
    <att type="string" name="interaction" value="pp"/>
    <graphics width="1" fill="#999999"/>
  </edge>
  <edge label="POLD1 (pp) ANAPC10" source="-574" target="-744">
    <att type="string" name="canonicalName" value="ANAPC10 (pp) POLD1"/>
    <att type="string" name="interaction" value="pp"/>
    <graphics width="1" fill="#999999"/>
  </edge>
  <edge label="POLD1 (pp) XRCC3" source="-574" target="-748">
    <att type="string" name="canonicalName" value="POLD1 (pp) XRCC3"/>
    <att type="string" name="interaction" value="pp"/>
    <graphics width="1" fill="#999999"/>
  </edge>
  <edge label="POLD1 (pp) RAD51" source="-574" target="-750">
    <att type="string" name="canonicalName" value="RAD51 (pp) POLD1"/>
    <att type="string" name="interaction" value="pp"/>
    <graphics width="1" fill="#999999"/>
  </edge>
  <edge label="POLD1 (pp) DNAJA2" source="-574" target="-741">
    <att type="string" name="canonicalName" value="DNAJA2 (pp) POLD1"/>
    <att type="string" name="interaction" value="pp"/>
    <graphics width="1" fill="#999999"/>
  </edge>
  <edge label="POLD1 (pp) MMS19" source="-574" target="-651">
    <att type="string" name="canonicalName" value="MMS19 (pp) POLD1"/>
    <att type="string" name="interaction" value="pp"/>
    <graphics width="1" fill="#999999"/>
  </edge>
  <edge label="POLD1 (pp) POLD3" source="-574" target="-761">
    <att type="string" name="canonicalName" value="POLD1 (pp) POLD3"/>
    <att type="string" name="interaction" value="pp"/>
    <graphics width="1" fill="#999999"/>
  </edge>
  <edge label="POLD1 (pp) FEN1" source="-574" target="-763">
    <att type="string" name="canonicalName" value="POLD1 (pp) FEN1"/>
    <att type="string" name="interaction" value="pp"/>
    <graphics width="1" fill="#999999"/>
  </edge>
  <edge label="CDC6 (pp) UBE2V2" source="-451" target="-616">
    <att type="string" name="canonicalName" value="CDC6 (pp) UBE2V2"/>
    <att type="string" name="interaction" value="pp"/>
    <graphics width="1" fill="#999999"/>
  </edge>
  <edge label="CDC6 (pp) MRE11A" source="-451" target="-751">
    <att type="string" name="canonicalName" value="CDC6 (pp) MRE11A"/>
    <att type="string" name="interaction" value="pp"/>
    <graphics width="1" fill="#999999"/>
  </edge>
  <edge label="CDC6 (pp) RAD52" source="-451" target="-749">
    <att type="string" name="canonicalName" value="CDC6 (pp) RAD52"/>
    <att type="string" name="interaction" value="pp"/>
    <graphics width="1" fill="#999999"/>
  </edge>
  <edge label="PRC1 (pp) CCNB2" source="-798" target="-628">
    <att type="string" name="canonicalName" value="PRC1 (pp) CCNB2"/>
    <att type="string" name="interaction" value="pp"/>
    <graphics width="1" fill="#999999"/>
  </edge>
  <edge label="PRC1 (pp) MAPRE1" source="-798" target="-985">
    <att type="string" name="canonicalName" value="PRC1 (pp) MAPRE1"/>
    <att type="string" name="interaction" value="pp"/>
    <graphics width="1" fill="#999999"/>
  </edge>
  <edge label="POLD3 (pp) RRM2 RRM2B" source="-761" target="-155">
    <att type="string" name="canonicalName" value="POLD3 (pp) RRM2 RRM2B"/>
    <att type="string" name="interaction" value="pp"/>
    <graphics width="1" fill="#999999"/>
  </edge>
  <edge label="POLD3 (pp) MMS19" source="-761" target="-651">
    <att type="string" name="canonicalName" value="POLD3 (pp) MMS19"/>
    <att type="string" name="interaction" value="pp"/>
    <graphics width="1" fill="#999999"/>
  </edge>
  <edge label="POLD3 (pp) SOD1" source="-761" target="-754">
    <att type="string" name="canonicalName" value="POLD3 (pp) SOD1"/>
    <att type="string" name="interaction" value="pp"/>
    <graphics width="1" fill="#999999"/>
  </edge>
  <edge label="POLD3 (pp) DNAJA2" source="-761" target="-741">
    <att type="string" name="canonicalName" value="POLD3 (pp) DNAJA2"/>
    <att type="string" name="interaction" value="pp"/>
    <graphics width="1" fill="#999999"/>
  </edge>
  <edge label="POLD3 (pp) RAD51" source="-761" target="-750">
    <att type="string" name="canonicalName" value="POLD3 (pp) RAD51"/>
    <att type="string" name="interaction" value="pp"/>
    <graphics width="1" fill="#999999"/>
  </edge>
  <edge label="POLD3 (pp) TOP3A TOP3B" source="-761" target="-612">
    <att type="string" name="canonicalName" value="POLD3 (pp) TOP3A TOP3B"/>
    <att type="string" name="interaction" value="pp"/>
    <graphics width="1" fill="#999999"/>
  </edge>
  <edge label="POLD3 (pp) FEN1" source="-761" target="-763">
    <att type="string" name="canonicalName" value="POLD3 (pp) FEN1"/>
    <att type="string" name="interaction" value="pp"/>
    <graphics width="1" fill="#999999"/>
  </edge>
  <edge label="SEPT7 (pp) PIN1 PIN1L" source="-978" target="-973">
    <att type="string" name="canonicalName" value="SEPT7 (pp) PIN1 PIN1L"/>
    <att type="string" name="interaction" value="pp"/>
    <graphics width="1" fill="#999999"/>
  </edge>
  <edge label="SEPT7 (pp) RBX1" source="-978" target="-996">
    <att type="string" name="canonicalName" value="SEPT7 (pp) RBX1"/>
    <att type="string" name="interaction" value="pp"/>
    <graphics width="1" fill="#999999"/>
  </edge>
  <edge label="SEPT7 (pp) PINX1" source="-978" target="-961">
    <att type="string" name="canonicalName" value="SEPT7 (pp) PINX1"/>
    <att type="string" name="interaction" value="pp"/>
    <graphics width="1" fill="#999999"/>
  </edge>
  <edge label="SUGT1 (pp) CUL1" source="-295" target="-935">
    <att type="string" name="canonicalName" value="SUGT1 (pp) CUL1"/>
    <att type="string" name="interaction" value="pp"/>
    <graphics width="1" fill="#999999"/>
  </edge>
  <edge label="TOP3A TOP3B (pp) NP_001015000.1 GIYD2" source="-612" target="-762">
    <att type="string" name="canonicalName" value="TOP3A TOP3B (pp) NP_001015000.1 GIYD2"/>
    <att type="string" name="interaction" value="pp"/>
    <graphics width="1" fill="#999999"/>
  </edge>
  <edge label="TOP3A TOP3B (pp) MUS81" source="-612" target="-765">
    <att type="string" name="canonicalName" value="MUS81 (pp) TOP3A TOP3B"/>
    <att type="string" name="interaction" value="pp"/>
    <graphics width="1" fill="#999999"/>
  </edge>
  <edge label="CDC73 (pp) XRN1" source="-665" target="-786">
    <att type="string" name="canonicalName" value="CDC73 (pp) XRN1"/>
    <att type="string" name="interaction" value="pp"/>
    <graphics width="1" fill="#999999"/>
  </edge>
  <edge label="CDC73 (pp) RAD52" source="-665" target="-749">
    <att type="string" name="canonicalName" value="CDC73 (pp) RAD52"/>
    <att type="string" name="interaction" value="pp"/>
    <graphics width="1" fill="#999999"/>
  </edge>
  <edge label="CDC73 (pp) MMS19" source="-665" target="-651">
    <att type="string" name="canonicalName" value="CDC73 (pp) MMS19"/>
    <att type="string" name="interaction" value="pp"/>
    <graphics width="1" fill="#999999"/>
  </edge>
  <edge label="APPBP1 (pp) CUL1" source="-416" target="-935">
    <att type="string" name="canonicalName" value="APPBP1 (pp) CUL1"/>
    <att type="string" name="interaction" value="pp"/>
    <graphics width="1" fill="#999999"/>
  </edge>
  <edge label="BUB1 BUB1B (pp) MAPRE1" source="-793" target="-985">
    <att type="string" name="canonicalName" value="BUB1 BUB1B (pp) MAPRE1"/>
    <att type="string" name="interaction" value="pp"/>
    <graphics width="1" fill="#999999"/>
  </edge>
  <edge label="HMGB2 (pp) SSRP1" source="-361" target="-882">
    <att type="string" name="canonicalName" value="HMGB2 (pp) SSRP1"/>
    <att type="string" name="interaction" value="pp"/>
    <graphics width="1" fill="#999999"/>
  </edge>
  <edge label="HMGB2 (pp) SUPT16H" source="-361" target="-863">
    <att type="string" name="canonicalName" value="HMGB2 (pp) SUPT16H"/>
    <att type="string" name="interaction" value="pp"/>
    <graphics width="1" fill="#999999"/>
  </edge>
  <edge label="PAPD5 (pp) ASF1A ASF1B" source="-568" target="-764">
    <att type="string" name="canonicalName" value="PAPD5 (pp) ASF1A ASF1B"/>
    <att type="string" name="interaction" value="pp"/>
    <graphics width="1" fill="#999999"/>
  </edge>
  <edge label="PAPD5 (pp) PAPD5" source="-568" target="-568">
    <att type="string" name="canonicalName" value="PAPD5 (pp) PAPD5"/>
    <att type="string" name="interaction" value="pp"/>
    <graphics width="1" fill="#999999"/>
  </edge>
  <edge label="XRCC3 (pp) UBE2B" source="-748" target="-388">
    <att type="string" name="canonicalName" value="XRCC3 (pp) UBE2B"/>
    <att type="string" name="interaction" value="pp"/>
    <graphics width="1" fill="#999999"/>
  </edge>
  <edge label="XRCC3 (pp) SOD1" source="-748" target="-754">
    <att type="string" name="canonicalName" value="XRCC3 (pp) SOD1"/>
    <att type="string" name="interaction" value="pp"/>
    <graphics width="1" fill="#999999"/>
  </edge>
  <edge label="XRCC3 (pp) FEN1" source="-748" target="-763">
    <att type="string" name="canonicalName" value="XRCC3 (pp) FEN1"/>
    <att type="string" name="interaction" value="pp"/>
    <graphics width="1" fill="#999999"/>
  </edge>
  <edge label="FEN1 (pp) MUS81" source="-763" target="-765">
    <att type="string" name="canonicalName" value="MUS81 (pp) FEN1"/>
    <att type="string" name="interaction" value="pp"/>
    <graphics width="1" fill="#999999"/>
  </edge>
  <edge label="FEN1 (pp) TOP3A TOP3B" source="-763" target="-612">
    <att type="string" name="canonicalName" value="FEN1 (pp) TOP3A TOP3B"/>
    <att type="string" name="interaction" value="pp"/>
    <graphics width="1" fill="#999999"/>
  </edge>
  <edge label="FEN1 (pp) ASF1A ASF1B" source="-763" target="-764">
    <att type="string" name="canonicalName" value="ASF1A ASF1B (pp) FEN1"/>
    <att type="string" name="interaction" value="pp"/>
    <graphics width="1" fill="#999999"/>
  </edge>
  <edge label="FEN1 (pp) PAPD5" source="-763" target="-568">
    <att type="string" name="canonicalName" value="FEN1 (pp) PAPD5"/>
    <att type="string" name="interaction" value="pp"/>
    <graphics width="1" fill="#999999"/>
  </edge>
  <edge label="FEN1 (pp) CHAF1B" source="-763" target="-752">
    <att type="string" name="canonicalName" value="FEN1 (pp) CHAF1B"/>
    <att type="string" name="interaction" value="pp"/>
    <graphics width="1" fill="#999999"/>
  </edge>
  <edge label="FEN1 (pp) ANAPC10" source="-763" target="-744">
    <att type="string" name="canonicalName" value="FEN1 (pp) ANAPC10"/>
    <att type="string" name="interaction" value="pp"/>
    <graphics width="1" fill="#999999"/>
  </edge>
  <edge label="FEN1 (pp) SOD1" source="-763" target="-754">
    <att type="string" name="canonicalName" value="FEN1 (pp) SOD1"/>
    <att type="string" name="interaction" value="pp"/>
    <graphics width="1" fill="#999999"/>
  </edge>
  <edge label="FEN1 (pp) DNAJA2" source="-763" target="-741">
    <att type="string" name="canonicalName" value="FEN1 (pp) DNAJA2"/>
    <att type="string" name="interaction" value="pp"/>
    <graphics width="1" fill="#999999"/>
  </edge>
  <edge label="RAD18 (pp) RRM2 RRM2B" source="-709" target="-155">
    <att type="string" name="canonicalName" value="RAD18 (pp) RRM2 RRM2B"/>
    <att type="string" name="interaction" value="pp"/>
    <graphics width="1" fill="#999999"/>
  </edge>
  <edge label="RAD18 (pp) SOD1" source="-709" target="-754">
    <att type="string" name="canonicalName" value="RAD18 (pp) SOD1"/>
    <att type="string" name="interaction" value="pp"/>
    <graphics width="1" fill="#999999"/>
  </edge>
  <edge label="CDC37 CDC37L1 (pp) CDC7" source="-453" target="-566">
    <att type="string" name="canonicalName" value="CDC37 CDC37L1 (pp) CDC7"/>
    <att type="string" name="interaction" value="pp"/>
    <graphics width="1" fill="#999999"/>
  </edge>
  <edge label="NDC80 (pp) NUF2" source="-365" target="-865">
    <att type="string" name="canonicalName" value="NDC80 (pp) NUF2"/>
    <att type="string" name="interaction" value="pp"/>
    <graphics width="1" fill="#999999"/>
  </edge>
  <edge label="ERCC1 (pp) APEX2" source="-578" target="-490">
    <att type="string" name="canonicalName" value="ERCC1 (pp) APEX2"/>
    <att type="string" name="interaction" value="pp"/>
    <graphics width="1" fill="#999999"/>
  </edge>
  <edge label="MNAT1 (pp) CDK7" source="-323" target="-389">
    <att type="string" name="canonicalName" value="MNAT1 (pp) CDK7"/>
    <att type="string" name="interaction" value="pp"/>
    <graphics width="1" fill="#999999"/>
  </edge>
  <edge label="RFC3 (pp) SMC6" source="-880" target="-872">
    <att type="string" name="canonicalName" value="RFC3 (pp) SMC6"/>
    <att type="string" name="interaction" value="pp"/>
    <graphics width="1" fill="#999999"/>
  </edge>
  <edge label="RFC3 (pp) CDC27" source="-880" target="-878">
    <att type="string" name="canonicalName" value="RFC3 (pp) CDC27"/>
    <att type="string" name="interaction" value="pp"/>
    <graphics width="1" fill="#999999"/>
  </edge>
  <edge label="RFC3 (pp) CDC45L" source="-880" target="-883">
    <att type="string" name="canonicalName" value="RFC3 (pp) CDC45L"/>
    <att type="string" name="interaction" value="pp"/>
    <graphics width="1" fill="#999999"/>
  </edge>
  <edge label="RFC3 (pp) POLA1" source="-880" target="-873">
    <att type="string" name="canonicalName" value="RFC3 (pp) POLA1"/>
    <att type="string" name="interaction" value="pp"/>
    <graphics width="1" fill="#999999"/>
  </edge>
  <edge label="RFC3 (pp) RFC4" source="-880" target="-881">
    <att type="string" name="canonicalName" value="RFC4 (pp) RFC3"/>
    <att type="string" name="interaction" value="pp"/>
    <graphics width="1" fill="#999999"/>
  </edge>
  <edge label="MRE11A (pp) RRM2 RRM2B" source="-751" target="-155">
    <att type="string" name="canonicalName" value="MRE11A (pp) RRM2 RRM2B"/>
    <att type="string" name="interaction" value="pp"/>
    <graphics width="1" fill="#999999"/>
  </edge>
  <edge label="MRE11A (pp) SOD1" source="-751" target="-754">
    <att type="string" name="canonicalName" value="MRE11A (pp) SOD1"/>
    <att type="string" name="interaction" value="pp"/>
    <graphics width="1" fill="#999999"/>
  </edge>
  <edge label="MRE11A (pp) FEN1" source="-751" target="-763">
    <att type="string" name="canonicalName" value="FEN1 (pp) MRE11A"/>
    <att type="string" name="interaction" value="pp"/>
    <graphics width="1" fill="#999999"/>
  </edge>
  <edge label="SUPT16H (pp) SSRP1" source="-863" target="-882">
    <att type="string" name="canonicalName" value="SSRP1 (pp) SUPT16H"/>
    <att type="string" name="interaction" value="pp"/>
    <graphics width="1" fill="#999999"/>
  </edge>
  <edge label="MAPRE1 (pp) BUB1" source="-985" target="-795">
    <att type="string" name="canonicalName" value="MAPRE1 (pp) BUB1"/>
    <att type="string" name="interaction" value="pp"/>
    <graphics width="1" fill="#999999"/>
  </edge>
  <edge label="MAPRE1 (pp) XRN1" source="-985" target="-786">
    <att type="string" name="canonicalName" value="MAPRE1 (pp) XRN1"/>
    <att type="string" name="interaction" value="pp"/>
    <graphics width="1" fill="#999999"/>
  </edge>
  <edge label="MAPRE1 (pp) RAD52" source="-985" target="-749">
    <att type="string" name="canonicalName" value="MAPRE1 (pp) RAD52"/>
    <att type="string" name="interaction" value="pp"/>
    <graphics width="1" fill="#999999"/>
  </edge>
  <edge label="MAPRE1 (pp) MRE11A" source="-985" target="-751">
    <att type="string" name="canonicalName" value="MAPRE1 (pp) MRE11A"/>
    <att type="string" name="interaction" value="pp"/>
    <graphics width="1" fill="#999999"/>
  </edge>
  <edge label="MAPRE1 (pp) ANAPC10" source="-985" target="-744">
    <att type="string" name="canonicalName" value="MAPRE1 (pp) ANAPC10"/>
    <att type="string" name="interaction" value="pp"/>
    <graphics width="1" fill="#999999"/>
  </edge>
  <edge label="MAPRE1 (pp) RRM2 RRM2B" source="-985" target="-155">
    <att type="string" name="canonicalName" value="MAPRE1 (pp) RRM2 RRM2B"/>
    <att type="string" name="interaction" value="pp"/>
    <graphics width="1" fill="#999999"/>
  </edge>
  <edge label="MAPRE1 (pp) SOD1" source="-985" target="-754">
    <att type="string" name="canonicalName" value="MAPRE1 (pp) SOD1"/>
    <att type="string" name="interaction" value="pp"/>
    <graphics width="1" fill="#999999"/>
  </edge>
  <edge label="CDC45L (pp) TUSC4" source="-883" target="-570">
    <att type="string" name="canonicalName" value="CDC45L (pp) TUSC4"/>
    <att type="string" name="interaction" value="pp"/>
    <graphics width="1" fill="#999999"/>
  </edge>
  <edge label="CDC45L (pp) XRCC3" source="-883" target="-748">
    <att type="string" name="canonicalName" value="CDC45L (pp) XRCC3"/>
    <att type="string" name="interaction" value="pp"/>
    <graphics width="1" fill="#999999"/>
  </edge>
  <edge label="CDC45L (pp) RBBP4 RBBP7" source="-883" target="-603">
    <att type="string" name="canonicalName" value="CDC45L (pp) RBBP4 RBBP7"/>
    <att type="string" name="interaction" value="pp"/>
    <graphics width="1" fill="#999999"/>
  </edge>
  <edge label="CDC45L (pp) XRN1" source="-883" target="-786">
    <att type="string" name="canonicalName" value="CDC45L (pp) XRN1"/>
    <att type="string" name="interaction" value="pp"/>
    <graphics width="1" fill="#999999"/>
  </edge>
  <edge label="CDC45L (pp) ASF1A ASF1B" source="-883" target="-764">
    <att type="string" name="canonicalName" value="CDC45L (pp) ASF1A ASF1B"/>
    <att type="string" name="interaction" value="pp"/>
    <graphics width="1" fill="#999999"/>
  </edge>
  <edge label="CDC45L (pp) POLD3" source="-883" target="-761">
    <att type="string" name="canonicalName" value="CDC45L (pp) POLD3"/>
    <att type="string" name="interaction" value="pp"/>
    <graphics width="1" fill="#999999"/>
  </edge>
  <edge label="CDC45L (pp) SOD1" source="-883" target="-754">
    <att type="string" name="canonicalName" value="CDC45L (pp) SOD1"/>
    <att type="string" name="interaction" value="pp"/>
    <graphics width="1" fill="#999999"/>
  </edge>
  <edge label="CDC45L (pp) TOP3A TOP3B" source="-883" target="-612">
    <att type="string" name="canonicalName" value="CDC45L (pp) TOP3A TOP3B"/>
    <att type="string" name="interaction" value="pp"/>
    <graphics width="1" fill="#999999"/>
  </edge>
  <edge label="CDC45L (pp) RAD52" source="-883" target="-749">
    <att type="string" name="canonicalName" value="CDC45L (pp) RAD52"/>
    <att type="string" name="interaction" value="pp"/>
    <graphics width="1" fill="#999999"/>
  </edge>
  <edge label="CDC45L (pp) PAPD5" source="-883" target="-568">
    <att type="string" name="canonicalName" value="CDC45L (pp) PAPD5"/>
    <att type="string" name="interaction" value="pp"/>
    <graphics width="1" fill="#999999"/>
  </edge>
  <edge label="CDC45L (pp) MCM3" source="-883" target="-450">
    <att type="string" name="canonicalName" value="CDC45L (pp) MCM3"/>
    <att type="string" name="interaction" value="pp"/>
    <graphics width="1" fill="#999999"/>
  </edge>
  <edge label="CDC45L (pp) MCM2" source="-883" target="-448">
    <att type="string" name="canonicalName" value="CDC45L (pp) MCM2"/>
    <att type="string" name="interaction" value="pp"/>
    <graphics width="1" fill="#999999"/>
  </edge>
  <edge label="RAD52 (pp) RRM2 RRM2B" source="-749" target="-155">
    <att type="string" name="canonicalName" value="RAD52 (pp) RRM2 RRM2B"/>
    <att type="string" name="interaction" value="pp"/>
    <graphics width="1" fill="#999999"/>
  </edge>
  <edge label="RAD52 (pp) SOD1" source="-749" target="-754">
    <att type="string" name="canonicalName" value="RAD52 (pp) SOD1"/>
    <att type="string" name="interaction" value="pp"/>
    <graphics width="1" fill="#999999"/>
  </edge>
  <edge label="RAD52 (pp) FEN1" source="-749" target="-763">
    <att type="string" name="canonicalName" value="FEN1 (pp) RAD52"/>
    <att type="string" name="interaction" value="pp"/>
    <graphics width="1" fill="#999999"/>
  </edge>
  <edge label="RAD52 (pp) XRN1" source="-749" target="-786">
    <att type="string" name="canonicalName" value="RAD52 (pp) XRN1"/>
    <att type="string" name="interaction" value="pp"/>
    <graphics width="1" fill="#999999"/>
  </edge>
  <edge label="RAD52 (pp) POLD3" source="-749" target="-761">
    <att type="string" name="canonicalName" value="POLD3 (pp) RAD52"/>
    <att type="string" name="interaction" value="pp"/>
    <graphics width="1" fill="#999999"/>
  </edge>
  <edge label="MCM2 (pp) MCM3" source="-448" target="-450">
    <att type="string" name="canonicalName" value="MCM2 (pp) MCM3"/>
    <att type="string" name="interaction" value="pp"/>
    <graphics width="1" fill="#999999"/>
  </edge>
  <edge label="UBE2B (pp) BUB1" source="-388" target="-795">
    <att type="string" name="canonicalName" value="UBE2B (pp) BUB1"/>
    <att type="string" name="interaction" value="pp"/>
    <graphics width="1" fill="#999999"/>
  </edge>
  <edge label="UBE2B (pp) FEN1" source="-388" target="-763">
    <att type="string" name="canonicalName" value="FEN1 (pp) UBE2B"/>
    <att type="string" name="interaction" value="pp"/>
    <graphics width="1" fill="#999999"/>
  </edge>
  <edge label="UBE2B (pp) RRM2 RRM2B" source="-388" target="-155">
    <att type="string" name="canonicalName" value="UBE2B (pp) RRM2 RRM2B"/>
    <att type="string" name="interaction" value="pp"/>
    <graphics width="1" fill="#999999"/>
  </edge>
  <edge label="UBE2B (pp) SOD1" source="-388" target="-754">
    <att type="string" name="canonicalName" value="UBE2B (pp) SOD1"/>
    <att type="string" name="interaction" value="pp"/>
    <graphics width="1" fill="#999999"/>
  </edge>
  <edge label="UBE2B (pp) ZRF1" source="-388" target="-52">
    <att type="string" name="canonicalName" value="UBE2B (pp) ZRF1"/>
    <att type="string" name="interaction" value="pp"/>
    <graphics width="1" fill="#999999"/>
  </edge>
  <edge label="CUL1 (pp) RBX1" source="-935" target="-996">
    <att type="string" name="canonicalName" value="CUL1 (pp) RBX1"/>
    <att type="string" name="interaction" value="pp"/>
    <graphics width="1" fill="#999999"/>
  </edge>
  <edge label="RAD21 Q9H4I0 (pp) MAPRE1" source="-609" target="-985">
    <att type="string" name="canonicalName" value="RAD21 Q9H4I0 (pp) MAPRE1"/>
    <att type="string" name="interaction" value="pp"/>
    <graphics width="1" fill="#999999"/>
  </edge>
  <edge label="RAD21 Q9H4I0 (pp) DDX12 ENSP00000339557" source="-609" target="-728">
    <att type="string" name="canonicalName" value="RAD21 Q9H4I0 (pp) DDX12 ENSP00000339557"/>
    <att type="string" name="interaction" value="pp"/>
    <graphics width="1" fill="#999999"/>
  </edge>
  <edge label="RAD21 Q9H4I0 (pp) BUB1" source="-609" target="-795">
    <att type="string" name="canonicalName" value="RAD21 Q9H4I0 (pp) BUB1"/>
    <att type="string" name="interaction" value="pp"/>
    <graphics width="1" fill="#999999"/>
  </edge>
  <edge label="CCNB2 (pp) CCNB2" source="-628" target="-628">
    <att type="string" name="canonicalName" value="CCNB2 (pp) CCNB2"/>
    <att type="string" name="interaction" value="pp"/>
    <graphics width="1" fill="#999999"/>
  </edge>
  <edge label="CCNB2 (pp) CDC23" source="-628" target="-461">
    <att type="string" name="canonicalName" value="CCNB2 (pp) CDC23"/>
    <att type="string" name="interaction" value="pp"/>
    <graphics width="1" fill="#999999"/>
  </edge>
</graph>
