# Supplementary material for: Human synthetic lethal inference as potential anti-cancer target gene detection
Source: BMC Syst Biol. 2009 Dec 16;3:116. doi: 10.1186/1752-0509-3-116 (PMC2804737; doi:10.1186/1752-0509-3-116)
Supplement: Additional file 7 — An extract of SL-inferred human orthologs organized by GO numbers and related with DNA damage and cell-cycle (Figure 8). File in .cys format. This file must be opened with cytoscape software. [file 1752-0509-3-116-S7.ZIP › CytoscapeSession-2009_02_13-16_09/session_vizmap.props]

#This file specifies visual mappings for Cytoscape and has been automatically generated.
# WARNING: any changes you make to this file while Cytoscape is running may be overwritten.
# Any changes may make these visual mappings unreadable.
# Please make sure you know what you are doing before modifying this file by hand.
#
#Fri Feb 13 16:09:00 CET 2009
edgeAppearanceCalculator.Sample1.defaultEdgeColor=0,0,0
edgeAppearanceCalculator.Sample1.defaultEdgeFont=Default,plain,10
edgeAppearanceCalculator.Sample1.defaultEdgeFontSize=10.0
edgeAppearanceCalculator.Sample1.defaultEdgeLabel=
edgeAppearanceCalculator.Sample1.defaultEdgeLabelColor=0,0,0
edgeAppearanceCalculator.Sample1.defaultEdgeLabelOpacity=255
edgeAppearanceCalculator.Sample1.defaultEdgeLabelPosition=C,C,c,0,0
edgeAppearanceCalculator.Sample1.defaultEdgeLineStyle=SOLID
edgeAppearanceCalculator.Sample1.defaultEdgeLineWidth=1.0
edgeAppearanceCalculator.Sample1.defaultEdgeOpacity=255
edgeAppearanceCalculator.Sample1.defaultEdgeSourceArrowColor=0,0,0
edgeAppearanceCalculator.Sample1.defaultEdgeSourceArrowOpacity=255
edgeAppearanceCalculator.Sample1.defaultEdgeSourceArrowShape=NONE
edgeAppearanceCalculator.Sample1.defaultEdgeTargetArrowColor=0,0,0
edgeAppearanceCalculator.Sample1.defaultEdgeTargetArrowOpacity=255
edgeAppearanceCalculator.Sample1.defaultEdgeTargetArrowShape=NONE
edgeAppearanceCalculator.Sample1.defaultEdgeToolTip=
edgeAppearanceCalculator.Sample1.defaultNodeBorderColor=0,0,0
edgeAppearanceCalculator.Sample1.defaultNodeBorderOpacity=255
edgeAppearanceCalculator.Sample1.defaultNodeFillColor=255,255,255
edgeAppearanceCalculator.Sample1.defaultNodeFont=Default,plain,12
edgeAppearanceCalculator.Sample1.defaultNodeFontSize=12.0
edgeAppearanceCalculator.Sample1.defaultNodeHight=30.0
edgeAppearanceCalculator.Sample1.defaultNodeLabel=
edgeAppearanceCalculator.Sample1.defaultNodeLabelColor=0,0,0
edgeAppearanceCalculator.Sample1.defaultNodeLabelOpacity=255
edgeAppearanceCalculator.Sample1.defaultNodeLabelPosition=C,C,c,0,0
edgeAppearanceCalculator.Sample1.defaultNodeLineStyle=SOLID
edgeAppearanceCalculator.Sample1.defaultNodeLineWidth=1.0
edgeAppearanceCalculator.Sample1.defaultNodeOpacity=255
edgeAppearanceCalculator.Sample1.defaultNodeShape=rect
edgeAppearanceCalculator.Sample1.defaultNodeSize=35.0
edgeAppearanceCalculator.Sample1.defaultNodeToolTip=
edgeAppearanceCalculator.Sample1.defaultNodeWidth=70.0
edgeAppearanceCalculator.Sample1.edgeColorCalculator=BasicDiscrete
edgeAppearanceCalculator.Sample1.edgeLabelCalculator=EdgeLabel
edgeAppearanceCalculator.Sample1.edgeLineStyleCalculator=Sample1-Edge Line Style-Discrete Mapper
edgeAppearanceCalculator.Sample1.nodeSizeLocked=true
edgeAppearanceCalculator.Sample2.defaultEdgeColor=0,0,0
edgeAppearanceCalculator.Sample2.defaultEdgeFont=Default,plain,10
edgeAppearanceCalculator.Sample2.defaultEdgeFontSize=10.0
edgeAppearanceCalculator.Sample2.defaultEdgeLabel=
edgeAppearanceCalculator.Sample2.defaultEdgeLabelColor=0,0,0
edgeAppearanceCalculator.Sample2.defaultEdgeLabelOpacity=255
edgeAppearanceCalculator.Sample2.defaultEdgeLabelPosition=C,C,c,0,0
edgeAppearanceCalculator.Sample2.defaultEdgeLineStyle=SOLID
edgeAppearanceCalculator.Sample2.defaultEdgeLineWidth=1.0
edgeAppearanceCalculator.Sample2.defaultEdgeOpacity=255
edgeAppearanceCalculator.Sample2.defaultEdgeSourceArrowColor=0,0,0
edgeAppearanceCalculator.Sample2.defaultEdgeSourceArrowOpacity=255
edgeAppearanceCalculator.Sample2.defaultEdgeSourceArrowShape=NONE
edgeAppearanceCalculator.Sample2.defaultEdgeTargetArrowColor=0,0,0
edgeAppearanceCalculator.Sample2.defaultEdgeTargetArrowOpacity=255
edgeAppearanceCalculator.Sample2.defaultEdgeTargetArrowShape=NONE
edgeAppearanceCalculator.Sample2.defaultEdgeToolTip=
edgeAppearanceCalculator.Sample2.defaultNodeBorderColor=0,0,0
edgeAppearanceCalculator.Sample2.defaultNodeBorderOpacity=255
edgeAppearanceCalculator.Sample2.defaultNodeFillColor=255,255,255
edgeAppearanceCalculator.Sample2.defaultNodeFont=Default,plain,12
edgeAppearanceCalculator.Sample2.defaultNodeFontSize=12.0
edgeAppearanceCalculator.Sample2.defaultNodeHight=30.0
edgeAppearanceCalculator.Sample2.defaultNodeLabel=
edgeAppearanceCalculator.Sample2.defaultNodeLabelColor=0,0,0
edgeAppearanceCalculator.Sample2.defaultNodeLabelOpacity=255
edgeAppearanceCalculator.Sample2.defaultNodeLabelPosition=C,C,c,0,0
edgeAppearanceCalculator.Sample2.defaultNodeLineStyle=SOLID
edgeAppearanceCalculator.Sample2.defaultNodeLineWidth=1.0
edgeAppearanceCalculator.Sample2.defaultNodeOpacity=255
edgeAppearanceCalculator.Sample2.defaultNodeShape=rect
edgeAppearanceCalculator.Sample2.defaultNodeSize=35.0
edgeAppearanceCalculator.Sample2.defaultNodeToolTip=
edgeAppearanceCalculator.Sample2.defaultNodeWidth=70.0
edgeAppearanceCalculator.Sample2.nodeSizeLocked=true
edgeAppearanceCalculator.default.defaultEdgeColor=153,153,153
edgeAppearanceCalculator.default.defaultEdgeFont=Default,plain,10
edgeAppearanceCalculator.default.defaultEdgeFontSize=10.0
edgeAppearanceCalculator.default.defaultEdgeLabel=
edgeAppearanceCalculator.default.defaultEdgeLabelColor=0,0,0
edgeAppearanceCalculator.default.defaultEdgeLabelOpacity=255
edgeAppearanceCalculator.default.defaultEdgeLabelPosition=C,C,c,0,0
edgeAppearanceCalculator.default.defaultEdgeLineStyle=SOLID
edgeAppearanceCalculator.default.defaultEdgeLineWidth=1.0
edgeAppearanceCalculator.default.defaultEdgeOpacity=255
edgeAppearanceCalculator.default.defaultEdgeSourceArrowColor=0,0,0
edgeAppearanceCalculator.default.defaultEdgeSourceArrowOpacity=255
edgeAppearanceCalculator.default.defaultEdgeSourceArrowShape=NONE
edgeAppearanceCalculator.default.defaultEdgeTargetArrowColor=0,0,0
edgeAppearanceCalculator.default.defaultEdgeTargetArrowOpacity=255
edgeAppearanceCalculator.default.defaultEdgeTargetArrowShape=NONE
edgeAppearanceCalculator.default.defaultEdgeToolTip=
edgeAppearanceCalculator.default.defaultNodeBorderColor=0,0,0
edgeAppearanceCalculator.default.defaultNodeBorderOpacity=255
edgeAppearanceCalculator.default.defaultNodeFillColor=255,255,255
edgeAppearanceCalculator.default.defaultNodeFont=Default,plain,12
edgeAppearanceCalculator.default.defaultNodeFontSize=12.0
edgeAppearanceCalculator.default.defaultNodeHight=30.0
edgeAppearanceCalculator.default.defaultNodeLabel=
edgeAppearanceCalculator.default.defaultNodeLabelColor=0,0,0
edgeAppearanceCalculator.default.defaultNodeLabelOpacity=255
edgeAppearanceCalculator.default.defaultNodeLabelPosition=C,C,c,0,0
edgeAppearanceCalculator.default.defaultNodeLineStyle=SOLID
edgeAppearanceCalculator.default.defaultNodeLineWidth=1.0
edgeAppearanceCalculator.default.defaultNodeOpacity=255
edgeAppearanceCalculator.default.defaultNodeShape=rect
edgeAppearanceCalculator.default.defaultNodeSize=35.0
edgeAppearanceCalculator.default.defaultNodeToolTip=
edgeAppearanceCalculator.default.defaultNodeWidth=70.0
edgeAppearanceCalculator.default.nodeSizeLocked=true
edgeColorCalculator.BasicDiscrete.mapping.controller=interaction
edgeColorCalculator.BasicDiscrete.mapping.controllerType=4
edgeColorCalculator.BasicDiscrete.mapping.map.pd=255,0,51
edgeColorCalculator.BasicDiscrete.mapping.map.pp=0,204,0
edgeColorCalculator.BasicDiscrete.mapping.type=DiscreteMapping
edgeColorCalculator.BasicDiscrete.visualPropertyType=EDGE_COLOR
edgeFontFaceCalculator.BasicContinuous.mapping.boundaryvalues=2
edgeFontFaceCalculator.BasicContinuous.mapping.bv0.domainvalue=0.001
edgeFontFaceCalculator.BasicContinuous.mapping.bv0.equal=Default,bold,12
edgeFontFaceCalculator.BasicContinuous.mapping.bv0.greater=Default,plain,11
edgeFontFaceCalculator.BasicContinuous.mapping.bv0.lesser=Default,bold,12
edgeFontFaceCalculator.BasicContinuous.mapping.bv1.domainvalue=0.01
edgeFontFaceCalculator.BasicContinuous.mapping.bv1.equal=Default,plain,11
edgeFontFaceCalculator.BasicContinuous.mapping.bv1.greater=Default,italic,10
edgeFontFaceCalculator.BasicContinuous.mapping.bv1.lesser=Default,plain,11
edgeFontFaceCalculator.BasicContinuous.mapping.controller=pvalues
edgeFontFaceCalculator.BasicContinuous.mapping.interpolator=FlatInterpolator
edgeFontFaceCalculator.BasicContinuous.mapping.type=ContinuousMapping
edgeFontFaceCalculator.BasicContinuous.visualPropertyType=EDGE_FONT_FACE
edgeFontFaceCalculator.BasicDiscrete.mapping.controller=interaction
edgeFontFaceCalculator.BasicDiscrete.mapping.controllerType=4
edgeFontFaceCalculator.BasicDiscrete.mapping.map.pd=Serif,italic,11
edgeFontFaceCalculator.BasicDiscrete.mapping.map.pp=Serif,bold,12
edgeFontFaceCalculator.BasicDiscrete.mapping.type=DiscreteMapping
edgeFontFaceCalculator.BasicDiscrete.visualPropertyType=EDGE_FONT_FACE
edgeFontSizeCalculator.BasicContinuous.mapping.boundaryvalues=2
edgeFontSizeCalculator.BasicContinuous.mapping.bv0.domainvalue=0.001
edgeFontSizeCalculator.BasicContinuous.mapping.bv0.equal=12.0
edgeFontSizeCalculator.BasicContinuous.mapping.bv0.greater=11.0
edgeFontSizeCalculator.BasicContinuous.mapping.bv0.lesser=12.0
edgeFontSizeCalculator.BasicContinuous.mapping.bv1.domainvalue=0.01
edgeFontSizeCalculator.BasicContinuous.mapping.bv1.equal=11.0
edgeFontSizeCalculator.BasicContinuous.mapping.bv1.greater=10.0
edgeFontSizeCalculator.BasicContinuous.mapping.bv1.lesser=11.0
edgeFontSizeCalculator.BasicContinuous.mapping.controller=pvalues
edgeFontSizeCalculator.BasicContinuous.mapping.interpolator=FlatInterpolator
edgeFontSizeCalculator.BasicContinuous.mapping.type=ContinuousMapping
edgeFontSizeCalculator.BasicContinuous.visualPropertyType=EDGE_FONT_SIZE
edgeFontSizeCalculator.BasicDiscrete.mapping.controller=interaction
edgeFontSizeCalculator.BasicDiscrete.mapping.controllerType=4
edgeFontSizeCalculator.BasicDiscrete.mapping.map.pd=11.0
edgeFontSizeCalculator.BasicDiscrete.mapping.map.pp=12.0
edgeFontSizeCalculator.BasicDiscrete.mapping.type=DiscreteMapping
edgeFontSizeCalculator.BasicDiscrete.visualPropertyType=EDGE_FONT_SIZE
edgeLabelCalculator.BasicContinuous.mapping.boundaryvalues=2
edgeLabelCalculator.BasicContinuous.mapping.bv0.domainvalue=0.001
edgeLabelCalculator.BasicContinuous.mapping.bv0.equal=good
edgeLabelCalculator.BasicContinuous.mapping.bv0.greater=ok
edgeLabelCalculator.BasicContinuous.mapping.bv0.lesser=good
edgeLabelCalculator.BasicContinuous.mapping.bv1.domainvalue=0.01
edgeLabelCalculator.BasicContinuous.mapping.bv1.equal=ok
edgeLabelCalculator.BasicContinuous.mapping.bv1.greater=poor
edgeLabelCalculator.BasicContinuous.mapping.bv1.lesser=ok
edgeLabelCalculator.BasicContinuous.mapping.controller=pvalues
edgeLabelCalculator.BasicContinuous.mapping.interpolator=FlatInterpolator
edgeLabelCalculator.BasicContinuous.mapping.type=ContinuousMapping
edgeLabelCalculator.BasicContinuous.visualPropertyType=EDGE_LABEL
edgeLabelCalculator.BasicDiscrete.mapping.controller=interaction
edgeLabelCalculator.BasicDiscrete.mapping.controllerType=4
edgeLabelCalculator.BasicDiscrete.mapping.map.pd=pd
edgeLabelCalculator.BasicDiscrete.mapping.map.pp=pp
edgeLabelCalculator.BasicDiscrete.mapping.type=DiscreteMapping
edgeLabelCalculator.BasicDiscrete.visualPropertyType=EDGE_LABEL
edgeLabelCalculator.EdgeLabel.mapping.controller=interaction
edgeLabelCalculator.EdgeLabel.mapping.type=PassThroughMapping
edgeLabelCalculator.EdgeLabel.visualPropertyType=EDGE_LABEL
edgeLabelCalculator.testPassThrough.mapping.controller=label
edgeLabelCalculator.testPassThrough.mapping.type=PassThroughMapping
edgeLabelCalculator.testPassThrough.visualPropertyType=EDGE_LABEL
edgeLineStyleCalculator.Sample1-Edge\ Line\ Style-Discrete\ Mapper.mapping.controller=interaction
edgeLineStyleCalculator.Sample1-Edge\ Line\ Style-Discrete\ Mapper.mapping.controllerType=4
edgeLineStyleCalculator.Sample1-Edge\ Line\ Style-Discrete\ Mapper.mapping.map.pd=LONG_DASH
edgeLineStyleCalculator.Sample1-Edge\ Line\ Style-Discrete\ Mapper.mapping.map.pp=SOLID
edgeLineStyleCalculator.Sample1-Edge\ Line\ Style-Discrete\ Mapper.mapping.type=DiscreteMapping
edgeLineStyleCalculator.Sample1-Edge\ Line\ Style-Discrete\ Mapper.visualPropertyType=EDGE_LINE_STYLE
edgeSourceArrowCalculator.BasicContinuous.mapping.boundaryvalues=2
edgeSourceArrowCalculator.BasicContinuous.mapping.bv0.domainvalue=0.001
edgeSourceArrowCalculator.BasicContinuous.mapping.bv0.equal=NONE
edgeSourceArrowCalculator.BasicContinuous.mapping.bv0.greater=NONE
edgeSourceArrowCalculator.BasicContinuous.mapping.bv0.lesser=NONE
edgeSourceArrowCalculator.BasicContinuous.mapping.bv1.domainvalue=0.01
edgeSourceArrowCalculator.BasicContinuous.mapping.bv1.equal=NONE
edgeSourceArrowCalculator.BasicContinuous.mapping.bv1.greater=NONE
edgeSourceArrowCalculator.BasicContinuous.mapping.bv1.lesser=NONE
edgeSourceArrowCalculator.BasicContinuous.mapping.controller=pvalues
edgeSourceArrowCalculator.BasicContinuous.mapping.interpolator=FlatInterpolator
edgeSourceArrowCalculator.BasicContinuous.mapping.type=ContinuousMapping
edgeSourceArrowCalculator.BasicContinuous.visualPropertyType=EDGE_SRCARROW
edgeSourceArrowCalculator.BasicDiscrete.mapping.controller=interaction
edgeSourceArrowCalculator.BasicDiscrete.mapping.controllerType=4
edgeSourceArrowCalculator.BasicDiscrete.mapping.map.pd=NONE
edgeSourceArrowCalculator.BasicDiscrete.mapping.map.pp=NONE
edgeSourceArrowCalculator.BasicDiscrete.mapping.type=DiscreteMapping
edgeSourceArrowCalculator.BasicDiscrete.visualPropertyType=EDGE_SRCARROW
edgeTargetArrowCalculator.BasicContinuous.mapping.boundaryvalues=2
edgeTargetArrowCalculator.BasicContinuous.mapping.bv0.domainvalue=0.001
edgeTargetArrowCalculator.BasicContinuous.mapping.bv0.equal=NONE
edgeTargetArrowCalculator.BasicContinuous.mapping.bv0.greater=NONE
edgeTargetArrowCalculator.BasicContinuous.mapping.bv0.lesser=NONE
edgeTargetArrowCalculator.BasicContinuous.mapping.bv1.domainvalue=0.01
edgeTargetArrowCalculator.BasicContinuous.mapping.bv1.equal=NONE
edgeTargetArrowCalculator.BasicContinuous.mapping.bv1.greater=NONE
edgeTargetArrowCalculator.BasicContinuous.mapping.bv1.lesser=NONE
edgeTargetArrowCalculator.BasicContinuous.mapping.controller=pvalues
edgeTargetArrowCalculator.BasicContinuous.mapping.interpolator=FlatInterpolator
edgeTargetArrowCalculator.BasicContinuous.mapping.type=ContinuousMapping
edgeTargetArrowCalculator.BasicContinuous.visualPropertyType=EDGE_TGTARROW
edgeTargetArrowCalculator.BasicDiscrete.mapping.controller=interaction
edgeTargetArrowCalculator.BasicDiscrete.mapping.controllerType=4
edgeTargetArrowCalculator.BasicDiscrete.mapping.map.pd=NONE
edgeTargetArrowCalculator.BasicDiscrete.mapping.map.pp=NONE
edgeTargetArrowCalculator.BasicDiscrete.mapping.type=DiscreteMapping
edgeTargetArrowCalculator.BasicDiscrete.visualPropertyType=EDGE_TGTARROW
edgeTooltipCalculator.BasicContinuous.mapping.boundaryvalues=2
edgeTooltipCalculator.BasicContinuous.mapping.bv0.domainvalue=0.001
edgeTooltipCalculator.BasicContinuous.mapping.bv0.equal=smallest
edgeTooltipCalculator.BasicContinuous.mapping.bv0.greater=small
edgeTooltipCalculator.BasicContinuous.mapping.bv0.lesser=smallest
edgeTooltipCalculator.BasicContinuous.mapping.bv1.domainvalue=0.01
edgeTooltipCalculator.BasicContinuous.mapping.bv1.equal=small
edgeTooltipCalculator.BasicContinuous.mapping.bv1.greater=large
edgeTooltipCalculator.BasicContinuous.mapping.bv1.lesser=small
edgeTooltipCalculator.BasicContinuous.mapping.controller=pvalues
edgeTooltipCalculator.BasicContinuous.mapping.interpolator=FlatInterpolator
edgeTooltipCalculator.BasicContinuous.mapping.type=ContinuousMapping
edgeTooltipCalculator.BasicContinuous.visualPropertyType=EDGE_TOOLTIP
edgeTooltipCalculator.BasicDiscrete.mapping.controller=interaction
edgeTooltipCalculator.BasicDiscrete.mapping.controllerType=4
edgeTooltipCalculator.BasicDiscrete.mapping.map.pd=pd Tip
edgeTooltipCalculator.BasicDiscrete.mapping.map.pp=pp Tip
edgeTooltipCalculator.BasicDiscrete.mapping.type=DiscreteMapping
edgeTooltipCalculator.BasicDiscrete.visualPropertyType=EDGE_TOOLTIP
globalAppearanceCalculator.Sample1.defaultBackgroundColor=255,255,255
globalAppearanceCalculator.Sample1.defaultEdgeReverseSelectionColor=0,255,0
globalAppearanceCalculator.Sample1.defaultEdgeSelectionColor=255,0,0
globalAppearanceCalculator.Sample1.defaultNodeReverseSelectionColor=0,255,0
globalAppearanceCalculator.Sample1.defaultNodeSelectionColor=255,255,0
globalAppearanceCalculator.Sample1.defaultSloppySelectionColor=128,128,128
globalAppearanceCalculator.Sample2.defaultBackgroundColor=255,255,255
globalAppearanceCalculator.Sample2.defaultEdgeReverseSelectionColor=0,255,0
globalAppearanceCalculator.Sample2.defaultEdgeSelectionColor=255,0,0
globalAppearanceCalculator.Sample2.defaultNodeReverseSelectionColor=0,255,0
globalAppearanceCalculator.Sample2.defaultNodeSelectionColor=255,255,0
globalAppearanceCalculator.Sample2.defaultSloppySelectionColor=128,128,128
globalAppearanceCalculator.default.defaultBackgroundColor=255,255,255
globalAppearanceCalculator.default.defaultEdgeReverseSelectionColor=0,255,0
globalAppearanceCalculator.default.defaultEdgeSelectionColor=255,0,0
globalAppearanceCalculator.default.defaultNodeReverseSelectionColor=0,255,0
globalAppearanceCalculator.default.defaultNodeSelectionColor=255,255,0
globalAppearanceCalculator.default.defaultSloppySelectionColor=128,128,128
nodeAppearanceCalculator.Sample1.defaultEdgeColor=0,0,0
nodeAppearanceCalculator.Sample1.defaultEdgeFont=SanSerif,plain,10
nodeAppearanceCalculator.Sample1.defaultEdgeFontSize=10.0
nodeAppearanceCalculator.Sample1.defaultEdgeLabel=
nodeAppearanceCalculator.Sample1.defaultEdgeLabelColor=0,0,0
nodeAppearanceCalculator.Sample1.defaultEdgeLabelOpacity=255
nodeAppearanceCalculator.Sample1.defaultEdgeLabelPosition=C,C,c,0,0
nodeAppearanceCalculator.Sample1.defaultEdgeLineStyle=SOLID
nodeAppearanceCalculator.Sample1.defaultEdgeLineWidth=1.0
nodeAppearanceCalculator.Sample1.defaultEdgeOpacity=255
nodeAppearanceCalculator.Sample1.defaultEdgeSourceArrowColor=0,0,0
nodeAppearanceCalculator.Sample1.defaultEdgeSourceArrowOpacity=255
nodeAppearanceCalculator.Sample1.defaultEdgeSourceArrowShape=NONE
nodeAppearanceCalculator.Sample1.defaultEdgeTargetArrowColor=0,0,0
nodeAppearanceCalculator.Sample1.defaultEdgeTargetArrowOpacity=255
nodeAppearanceCalculator.Sample1.defaultEdgeTargetArrowShape=NONE
nodeAppearanceCalculator.Sample1.defaultEdgeToolTip=
nodeAppearanceCalculator.Sample1.defaultNodeBorderColor=0,0,0
nodeAppearanceCalculator.Sample1.defaultNodeBorderOpacity=255
nodeAppearanceCalculator.Sample1.defaultNodeFillColor=204,204,255
nodeAppearanceCalculator.Sample1.defaultNodeFont=Default,plain,12
nodeAppearanceCalculator.Sample1.defaultNodeFontSize=12.0
nodeAppearanceCalculator.Sample1.defaultNodeHight=30.0
nodeAppearanceCalculator.Sample1.defaultNodeLabel=
nodeAppearanceCalculator.Sample1.defaultNodeLabelColor=0,0,0
nodeAppearanceCalculator.Sample1.defaultNodeLabelOpacity=255
nodeAppearanceCalculator.Sample1.defaultNodeLabelPosition=C,C,c,0,0
nodeAppearanceCalculator.Sample1.defaultNodeLineStyle=SOLID
nodeAppearanceCalculator.Sample1.defaultNodeLineWidth=1.0
nodeAppearanceCalculator.Sample1.defaultNodeOpacity=255
nodeAppearanceCalculator.Sample1.defaultNodeShape=ellipse
nodeAppearanceCalculator.Sample1.defaultNodeSize=35.0
nodeAppearanceCalculator.Sample1.defaultNodeToolTip=
nodeAppearanceCalculator.Sample1.defaultNodeWidth=70.0
nodeAppearanceCalculator.Sample1.nodeLabelCalculator=NodeLabel
nodeAppearanceCalculator.Sample1.nodeSizeLocked=true
nodeAppearanceCalculator.Sample2.defaultEdgeColor=0,0,0
nodeAppearanceCalculator.Sample2.defaultEdgeFont=SanSerif,plain,10
nodeAppearanceCalculator.Sample2.defaultEdgeFontSize=10.0
nodeAppearanceCalculator.Sample2.defaultEdgeLabel=
nodeAppearanceCalculator.Sample2.defaultEdgeLabelColor=0,0,0
nodeAppearanceCalculator.Sample2.defaultEdgeLabelOpacity=255
nodeAppearanceCalculator.Sample2.defaultEdgeLabelPosition=C,C,c,0,0
nodeAppearanceCalculator.Sample2.defaultEdgeLineStyle=SOLID
nodeAppearanceCalculator.Sample2.defaultEdgeLineWidth=1.0
nodeAppearanceCalculator.Sample2.defaultEdgeOpacity=255
nodeAppearanceCalculator.Sample2.defaultEdgeSourceArrowColor=0,0,0
nodeAppearanceCalculator.Sample2.defaultEdgeSourceArrowOpacity=255
nodeAppearanceCalculator.Sample2.defaultEdgeSourceArrowShape=NONE
nodeAppearanceCalculator.Sample2.defaultEdgeTargetArrowColor=0,0,0
nodeAppearanceCalculator.Sample2.defaultEdgeTargetArrowOpacity=255
nodeAppearanceCalculator.Sample2.defaultEdgeTargetArrowShape=NONE
nodeAppearanceCalculator.Sample2.defaultEdgeToolTip=
nodeAppearanceCalculator.Sample2.defaultNodeBorderColor=0,0,0
nodeAppearanceCalculator.Sample2.defaultNodeBorderOpacity=255
nodeAppearanceCalculator.Sample2.defaultNodeFillColor=255,255,255
nodeAppearanceCalculator.Sample2.defaultNodeFont=Default,plain,12
nodeAppearanceCalculator.Sample2.defaultNodeFontSize=12.0
nodeAppearanceCalculator.Sample2.defaultNodeHight=30.0
nodeAppearanceCalculator.Sample2.defaultNodeLabel=
nodeAppearanceCalculator.Sample2.defaultNodeLabelColor=0,0,0
nodeAppearanceCalculator.Sample2.defaultNodeLabelOpacity=255
nodeAppearanceCalculator.Sample2.defaultNodeLabelPosition=C,C,c,0,0
nodeAppearanceCalculator.Sample2.defaultNodeLineStyle=SOLID
nodeAppearanceCalculator.Sample2.defaultNodeLineWidth=1.0
nodeAppearanceCalculator.Sample2.defaultNodeOpacity=255
nodeAppearanceCalculator.Sample2.defaultNodeShape=ellipse
nodeAppearanceCalculator.Sample2.defaultNodeSize=35.0
nodeAppearanceCalculator.Sample2.defaultNodeToolTip=
nodeAppearanceCalculator.Sample2.defaultNodeWidth=70.0
nodeAppearanceCalculator.Sample2.nodeLabelCalculator=NodeLabel
nodeAppearanceCalculator.Sample2.nodeSizeLocked=true
nodeAppearanceCalculator.default.defaultEdgeColor=0,0,0
nodeAppearanceCalculator.default.defaultEdgeFont=SanSerif,plain,10
nodeAppearanceCalculator.default.defaultEdgeFontSize=10.0
nodeAppearanceCalculator.default.defaultEdgeLabel=
nodeAppearanceCalculator.default.defaultEdgeLabelColor=0,0,0
nodeAppearanceCalculator.default.defaultEdgeLabelOpacity=255
nodeAppearanceCalculator.default.defaultEdgeLabelPosition=C,C,c,0,0
nodeAppearanceCalculator.default.defaultEdgeLineStyle=SOLID
nodeAppearanceCalculator.default.defaultEdgeLineWidth=1.0
nodeAppearanceCalculator.default.defaultEdgeOpacity=255
nodeAppearanceCalculator.default.defaultEdgeSourceArrowColor=0,0,0
nodeAppearanceCalculator.default.defaultEdgeSourceArrowOpacity=255
nodeAppearanceCalculator.default.defaultEdgeSourceArrowShape=NONE
nodeAppearanceCalculator.default.defaultEdgeTargetArrowColor=0,0,0
nodeAppearanceCalculator.default.defaultEdgeTargetArrowOpacity=255
nodeAppearanceCalculator.default.defaultEdgeTargetArrowShape=NONE
nodeAppearanceCalculator.default.defaultEdgeToolTip=
nodeAppearanceCalculator.default.defaultNodeBorderColor=0,0,0
nodeAppearanceCalculator.default.defaultNodeBorderOpacity=255
nodeAppearanceCalculator.default.defaultNodeFillColor=0,153,153
nodeAppearanceCalculator.default.defaultNodeFont=Default,plain,12
nodeAppearanceCalculator.default.defaultNodeFontSize=1.0
nodeAppearanceCalculator.default.defaultNodeHight=30.0
nodeAppearanceCalculator.default.defaultNodeLabel=
nodeAppearanceCalculator.default.defaultNodeLabelColor=0,0,0
nodeAppearanceCalculator.default.defaultNodeLabelOpacity=255
nodeAppearanceCalculator.default.defaultNodeLabelPosition=C,C,c,0,0
nodeAppearanceCalculator.default.defaultNodeLineStyle=SOLID
nodeAppearanceCalculator.default.defaultNodeLineWidth=1.0
nodeAppearanceCalculator.default.defaultNodeOpacity=255
nodeAppearanceCalculator.default.defaultNodeShape=ellipse
nodeAppearanceCalculator.default.defaultNodeSize=45.0
nodeAppearanceCalculator.default.defaultNodeToolTip=
nodeAppearanceCalculator.default.defaultNodeWidth=70.0
nodeAppearanceCalculator.default.nodeFillColorCalculator=default-Node Color-Discrete Mapper
nodeAppearanceCalculator.default.nodeLabelCalculator=NodeLabel
nodeAppearanceCalculator.default.nodeSizeLocked=true
nodeBorderColorCalculator.RedGreen.mapping.boundaryvalues=3
nodeBorderColorCalculator.RedGreen.mapping.bv0.domainvalue=-2.5
nodeBorderColorCalculator.RedGreen.mapping.bv0.equal=255,0,0
nodeBorderColorCalculator.RedGreen.mapping.bv0.greater=255,0,0
nodeBorderColorCalculator.RedGreen.mapping.bv0.lesser=0,0,255
nodeBorderColorCalculator.RedGreen.mapping.bv1.domainvalue=0.0
nodeBorderColorCalculator.RedGreen.mapping.bv1.equal=255,255,255
nodeBorderColorCalculator.RedGreen.mapping.bv1.greater=255,255,255
nodeBorderColorCalculator.RedGreen.mapping.bv1.lesser=255,255,255
nodeBorderColorCalculator.RedGreen.mapping.bv2.domainvalue=2.1
nodeBorderColorCalculator.RedGreen.mapping.bv2.equal=0,255,102
nodeBorderColorCalculator.RedGreen.mapping.bv2.greater=0,0,0
nodeBorderColorCalculator.RedGreen.mapping.bv2.lesser=0,255,102
nodeBorderColorCalculator.RedGreen.mapping.controller=gal1RGexp
nodeBorderColorCalculator.RedGreen.mapping.interpolator=LinearNumberToColorInterpolator
nodeBorderColorCalculator.RedGreen.mapping.type=ContinuousMapping
nodeBorderColorCalculator.RedGreen.visualPropertyType=NODE_BORDER_COLOR
nodeFillColorCalculator.Node\ Color-Discrete\ Mapper.mapping.controller=1dam2cell
nodeFillColorCalculator.Node\ Color-Discrete\ Mapper.mapping.controllerType=3
nodeFillColorCalculator.Node\ Color-Discrete\ Mapper.mapping.type=DiscreteMapping
nodeFillColorCalculator.Node\ Color-Discrete\ Mapper.visualPropertyType=NODE_FILL_COLOR
nodeFillColorCalculator.RedGreen.mapping.boundaryvalues=3
nodeFillColorCalculator.RedGreen.mapping.bv0.domainvalue=-2.5
nodeFillColorCalculator.RedGreen.mapping.bv0.equal=255,0,0
nodeFillColorCalculator.RedGreen.mapping.bv0.greater=255,0,0
nodeFillColorCalculator.RedGreen.mapping.bv0.lesser=0,0,255
nodeFillColorCalculator.RedGreen.mapping.bv1.domainvalue=0.0
nodeFillColorCalculator.RedGreen.mapping.bv1.equal=255,255,255
nodeFillColorCalculator.RedGreen.mapping.bv1.greater=255,255,255
nodeFillColorCalculator.RedGreen.mapping.bv1.lesser=255,255,255
nodeFillColorCalculator.RedGreen.mapping.bv2.domainvalue=2.1
nodeFillColorCalculator.RedGreen.mapping.bv2.equal=0,255,102
nodeFillColorCalculator.RedGreen.mapping.bv2.greater=0,0,0
nodeFillColorCalculator.RedGreen.mapping.bv2.lesser=0,255,102
nodeFillColorCalculator.RedGreen.mapping.controller=gal1RGexp
nodeFillColorCalculator.RedGreen.mapping.interpolator=LinearNumberToColorInterpolator
nodeFillColorCalculator.RedGreen.mapping.type=ContinuousMapping
nodeFillColorCalculator.RedGreen.visualPropertyType=NODE_FILL_COLOR
nodeFillColorCalculator.Sample2-Node\ Color-Discrete\ Mapper.mapping.controller=ID
nodeFillColorCalculator.Sample2-Node\ Color-Discrete\ Mapper.mapping.controllerType=-1
nodeFillColorCalculator.Sample2-Node\ Color-Discrete\ Mapper.mapping.type=DiscreteMapping
nodeFillColorCalculator.Sample2-Node\ Color-Discrete\ Mapper.visualPropertyType=NODE_FILL_COLOR
nodeFillColorCalculator.default-Node\ Color-Discrete\ Mapper.mapping.controller=1dam2cell
nodeFillColorCalculator.default-Node\ Color-Discrete\ Mapper.mapping.controllerType=3
nodeFillColorCalculator.default-Node\ Color-Discrete\ Mapper.mapping.map.1=255,0,0
nodeFillColorCalculator.default-Node\ Color-Discrete\ Mapper.mapping.map.2=0,0,255
nodeFillColorCalculator.default-Node\ Color-Discrete\ Mapper.mapping.map.3=255,0,255
nodeFillColorCalculator.default-Node\ Color-Discrete\ Mapper.mapping.type=DiscreteMapping
nodeFillColorCalculator.default-Node\ Color-Discrete\ Mapper.visualPropertyType=NODE_FILL_COLOR
nodeFontFaceCalculator.BasicContinuous.mapping.boundaryvalues=3
nodeFontFaceCalculator.BasicContinuous.mapping.bv0.domainvalue=-1.0
nodeFontFaceCalculator.BasicContinuous.mapping.bv0.equal=Serif,italic,12
nodeFontFaceCalculator.BasicContinuous.mapping.bv0.greater=Serif,italic,12
nodeFontFaceCalculator.BasicContinuous.mapping.bv0.lesser=Serif,italic,12
nodeFontFaceCalculator.BasicContinuous.mapping.bv1.domainvalue=0.0
nodeFontFaceCalculator.BasicContinuous.mapping.bv1.equal=null,plain,10
nodeFontFaceCalculator.BasicContinuous.mapping.bv1.greater=Serif,bold,12
nodeFontFaceCalculator.BasicContinuous.mapping.bv1.lesser=Serif,italic,12
nodeFontFaceCalculator.BasicContinuous.mapping.bv2.domainvalue=1.0
nodeFontFaceCalculator.BasicContinuous.mapping.bv2.equal=Serif,bold,12
nodeFontFaceCalculator.BasicContinuous.mapping.bv2.greater=Serif,bold,12
nodeFontFaceCalculator.BasicContinuous.mapping.bv2.lesser=Serif,bold,12
nodeFontFaceCalculator.BasicContinuous.mapping.controller=expression
nodeFontFaceCalculator.BasicContinuous.mapping.interpolator=FlatInterpolator
nodeFontFaceCalculator.BasicContinuous.mapping.type=ContinuousMapping
nodeFontFaceCalculator.BasicContinuous.visualPropertyType=NODE_FONT_FACE
nodeFontFaceCalculator.BasicDiscrete.mapping.controller=GO Biological Process (level 4)
nodeFontFaceCalculator.BasicDiscrete.mapping.controllerType=-1
nodeFontFaceCalculator.BasicDiscrete.mapping.map.autophagy=Serif,italic,11
nodeFontFaceCalculator.BasicDiscrete.mapping.map.biological_process\ unknown=Serif,plain,10
nodeFontFaceCalculator.BasicDiscrete.mapping.map.cell\ cycle=Serif,bold,12
nodeFontFaceCalculator.BasicDiscrete.mapping.type=DiscreteMapping
nodeFontFaceCalculator.BasicDiscrete.visualPropertyType=NODE_FONT_FACE
nodeFontSizeCalculator.BasicContinuous.mapping.boundaryvalues=3
nodeFontSizeCalculator.BasicContinuous.mapping.bv0.domainvalue=-1.0
nodeFontSizeCalculator.BasicContinuous.mapping.bv0.equal=12.0
nodeFontSizeCalculator.BasicContinuous.mapping.bv0.greater=12.0
nodeFontSizeCalculator.BasicContinuous.mapping.bv0.lesser=12.0
nodeFontSizeCalculator.BasicContinuous.mapping.bv1.domainvalue=0.0
nodeFontSizeCalculator.BasicContinuous.mapping.bv1.equal=10.0
nodeFontSizeCalculator.BasicContinuous.mapping.bv1.greater=12.0
nodeFontSizeCalculator.BasicContinuous.mapping.bv1.lesser=12.0
nodeFontSizeCalculator.BasicContinuous.mapping.bv2.domainvalue=1.0
nodeFontSizeCalculator.BasicContinuous.mapping.bv2.equal=12.0
nodeFontSizeCalculator.BasicContinuous.mapping.bv2.greater=12.0
nodeFontSizeCalculator.BasicContinuous.mapping.bv2.lesser=12.0
nodeFontSizeCalculator.BasicContinuous.mapping.controller=expression
nodeFontSizeCalculator.BasicContinuous.mapping.interpolator=FlatInterpolator
nodeFontSizeCalculator.BasicContinuous.mapping.type=ContinuousMapping
nodeFontSizeCalculator.BasicContinuous.visualPropertyType=NODE_FONT_SIZE
nodeFontSizeCalculator.BasicDiscrete.mapping.controller=GO Biological Process (level 4)
nodeFontSizeCalculator.BasicDiscrete.mapping.controllerType=-1
nodeFontSizeCalculator.BasicDiscrete.mapping.map.autophagy=11.0
nodeFontSizeCalculator.BasicDiscrete.mapping.map.biological_process\ unknown=10.0
nodeFontSizeCalculator.BasicDiscrete.mapping.map.cell\ cycle=12.0
nodeFontSizeCalculator.BasicDiscrete.mapping.type=DiscreteMapping
nodeFontSizeCalculator.BasicDiscrete.visualPropertyType=NODE_FONT_SIZE
nodeHeightCalculator.BasicContinuous.mapping.boundaryvalues=3
nodeHeightCalculator.BasicContinuous.mapping.bv0.domainvalue=-1.0
nodeHeightCalculator.BasicContinuous.mapping.bv0.equal=100.0
nodeHeightCalculator.BasicContinuous.mapping.bv0.greater=100.0
nodeHeightCalculator.BasicContinuous.mapping.bv0.lesser=100.0
nodeHeightCalculator.BasicContinuous.mapping.bv1.domainvalue=0.0
nodeHeightCalculator.BasicContinuous.mapping.bv1.equal=50.0
nodeHeightCalculator.BasicContinuous.mapping.bv1.greater=50.0
nodeHeightCalculator.BasicContinuous.mapping.bv1.lesser=50.0
nodeHeightCalculator.BasicContinuous.mapping.bv2.domainvalue=1.0
nodeHeightCalculator.BasicContinuous.mapping.bv2.equal=100.0
nodeHeightCalculator.BasicContinuous.mapping.bv2.greater=100.0
nodeHeightCalculator.BasicContinuous.mapping.bv2.lesser=100.0
nodeHeightCalculator.BasicContinuous.mapping.controller=expression
nodeHeightCalculator.BasicContinuous.mapping.interpolator=LinearNumberToNumberInterpolator
nodeHeightCalculator.BasicContinuous.mapping.type=ContinuousMapping
nodeHeightCalculator.BasicContinuous.visualPropertyType=NODE_HEIGHT
nodeHeightCalculator.BasicDiscrete.mapping.controller=GO Biological Process (level 4)
nodeHeightCalculator.BasicDiscrete.mapping.controllerType=-1
nodeHeightCalculator.BasicDiscrete.mapping.map.autophagy=50.0
nodeHeightCalculator.BasicDiscrete.mapping.map.biological_process\ unknown=10.0
nodeHeightCalculator.BasicDiscrete.mapping.map.cell\ cycle=60.0
nodeHeightCalculator.BasicDiscrete.mapping.type=DiscreteMapping
nodeHeightCalculator.BasicDiscrete.visualPropertyType=NODE_HEIGHT
nodeLabelCalculator.BasicContinuous.mapping.boundaryvalues=3
nodeLabelCalculator.BasicContinuous.mapping.bv0.domainvalue=-1.0
nodeLabelCalculator.BasicContinuous.mapping.bv0.equal=under
nodeLabelCalculator.BasicContinuous.mapping.bv0.greater=under
nodeLabelCalculator.BasicContinuous.mapping.bv0.lesser=under
nodeLabelCalculator.BasicContinuous.mapping.bv1.domainvalue=0.0
nodeLabelCalculator.BasicContinuous.mapping.bv1.equal=zero
nodeLabelCalculator.BasicContinuous.mapping.bv1.greater=over
nodeLabelCalculator.BasicContinuous.mapping.bv1.lesser=under
nodeLabelCalculator.BasicContinuous.mapping.bv2.domainvalue=1.0
nodeLabelCalculator.BasicContinuous.mapping.bv2.equal=over
nodeLabelCalculator.BasicContinuous.mapping.bv2.greater=over
nodeLabelCalculator.BasicContinuous.mapping.bv2.lesser=over
nodeLabelCalculator.BasicContinuous.mapping.controller=expression
nodeLabelCalculator.BasicContinuous.mapping.interpolator=FlatInterpolator
nodeLabelCalculator.BasicContinuous.mapping.type=ContinuousMapping
nodeLabelCalculator.BasicContinuous.visualPropertyType=NODE_LABEL
nodeLabelCalculator.BasicDiscrete.mapping.controller=GO Biological Process (level 4)
nodeLabelCalculator.BasicDiscrete.mapping.controllerType=-1
nodeLabelCalculator.BasicDiscrete.mapping.map.autophagy=autophagy
nodeLabelCalculator.BasicDiscrete.mapping.map.biological_process\ unknown=unknown
nodeLabelCalculator.BasicDiscrete.mapping.map.cell\ cycle=cell cycle
nodeLabelCalculator.BasicDiscrete.mapping.type=DiscreteMapping
nodeLabelCalculator.BasicDiscrete.visualPropertyType=NODE_LABEL
nodeLabelCalculator.BasicPassThrough.mapping.controller=label
nodeLabelCalculator.BasicPassThrough.mapping.type=PassThroughMapping
nodeLabelCalculator.BasicPassThrough.visualPropertyType=NODE_LABEL
nodeLabelCalculator.NodeLabel.mapping.controller=damage
nodeLabelCalculator.NodeLabel.mapping.type=PassThroughMapping
nodeLabelCalculator.NodeLabel.visualPropertyType=NODE_LABEL
nodeLabelCalculator.id\ as\ node\ labels.mapping.controller=ID
nodeLabelCalculator.id\ as\ node\ labels.mapping.type=PassThroughMapping
nodeLabelCalculator.id\ as\ node\ labels.visualPropertyType=NODE_LABEL
nodeShapeCalculator.BasicContinuous.mapping.boundaryvalues=3
nodeShapeCalculator.BasicContinuous.mapping.bv0.domainvalue=-1.0
nodeShapeCalculator.BasicContinuous.mapping.bv0.equal=ellipse
nodeShapeCalculator.BasicContinuous.mapping.bv0.greater=ellipse
nodeShapeCalculator.BasicContinuous.mapping.bv0.lesser=ellipse
nodeShapeCalculator.BasicContinuous.mapping.bv1.domainvalue=0.0
nodeShapeCalculator.BasicContinuous.mapping.bv1.equal=diamond
nodeShapeCalculator.BasicContinuous.mapping.bv1.greater=rect
nodeShapeCalculator.BasicContinuous.mapping.bv1.lesser=ellipse
nodeShapeCalculator.BasicContinuous.mapping.bv2.domainvalue=1.0
nodeShapeCalculator.BasicContinuous.mapping.bv2.equal=rect
nodeShapeCalculator.BasicContinuous.mapping.bv2.greater=rect
nodeShapeCalculator.BasicContinuous.mapping.bv2.lesser=rect
nodeShapeCalculator.BasicContinuous.mapping.controller=expression
nodeShapeCalculator.BasicContinuous.mapping.interpolator=FlatInterpolator
nodeShapeCalculator.BasicContinuous.mapping.type=ContinuousMapping
nodeShapeCalculator.BasicContinuous.visualPropertyType=NODE_SHAPE
nodeShapeCalculator.BasicDiscrete.mapping.controller=GO Biological Process (level 4)
nodeShapeCalculator.BasicDiscrete.mapping.controllerType=-1
nodeShapeCalculator.BasicDiscrete.mapping.map.autophagy=rect
nodeShapeCalculator.BasicDiscrete.mapping.map.biological_process\ unknown=ellipse
nodeShapeCalculator.BasicDiscrete.mapping.map.cell\ cycle=diamond
nodeShapeCalculator.BasicDiscrete.mapping.type=DiscreteMapping
nodeShapeCalculator.BasicDiscrete.visualPropertyType=NODE_SHAPE
nodeTooltipCalculator.BasicContinuous.mapping.boundaryvalues=3
nodeTooltipCalculator.BasicContinuous.mapping.bv0.domainvalue=-1.0
nodeTooltipCalculator.BasicContinuous.mapping.bv0.equal=less
nodeTooltipCalculator.BasicContinuous.mapping.bv0.greater=less
nodeTooltipCalculator.BasicContinuous.mapping.bv0.lesser=less
nodeTooltipCalculator.BasicContinuous.mapping.bv1.domainvalue=0.0
nodeTooltipCalculator.BasicContinuous.mapping.bv1.equal=same
nodeTooltipCalculator.BasicContinuous.mapping.bv1.greater=more
nodeTooltipCalculator.BasicContinuous.mapping.bv1.lesser=less
nodeTooltipCalculator.BasicContinuous.mapping.bv2.domainvalue=1.0
nodeTooltipCalculator.BasicContinuous.mapping.bv2.equal=more
nodeTooltipCalculator.BasicContinuous.mapping.bv2.greater=more
nodeTooltipCalculator.BasicContinuous.mapping.bv2.lesser=more
nodeTooltipCalculator.BasicContinuous.mapping.controller=expression
nodeTooltipCalculator.BasicContinuous.mapping.interpolator=FlatInterpolator
nodeTooltipCalculator.BasicContinuous.mapping.type=ContinuousMapping
nodeTooltipCalculator.BasicContinuous.visualPropertyType=NODE_TOOLTIP
nodeTooltipCalculator.BasicDiscrete.mapping.controller=GO Biological Process (level 4)
nodeTooltipCalculator.BasicDiscrete.mapping.controllerType=-1
nodeTooltipCalculator.BasicDiscrete.mapping.map.autophagy=autophagy Tip
nodeTooltipCalculator.BasicDiscrete.mapping.map.biological_process\ unknown=unknown Tip
nodeTooltipCalculator.BasicDiscrete.mapping.map.cell\ cycle=cell cycle Tip
nodeTooltipCalculator.BasicDiscrete.mapping.type=DiscreteMapping
nodeTooltipCalculator.BasicDiscrete.visualPropertyType=NODE_TOOLTIP
nodeUniformSizeCalculator.BasicContinuous.mapping.boundaryvalues=3
nodeUniformSizeCalculator.BasicContinuous.mapping.bv0.domainvalue=-1.0
nodeUniformSizeCalculator.BasicContinuous.mapping.bv0.equal=100.0
nodeUniformSizeCalculator.BasicContinuous.mapping.bv0.greater=100.0
nodeUniformSizeCalculator.BasicContinuous.mapping.bv0.lesser=100.0
nodeUniformSizeCalculator.BasicContinuous.mapping.bv1.domainvalue=0.0
nodeUniformSizeCalculator.BasicContinuous.mapping.bv1.equal=50.0
nodeUniformSizeCalculator.BasicContinuous.mapping.bv1.greater=50.0
nodeUniformSizeCalculator.BasicContinuous.mapping.bv1.lesser=50.0
nodeUniformSizeCalculator.BasicContinuous.mapping.bv2.domainvalue=1.0
nodeUniformSizeCalculator.BasicContinuous.mapping.bv2.equal=100.0
nodeUniformSizeCalculator.BasicContinuous.mapping.bv2.greater=100.0
nodeUniformSizeCalculator.BasicContinuous.mapping.bv2.lesser=100.0
nodeUniformSizeCalculator.BasicContinuous.mapping.controller=expression
nodeUniformSizeCalculator.BasicContinuous.mapping.interpolator=LinearNumberToNumberInterpolator
nodeUniformSizeCalculator.BasicContinuous.mapping.type=ContinuousMapping
nodeUniformSizeCalculator.BasicContinuous.visualPropertyType=NODE_SIZE
nodeUniformSizeCalculator.BasicDiscrete.mapping.controller=GO Biological Process (level 4)
nodeUniformSizeCalculator.BasicDiscrete.mapping.controllerType=-1
nodeUniformSizeCalculator.BasicDiscrete.mapping.map.autophagy=50.0
nodeUniformSizeCalculator.BasicDiscrete.mapping.map.biological_process\ unknown=10.0
nodeUniformSizeCalculator.BasicDiscrete.mapping.map.cell\ cycle=60.0
nodeUniformSizeCalculator.BasicDiscrete.mapping.type=DiscreteMapping
nodeUniformSizeCalculator.BasicDiscrete.visualPropertyType=NODE_SIZE
nodeWidthCalculator.BasicContinuous.mapping.boundaryvalues=3
nodeWidthCalculator.BasicContinuous.mapping.bv0.domainvalue=-1.0
nodeWidthCalculator.BasicContinuous.mapping.bv0.equal=100.0
nodeWidthCalculator.BasicContinuous.mapping.bv0.greater=100.0
nodeWidthCalculator.BasicContinuous.mapping.bv0.lesser=100.0
nodeWidthCalculator.BasicContinuous.mapping.bv1.domainvalue=0.0
nodeWidthCalculator.BasicContinuous.mapping.bv1.equal=50.0
nodeWidthCalculator.BasicContinuous.mapping.bv1.greater=50.0
nodeWidthCalculator.BasicContinuous.mapping.bv1.lesser=50.0
nodeWidthCalculator.BasicContinuous.mapping.bv2.domainvalue=1.0
nodeWidthCalculator.BasicContinuous.mapping.bv2.equal=100.0
nodeWidthCalculator.BasicContinuous.mapping.bv2.greater=100.0
nodeWidthCalculator.BasicContinuous.mapping.bv2.lesser=100.0
nodeWidthCalculator.BasicContinuous.mapping.controller=expression
nodeWidthCalculator.BasicContinuous.mapping.interpolator=LinearNumberToNumberInterpolator
nodeWidthCalculator.BasicContinuous.mapping.type=ContinuousMapping
nodeWidthCalculator.BasicContinuous.visualPropertyType=NODE_WIDTH
nodeWidthCalculator.BasicDiscrete.mapping.controller=GO Biological Process (level 4)
nodeWidthCalculator.BasicDiscrete.mapping.controllerType=-1
nodeWidthCalculator.BasicDiscrete.mapping.map.autophagy=50.0
nodeWidthCalculator.BasicDiscrete.mapping.map.biological_process\ unknown=10.0
nodeWidthCalculator.BasicDiscrete.mapping.map.cell\ cycle=60.0
nodeWidthCalculator.BasicDiscrete.mapping.type=DiscreteMapping
nodeWidthCalculator.BasicDiscrete.visualPropertyType=NODE_WIDTH
