# Supplementary material for: Human synthetic lethal inference as potential anti-cancer target gene detection
Source: BMC Syst Biol. 2009 Dec 16;3:116. doi: 10.1186/1752-0509-3-116 (PMC2804737; doi:10.1186/1752-0509-3-116)
Supplement: Additional file 3 — Sub-network of SL nodes that are also drug targets, and their first SL neighbors. File in .cys format. This file must be opened with cytoscape software. [file 1752-0509-3-116-S3.ZIP]

Archive with 7 entries (7 files):
- CytoscapeSession-2009_02_13-15_54/Subnetwork of drug targets (red and green) and first SL neighbours (blue).xgmml
- CytoscapeSession-2009_02_13-15_54/Subnetwork of drug targets3 red for cancer drugs, green for the rest.1.xgmml
- CytoscapeSession-2009_02_13-15_54/cysession.xml
- CytoscapeSession-2009_02_13-15_54/session_vizmap.props
- CytoscapeSession-2009_02_13-15_54/session_cytoscape.props
- CytoscapeSession-2009_02_13-15_54/session_bookmarks.xml
- CytoscapeSession-2009_02_13-15_54/plugins/AttributeBrowserPlugin/attributeBrowser.props
