# Supplementary material for: Human synthetic lethal inference as potential anti-cancer target gene detection
Source: BMC Syst Biol. 2009 Dec 16;3:116. doi: 10.1186/1752-0509-3-116 (PMC2804737; doi:10.1186/1752-0509-3-116)
Supplement: Additional file 3 — Sub-network of SL nodes that are also drug targets, and their first SL neighbors. File in .cys format. This file must be opened with cytoscape software. [file 1752-0509-3-116-S3.ZIP › CytoscapeSession-2009_02_13-15_54/Subnetwork of drug targets (red and green) and first SL neighbours (blue).xgmml]

<?xml version="1.0" encoding="UTF-8" standalone="yes"?>
<graph label="Subnetwork of drug targets (red and green) and first SL neighbours (blue)" xmlns:dc="http://purl.org/dc/elements/1.1/" xmlns:xlink="http://www.w3.org/1999/xlink" xmlns:rdf="http://www.w3.org/1999/02/22-rdf-syntax-ns#" xmlns:cy="http://www.cytoscape.org" xmlns="http://www.cs.rpi.edu/XGMML" >
  <att name="documentVersion" value="1.1"/>
  <att name="networkMetadata">
    <rdf:RDF>
      <rdf:Description rdf:about="http://www.cytoscape.org/">
        <dc:type>Protein-Protein Interaction</dc:type>
        <dc:description>N/A</dc:description>
        <dc:identifier>N/A</dc:identifier>
        <dc:date>2009-02-13 15:54:43</dc:date>
        <dc:title>Subnetwork of drug targets (red and green) and first SL neighbours (blue)</dc:title>
        <dc:source>http://www.cytoscape.org/</dc:source>
        <dc:format>Cytoscape-XGMML</dc:format>
      </rdf:Description>
    </rdf:RDF>
  </att>
  <att type="string" name="backgroundColor" value="#ffffff"/>
  <att type="real" name="GRAPH_VIEW_ZOOM" value="0.25979575706931335"/>
  <att type="real" name="GRAPH_VIEW_CENTER_X" value="2088.469136924813"/>
  <att type="real" name="GRAPH_VIEW_CENTER_Y" value="2317.024828322738"/>
  <node label="XRN1" id="-449">
    <att type="string" name="canonicalName" value="XRN1"/>
    <graphics type="ELLIPSE" h="40.0" w="40.0" x="1559.7535400390625" y="1705.3553466796875" fill="#66ffff" width="1" outline="#000000"/>
  </node>
  <node label="CNOT4" id="-448">
    <att type="string" name="canonicalName" value="CNOT4"/>
    <graphics type="ELLIPSE" h="40.0" w="40.0" x="1789.99951171875" y="1306.7119140625" fill="#66ffff" width="1" outline="#000000"/>
  </node>
  <node label="CYC1" id="-127">
    <att type="list" name="cytoscape.alias.list">
      <att type="string" name="cytoscape.alias.list" value="CYC1"/>
    </att>
    <att type="string" name="canonicalName" value="CYC1"/>
    <att type="integer" name="Tragetsdroga:cancer1-nocancer2" value="2"/>
    <att type="string" name="Column 1" value="CYC1"/>
    <graphics type="ELLIPSE" h="40.0" w="40.0" x="2924.82421875" y="2259.90380859375" fill="#66ff00" width="1" outline="#000000"/>
  </node>
  <node label="ATG12" id="-447">
    <att type="string" name="canonicalName" value="ATG12"/>
    <graphics type="ELLIPSE" h="40.0" w="40.0" x="2941.471923828125" y="2201.06103515625" fill="#66ffff" width="1" outline="#000000"/>
  </node>
  <node label="PYCR1 PYCR2 PYCRL" id="-124">
    <att type="list" name="cytoscape.alias.list">
      <att type="string" name="cytoscape.alias.list" value="PYCR1 PYCR2 PYCRL"/>
    </att>
    <att type="string" name="canonicalName" value="PYCR1 PYCR2 PYCRL"/>
    <att type="integer" name="Tragetsdroga:cancer1-nocancer2" value="2"/>
    <att type="string" name="Column 1" value="PYCR1 PYCR2 PYCRL"/>
    <graphics type="ELLIPSE" h="40.0" w="40.0" x="774.5220336914062" y="902.0469970703125" fill="#66ff00" width="1" outline="#000000"/>
  </node>
  <node label="MAPRE1" id="-446">
    <att type="string" name="canonicalName" value="MAPRE1"/>
    <graphics type="ELLIPSE" h="40.0" w="40.0" x="1457.9874267578125" y="1877.0047607421875" fill="#66ffff" width="1" outline="#000000"/>
  </node>
  <node label="WDR1" id="-445">
    <att type="string" name="canonicalName" value="WDR1"/>
    <graphics type="ELLIPSE" h="40.0" w="40.0" x="1155.7275390625" y="1273.5174560546875" fill="#66ffff" width="1" outline="#000000"/>
  </node>
  <node label="PSMC5" id="-444">
    <att type="string" name="canonicalName" value="PSMC5"/>
    <graphics type="ELLIPSE" h="40.0" w="40.0" x="1606.2667236328125" y="2213.551025390625" fill="#66ffff" width="1" outline="#000000"/>
  </node>
  <node label="SSU72 ENSP00000334743 NP_001078864.1 ENSP00000334514" id="-443">
    <att type="string" name="canonicalName" value="SSU72 ENSP00000334743 NP_001078864.1 ENSP00000334514"/>
    <graphics type="ELLIPSE" h="40.0" w="40.0" x="884.4263916015625" y="1554.5447998046875" fill="#66ffff" width="1" outline="#000000"/>
  </node>
  <node label="ATPBD3 ENSP00000379732" id="-442">
    <att type="string" name="canonicalName" value="ATPBD3 ENSP00000379732"/>
    <graphics type="ELLIPSE" h="40.0" w="40.0" x="934.1825561523438" y="1630.763916015625" fill="#66ffff" width="1" outline="#000000"/>
  </node>
  <node label="SEPT7" id="-441">
    <att type="string" name="canonicalName" value="SEPT7"/>
    <graphics type="ELLIPSE" h="40.0" w="40.0" x="776.1118774414062" y="1420.4412841796875" fill="#66ffff" width="1" outline="#000000"/>
  </node>
  <node label="SEL1L SEL1L2" id="-440">
    <att type="string" name="canonicalName" value="SEL1L SEL1L2"/>
    <graphics type="ELLIPSE" h="40.0" w="40.0" x="1758.2939453125" y="1736.8302001953125" fill="#66ffff" width="1" outline="#000000"/>
  </node>
  <node label="ENDOGL1 ENDOG" id="-439">
    <att type="string" name="canonicalName" value="ENDOGL1 ENDOG"/>
    <graphics type="ELLIPSE" h="40.0" w="40.0" x="2965.9814453125" y="2287.034423828125" fill="#66ffff" width="1" outline="#000000"/>
  </node>
  <node label="NP_775269.1" id="-438">
    <att type="string" name="canonicalName" value="NP_775269.1"/>
    <graphics type="ELLIPSE" h="40.0" w="40.0" x="1256.697021484375" y="1065.7049560546875" fill="#66ffff" width="1" outline="#000000"/>
  </node>
  <node label="SNRPA SNRPB2" id="-112">
    <att type="list" name="cytoscape.alias.list">
      <att type="string" name="cytoscape.alias.list" value="SNRPA SNRPB2"/>
    </att>
    <att type="string" name="canonicalName" value="SNRPA SNRPB2"/>
    <att type="integer" name="Tragetsdroga:cancer1-nocancer2" value="2"/>
    <att type="string" name="Column 1" value="SNRPA SNRPB2"/>
    <graphics type="ELLIPSE" h="40.0" w="40.0" x="1687.6165771484375" y="1138.246337890625" fill="#66ff00" width="1" outline="#000000"/>
  </node>
  <node label="SEC63" id="-437">
    <att type="string" name="canonicalName" value="SEC63"/>
    <graphics type="ELLIPSE" h="40.0" w="40.0" x="1853.32666015625" y="164.30331420898438" fill="#66ffff" width="1" outline="#000000"/>
  </node>
  <node label="PERLD1" id="-436">
    <att type="string" name="canonicalName" value="PERLD1"/>
    <graphics type="ELLIPSE" h="40.0" w="40.0" x="1996.9361572265625" y="1937.8594970703125" fill="#66ffff" width="1" outline="#000000"/>
  </node>
  <node label="PPP1CC" id="-106">
    <att type="list" name="cytoscape.alias.list">
      <att type="string" name="cytoscape.alias.list" value="PPP1CC"/>
    </att>
    <att type="string" name="canonicalName" value="PPP1CC"/>
    <att type="integer" name="Tragetsdroga:cancer1-nocancer2" value="2"/>
    <att type="string" name="Column 1" value="PPP1CC"/>
    <graphics type="ELLIPSE" h="40.0" w="40.0" x="1517.157958984375" y="2759.0595703125" fill="#66ff00" width="1" outline="#000000"/>
  </node>
  <node label="MED31" id="-435">
    <att type="string" name="canonicalName" value="MED31"/>
    <graphics type="ELLIPSE" h="40.0" w="40.0" x="1649.199462890625" y="1966.12744140625" fill="#66ffff" width="1" outline="#000000"/>
  </node>
  <node label="SLC11A2" id="-434">
    <att type="string" name="canonicalName" value="SLC11A2"/>
    <graphics type="ELLIPSE" h="40.0" w="40.0" x="1537.662841796875" y="2982.87451171875" fill="#66ffff" width="1" outline="#000000"/>
  </node>
  <node label="ACTR2" id="-433">
    <att type="string" name="canonicalName" value="ACTR2"/>
    <graphics type="ELLIPSE" h="40.0" w="40.0" x="1496.802978515625" y="1800.8487548828125" fill="#66ffff" width="1" outline="#000000"/>
  </node>
  <node label="PIF1" id="-432">
    <att type="string" name="canonicalName" value="PIF1"/>
    <graphics type="ELLIPSE" h="40.0" w="40.0" x="1215.3643798828125" y="1727.83642578125" fill="#66ffff" width="1" outline="#000000"/>
  </node>
  <node label="ENSG00000061987" id="-431">
    <att type="string" name="canonicalName" value="ENSG00000061987"/>
    <graphics type="ELLIPSE" h="40.0" w="40.0" x="1882.7474365234375" y="1591.2467041015625" fill="#66ffff" width="1" outline="#000000"/>
  </node>
  <node label="NGDN" id="-430">
    <att type="string" name="canonicalName" value="NGDN"/>
    <graphics type="ELLIPSE" h="40.0" w="40.0" x="942.427490234375" y="706.5384521484375" fill="#66ffff" width="1" outline="#000000"/>
  </node>
  <node label="CDC7" id="-429">
    <att type="string" name="canonicalName" value="CDC7"/>
    <graphics type="ELLIPSE" h="40.0" w="40.0" x="1563.6708984375" y="2042.329345703125" fill="#66ffff" width="1" outline="#000000"/>
  </node>
  <node label="EXOC8" id="-428">
    <att type="string" name="canonicalName" value="EXOC8"/>
    <graphics type="ELLIPSE" h="40.0" w="40.0" x="1145.2496337890625" y="866.9059448242188" fill="#66ffff" width="1" outline="#000000"/>
  </node>
  <node label="SLC27A2 SLC27A6" id="-427">
    <att type="string" name="canonicalName" value="SLC27A2 SLC27A6"/>
    <graphics type="ELLIPSE" h="40.0" w="40.0" x="327.5991516113281" y="2976.0537109375" fill="#66ffff" width="1" outline="#000000"/>
  </node>
  <node label="PHB" id="-426">
    <att type="string" name="canonicalName" value="PHB"/>
    <graphics type="ELLIPSE" h="40.0" w="40.0" x="2376.913330078125" y="3122.95556640625" fill="#66ffff" width="1" outline="#000000"/>
  </node>
  <node label="RRM1" id="-93">
    <att type="list" name="cytoscape.alias.list">
      <att type="string" name="cytoscape.alias.list" value="RRM1"/>
    </att>
    <att type="string" name="canonicalName" value="RRM1"/>
    <att type="integer" name="Tragetsdroga:cancer1-nocancer2" value="1"/>
    <att type="string" name="Column 1" value="RRM1"/>
    <graphics type="ELLIPSE" h="40.0" w="40.0" x="1321.0308837890625" y="1267.4871826171875" fill="#ff0000" width="1" outline="#000000"/>
  </node>
  <node label="ATP6V0A1" id="-425">
    <att type="string" name="canonicalName" value="ATP6V0A1"/>
    <graphics type="ELLIPSE" h="40.0" w="40.0" x="2492.75" y="1786.0308837890625" fill="#66ffff" width="1" outline="#000000"/>
  </node>
  <node label="KARS" id="-88">
    <att type="list" name="cytoscape.alias.list">
      <att type="string" name="cytoscape.alias.list" value="KARS"/>
    </att>
    <att type="string" name="canonicalName" value="KARS"/>
    <att type="integer" name="Tragetsdroga:cancer1-nocancer2" value="2"/>
    <att type="string" name="Column 1" value="KARS"/>
    <graphics type="ELLIPSE" h="40.0" w="40.0" x="896.4296875" y="3206.818359375" fill="#66ff00" width="1" outline="#000000"/>
  </node>
  <node label="SLC9A7 SLC9A6 SLC9A9 SMPDL3B SMPDL3A" id="-424">
    <att type="string" name="canonicalName" value="SLC9A7 SLC9A6 SLC9A9 SMPDL3B SMPDL3A"/>
    <graphics type="ELLIPSE" h="40.0" w="40.0" x="1516.2333984375" y="3016.741455078125" fill="#66ffff" width="1" outline="#000000"/>
  </node>
  <node label="PIN1 PIN1L" id="-423">
    <att type="string" name="canonicalName" value="PIN1 PIN1L"/>
    <graphics type="ELLIPSE" h="40.0" w="40.0" x="279.9699401855469" y="1621.2689208984375" fill="#66ffff" width="1" outline="#000000"/>
  </node>
  <node label="ELP3" id="-422">
    <att type="string" name="canonicalName" value="ELP3"/>
    <graphics type="ELLIPSE" h="40.0" w="40.0" x="1673.2816162109375" y="1733.7283935546875" fill="#66ffff" width="1" outline="#000000"/>
  </node>
  <node label="SIN3A SIN3B" id="-421">
    <att type="string" name="canonicalName" value="SIN3A SIN3B"/>
    <graphics type="ELLIPSE" h="40.0" w="40.0" x="1798.89013671875" y="1819.46435546875" fill="#66ffff" width="1" outline="#000000"/>
  </node>
  <node label="PPP6C" id="-420">
    <att type="string" name="canonicalName" value="PPP6C"/>
    <graphics type="ELLIPSE" h="40.0" w="40.0" x="1010.862060546875" y="1840.5958251953125" fill="#66ffff" width="1" outline="#000000"/>
  </node>
  <node label="PCID2" id="-419">
    <att type="string" name="canonicalName" value="PCID2"/>
    <graphics type="ELLIPSE" h="40.0" w="40.0" x="1757.175048828125" y="1984.4713134765625" fill="#66ffff" width="1" outline="#000000"/>
  </node>
  <node label="YME1L1" id="-418">
    <att type="string" name="canonicalName" value="YME1L1"/>
    <graphics type="ELLIPSE" h="40.0" w="40.0" x="2449.77978515625" y="1504.1234130859375" fill="#66ffff" width="1" outline="#000000"/>
  </node>
  <node label="DOLPP1" id="-417">
    <att type="string" name="canonicalName" value="DOLPP1"/>
    <graphics type="ELLIPSE" h="40.0" w="40.0" x="2721.2060546875" y="1144.218505859375" fill="#66ffff" width="1" outline="#000000"/>
  </node>
  <node label="RNF40" id="-416">
    <att type="string" name="canonicalName" value="RNF40"/>
    <graphics type="ELLIPSE" h="40.0" w="40.0" x="1665.3558349609375" y="1994.4608154296875" fill="#66ffff" width="1" outline="#000000"/>
  </node>
  <node label="TRAPPC6B TRAPPC6A" id="-415">
    <att type="string" name="canonicalName" value="TRAPPC6B TRAPPC6A"/>
    <graphics type="ELLIPSE" h="40.0" w="40.0" x="1901.7706298828125" y="1147.3909912109375" fill="#66ffff" width="1" outline="#000000"/>
  </node>
  <node label="INDOL1 INDO" id="-71">
    <att type="list" name="cytoscape.alias.list">
      <att type="string" name="cytoscape.alias.list" value="INDOL1 INDO"/>
    </att>
    <att type="string" name="canonicalName" value="INDOL1 INDO"/>
    <att type="integer" name="Tragetsdroga:cancer1-nocancer2" value="2"/>
    <att type="string" name="Column 1" value="INDOL1 INDO"/>
    <graphics type="ELLIPSE" h="40.0" w="40.0" x="354.5542297363281" y="3127.086181640625" fill="#66ff00" width="1" outline="#000000"/>
  </node>
  <node label="EXOC3" id="-414">
    <att type="string" name="canonicalName" value="EXOC3"/>
    <graphics type="ELLIPSE" h="40.0" w="40.0" x="1238.7081298828125" y="982.0595092773438" fill="#66ffff" width="1" outline="#000000"/>
  </node>
  <node label="ARV1" id="-413">
    <att type="string" name="canonicalName" value="ARV1"/>
    <graphics type="ELLIPSE" h="40.0" w="40.0" x="2671.97900390625" y="1769.1881103515625" fill="#66ffff" width="1" outline="#000000"/>
  </node>
  <node label="CDC42" id="-69">
    <att type="list" name="cytoscape.alias.list">
      <att type="string" name="cytoscape.alias.list" value="CDC42"/>
    </att>
    <att type="string" name="canonicalName" value="CDC42"/>
    <att type="integer" name="Tragetsdroga:cancer1-nocancer2" value="2"/>
    <att type="string" name="Column 1" value="CDC42"/>
    <graphics type="ELLIPSE" h="40.0" w="40.0" x="1259.8114013671875" y="1565.833984375" fill="#66ff00" width="1" outline="#000000"/>
  </node>
  <node label="PSMD8" id="-412">
    <att type="string" name="canonicalName" value="PSMD8"/>
    <graphics type="ELLIPSE" h="40.0" w="40.0" x="337.11285400390625" y="1746.18994140625" fill="#66ffff" width="1" outline="#000000"/>
  </node>
  <node label="NARS" id="-64">
    <att type="list" name="cytoscape.alias.list">
      <att type="string" name="cytoscape.alias.list" value="NARS"/>
    </att>
    <att type="string" name="canonicalName" value="NARS"/>
    <att type="integer" name="Tragetsdroga:cancer1-nocancer2" value="2"/>
    <att type="string" name="Column 1" value="NARS"/>
    <graphics type="ELLIPSE" h="40.0" w="40.0" x="759.890869140625" y="731.4037475585938" fill="#66ff00" width="1" outline="#000000"/>
  </node>
  <node label="PDPK1" id="-59">
    <att type="list" name="cytoscape.alias.list">
      <att type="string" name="cytoscape.alias.list" value="PDPK1"/>
    </att>
    <att type="string" name="canonicalName" value="PDPK1"/>
    <att type="integer" name="Tragetsdroga:cancer1-nocancer2" value="1"/>
    <att type="string" name="Column 1" value="PDPK1"/>
    <graphics type="ELLIPSE" h="40.0" w="40.0" x="1333.3529052734375" y="495.09490966796875" fill="#ff0000" width="1" outline="#000000"/>
  </node>
  <node label="RFC3" id="-411">
    <att type="string" name="canonicalName" value="RFC3"/>
    <graphics type="ELLIPSE" h="40.0" w="40.0" x="596.7473754882812" y="2266.5703125" fill="#66ffff" width="1" outline="#000000"/>
  </node>
  <node label="MUS81" id="-410">
    <att type="string" name="canonicalName" value="MUS81"/>
    <graphics type="ELLIPSE" h="40.0" w="40.0" x="1115.7611083984375" y="1686.1588134765625" fill="#66ffff" width="1" outline="#000000"/>
  </node>
  <node label="MTHFD1" id="-57">
    <att type="list" name="cytoscape.alias.list">
      <att type="string" name="cytoscape.alias.list" value="MTHFD1"/>
    </att>
    <att type="string" name="canonicalName" value="MTHFD1"/>
    <att type="integer" name="Tragetsdroga:cancer1-nocancer2" value="2"/>
    <att type="string" name="Column 1" value="MTHFD1"/>
    <graphics type="ELLIPSE" h="40.0" w="40.0" x="1402.1514892578125" y="3280.315185546875" fill="#66ff00" width="1" outline="#000000"/>
  </node>
  <node label="SCO1 ENSP00000381619" id="-409">
    <att type="string" name="canonicalName" value="SCO1 ENSP00000381619"/>
    <graphics type="ELLIPSE" h="40.0" w="40.0" x="3013.22119140625" y="2018.3309326171875" fill="#66ffff" width="1" outline="#000000"/>
  </node>
  <node label="GANC GANAB" id="-408">
    <att type="string" name="canonicalName" value="GANC GANAB"/>
    <graphics type="ELLIPSE" h="40.0" w="40.0" x="2379.83544921875" y="1734.1651611328125" fill="#66ffff" width="1" outline="#000000"/>
  </node>
  <node label="SGPL1" id="-55">
    <att type="list" name="cytoscape.alias.list">
      <att type="string" name="cytoscape.alias.list" value="SGPL1"/>
    </att>
    <att type="string" name="canonicalName" value="SGPL1"/>
    <att type="integer" name="Tragetsdroga:cancer1-nocancer2" value="2"/>
    <att type="string" name="Column 1" value="SGPL1"/>
    <graphics type="ELLIPSE" h="40.0" w="40.0" x="2170.926513671875" y="3239.02392578125" fill="#66ff00" width="1" outline="#000000"/>
  </node>
  <node label="HINT1 HINT2" id="-54">
    <att type="list" name="cytoscape.alias.list">
      <att type="string" name="cytoscape.alias.list" value="HINT1 HINT2"/>
    </att>
    <att type="string" name="canonicalName" value="HINT1 HINT2"/>
    <att type="integer" name="Tragetsdroga:cancer1-nocancer2" value="2"/>
    <att type="string" name="Column 1" value="HINT1 HINT2"/>
    <graphics type="ELLIPSE" h="40.0" w="40.0" x="326.4554138183594" y="2173.968505859375" fill="#66ff00" width="1" outline="#000000"/>
  </node>
  <node label="DNAJA2" id="-407">
    <att type="string" name="canonicalName" value="DNAJA2"/>
    <graphics type="ELLIPSE" h="40.0" w="40.0" x="1615.44091796875" y="1957.150390625" fill="#66ffff" width="1" outline="#000000"/>
  </node>
  <node label="ATP2B3 ATP2B2" id="-406">
    <att type="string" name="canonicalName" value="ATP2B3 ATP2B2"/>
    <graphics type="ELLIPSE" h="40.0" w="40.0" x="1637.148193359375" y="595.8994750976562" fill="#66ffff" width="1" outline="#000000"/>
  </node>
  <node label="PAPD5" id="-405">
    <att type="string" name="canonicalName" value="PAPD5"/>
    <graphics type="ELLIPSE" h="40.0" w="40.0" x="1475.0628662109375" y="1602.6610107421875" fill="#66ffff" width="1" outline="#000000"/>
  </node>
  <node label="VPS35" id="-404">
    <att type="string" name="canonicalName" value="VPS35"/>
    <graphics type="ELLIPSE" h="40.0" w="40.0" x="1959.2781982421875" y="1934.6007080078125" fill="#66ffff" width="1" outline="#000000"/>
  </node>
  <node label="YIPF5" id="-403">
    <att type="string" name="canonicalName" value="YIPF5"/>
    <graphics type="ELLIPSE" h="40.0" w="40.0" x="1737.1826171875" y="1064.44287109375" fill="#66ffff" width="1" outline="#000000"/>
  </node>
  <node label="MNAT1" id="-402">
    <att type="string" name="canonicalName" value="MNAT1"/>
    <graphics type="ELLIPSE" h="40.0" w="40.0" x="334.7239990234375" y="2263.607666015625" fill="#66ffff" width="1" outline="#000000"/>
  </node>
  <node label="ORC2L" id="-401">
    <att type="string" name="canonicalName" value="ORC2L"/>
    <graphics type="ELLIPSE" h="40.0" w="40.0" x="1363.295654296875" y="1993.195556640625" fill="#66ffff" width="1" outline="#000000"/>
  </node>
  <node label="PCSK9" id="-400">
    <att type="string" name="canonicalName" value="PCSK9"/>
    <graphics type="ELLIPSE" h="40.0" w="40.0" x="2201.301025390625" y="2532.283203125" fill="#66ffff" width="1" outline="#000000"/>
  </node>
  <node label="SKP1A" id="-399">
    <att type="string" name="canonicalName" value="SKP1A"/>
    <graphics type="ELLIPSE" h="40.0" w="40.0" x="1303.7427978515625" y="2486.56005859375" fill="#66ffff" width="1" outline="#000000"/>
  </node>
  <node label="PRKAG1 PRKAG2" id="-398">
    <att type="string" name="canonicalName" value="PRKAG1 PRKAG2"/>
    <graphics type="ELLIPSE" h="40.0" w="40.0" x="2569.8203125" y="2056.64306640625" fill="#66ffff" width="1" outline="#000000"/>
  </node>
  <node label="CARS" id="-45">
    <att type="list" name="cytoscape.alias.list">
      <att type="string" name="cytoscape.alias.list" value="CARS"/>
    </att>
    <att type="string" name="canonicalName" value="CARS"/>
    <att type="integer" name="Tragetsdroga:cancer1-nocancer2" value="2"/>
    <att type="string" name="Column 1" value="CARS"/>
    <graphics type="ELLIPSE" h="40.0" w="40.0" x="762.918701171875" y="691.9116821289062" fill="#66ff00" width="1" outline="#000000"/>
  </node>
  <node label="VAC14" id="-397">
    <att type="string" name="canonicalName" value="VAC14"/>
    <graphics type="ELLIPSE" h="40.0" w="40.0" x="1749.5308837890625" y="2066.838134765625" fill="#66ffff" width="1" outline="#000000"/>
  </node>
  <node label="SMPDL3B SMPDL3A" id="-396">
    <att type="string" name="canonicalName" value="SMPDL3B SMPDL3A"/>
    <graphics type="ELLIPSE" h="40.0" w="40.0" x="1618.5469970703125" y="799.5371704101562" fill="#66ffff" width="1" outline="#000000"/>
  </node>
  <node label="CFDP1" id="-395">
    <att type="string" name="canonicalName" value="CFDP1"/>
    <graphics type="ELLIPSE" h="40.0" w="40.0" x="1637.9112548828125" y="1873.717529296875" fill="#66ffff" width="1" outline="#000000"/>
  </node>
  <node label="ABAT" id="-42">
    <att type="list" name="cytoscape.alias.list">
      <att type="string" name="cytoscape.alias.list" value="ABAT"/>
    </att>
    <att type="string" name="canonicalName" value="ABAT"/>
    <att type="integer" name="Tragetsdroga:cancer1-nocancer2" value="2"/>
    <att type="string" name="Column 1" value="ABAT"/>
    <graphics type="ELLIPSE" h="40.0" w="40.0" x="1396.9083251953125" y="2420.22705078125" fill="#66ff00" width="1" outline="#000000"/>
  </node>
  <node label="EIF4A2" id="-394">
    <att type="string" name="canonicalName" value="EIF4A2"/>
    <graphics type="ELLIPSE" h="40.0" w="40.0" x="2085.75048828125" y="772.7431640625" fill="#66ffff" width="1" outline="#000000"/>
  </node>
  <node label="POLR1E" id="-393">
    <att type="string" name="canonicalName" value="POLR1E"/>
    <graphics type="ELLIPSE" h="40.0" w="40.0" x="1106.237548828125" y="1080.13134765625" fill="#66ffff" width="1" outline="#000000"/>
  </node>
  <node label="SOD1" id="-35">
    <att type="list" name="cytoscape.alias.list">
      <att type="string" name="cytoscape.alias.list" value="SOD1"/>
    </att>
    <att type="string" name="canonicalName" value="SOD1"/>
    <att type="integer" name="Tragetsdroga:cancer1-nocancer2" value="2"/>
    <att type="string" name="Column 1" value="SOD1"/>
    <graphics type="ELLIPSE" h="40.0" w="40.0" x="1419.8822021484375" y="1755.095458984375" fill="#66ff00" width="1" outline="#000000"/>
  </node>
  <node label="DUT" id="-33">
    <att type="list" name="cytoscape.alias.list">
      <att type="string" name="cytoscape.alias.list" value="DUT"/>
    </att>
    <att type="string" name="canonicalName" value="DUT"/>
    <att type="integer" name="Tragetsdroga:cancer1-nocancer2" value="2"/>
    <att type="string" name="Column 1" value="DUT"/>
    <graphics type="ELLIPSE" h="40.0" w="40.0" x="294.1507263183594" y="2529.906494140625" fill="#66ff00" width="1" outline="#000000"/>
  </node>
  <node label="SC4MOL" id="-32">
    <att type="list" name="cytoscape.alias.list">
      <att type="string" name="cytoscape.alias.list" value="SC4MOL"/>
    </att>
    <att type="string" name="canonicalName" value="SC4MOL"/>
    <att type="integer" name="Tragetsdroga:cancer1-nocancer2" value="2"/>
    <att type="string" name="Column 1" value="SC4MOL"/>
    <graphics type="ELLIPSE" h="40.0" w="40.0" x="867.1063842773438" y="540.8285522460938" fill="#66ff00" width="1" outline="#000000"/>
  </node>
  <node label="ZDHHC4" id="-392">
    <att type="string" name="canonicalName" value="ZDHHC4"/>
    <graphics type="ELLIPSE" h="40.0" w="40.0" x="2015.539794921875" y="1726.90380859375" fill="#66ffff" width="1" outline="#000000"/>
  </node>
  <node label="TAF12" id="-391">
    <att type="string" name="canonicalName" value="TAF12"/>
    <graphics type="ELLIPSE" h="40.0" w="40.0" x="1282.5540771484375" y="1408.696044921875" fill="#66ffff" width="1" outline="#000000"/>
  </node>
  <node label="DDX19B DDX25 DDX19A" id="-390">
    <att type="string" name="canonicalName" value="DDX19B DDX25 DDX19A"/>
    <graphics type="ELLIPSE" h="40.0" w="40.0" x="1795.450439453125" y="427.9956359863281" fill="#66ffff" width="1" outline="#000000"/>
  </node>
  <node label="METAP1" id="-389">
    <att type="string" name="canonicalName" value="METAP1"/>
    <graphics type="ELLIPSE" h="40.0" w="40.0" x="510.92034912109375" y="2976.0537109375" fill="#66ffff" width="1" outline="#000000"/>
  </node>
  <node label="GCLC" id="-28">
    <att type="list" name="cytoscape.alias.list">
      <att type="string" name="cytoscape.alias.list" value="GCLC"/>
    </att>
    <att type="string" name="canonicalName" value="GCLC"/>
    <att type="integer" name="Tragetsdroga:cancer1-nocancer2" value="2"/>
    <att type="string" name="Column 1" value="GCLC"/>
    <graphics type="ELLIPSE" h="40.0" w="40.0" x="1879.5618896484375" y="2630.647705078125" fill="#66ff00" width="1" outline="#000000"/>
  </node>
  <node label="SLC2A13" id="-388">
    <att type="string" name="canonicalName" value="SLC2A13"/>
    <graphics type="ELLIPSE" h="40.0" w="40.0" x="2980.488037109375" y="2026.6356201171875" fill="#66ffff" width="1" outline="#000000"/>
  </node>
  <node label="SUGT1" id="-387">
    <att type="string" name="canonicalName" value="SUGT1"/>
    <graphics type="ELLIPSE" h="40.0" w="40.0" x="886.0660400390625" y="2564.662109375" fill="#66ffff" width="1" outline="#000000"/>
  </node>
  <node label="SEC13" id="-386">
    <att type="string" name="canonicalName" value="SEC13"/>
    <graphics type="ELLIPSE" h="40.0" w="40.0" x="2322.06884765625" y="1139.1634521484375" fill="#66ffff" width="1" outline="#000000"/>
  </node>
  <node label="ARFRP1" id="-385">
    <att type="string" name="canonicalName" value="ARFRP1"/>
    <graphics type="ELLIPSE" h="40.0" w="40.0" x="2230.46337890625" y="1556.4537353515625" fill="#66ffff" width="1" outline="#000000"/>
  </node>
  <node label="PSMD1" id="-21">
    <att type="list" name="cytoscape.alias.list">
      <att type="string" name="cytoscape.alias.list" value="PSMD1"/>
    </att>
    <att type="string" name="canonicalName" value="PSMD1"/>
    <att type="integer" name="Tragetsdroga:cancer1-nocancer2" value="1"/>
    <att type="string" name="Column 1" value="PSMD1"/>
    <graphics type="ELLIPSE" h="40.0" w="40.0" x="37.8684196472168" y="1695.325439453125" fill="#ff0000" width="1" outline="#000000"/>
  </node>
  <node label="PSMC3IP" id="-384">
    <att type="string" name="canonicalName" value="PSMC3IP"/>
    <graphics type="ELLIPSE" h="40.0" w="40.0" x="2693.3466796875" y="2547.22216796875" fill="#66ffff" width="1" outline="#000000"/>
  </node>
  <node label="TEX261" id="-383">
    <att type="string" name="canonicalName" value="TEX261"/>
    <graphics type="ELLIPSE" h="40.0" w="40.0" x="2047.310546875" y="1704.5054931640625" fill="#66ffff" width="1" outline="#000000"/>
  </node>
  <node label="HYOU1" id="-382">
    <att type="string" name="canonicalName" value="HYOU1"/>
    <graphics type="ELLIPSE" h="40.0" w="40.0" x="1815.696533203125" y="137.98336791992188" fill="#66ffff" width="1" outline="#000000"/>
  </node>
  <node label="ATP6V0C" id="-381">
    <att type="string" name="canonicalName" value="ATP6V0C"/>
    <graphics type="ELLIPSE" h="40.0" w="40.0" x="2055.583251953125" y="1516.160400390625" fill="#66ffff" width="1" outline="#000000"/>
  </node>
  <node label="LBR TM7SF2" id="-380">
    <att type="string" name="canonicalName" value="LBR TM7SF2"/>
    <graphics type="ELLIPSE" h="40.0" w="40.0" x="2474.26611328125" y="1302.601318359375" fill="#66ffff" width="1" outline="#000000"/>
  </node>
  <node label="ZNF289 ARFGAP3" id="-379">
    <att type="string" name="canonicalName" value="ZNF289 ARFGAP3"/>
    <graphics type="ELLIPSE" h="40.0" w="40.0" x="1965.0902099609375" y="1528.6324462890625" fill="#66ffff" width="1" outline="#000000"/>
  </node>
  <node label="PI4KB" id="-378">
    <att type="string" name="canonicalName" value="PI4KB"/>
    <graphics type="ELLIPSE" h="40.0" w="40.0" x="1754.7493896484375" y="1305.7230224609375" fill="#66ffff" width="1" outline="#000000"/>
  </node>
  <node label="MCM7" id="-12">
    <att type="list" name="cytoscape.alias.list">
      <att type="string" name="cytoscape.alias.list" value="MCM7"/>
    </att>
    <att type="string" name="canonicalName" value="MCM7"/>
    <att type="integer" name="Tragetsdroga:cancer1-nocancer2" value="2"/>
    <att type="string" name="Column 1" value="MCM7"/>
    <graphics type="ELLIPSE" h="40.0" w="40.0" x="895.2229614257812" y="2350.708251953125" fill="#66ff00" width="1" outline="#000000"/>
  </node>
  <node label="ELP2" id="-377">
    <att type="string" name="canonicalName" value="ELP2"/>
    <graphics type="ELLIPSE" h="40.0" w="40.0" x="1554.4822998046875" y="1767.8594970703125" fill="#66ffff" width="1" outline="#000000"/>
  </node>
  <node label="TOP3A TOP3B" id="-376">
    <att type="string" name="canonicalName" value="TOP3A TOP3B"/>
    <graphics type="ELLIPSE" h="40.0" w="40.0" x="1319.6312255859375" y="1684.226806640625" fill="#66ffff" width="1" outline="#000000"/>
  </node>
  <node label="EIF2B5" id="-375">
    <att type="string" name="canonicalName" value="EIF2B5"/>
    <graphics type="ELLIPSE" h="40.0" w="40.0" x="949.9450073242188" y="3127.086181640625" fill="#66ffff" width="1" outline="#000000"/>
  </node>
  <node label="GDI1" id="-8">
    <att type="list" name="cytoscape.alias.list">
      <att type="string" name="cytoscape.alias.list" value="GDI1"/>
    </att>
    <att type="string" name="canonicalName" value="GDI1"/>
    <att type="integer" name="Tragetsdroga:cancer1-nocancer2" value="2"/>
    <att type="string" name="Column 1" value="GDI1"/>
    <graphics type="ELLIPSE" h="40.0" w="40.0" x="1405.914306640625" y="956.4521484375" fill="#66ff00" width="1" outline="#000000"/>
  </node>
  <node label="SHMT2 SHMT1" id="-7">
    <att type="list" name="cytoscape.alias.list">
      <att type="string" name="cytoscape.alias.list" value="SHMT2 SHMT1"/>
    </att>
    <att type="string" name="canonicalName" value="SHMT2 SHMT1"/>
    <att type="integer" name="Tragetsdroga:cancer1-nocancer2" value="1"/>
    <att type="string" name="Column 1" value="SHMT2 SHMT1"/>
    <graphics type="ELLIPSE" h="40.0" w="40.0" x="1305.1171875" y="3480.2021484375" fill="#ff0000" width="1" outline="#000000"/>
  </node>
  <node label="FPGS" id="-6">
    <att type="list" name="cytoscape.alias.list">
      <att type="string" name="cytoscape.alias.list" value="FPGS"/>
    </att>
    <att type="string" name="canonicalName" value="FPGS"/>
    <att type="integer" name="Tragetsdroga:cancer1-nocancer2" value="2"/>
    <att type="string" name="Column 1" value="FPGS"/>
    <graphics type="ELLIPSE" h="40.0" w="40.0" x="1183.1551513671875" y="3338.168212890625" fill="#66ff00" width="1" outline="#000000"/>
  </node>
  <node label="EXOC2" id="-374">
    <att type="string" name="canonicalName" value="EXOC2"/>
    <graphics type="ELLIPSE" h="40.0" w="40.0" x="1287.7935791015625" y="1085.460693359375" fill="#66ffff" width="1" outline="#000000"/>
  </node>
  <node label="CCNH" id="-373">
    <att type="string" name="canonicalName" value="CCNH"/>
    <graphics type="ELLIPSE" h="40.0" w="40.0" x="308.5765075683594" y="2207.059814453125" fill="#66ffff" width="1" outline="#000000"/>
  </node>
  <node label="CUL1" id="-372">
    <att type="string" name="canonicalName" value="CUL1"/>
    <graphics type="ELLIPSE" h="40.0" w="40.0" x="788.9472045898438" y="2363.357666015625" fill="#66ffff" width="1" outline="#000000"/>
  </node>
  <node label="ORC5L" id="-371">
    <att type="string" name="canonicalName" value="ORC5L"/>
    <graphics type="ELLIPSE" h="40.0" w="40.0" x="1102.2830810546875" y="2184.581787109375" fill="#66ffff" width="1" outline="#000000"/>
  </node>
  <node label="COQ2" id="-370">
    <att type="string" name="canonicalName" value="COQ2"/>
    <graphics type="ELLIPSE" h="40.0" w="40.0" x="3014.665283203125" y="1923.778076171875" fill="#66ffff" width="1" outline="#000000"/>
  </node>
  <node label="CSTF2" id="-369">
    <att type="string" name="canonicalName" value="CSTF2"/>
    <graphics type="ELLIPSE" h="40.0" w="40.0" x="717.03759765625" y="976.8345947265625" fill="#66ffff" width="1" outline="#000000"/>
  </node>
  <node label="GMPS" id="-130">
    <att type="list" name="cytoscape.alias.list">
      <att type="string" name="cytoscape.alias.list" value="GMPS"/>
    </att>
    <att type="string" name="canonicalName" value="GMPS"/>
    <att type="integer" name="Tragetsdroga:cancer1-nocancer2" value="1"/>
    <att type="string" name="Column 1" value="GMPS"/>
    <graphics type="ELLIPSE" h="40.0" w="40.0" x="1034.7762451171875" y="2489.619873046875" fill="#ff0000" width="1" outline="#000000"/>
  </node>
  <node label="GPT2" id="-129">
    <att type="list" name="cytoscape.alias.list">
      <att type="string" name="cytoscape.alias.list" value="GPT2"/>
    </att>
    <att type="string" name="canonicalName" value="GPT2"/>
    <att type="integer" name="Tragetsdroga:cancer1-nocancer2" value="2"/>
    <att type="string" name="Column 1" value="GPT2"/>
    <graphics type="ELLIPSE" h="40.0" w="40.0" x="1770.394287109375" y="2142.912353515625" fill="#66ff00" width="1" outline="#000000"/>
  </node>
  <node label="GCK" id="-128">
    <att type="list" name="cytoscape.alias.list">
      <att type="string" name="cytoscape.alias.list" value="GCK"/>
    </att>
    <att type="string" name="canonicalName" value="GCK"/>
    <att type="integer" name="Tragetsdroga:cancer1-nocancer2" value="2"/>
    <att type="string" name="Column 1" value="GCK"/>
    <graphics type="ELLIPSE" h="40.0" w="40.0" x="1508.1231689453125" y="2204.571533203125" fill="#66ff00" width="1" outline="#000000"/>
  </node>
  <node label="STXBP1S TXBP2 STXBP3" id="-368">
    <att type="string" name="canonicalName" value="STXBP1S TXBP2 STXBP3"/>
    <graphics type="ELLIPSE" h="40.0" w="40.0" x="1250.0406494140625" y="1094.182373046875" fill="#66ffff" width="1" outline="#000000"/>
  </node>
  <node label="DDOST" id="-367">
    <att type="string" name="canonicalName" value="DDOST"/>
    <graphics type="ELLIPSE" h="40.0" w="40.0" x="2255.661865234375" y="597.5188598632812" fill="#66ffff" width="1" outline="#000000"/>
  </node>
  <node label="NP_008860.4" id="-366">
    <att type="string" name="canonicalName" value="NP_008860.4"/>
    <graphics type="ELLIPSE" h="40.0" w="40.0" x="2161.401611328125" y="2109.049560546875" fill="#66ffff" width="1" outline="#000000"/>
  </node>
  <node label="PIP5K1C PIP5K1A" id="-365">
    <att type="string" name="canonicalName" value="PIP5K1C PIP5K1A"/>
    <graphics type="ELLIPSE" h="40.0" w="40.0" x="1398.2998046875" y="1891.7301025390625" fill="#66ffff" width="1" outline="#000000"/>
  </node>
  <node label="MOSPD2" id="-364">
    <att type="string" name="canonicalName" value="MOSPD2"/>
    <graphics type="ELLIPSE" h="40.0" w="40.0" x="2625.595458984375" y="861.8624877929688" fill="#66ffff" width="1" outline="#000000"/>
  </node>
  <node label="SLC16A14" id="-363">
    <att type="string" name="canonicalName" value="SLC16A14"/>
    <graphics type="ELLIPSE" h="40.0" w="40.0" x="1596.6317138671875" y="3033.673583984375" fill="#66ffff" width="1" outline="#000000"/>
  </node>
  <node label="ATP6V0B" id="-362">
    <att type="string" name="canonicalName" value="ATP6V0B"/>
    <graphics type="ELLIPSE" h="40.0" w="40.0" x="2201.04150390625" y="1892.7188720703125" fill="#66ffff" width="1" outline="#000000"/>
  </node>
  <node label="TBCD" id="-361">
    <att type="string" name="canonicalName" value="TBCD"/>
    <graphics type="ELLIPSE" h="40.0" w="40.0" x="1512.5587158203125" y="2004.473876953125" fill="#66ffff" width="1" outline="#000000"/>
  </node>
  <node label="C1orf123" id="-360">
    <att type="string" name="canonicalName" value="C1orf123"/>
    <graphics type="ELLIPSE" h="40.0" w="40.0" x="2912.25244140625" y="2160.122802734375" fill="#66ffff" width="1" outline="#000000"/>
  </node>
  <node label="HAS3" id="-359">
    <att type="string" name="canonicalName" value="HAS3"/>
    <graphics type="ELLIPSE" h="40.0" w="40.0" x="1764.523681640625" y="1684.0546875" fill="#66ffff" width="1" outline="#000000"/>
  </node>
  <node label="C1orf156" id="-358">
    <att type="string" name="canonicalName" value="C1orf156"/>
    <graphics type="ELLIPSE" h="40.0" w="40.0" x="2590.949462890625" y="850.5857543945312" fill="#66ffff" width="1" outline="#000000"/>
  </node>
  <node label="HSP90AB1 Q58FF7" id="-115">
    <att type="list" name="cytoscape.alias.list">
      <att type="string" name="cytoscape.alias.list" value="HSP90AB1 Q58FF7"/>
    </att>
    <att type="string" name="canonicalName" value="HSP90AB1 Q58FF7"/>
    <att type="integer" name="Tragetsdroga:cancer1-nocancer2" value="2"/>
    <att type="string" name="Column 1" value="HSP90AB1 Q58FF7"/>
    <graphics type="ELLIPSE" h="40.0" w="40.0" x="1436.697021484375" y="2157.522705078125" fill="#66ff00" width="1" outline="#000000"/>
  </node>
  <node label="TCP1" id="-357">
    <att type="string" name="canonicalName" value="TCP1"/>
    <graphics type="ELLIPSE" h="40.0" w="40.0" x="1180.5107421875" y="2699.736328125" fill="#66ffff" width="1" outline="#000000"/>
  </node>
  <node label="FIG4" id="-356">
    <att type="string" name="canonicalName" value="FIG4"/>
    <graphics type="ELLIPSE" h="40.0" w="40.0" x="2905.870849609375" y="2220.2490234375" fill="#66ffff" width="1" outline="#000000"/>
  </node>
  <node label="CSNK1G1" id="-355">
    <att type="string" name="canonicalName" value="CSNK1G1"/>
    <graphics type="ELLIPSE" h="40.0" w="40.0" x="2858.67919921875" y="1210.393310546875" fill="#66ffff" width="1" outline="#000000"/>
  </node>
  <node label="RTF1" id="-354">
    <att type="string" name="canonicalName" value="RTF1"/>
    <graphics type="ELLIPSE" h="40.0" w="40.0" x="1537.9600830078125" y="1910.3568115234375" fill="#66ffff" width="1" outline="#000000"/>
  </node>
  <node label="SPTLC1" id="-111">
    <att type="list" name="cytoscape.alias.list">
      <att type="string" name="cytoscape.alias.list" value="SPTLC1"/>
    </att>
    <att type="string" name="canonicalName" value="SPTLC1"/>
    <att type="integer" name="Tragetsdroga:cancer1-nocancer2" value="2"/>
    <att type="string" name="Column 1" value="SPTLC1"/>
    <graphics type="ELLIPSE" h="40.0" w="40.0" x="1642.7723388671875" y="1335.0023193359375" fill="#66ff00" width="1" outline="#000000"/>
  </node>
  <node label="TUBA1A" id="-353">
    <att type="string" name="canonicalName" value="TUBA1A"/>
    <graphics type="ELLIPSE" h="40.0" w="40.0" x="1433.50830078125" y="1938.236083984375" fill="#66ffff" width="1" outline="#000000"/>
  </node>
  <node label="SLC13A2 SLC13A5 SLC13A3 SLC13A4" id="-110">
    <att type="list" name="cytoscape.alias.list">
      <att type="string" name="cytoscape.alias.list" value="SLC13A2 SLC13A5 SLC13A3 SLC13A4"/>
    </att>
    <att type="string" name="canonicalName" value="SLC13A2 SLC13A5 SLC13A3 SLC13A4"/>
    <att type="integer" name="Tragetsdroga:cancer1-nocancer2" value="2"/>
    <att type="string" name="Column 1" value="SLC13A2 SLC13A5 SLC13A3 SLC13A4"/>
    <graphics type="ELLIPSE" h="40.0" w="40.0" x="590.5401611328125" y="3301.200439453125" fill="#66ff00" width="1" outline="#000000"/>
  </node>
  <node label="CCT3" id="-352">
    <att type="string" name="canonicalName" value="CCT3"/>
    <graphics type="ELLIPSE" h="40.0" w="40.0" x="1276.468017578125" y="2546.430419921875" fill="#66ffff" width="1" outline="#000000"/>
  </node>
  <node label="GGA3" id="-351">
    <att type="string" name="canonicalName" value="GGA3"/>
    <graphics type="ELLIPSE" h="40.0" w="40.0" x="2546.667236328125" y="1835.2335205078125" fill="#66ffff" width="1" outline="#000000"/>
  </node>
  <node label="GOT1" id="-105">
    <att type="list" name="cytoscape.alias.list">
      <att type="string" name="cytoscape.alias.list" value="GOT1"/>
    </att>
    <att type="string" name="canonicalName" value="GOT1"/>
    <att type="integer" name="Tragetsdroga:cancer1-nocancer2" value="2"/>
    <att type="string" name="Column 1" value="GOT1"/>
    <graphics type="ELLIPSE" h="40.0" w="40.0" x="982.7600708007812" y="1997.7235107421875" fill="#66ff00" width="1" outline="#000000"/>
  </node>
  <node label="FBL ENSP00000339522" id="-350">
    <att type="string" name="canonicalName" value="FBL ENSP00000339522"/>
    <graphics type="ELLIPSE" h="40.0" w="40.0" x="1032.470458984375" y="979.9957885742188" fill="#66ffff" width="1" outline="#000000"/>
  </node>
  <node label="CDC20" id="-349">
    <att type="string" name="canonicalName" value="CDC20"/>
    <graphics type="ELLIPSE" h="40.0" w="40.0" x="784.6566772460938" y="1967.2464599609375" fill="#66ffff" width="1" outline="#000000"/>
  </node>
  <node label="SLC20A1 SLC20A2" id="-348">
    <att type="string" name="canonicalName" value="SLC20A1 SLC20A2"/>
    <graphics type="ELLIPSE" h="40.0" w="40.0" x="742.914306640625" y="3216.8916015625" fill="#66ffff" width="1" outline="#000000"/>
  </node>
  <node label="RPL9P7 RPL9" id="-347">
    <att type="string" name="canonicalName" value="RPL9P7 RPL9"/>
    <graphics type="ELLIPSE" h="40.0" w="40.0" x="2229.46630859375" y="2018.292724609375" fill="#66ffff" width="1" outline="#000000"/>
  </node>
  <node label="SHMT2" id="-98">
    <att type="list" name="cytoscape.alias.list">
      <att type="string" name="cytoscape.alias.list" value="SHMT2"/>
    </att>
    <att type="string" name="canonicalName" value="SHMT2"/>
    <att type="integer" name="Tragetsdroga:cancer1-nocancer2" value="2"/>
    <att type="string" name="Column 1" value="SHMT2"/>
    <graphics type="ELLIPSE" h="40.0" w="40.0" x="1347.942626953125" y="3055.8310546875" fill="#66ff00" width="1" outline="#000000"/>
  </node>
  <node label="CNOT1" id="-346">
    <att type="string" name="canonicalName" value="CNOT1"/>
    <graphics type="ELLIPSE" h="40.0" w="40.0" x="1735.0557861328125" y="1121.74462890625" fill="#66ffff" width="1" outline="#000000"/>
  </node>
  <node label="ARF3" id="-345">
    <att type="string" name="canonicalName" value="ARF3"/>
    <graphics type="ELLIPSE" h="40.0" w="40.0" x="2018.1932373046875" y="1501.6533203125" fill="#66ffff" width="1" outline="#000000"/>
  </node>
  <node label="CDK2" id="-96">
    <att type="list" name="cytoscape.alias.list">
      <att type="string" name="cytoscape.alias.list" value="CDK2"/>
    </att>
    <att type="string" name="canonicalName" value="CDK2"/>
    <att type="integer" name="Tragetsdroga:cancer1-nocancer2" value="2"/>
    <att type="string" name="Column 1" value="CDK2"/>
    <graphics type="ELLIPSE" h="40.0" w="40.0" x="1105.7427978515625" y="1769.36767578125" fill="#66ff00" width="1" outline="#000000"/>
  </node>
  <node label="TFEB" id="-344">
    <att type="string" name="canonicalName" value="TFEB"/>
    <graphics type="ELLIPSE" h="40.0" w="40.0" x="2933.727294921875" y="2356.291259765625" fill="#66ffff" width="1" outline="#000000"/>
  </node>
  <node label="CS" id="-91">
    <att type="list" name="cytoscape.alias.list">
      <att type="string" name="cytoscape.alias.list" value="CS"/>
    </att>
    <att type="string" name="canonicalName" value="CS"/>
    <att type="integer" name="Tragetsdroga:cancer1-nocancer2" value="2"/>
    <att type="string" name="Column 1" value="CS"/>
    <graphics type="ELLIPSE" h="40.0" w="40.0" x="875.2972412109375" y="2976.0537109375" fill="#66ff00" width="1" outline="#000000"/>
  </node>
  <node label="ARL1" id="-89">
    <att type="list" name="cytoscape.alias.list">
      <att type="string" name="cytoscape.alias.list" value="ARL1"/>
    </att>
    <att type="string" name="canonicalName" value="ARL1"/>
    <att type="integer" name="Tragetsdroga:cancer1-nocancer2" value="2"/>
    <att type="string" name="Column 1" value="ARL1"/>
    <graphics type="ELLIPSE" h="40.0" w="40.0" x="2242.969970703125" y="1606.5406494140625" fill="#66ff00" width="1" outline="#000000"/>
  </node>
  <node label="CCT2" id="-343">
    <att type="string" name="canonicalName" value="CCT2"/>
    <graphics type="ELLIPSE" h="40.0" w="40.0" x="1239.69970703125" y="2525.270751953125" fill="#66ffff" width="1" outline="#000000"/>
  </node>
  <node label="EXOC5" id="-342">
    <att type="string" name="canonicalName" value="EXOC5"/>
    <graphics type="ELLIPSE" h="40.0" w="40.0" x="1226.6129150390625" y="1053.0550537109375" fill="#66ffff" width="1" outline="#000000"/>
  </node>
  <node label="PHF20L1 PHF20" id="-341">
    <att type="string" name="canonicalName" value="PHF20L1 PHF20"/>
    <graphics type="ELLIPSE" h="40.0" w="40.0" x="1711.469482421875" y="2070.857177734375" fill="#66ffff" width="1" outline="#000000"/>
  </node>
  <node label="CHKA CHKB" id="-87">
    <att type="list" name="cytoscape.alias.list">
      <att type="string" name="cytoscape.alias.list" value="CHKA CHKB"/>
    </att>
    <att type="string" name="canonicalName" value="CHKA CHKB"/>
    <att type="integer" name="Tragetsdroga:cancer1-nocancer2" value="2"/>
    <att type="string" name="Column 1" value="CHKA CHKB"/>
    <graphics type="ELLIPSE" h="40.0" w="40.0" x="2965.79638671875" y="1310.6043701171875" fill="#66ff00" width="1" outline="#000000"/>
  </node>
  <node label="PPP3R2" id="-86">
    <att type="list" name="cytoscape.alias.list">
      <att type="string" name="cytoscape.alias.list" value="PPP3R2"/>
    </att>
    <att type="string" name="canonicalName" value="PPP3R2"/>
    <att type="integer" name="Tragetsdroga:cancer1-nocancer2" value="2"/>
    <att type="string" name="Column 1" value="PPP3R2"/>
    <graphics type="ELLIPSE" h="40.0" w="40.0" x="2190.2412109375" y="1563.23828125" fill="#66ff00" width="1" outline="#000000"/>
  </node>
  <node label="SH3PXD2A SH3PXD2B" id="-340">
    <att type="string" name="canonicalName" value="SH3PXD2A SH3PXD2B"/>
    <graphics type="ELLIPSE" h="40.0" w="40.0" x="1723.2557373046875" y="1939.6796875" fill="#66ffff" width="1" outline="#000000"/>
  </node>
  <node label="PFDN5" id="-339">
    <att type="string" name="canonicalName" value="PFDN5"/>
    <graphics type="ELLIPSE" h="40.0" w="40.0" x="1599.0101318359375" y="1964.227294921875" fill="#66ffff" width="1" outline="#000000"/>
  </node>
  <node label="ACTR1B ACTR1A" id="-338">
    <att type="string" name="canonicalName" value="ACTR1B ACTR1A"/>
    <graphics type="ELLIPSE" h="40.0" w="40.0" x="1681.6962890625" y="1938.183349609375" fill="#66ffff" width="1" outline="#000000"/>
  </node>
  <node label="TBP TBPL2" id="-337">
    <att type="string" name="canonicalName" value="TBP TBPL2"/>
    <graphics type="ELLIPSE" h="40.0" w="40.0" x="1573.8192138671875" y="1069.533447265625" fill="#66ffff" width="1" outline="#000000"/>
  </node>
  <node label="CNOT7" id="-336">
    <att type="string" name="canonicalName" value="CNOT7"/>
    <graphics type="ELLIPSE" h="40.0" w="40.0" x="1679.93505859375" y="1485.60400390625" fill="#66ffff" width="1" outline="#000000"/>
  </node>
  <node label="EIF4G1" id="-335">
    <att type="string" name="canonicalName" value="EIF4G1"/>
    <graphics type="ELLIPSE" h="40.0" w="40.0" x="2267.497314453125" y="465.9968566894531" fill="#66ffff" width="1" outline="#000000"/>
  </node>
  <node label="RABAC1" id="-334">
    <att type="string" name="canonicalName" value="RABAC1"/>
    <graphics type="ELLIPSE" h="40.0" w="40.0" x="2761.357177734375" y="1226.78564453125" fill="#66ffff" width="1" outline="#000000"/>
  </node>
  <node label="TYMS" id="-84">
    <att type="list" name="cytoscape.alias.list">
      <att type="string" name="cytoscape.alias.list" value="TYMS"/>
    </att>
    <att type="string" name="canonicalName" value="TYMS"/>
    <att type="integer" name="Tragetsdroga:cancer1-nocancer2" value="1"/>
    <att type="string" name="Column 1" value="TYMS"/>
    <graphics type="ELLIPSE" h="40.0" w="40.0" x="1660.66357421875" y="2307.832275390625" fill="#ff0000" width="1" outline="#000000"/>
  </node>
  <node label="GALE" id="-83">
    <att type="list" name="cytoscape.alias.list">
      <att type="string" name="cytoscape.alias.list" value="GALE"/>
    </att>
    <att type="string" name="canonicalName" value="GALE"/>
    <att type="integer" name="Tragetsdroga:cancer1-nocancer2" value="2"/>
    <att type="string" name="Column 1" value="GALE"/>
    <graphics type="ELLIPSE" h="40.0" w="40.0" x="2647.330322265625" y="2549.211181640625" fill="#66ff00" width="1" outline="#000000"/>
  </node>
  <node label="ADA" id="-82">
    <att type="list" name="cytoscape.alias.list">
      <att type="string" name="cytoscape.alias.list" value="ADA"/>
    </att>
    <att type="string" name="canonicalName" value="ADA"/>
    <att type="integer" name="Tragetsdroga:cancer1-nocancer2" value="1"/>
    <att type="string" name="Column 1" value="ADA"/>
    <graphics type="ELLIPSE" h="40.0" w="40.0" x="1814.2393798828125" y="2921.4716796875" fill="#ff0000" width="1" outline="#000000"/>
  </node>
  <node label="VPS52" id="-333">
    <att type="string" name="canonicalName" value="VPS52"/>
    <graphics type="ELLIPSE" h="40.0" w="40.0" x="1984.63134765625" y="1604.84423828125" fill="#66ffff" width="1" outline="#000000"/>
  </node>
  <node label="FA2H" id="-332">
    <att type="string" name="canonicalName" value="FA2H"/>
    <graphics type="ELLIPSE" h="40.0" w="40.0" x="2141.978759765625" y="1829.227783203125" fill="#66ffff" width="1" outline="#000000"/>
  </node>
  <node label="RRM2" id="-331">
    <att type="string" name="canonicalName" value="RRM2"/>
    <graphics type="ELLIPSE" h="40.0" w="40.0" x="2360.898681640625" y="346.4667663574219" fill="#66ffff" width="1" outline="#000000"/>
  </node>
  <node label="PPP1R2 Q6ZU68 PPP1R2P9" id="-330">
    <att type="string" name="canonicalName" value="PPP1R2 Q6ZU68 PPP1R2P9"/>
    <graphics type="ELLIPSE" h="40.0" w="40.0" x="1914.687255859375" y="2662.233154296875" fill="#66ffff" width="1" outline="#000000"/>
  </node>
  <node label="UBL4A" id="-329">
    <att type="string" name="canonicalName" value="UBL4A"/>
    <graphics type="ELLIPSE" h="40.0" w="40.0" x="2666.37744140625" y="2581.450927734375" fill="#66ffff" width="1" outline="#000000"/>
  </node>
  <node label="TUFM" id="-80">
    <att type="list" name="cytoscape.alias.list">
      <att type="string" name="cytoscape.alias.list" value="TUFM"/>
    </att>
    <att type="string" name="canonicalName" value="TUFM"/>
    <att type="integer" name="Tragetsdroga:cancer1-nocancer2" value="2"/>
    <att type="string" name="Column 1" value="TUFM"/>
    <graphics type="ELLIPSE" h="40.0" w="40.0" x="2076.381103515625" y="1033.72705078125" fill="#66ff00" width="1" outline="#000000"/>
  </node>
  <node label="VPS4A VPS4B" id="-328">
    <att type="string" name="canonicalName" value="VPS4A VPS4B"/>
    <graphics type="ELLIPSE" h="40.0" w="40.0" x="2038.05078125" y="1170.8023681640625" fill="#66ffff" width="1" outline="#000000"/>
  </node>
  <node label="POLD1" id="-327">
    <att type="string" name="canonicalName" value="POLD1"/>
    <graphics type="ELLIPSE" h="40.0" w="40.0" x="1300.2724609375" y="1996.907470703125" fill="#66ffff" width="1" outline="#000000"/>
  </node>
  <node label="BUB1 BUB1B" id="-326">
    <att type="string" name="canonicalName" value="BUB1 BUB1B"/>
    <graphics type="ELLIPSE" h="40.0" w="40.0" x="1449.1671142578125" y="2079.470947265625" fill="#66ffff" width="1" outline="#000000"/>
  </node>
  <node label="CCBL2 CCBL1" id="-76">
    <att type="list" name="cytoscape.alias.list">
      <att type="string" name="cytoscape.alias.list" value="CCBL2 CCBL1"/>
    </att>
    <att type="string" name="canonicalName" value="CCBL2 CCBL1"/>
    <att type="integer" name="Tragetsdroga:cancer1-nocancer2" value="2"/>
    <att type="string" name="Column 1" value="CCBL2 CCBL1"/>
    <graphics type="ELLIPSE" h="40.0" w="40.0" x="1506.838134765625" y="2848.329345703125" fill="#66ff00" width="1" outline="#000000"/>
  </node>
  <node label="SGPP1" id="-325">
    <att type="string" name="canonicalName" value="SGPP1"/>
    <graphics type="ELLIPSE" h="40.0" w="40.0" x="1976.9063720703125" y="3191.885986328125" fill="#66ffff" width="1" outline="#000000"/>
  </node>
  <node label="HSPA8" id="-73">
    <att type="list" name="cytoscape.alias.list">
      <att type="string" name="cytoscape.alias.list" value="HSPA8"/>
    </att>
    <att type="string" name="canonicalName" value="HSPA8"/>
    <att type="integer" name="Tragetsdroga:cancer1-nocancer2" value="2"/>
    <att type="string" name="Column 1" value="HSPA8"/>
    <graphics type="ELLIPSE" h="40.0" w="40.0" x="1709.0450439453125" y="2335.738525390625" fill="#66ff00" width="1" outline="#000000"/>
  </node>
  <node label="PPA1 PPA2" id="-324">
    <att type="string" name="canonicalName" value="PPA1 PPA2"/>
    <graphics type="ELLIPSE" h="40.0" w="40.0" x="1103.6051025390625" y="1845.543212890625" fill="#66ffff" width="1" outline="#000000"/>
  </node>
  <node label="RPS19" id="-323">
    <att type="string" name="canonicalName" value="RPS19"/>
    <graphics type="ELLIPSE" h="40.0" w="40.0" x="2296.8671875" y="2180.83837890625" fill="#66ffff" width="1" outline="#000000"/>
  </node>
  <node label="RAD50" id="-322">
    <att type="string" name="canonicalName" value="RAD50"/>
    <graphics type="ELLIPSE" h="40.0" w="40.0" x="1337.412841796875" y="1802.8948974609375" fill="#66ffff" width="1" outline="#000000"/>
  </node>
  <node label="TBCEL" id="-321">
    <att type="string" name="canonicalName" value="TBCEL"/>
    <graphics type="ELLIPSE" h="40.0" w="40.0" x="1485.31640625" y="2069.186767578125" fill="#66ffff" width="1" outline="#000000"/>
  </node>
  <node label="TUBG1 TUBG2" id="-320">
    <att type="string" name="canonicalName" value="TUBG1 TUBG2"/>
    <graphics type="ELLIPSE" h="40.0" w="40.0" x="1562.6717529296875" y="2141.279296875" fill="#66ffff" width="1" outline="#000000"/>
  </node>
  <node label="EXOC4" id="-319">
    <att type="string" name="canonicalName" value="EXOC4"/>
    <graphics type="ELLIPSE" h="40.0" w="40.0" x="1340.6904296875" y="1087.109619140625" fill="#66ffff" width="1" outline="#000000"/>
  </node>
  <node label="SEC22A" id="-318">
    <att type="string" name="canonicalName" value="SEC22A"/>
    <graphics type="ELLIPSE" h="40.0" w="40.0" x="1687.72412109375" y="1636.097900390625" fill="#66ffff" width="1" outline="#000000"/>
  </node>
  <node label="RAB6C RAB6B" id="-317">
    <att type="string" name="canonicalName" value="RAB6C RAB6B"/>
    <graphics type="ELLIPSE" h="40.0" w="40.0" x="2122.2060546875" y="1801.234619140625" fill="#66ffff" width="1" outline="#000000"/>
  </node>
  <node label="RBX1" id="-316">
    <att type="string" name="canonicalName" value="RBX1"/>
    <graphics type="ELLIPSE" h="40.0" w="40.0" x="954.067138671875" y="1667.5771484375" fill="#66ffff" width="1" outline="#000000"/>
  </node>
  <node label="NARS2" id="-61">
    <att type="list" name="cytoscape.alias.list">
      <att type="string" name="cytoscape.alias.list" value="NARS2"/>
    </att>
    <att type="string" name="canonicalName" value="NARS2"/>
    <att type="integer" name="Tragetsdroga:cancer1-nocancer2" value="2"/>
    <att type="string" name="Column 1" value="NARS2"/>
    <graphics type="ELLIPSE" h="40.0" w="40.0" x="1323.097900390625" y="2338.18505859375" fill="#66ff00" width="1" outline="#000000"/>
  </node>
  <node label="WDR24" id="-315">
    <att type="string" name="canonicalName" value="WDR24"/>
    <graphics type="ELLIPSE" h="40.0" w="40.0" x="2868.12841796875" y="2302.821533203125" fill="#66ffff" width="1" outline="#000000"/>
  </node>
  <node label="VPS54" id="-314">
    <att type="string" name="canonicalName" value="VPS54"/>
    <graphics type="ELLIPSE" h="40.0" w="40.0" x="1238.225341796875" y="1473.6942138671875" fill="#66ffff" width="1" outline="#000000"/>
  </node>
  <node label="DNM1" id="-313">
    <att type="string" name="canonicalName" value="DNM1"/>
    <graphics type="ELLIPSE" h="40.0" w="40.0" x="1912.15869140625" y="1629.9049072265625" fill="#66ffff" width="1" outline="#000000"/>
  </node>
  <node label="METAP2 PA2G4" id="-58">
    <att type="list" name="cytoscape.alias.list">
      <att type="string" name="cytoscape.alias.list" value="METAP2 PA2G4"/>
    </att>
    <att type="string" name="canonicalName" value="METAP2 PA2G4"/>
    <att type="integer" name="Tragetsdroga:cancer1-nocancer2" value="2"/>
    <att type="string" name="Column 1" value="METAP2 PA2G4"/>
    <graphics type="ELLIPSE" h="40.0" w="40.0" x="593.1087646484375" y="3012.728759765625" fill="#66ff00" width="1" outline="#000000"/>
  </node>
  <node label="TAF1 TAF1L" id="-312">
    <att type="string" name="canonicalName" value="TAF1 TAF1L"/>
    <graphics type="ELLIPSE" h="40.0" w="40.0" x="1485.4818115234375" y="1231.6375732421875" fill="#66ffff" width="1" outline="#000000"/>
  </node>
  <node label="NAPA NAPB" id="-311">
    <att type="string" name="canonicalName" value="NAPA NAPB"/>
    <graphics type="ELLIPSE" h="40.0" w="40.0" x="1122.110595703125" y="680.6940307617188" fill="#66ffff" width="1" outline="#000000"/>
  </node>
  <node label="COPA" id="-310">
    <att type="string" name="canonicalName" value="COPA"/>
    <graphics type="ELLIPSE" h="40.0" w="40.0" x="2355.8740234375" y="844.2162475585938" fill="#66ffff" width="1" outline="#000000"/>
  </node>
  <node label="CRLS1" id="-309">
    <att type="string" name="canonicalName" value="CRLS1"/>
    <graphics type="ELLIPSE" h="40.0" w="40.0" x="2313.897216796875" y="3234.492431640625" fill="#66ffff" width="1" outline="#000000"/>
  </node>
  <node label="PRDX2" id="-56">
    <att type="list" name="cytoscape.alias.list">
      <att type="string" name="cytoscape.alias.list" value="PRDX2"/>
    </att>
    <att type="string" name="canonicalName" value="PRDX2"/>
    <att type="integer" name="Tragetsdroga:cancer1-nocancer2" value="2"/>
    <att type="string" name="Column 1" value="PRDX2"/>
    <graphics type="ELLIPSE" h="40.0" w="40.0" x="1254.235107421875" y="1834.6429443359375" fill="#66ff00" width="1" outline="#000000"/>
  </node>
  <node label="ATP6V1F" id="-308">
    <att type="string" name="canonicalName" value="ATP6V1F"/>
    <graphics type="ELLIPSE" h="40.0" w="40.0" x="2532.46728515625" y="1491.2918701171875" fill="#66ffff" width="1" outline="#000000"/>
  </node>
  <node label="MOCS3" id="-307">
    <att type="string" name="canonicalName" value="MOCS3"/>
    <graphics type="ELLIPSE" h="40.0" w="40.0" x="1403.1639404296875" y="1987.6851806640625" fill="#66ffff" width="1" outline="#000000"/>
  </node>
  <node label="ENSP00000309463" id="-306">
    <att type="string" name="canonicalName" value="ENSP00000309463"/>
    <graphics type="ELLIPSE" h="40.0" w="40.0" x="2333.148193359375" y="2285.611572265625" fill="#66ffff" width="1" outline="#000000"/>
  </node>
  <node label="CAPZB" id="-305">
    <att type="string" name="canonicalName" value="CAPZB"/>
    <graphics type="ELLIPSE" h="40.0" w="40.0" x="1486.9364013671875" y="1890.59912109375" fill="#66ffff" width="1" outline="#000000"/>
  </node>
  <node label="RPL35" id="-304">
    <att type="string" name="canonicalName" value="RPL35"/>
    <graphics type="ELLIPSE" h="40.0" w="40.0" x="2621.171875" y="1932.5260009765625" fill="#66ffff" width="1" outline="#000000"/>
  </node>
  <node label="ARFGEF1 ARFGEF2" id="-303">
    <att type="string" name="canonicalName" value="ARFGEF1 ARFGEF2"/>
    <graphics type="ELLIPSE" h="40.0" w="40.0" x="943.3283081054688" y="1371.234619140625" fill="#66ffff" width="1" outline="#000000"/>
  </node>
  <node label="ATP13A1" id="-302">
    <att type="string" name="canonicalName" value="ATP13A1"/>
    <graphics type="ELLIPSE" h="40.0" w="40.0" x="1770.0662841796875" y="1947.21142578125" fill="#66ffff" width="1" outline="#000000"/>
  </node>
  <node label="NP_689704.3" id="-301">
    <att type="string" name="canonicalName" value="NP_689704.3"/>
    <graphics type="ELLIPSE" h="40.0" w="40.0" x="2781.39013671875" y="2356.385986328125" fill="#66ffff" width="1" outline="#000000"/>
  </node>
  <node label="NP_775783.1" id="-300">
    <att type="string" name="canonicalName" value="NP_775783.1"/>
    <graphics type="ELLIPSE" h="40.0" w="40.0" x="2635.07373046875" y="2599.69873046875" fill="#66ffff" width="1" outline="#000000"/>
  </node>
  <node label="MYBL1" id="-299">
    <att type="string" name="canonicalName" value="MYBL1"/>
    <graphics type="ELLIPSE" h="40.0" w="40.0" x="2998.3291015625" y="2062.822265625" fill="#66ffff" width="1" outline="#000000"/>
  </node>
  <node label="DDX54" id="-298">
    <att type="string" name="canonicalName" value="DDX54"/>
    <graphics type="ELLIPSE" h="40.0" w="40.0" x="661.9515991210938" y="2038.427490234375" fill="#66ffff" width="1" outline="#000000"/>
  </node>
  <node label="EIF4H EIF4B" id="-297">
    <att type="string" name="canonicalName" value="EIF4H EIF4B"/>
    <graphics type="ELLIPSE" h="40.0" w="40.0" x="2226.4404296875" y="446.06365966796875" fill="#66ffff" width="1" outline="#000000"/>
  </node>
  <node label="TUBB2B TUBB3 TUBB2A TUBB6" id="-41">
    <att type="list" name="cytoscape.alias.list">
      <att type="string" name="cytoscape.alias.list" value="TUBB2B TUBB3 TUBB2A TUBB6"/>
    </att>
    <att type="string" name="canonicalName" value="TUBB2B TUBB3 TUBB2A TUBB6"/>
    <att type="integer" name="Tragetsdroga:cancer1-nocancer2" value="1"/>
    <att type="string" name="Column 1" value="TUBB2B TUBB3 TUBB2A TUBB6"/>
    <graphics type="ELLIPSE" h="40.0" w="40.0" x="1564.8541259765625" y="2179.987060546875" fill="#ff0000" width="1" outline="#000000"/>
  </node>
  <node label="ATP8A1 ATP8A2" id="-38">
    <att type="list" name="cytoscape.alias.list">
      <att type="string" name="cytoscape.alias.list" value="ATP8A1 ATP8A2"/>
    </att>
    <att type="string" name="canonicalName" value="ATP8A1 ATP8A2"/>
    <att type="integer" name="Tragetsdroga:cancer1-nocancer2" value="2"/>
    <att type="string" name="Column 1" value="ATP8A1 ATP8A2"/>
    <graphics type="ELLIPSE" h="40.0" w="40.0" x="1944.634033203125" y="1408.5760498046875" fill="#66ff00" width="1" outline="#000000"/>
  </node>
  <node label="LPIN2 LPIN3" id="-296">
    <att type="string" name="canonicalName" value="LPIN2 LPIN3"/>
    <graphics type="ELLIPSE" h="40.0" w="40.0" x="1262.2725830078125" y="2103.6416015625" fill="#66ffff" width="1" outline="#000000"/>
  </node>
  <node label="LIPT1" id="-37">
    <att type="list" name="cytoscape.alias.list">
      <att type="string" name="cytoscape.alias.list" value="LIPT1"/>
    </att>
    <att type="string" name="canonicalName" value="LIPT1"/>
    <att type="integer" name="Tragetsdroga:cancer1-nocancer2" value="2"/>
    <att type="string" name="Column 1" value="LIPT1"/>
    <graphics type="ELLIPSE" h="40.0" w="40.0" x="2200.991455078125" y="2345.65869140625" fill="#66ff00" width="1" outline="#000000"/>
  </node>
  <node label="PFDN4" id="-295">
    <att type="string" name="canonicalName" value="PFDN4"/>
    <graphics type="ELLIPSE" h="40.0" w="40.0" x="1618.75634765625" y="1990.865966796875" fill="#66ffff" width="1" outline="#000000"/>
  </node>
  <node label="USP10" id="-294">
    <att type="string" name="canonicalName" value="USP10"/>
    <graphics type="ELLIPSE" h="40.0" w="40.0" x="1876.370849609375" y="1886.66796875" fill="#66ffff" width="1" outline="#000000"/>
  </node>
  <node label="RAD52" id="-293">
    <att type="string" name="canonicalName" value="RAD52"/>
    <graphics type="ELLIPSE" h="40.0" w="40.0" x="1367.03662109375" y="1874.8624267578125" fill="#66ffff" width="1" outline="#000000"/>
  </node>
  <node label="ATP6V1H" id="-292">
    <att type="string" name="canonicalName" value="ATP6V1H"/>
    <graphics type="ELLIPSE" h="40.0" w="40.0" x="2057.043701171875" y="1656.8795166015625" fill="#66ffff" width="1" outline="#000000"/>
  </node>
  <node label="RAB1C" id="-291">
    <att type="string" name="canonicalName" value="RAB1C"/>
    <graphics type="ELLIPSE" h="40.0" w="40.0" x="1470.052001953125" y="1170.3603515625" fill="#66ffff" width="1" outline="#000000"/>
  </node>
  <node label="EIF2B4" id="-290">
    <att type="string" name="canonicalName" value="EIF2B4"/>
    <graphics type="ELLIPSE" h="40.0" w="40.0" x="842.9144287109375" y="3286.55029296875" fill="#66ffff" width="1" outline="#000000"/>
  </node>
  <node label="SNAP25" id="-27">
    <att type="list" name="cytoscape.alias.list">
      <att type="string" name="cytoscape.alias.list" value="SNAP25"/>
    </att>
    <att type="string" name="canonicalName" value="SNAP25"/>
    <att type="integer" name="Tragetsdroga:cancer1-nocancer2" value="2"/>
    <att type="string" name="Column 1" value="SNAP25"/>
    <graphics type="ELLIPSE" h="40.0" w="40.0" x="1306.4674072265625" y="1204.8326416015625" fill="#66ff00" width="1" outline="#000000"/>
  </node>
  <node label="DTYMK DTYMK" id="-26">
    <att type="list" name="cytoscape.alias.list">
      <att type="string" name="cytoscape.alias.list" value="DTYMK DTYMK"/>
    </att>
    <att type="string" name="canonicalName" value="DTYMK DTYMK"/>
    <att type="integer" name="Tragetsdroga:cancer1-nocancer2" value="2"/>
    <att type="string" name="Column 1" value="DTYMK DTYMK"/>
    <graphics type="ELLIPSE" h="40.0" w="40.0" x="1400.6937255859375" y="1117.53515625" fill="#66ff00" width="1" outline="#000000"/>
  </node>
  <node label="ARPC3" id="-289">
    <att type="string" name="canonicalName" value="ARPC3"/>
    <graphics type="ELLIPSE" h="40.0" w="40.0" x="1705.8345947265625" y="1854.6505126953125" fill="#66ffff" width="1" outline="#000000"/>
  </node>
  <node label="EXOC6B EXOC6" id="-288">
    <att type="string" name="canonicalName" value="EXOC6B EXOC6"/>
    <graphics type="ELLIPSE" h="40.0" w="40.0" x="1205.166748046875" y="1196.38916015625" fill="#66ffff" width="1" outline="#000000"/>
  </node>
  <node label="SLC25A32" id="-23">
    <att type="list" name="cytoscape.alias.list">
      <att type="string" name="cytoscape.alias.list" value="SLC25A32"/>
    </att>
    <att type="string" name="canonicalName" value="SLC25A32"/>
    <att type="integer" name="Tragetsdroga:cancer1-nocancer2" value="2"/>
    <att type="string" name="Column 1" value="SLC25A32"/>
    <graphics type="ELLIPSE" h="40.0" w="40.0" x="2882.836669921875" y="2268.35986328125" fill="#66ff00" width="1" outline="#000000"/>
  </node>
  <node label="PI4KA NR_003700.1Q8N8J0" id="-287">
    <att type="string" name="canonicalName" value="PI4KA NR_003700.1Q8N8J0"/>
    <graphics type="ELLIPSE" h="40.0" w="40.0" x="2062.55908203125" y="2267.00537109375" fill="#66ffff" width="1" outline="#000000"/>
  </node>
  <node label="MRPS12" id="-286">
    <att type="string" name="canonicalName" value="MRPS12"/>
    <graphics type="ELLIPSE" h="40.0" w="40.0" x="2970.194091796875" y="1040.69140625" fill="#66ffff" width="1" outline="#000000"/>
  </node>
  <node label="ALKBH8" id="-285">
    <att type="string" name="canonicalName" value="ALKBH8"/>
    <graphics type="ELLIPSE" h="40.0" w="40.0" x="2946.152099609375" y="2012.7601318359375" fill="#66ffff" width="1" outline="#000000"/>
  </node>
  <node label="PRDX2 PRDX1" id="-20">
    <att type="list" name="cytoscape.alias.list">
      <att type="string" name="cytoscape.alias.list" value="PRDX2 PRDX1"/>
    </att>
    <att type="string" name="canonicalName" value="PRDX2 PRDX1"/>
    <att type="integer" name="Tragetsdroga:cancer1-nocancer2" value="2"/>
    <att type="string" name="Column 1" value="PRDX2 PRDX1"/>
    <graphics type="ELLIPSE" h="40.0" w="40.0" x="1325.14111328125" y="530.2848510742188" fill="#66ff00" width="1" outline="#000000"/>
  </node>
  <node label="TMEM30A" id="-284">
    <att type="string" name="canonicalName" value="TMEM30A"/>
    <graphics type="ELLIPSE" h="40.0" w="40.0" x="2144.570556640625" y="1721.76123046875" fill="#66ffff" width="1" outline="#000000"/>
  </node>
  <node label="PLS3 LCP1 PLS1" id="-283">
    <att type="string" name="canonicalName" value="PLS3 LCP1 PLS1"/>
    <graphics type="ELLIPSE" h="40.0" w="40.0" x="1429.6436767578125" y="1887.633056640625" fill="#66ffff" width="1" outline="#000000"/>
  </node>
  <node label="ALLC" id="-282">
    <att type="string" name="canonicalName" value="ALLC"/>
    <graphics type="ELLIPSE" h="40.0" w="40.0" x="2696.30517578125" y="2606.977294921875" fill="#66ffff" width="1" outline="#000000"/>
  </node>
  <node label="TOMM70A" id="-281">
    <att type="string" name="canonicalName" value="TOMM70A"/>
    <graphics type="ELLIPSE" h="40.0" w="40.0" x="2923.677490234375" y="2305.190185546875" fill="#66ffff" width="1" outline="#000000"/>
  </node>
  <node label="CCNB2" id="-280">
    <att type="string" name="canonicalName" value="CCNB2"/>
    <graphics type="ELLIPSE" h="40.0" w="40.0" x="1384.5797119140625" y="2021.4935302734375" fill="#66ffff" width="1" outline="#000000"/>
  </node>
  <node label="POLR1C" id="-279">
    <att type="string" name="canonicalName" value="POLR1C"/>
    <graphics type="ELLIPSE" h="40.0" w="40.0" x="903.9200439453125" y="1156.1953125" fill="#66ffff" width="1" outline="#000000"/>
  </node>
  <node label="GRB2 SH3GL3" id="-11">
    <att type="list" name="cytoscape.alias.list">
      <att type="string" name="cytoscape.alias.list" value="GRB2 SH3GL3"/>
    </att>
    <att type="string" name="canonicalName" value="GRB2 SH3GL3"/>
    <att type="integer" name="Tragetsdroga:cancer1-nocancer2" value="2"/>
    <att type="string" name="Column 1" value="GRB2 SH3GL3"/>
    <graphics type="ELLIPSE" h="40.0" w="40.0" x="1661.517333984375" y="1802.5738525390625" fill="#66ff00" width="1" outline="#000000"/>
  </node>
  <node label="CYB5R3" id="-10">
    <att type="list" name="cytoscape.alias.list">
      <att type="string" name="cytoscape.alias.list" value="CYB5R3"/>
    </att>
    <att type="string" name="canonicalName" value="CYB5R3"/>
    <att type="integer" name="Tragetsdroga:cancer1-nocancer2" value="2"/>
    <att type="string" name="Column 1" value="CYB5R3"/>
    <graphics type="ELLIPSE" h="40.0" w="40.0" x="305.1966857910156" y="1372.9451904296875" fill="#66ff00" width="1" outline="#000000"/>
  </node>
  <node label="C14orf1" id="-278">
    <att type="string" name="canonicalName" value="C14orf1"/>
    <graphics type="ELLIPSE" h="40.0" w="40.0" x="2597.41943359375" y="1537.23828125" fill="#66ffff" width="1" outline="#000000"/>
  </node>
  <node label="CYCS" id="-9">
    <att type="list" name="cytoscape.alias.list">
      <att type="string" name="cytoscape.alias.list" value="CYCS"/>
    </att>
    <att type="string" name="canonicalName" value="CYCS"/>
    <att type="integer" name="Tragetsdroga:cancer1-nocancer2" value="2"/>
    <att type="string" name="Column 1" value="CYCS"/>
    <graphics type="ELLIPSE" h="40.0" w="40.0" x="1336.5328369140625" y="2741.429443359375" fill="#66ff00" width="1" outline="#000000"/>
  </node>
  <node label="RPL37" id="-277">
    <att type="string" name="canonicalName" value="RPL37"/>
    <graphics type="ELLIPSE" h="40.0" w="40.0" x="3048.2744140625" y="2014.2445068359375" fill="#66ffff" width="1" outline="#000000"/>
  </node>
  <node label="VPS72" id="-276">
    <att type="string" name="canonicalName" value="VPS72"/>
    <graphics type="ELLIPSE" h="40.0" w="40.0" x="1678.030517578125" y="1909.380859375" fill="#66ffff" width="1" outline="#000000"/>
  </node>
  <node label="VAMP4" id="-275">
    <att type="string" name="canonicalName" value="VAMP4"/>
    <graphics type="ELLIPSE" h="40.0" w="40.0" x="1850.2301025390625" y="1567.4591064453125" fill="#66ffff" width="1" outline="#000000"/>
  </node>
  <node label="MON1A MON1B" id="-274">
    <att type="string" name="canonicalName" value="MON1A MON1B"/>
    <graphics type="ELLIPSE" h="40.0" w="40.0" x="1964.314697265625" y="1824.2811279296875" fill="#66ffff" width="1" outline="#000000"/>
  </node>
  <node label="AKR7A2" id="-273">
    <att type="string" name="canonicalName" value="AKR7A2"/>
    <graphics type="ELLIPSE" h="40.0" w="40.0" x="2992.57275390625" y="2148.371826171875" fill="#66ffff" width="1" outline="#000000"/>
  </node>
  <node label="UBE2B" id="-272">
    <att type="string" name="canonicalName" value="UBE2B"/>
    <graphics type="ELLIPSE" h="40.0" w="40.0" x="1535.3240966796875" y="1885.6212158203125" fill="#66ffff" width="1" outline="#000000"/>
  </node>
  <node label="PFDN2" id="-271">
    <att type="string" name="canonicalName" value="PFDN2"/>
    <graphics type="ELLIPSE" h="40.0" w="40.0" x="1579.9443359375" y="2013.60498046875" fill="#66ffff" width="1" outline="#000000"/>
  </node>
  <node label="TBCA" id="-126">
    <att type="list" name="cytoscape.alias.list">
      <att type="string" name="cytoscape.alias.list" value="TBCA"/>
    </att>
    <att type="string" name="canonicalName" value="TBCA"/>
    <att type="integer" name="Tragetsdroga:cancer1-nocancer2" value="2"/>
    <att type="string" name="Column 1" value="TBCA"/>
    <graphics type="ELLIPSE" h="40.0" w="40.0" x="1322.5101318359375" y="1845.4130859375" fill="#66ff00" width="1" outline="#000000"/>
  </node>
  <node label="GAPDH" id="-123">
    <att type="list" name="cytoscape.alias.list">
      <att type="string" name="cytoscape.alias.list" value="GAPDH"/>
    </att>
    <att type="string" name="canonicalName" value="GAPDH"/>
    <att type="integer" name="Tragetsdroga:cancer1-nocancer2" value="2"/>
    <att type="string" name="Column 1" value="GAPDH"/>
    <graphics type="ELLIPSE" h="40.0" w="40.0" x="1467.407470703125" y="2858.539306640625" fill="#66ff00" width="1" outline="#000000"/>
  </node>
  <node label="MRPL43" id="-270">
    <att type="string" name="canonicalName" value="MRPL43"/>
    <graphics type="ELLIPSE" h="40.0" w="40.0" x="2974.52490234375" y="2109.13037109375" fill="#66ffff" width="1" outline="#000000"/>
  </node>
  <node label="AFG3L2" id="-122">
    <att type="list" name="cytoscape.alias.list">
      <att type="string" name="cytoscape.alias.list" value="AFG3L2"/>
    </att>
    <att type="string" name="canonicalName" value="AFG3L2"/>
    <att type="integer" name="Tragetsdroga:cancer1-nocancer2" value="2"/>
    <att type="string" name="Column 1" value="AFG3L2"/>
    <graphics type="ELLIPSE" h="40.0" w="40.0" x="1869.883056640625" y="1342.0078125" fill="#66ff00" width="1" outline="#000000"/>
  </node>
  <node label="MARS" id="-121">
    <att type="list" name="cytoscape.alias.list">
      <att type="string" name="cytoscape.alias.list" value="MARS"/>
    </att>
    <att type="string" name="canonicalName" value="MARS"/>
    <att type="integer" name="Tragetsdroga:cancer1-nocancer2" value="2"/>
    <att type="string" name="Column 1" value="MARS"/>
    <graphics type="ELLIPSE" h="40.0" w="40.0" x="240.87744140625" y="1299.419921875" fill="#66ff00" width="1" outline="#000000"/>
  </node>
  <node label="PABPC1 RBM32B NP_001035971.1 PABPC3" id="-269">
    <att type="string" name="canonicalName" value="PABPC1 RBM32B NP_001035971.1 PABPC3"/>
    <graphics type="ELLIPSE" h="40.0" w="40.0" x="1944.386474609375" y="1107.7049560546875" fill="#66ffff" width="1" outline="#000000"/>
  </node>
  <node label="HSPA5" id="-118">
    <att type="list" name="cytoscape.alias.list">
      <att type="string" name="cytoscape.alias.list" value="HSPA5"/>
    </att>
    <att type="string" name="canonicalName" value="HSPA5"/>
    <att type="integer" name="Tragetsdroga:cancer1-nocancer2" value="2"/>
    <att type="string" name="Column 1" value="HSPA5"/>
    <graphics type="ELLIPSE" h="40.0" w="40.0" x="1878.86279296875" y="297.8001403808594" fill="#66ff00" width="1" outline="#000000"/>
  </node>
  <node label="DOT1L" id="-117">
    <att type="list" name="cytoscape.alias.list">
      <att type="string" name="cytoscape.alias.list" value="DOT1L"/>
    </att>
    <att type="string" name="canonicalName" value="DOT1L"/>
    <att type="integer" name="Tragetsdroga:cancer1-nocancer2" value="2"/>
    <att type="string" name="Column 1" value="DOT1L"/>
    <graphics type="ELLIPSE" h="40.0" w="40.0" x="1796.7779541015625" y="2536.90869140625" fill="#66ff00" width="1" outline="#000000"/>
  </node>
  <node label="BLM" id="-268">
    <att type="string" name="canonicalName" value="BLM"/>
    <graphics type="ELLIPSE" h="40.0" w="40.0" x="1314.849365234375" y="1639.0604248046875" fill="#66ffff" width="1" outline="#000000"/>
  </node>
  <node label="APPBP1" id="-114">
    <att type="list" name="cytoscape.alias.list">
      <att type="string" name="cytoscape.alias.list" value="APPBP1"/>
    </att>
    <att type="string" name="canonicalName" value="APPBP1"/>
    <att type="integer" name="Tragetsdroga:cancer1-nocancer2" value="2"/>
    <att type="string" name="Column 1" value="APPBP1"/>
    <graphics type="ELLIPSE" h="40.0" w="40.0" x="796.2279052734375" y="2648.753173828125" fill="#66ff00" width="1" outline="#000000"/>
  </node>
  <node label="POLD3" id="-267">
    <att type="string" name="canonicalName" value="POLD3"/>
    <graphics type="ELLIPSE" h="40.0" w="40.0" x="1428.2694091796875" y="1856.8875732421875" fill="#66ffff" width="1" outline="#000000"/>
  </node>
  <node label="INPP5F" id="-266">
    <att type="string" name="canonicalName" value="INPP5F"/>
    <graphics type="ELLIPSE" h="40.0" w="40.0" x="2045.724365234375" y="1562.346435546875" fill="#66ffff" width="1" outline="#000000"/>
  </node>
  <node label="CANX" id="-108">
    <att type="list" name="cytoscape.alias.list">
      <att type="string" name="cytoscape.alias.list" value="CANX"/>
    </att>
    <att type="string" name="canonicalName" value="CANX"/>
    <att type="integer" name="Tragetsdroga:cancer1-nocancer2" value="2"/>
    <att type="string" name="Column 1" value="CANX"/>
    <graphics type="ELLIPSE" h="40.0" w="40.0" x="2538.557861328125" y="1361.3345947265625" fill="#66ff00" width="1" outline="#000000"/>
  </node>
  <node label="CNOT6L" id="-265">
    <att type="string" name="canonicalName" value="CNOT6L"/>
    <graphics type="ELLIPSE" h="40.0" w="40.0" x="1650.009765625" y="1574.351806640625" fill="#66ffff" width="1" outline="#000000"/>
  </node>
  <node label="CLTCL1" id="-264">
    <att type="string" name="canonicalName" value="CLTCL1"/>
    <graphics type="ELLIPSE" h="40.0" w="40.0" x="2048.946044921875" y="1409.60302734375" fill="#66ffff" width="1" outline="#000000"/>
  </node>
  <node label="BRD8" id="-263">
    <att type="string" name="canonicalName" value="BRD8"/>
    <graphics type="ELLIPSE" h="40.0" w="40.0" x="1646.9503173828125" y="1934.8187255859375" fill="#66ffff" width="1" outline="#000000"/>
  </node>
  <node label="SLC7A4" id="-103">
    <att type="list" name="cytoscape.alias.list">
      <att type="string" name="cytoscape.alias.list" value="SLC7A4"/>
    </att>
    <att type="string" name="canonicalName" value="SLC7A4"/>
    <att type="integer" name="Tragetsdroga:cancer1-nocancer2" value="2"/>
    <att type="string" name="Column 1" value="SLC7A4"/>
    <graphics type="ELLIPSE" h="40.0" w="40.0" x="1650.5626220703125" y="2900.36865234375" fill="#66ff00" width="1" outline="#000000"/>
  </node>
  <node label="ATP6V1C1 ATP6V1C2" id="-262">
    <att type="string" name="canonicalName" value="ATP6V1C1 ATP6V1C2"/>
    <graphics type="ELLIPSE" h="40.0" w="40.0" x="2372.5361328125" y="1235.5389404296875" fill="#66ffff" width="1" outline="#000000"/>
  </node>
  <node label="VBP1" id="-261">
    <att type="string" name="canonicalName" value="VBP1"/>
    <graphics type="ELLIPSE" h="40.0" w="40.0" x="1583.234130859375" y="1987.072509765625" fill="#66ffff" width="1" outline="#000000"/>
  </node>
  <node label="EPRS" id="-101">
    <att type="list" name="cytoscape.alias.list">
      <att type="string" name="cytoscape.alias.list" value="EPRS"/>
    </att>
    <att type="string" name="canonicalName" value="EPRS"/>
    <att type="integer" name="Tragetsdroga:cancer1-nocancer2" value="2"/>
    <att type="string" name="Column 1" value="EPRS"/>
    <graphics type="ELLIPSE" h="40.0" w="40.0" x="273.06903076171875" y="1289.715087890625" fill="#66ff00" width="1" outline="#000000"/>
  </node>
  <node label="XPC" id="-260">
    <att type="string" name="canonicalName" value="XPC"/>
    <graphics type="ELLIPSE" h="40.0" w="40.0" x="2578.225341796875" y="1997.142578125" fill="#66ffff" width="1" outline="#000000"/>
  </node>
  <node label="PARM1" id="-259">
    <att type="string" name="canonicalName" value="PARM1"/>
    <graphics type="ELLIPSE" h="40.0" w="40.0" x="1590.0416259765625" y="2996.4794921875" fill="#66ffff" width="1" outline="#000000"/>
  </node>
  <node label="PARS2" id="-100">
    <att type="list" name="cytoscape.alias.list">
      <att type="string" name="cytoscape.alias.list" value="PARS2"/>
    </att>
    <att type="string" name="canonicalName" value="PARS2"/>
    <att type="integer" name="Tragetsdroga:cancer1-nocancer2" value="2"/>
    <att type="string" name="Column 1" value="PARS2"/>
    <graphics type="ELLIPSE" h="40.0" w="40.0" x="1247.0458984375" y="958.9469604492188" fill="#66ff00" width="1" outline="#000000"/>
  </node>
  <node label="GOSR1" id="-258">
    <att type="string" name="canonicalName" value="GOSR1"/>
    <graphics type="ELLIPSE" h="40.0" w="40.0" x="2220.822021484375" y="1634.73193359375" fill="#66ffff" width="1" outline="#000000"/>
  </node>
  <node label="EIF1AY EIF1AP1" id="-257">
    <att type="string" name="canonicalName" value="EIF1AY EIF1AP1"/>
    <graphics type="ELLIPSE" h="40.0" w="40.0" x="2315.382080078125" y="363.4964904785156" fill="#66ffff" width="1" outline="#000000"/>
  </node>
  <node label="ESPL1" id="-256">
    <att type="string" name="canonicalName" value="ESPL1"/>
    <graphics type="ELLIPSE" h="40.0" w="40.0" x="1219.7911376953125" y="2593.76904296875" fill="#66ffff" width="1" outline="#000000"/>
  </node>
  <node label="KIAA0100" id="-255">
    <att type="string" name="canonicalName" value="KIAA0100"/>
    <graphics type="ELLIPSE" h="40.0" w="40.0" x="2661.451171875" y="880.0198974609375" fill="#66ffff" width="1" outline="#000000"/>
  </node>
  <node label="CNOT3" id="-254">
    <att type="string" name="canonicalName" value="CNOT3"/>
    <graphics type="ELLIPSE" h="40.0" w="40.0" x="1710.887451171875" y="1012.5260009765625" fill="#66ffff" width="1" outline="#000000"/>
  </node>
  <node label="CSTF3" id="-253">
    <att type="string" name="canonicalName" value="CSTF3"/>
    <graphics type="ELLIPSE" h="40.0" w="40.0" x="915.1771850585938" y="689.2758178710938" fill="#66ffff" width="1" outline="#000000"/>
  </node>
  <node label="HSP90AB1" id="-94">
    <att type="list" name="cytoscape.alias.list">
      <att type="string" name="cytoscape.alias.list" value="HSP90AB1"/>
    </att>
    <att type="string" name="canonicalName" value="HSP90AB1"/>
    <att type="integer" name="Tragetsdroga:cancer1-nocancer2" value="2"/>
    <att type="string" name="Column 1" value="HSP90AB1"/>
    <graphics type="ELLIPSE" h="40.0" w="40.0" x="2508.74609375" y="2227.686279296875" fill="#66ff00" width="1" outline="#000000"/>
  </node>
  <node label="SOD2" id="-92">
    <att type="list" name="cytoscape.alias.list">
      <att type="string" name="cytoscape.alias.list" value="SOD2"/>
    </att>
    <att type="string" name="canonicalName" value="SOD2"/>
    <att type="integer" name="Tragetsdroga:cancer1-nocancer2" value="2"/>
    <att type="string" name="Column 1" value="SOD2"/>
    <graphics type="ELLIPSE" h="40.0" w="40.0" x="564.9810791015625" y="1567.92138671875" fill="#66ff00" width="1" outline="#000000"/>
  </node>
  <node label="TARS TARS2 TARSL2" id="-90">
    <att type="list" name="cytoscape.alias.list">
      <att type="string" name="cytoscape.alias.list" value="TARS TARS2 TARSL2"/>
    </att>
    <att type="string" name="canonicalName" value="TARS TARS2 TARSL2"/>
    <att type="integer" name="Tragetsdroga:cancer1-nocancer2" value="2"/>
    <att type="string" name="Column 1" value="TARS TARS2 TARSL2"/>
    <graphics type="ELLIPSE" h="40.0" w="40.0" x="2331.52978515625" y="1410.4449462890625" fill="#66ff00" width="1" outline="#000000"/>
  </node>
  <node label="SLC35F5" id="-252">
    <att type="string" name="canonicalName" value="SLC35F5"/>
    <graphics type="ELLIPSE" h="40.0" w="40.0" x="1342.4716796875" y="563.2787475585938" fill="#66ffff" width="1" outline="#000000"/>
  </node>
  <node label="POLA1" id="-85">
    <att type="list" name="cytoscape.alias.list">
      <att type="string" name="cytoscape.alias.list" value="POLA1"/>
    </att>
    <att type="string" name="canonicalName" value="POLA1"/>
    <att type="integer" name="Tragetsdroga:cancer1-nocancer2" value="1"/>
    <att type="string" name="Column 1" value="POLA1"/>
    <graphics type="ELLIPSE" h="40.0" w="40.0" x="703.1036987304688" y="2281.77734375" fill="#ff0000" width="1" outline="#000000"/>
  </node>
  <node label="PFDN6" id="-251">
    <att type="string" name="canonicalName" value="PFDN6"/>
    <graphics type="ELLIPSE" h="40.0" w="40.0" x="1555.7130126953125" y="2015.13671875" fill="#66ffff" width="1" outline="#000000"/>
  </node>
  <node label="IHPK1" id="-250">
    <att type="string" name="canonicalName" value="IHPK1"/>
    <graphics type="ELLIPSE" h="40.0" w="40.0" x="2131.799560546875" y="2473.824462890625" fill="#66ffff" width="1" outline="#000000"/>
  </node>
  <node label="NAPRT1" id="-249">
    <att type="string" name="canonicalName" value="NAPRT1"/>
    <graphics type="ELLIPSE" h="40.0" w="40.0" x="391.14453125" y="3220.733154296875" fill="#66ffff" width="1" outline="#000000"/>
  </node>
  <node label="PLAA" id="-248">
    <att type="string" name="canonicalName" value="PLAA"/>
    <graphics type="ELLIPSE" h="40.0" w="40.0" x="1897.191162109375" y="2103.81689453125" fill="#66ffff" width="1" outline="#000000"/>
  </node>
  <node label="SRM" id="-81">
    <att type="list" name="cytoscape.alias.list">
      <att type="string" name="cytoscape.alias.list" value="SRM"/>
    </att>
    <att type="string" name="canonicalName" value="SRM"/>
    <att type="integer" name="Tragetsdroga:cancer1-nocancer2" value="2"/>
    <att type="string" name="Column 1" value="SRM"/>
    <graphics type="ELLIPSE" h="40.0" w="40.0" x="2627.856689453125" y="901.3396606445312" fill="#66ff00" width="1" outline="#000000"/>
  </node>
  <node label="PEX12" id="-247">
    <att type="string" name="canonicalName" value="PEX12"/>
    <graphics type="ELLIPSE" h="40.0" w="40.0" x="2891.93505859375" y="2374.65380859375" fill="#66ffff" width="1" outline="#000000"/>
  </node>
  <node label="PDHA1" id="-78">
    <att type="list" name="cytoscape.alias.list">
      <att type="string" name="cytoscape.alias.list" value="PDHA1"/>
    </att>
    <att type="string" name="canonicalName" value="PDHA1"/>
    <att type="integer" name="Tragetsdroga:cancer1-nocancer2" value="2"/>
    <att type="string" name="Column 1" value="PDHA1"/>
    <graphics type="ELLIPSE" h="40.0" w="40.0" x="2336.56689453125" y="2319.05078125" fill="#66ff00" width="1" outline="#000000"/>
  </node>
  <node label="SUPT4H1" id="-246">
    <att type="string" name="canonicalName" value="SUPT4H1"/>
    <graphics type="ELLIPSE" h="40.0" w="40.0" x="1598.7708740234375" y="2028.324462890625" fill="#66ffff" width="1" outline="#000000"/>
  </node>
  <node label="WDHD1" id="-245">
    <att type="string" name="canonicalName" value="WDHD1"/>
    <graphics type="ELLIPSE" h="40.0" w="40.0" x="1403.213134765625" y="1923.9166259765625" fill="#66ffff" width="1" outline="#000000"/>
  </node>
  <node label="PISD" id="-75">
    <att type="list" name="cytoscape.alias.list">
      <att type="string" name="cytoscape.alias.list" value="PISD"/>
    </att>
    <att type="string" name="canonicalName" value="PISD"/>
    <att type="integer" name="Tragetsdroga:cancer1-nocancer2" value="2"/>
    <att type="string" name="Column 1" value="PISD"/>
    <graphics type="ELLIPSE" h="40.0" w="40.0" x="2259.826904296875" y="2865.400146484375" fill="#66ff00" width="1" outline="#000000"/>
  </node>
  <node label="NP_710154.1" id="-244">
    <att type="string" name="canonicalName" value="NP_710154.1"/>
    <graphics type="ELLIPSE" h="40.0" w="40.0" x="2114.307373046875" y="1668.783447265625" fill="#66ffff" width="1" outline="#000000"/>
  </node>
  <node label="TXN" id="-243">
    <att type="string" name="canonicalName" value="TXN"/>
    <graphics type="ELLIPSE" h="40.0" w="40.0" x="693.1088256835938" y="2976.0537109375" fill="#66ffff" width="1" outline="#000000"/>
  </node>
  <node label="TTK" id="-242">
    <att type="string" name="canonicalName" value="TTK"/>
    <graphics type="ELLIPSE" h="40.0" w="40.0" x="1225.2589111328125" y="2330.839599609375" fill="#66ffff" width="1" outline="#000000"/>
  </node>
  <node label="KIAA0020" id="-241">
    <att type="string" name="canonicalName" value="KIAA0020"/>
    <graphics type="ELLIPSE" h="40.0" w="40.0" x="2665.7431640625" y="922.3079833984375" fill="#66ffff" width="1" outline="#000000"/>
  </node>
  <node label="SMPD2" id="-240">
    <att type="string" name="canonicalName" value="SMPD2"/>
    <graphics type="ELLIPSE" h="40.0" w="40.0" x="1407.57763671875" y="1790.8209228515625" fill="#66ffff" width="1" outline="#000000"/>
  </node>
  <node label="YARS2" id="-68">
    <att type="list" name="cytoscape.alias.list">
      <att type="string" name="cytoscape.alias.list" value="YARS2"/>
    </att>
    <att type="string" name="canonicalName" value="YARS2"/>
    <att type="integer" name="Tragetsdroga:cancer1-nocancer2" value="2"/>
    <att type="string" name="Column 1" value="YARS2"/>
    <graphics type="ELLIPSE" h="40.0" w="40.0" x="1676.760009765625" y="1104.6768798828125" fill="#66ff00" width="1" outline="#000000"/>
  </node>
  <node label="PRKACA" id="-67">
    <att type="list" name="cytoscape.alias.list">
      <att type="string" name="cytoscape.alias.list" value="PRKACA"/>
    </att>
    <att type="string" name="canonicalName" value="PRKACA"/>
    <att type="integer" name="Tragetsdroga:cancer1-nocancer2" value="2"/>
    <att type="string" name="Column 1" value="PRKACA"/>
    <graphics type="ELLIPSE" h="40.0" w="40.0" x="1804.5029296875" y="466.23309326171875" fill="#66ff00" width="1" outline="#000000"/>
  </node>
  <node label="MRE11A" id="-239">
    <att type="string" name="canonicalName" value="MRE11A"/>
    <graphics type="ELLIPSE" h="40.0" w="40.0" x="1487.310546875" y="1764.68505859375" fill="#66ffff" width="1" outline="#000000"/>
  </node>
  <node label="ANAPC10" id="-238">
    <att type="string" name="canonicalName" value="ANAPC10"/>
    <graphics type="ELLIPSE" h="40.0" w="40.0" x="1328.502685546875" y="2109.044677734375" fill="#66ffff" width="1" outline="#000000"/>
  </node>
  <node label="KPNA6" id="-237">
    <att type="string" name="canonicalName" value="KPNA6"/>
    <graphics type="ELLIPSE" h="40.0" w="40.0" x="883.32763671875" y="1760.2099609375" fill="#66ffff" width="1" outline="#000000"/>
  </node>
  <node label="SLC25A5" id="-63">
    <att type="list" name="cytoscape.alias.list">
      <att type="string" name="cytoscape.alias.list" value="SLC25A5"/>
    </att>
    <att type="string" name="canonicalName" value="SLC25A5"/>
    <att type="integer" name="Tragetsdroga:cancer1-nocancer2" value="1"/>
    <att type="string" name="Column 1" value="SLC25A5"/>
    <graphics type="ELLIPSE" h="40.0" w="40.0" x="1050.0040283203125" y="2780.79150390625" fill="#ff0000" width="1" outline="#000000"/>
  </node>
  <node label="VPS39 TGFBRAP1" id="-236">
    <att type="string" name="canonicalName" value="VPS39 TGFBRAP1"/>
    <graphics type="ELLIPSE" h="40.0" w="40.0" x="2437.398681640625" y="1737.882080078125" fill="#66ffff" width="1" outline="#000000"/>
  </node>
  <node label="BIN1" id="-235">
    <att type="string" name="canonicalName" value="BIN1"/>
    <graphics type="ELLIPSE" h="40.0" w="40.0" x="1747.7813720703125" y="1843.8935546875" fill="#66ffff" width="1" outline="#000000"/>
  </node>
  <node label="MAD2L1" id="-234">
    <att type="string" name="canonicalName" value="MAD2L1"/>
    <graphics type="ELLIPSE" h="40.0" w="40.0" x="1630.3916015625" y="2142.383056640625" fill="#66ffff" width="1" outline="#000000"/>
  </node>
  <node label="RPA1" id="-233">
    <att type="string" name="canonicalName" value="RPA1"/>
    <graphics type="ELLIPSE" h="40.0" w="40.0" x="683.0980224609375" y="1394.709716796875" fill="#66ffff" width="1" outline="#000000"/>
  </node>
  <node label="THNSL1 THNSL2" id="-53">
    <att type="list" name="cytoscape.alias.list">
      <att type="string" name="cytoscape.alias.list" value="THNSL1 THNSL2"/>
    </att>
    <att type="string" name="canonicalName" value="THNSL1 THNSL2"/>
    <att type="integer" name="Tragetsdroga:cancer1-nocancer2" value="2"/>
    <att type="string" name="Column 1" value="THNSL1 THNSL2"/>
    <graphics type="ELLIPSE" h="40.0" w="40.0" x="2684.29541015625" y="1439.9072265625" fill="#66ff00" width="1" outline="#000000"/>
  </node>
  <node label="PMS2" id="-51">
    <att type="list" name="cytoscape.alias.list">
      <att type="string" name="cytoscape.alias.list" value="PMS2"/>
    </att>
    <att type="string" name="canonicalName" value="PMS2"/>
    <att type="integer" name="Tragetsdroga:cancer1-nocancer2" value="2"/>
    <att type="string" name="Column 1" value="PMS2"/>
    <graphics type="ELLIPSE" h="40.0" w="40.0" x="712.4578857421875" y="2393.35888671875" fill="#66ff00" width="1" outline="#000000"/>
  </node>
  <node label="SUPT3H" id="-232">
    <att type="string" name="canonicalName" value="SUPT3H"/>
    <graphics type="ELLIPSE" h="40.0" w="40.0" x="1751.324462890625" y="1879.090576171875" fill="#66ffff" width="1" outline="#000000"/>
  </node>
  <node label="TTLL10" id="-231">
    <att type="string" name="canonicalName" value="TTLL10"/>
    <graphics type="ELLIPSE" h="40.0" w="40.0" x="1442.82275390625" y="1787.965576171875" fill="#66ffff" width="1" outline="#000000"/>
  </node>
  <node label="CDK7" id="-48">
    <att type="list" name="cytoscape.alias.list">
      <att type="string" name="cytoscape.alias.list" value="CDK7"/>
    </att>
    <att type="string" name="canonicalName" value="CDK7"/>
    <att type="integer" name="Tragetsdroga:cancer1-nocancer2" value="1"/>
    <att type="string" name="Column 1" value="CDK7"/>
    <graphics type="ELLIPSE" h="40.0" w="40.0" x="766.3551025390625" y="1995.5833740234375" fill="#ff0000" width="1" outline="#000000"/>
  </node>
  <node label="PSAT1" id="-47">
    <att type="list" name="cytoscape.alias.list">
      <att type="string" name="cytoscape.alias.list" value="PSAT1"/>
    </att>
    <att type="string" name="canonicalName" value="PSAT1"/>
    <att type="integer" name="Tragetsdroga:cancer1-nocancer2" value="2"/>
    <att type="string" name="Column 1" value="PSAT1"/>
    <graphics type="ELLIPSE" h="40.0" w="40.0" x="1900.88818359375" y="1083.666015625" fill="#66ff00" width="1" outline="#000000"/>
  </node>
  <node label="PIGG" id="-230">
    <att type="string" name="canonicalName" value="PIGG"/>
    <graphics type="ELLIPSE" h="40.0" w="40.0" x="1908.04833984375" y="2341.5625" fill="#66ffff" width="1" outline="#000000"/>
  </node>
  <node label="PRMT5" id="-229">
    <att type="string" name="canonicalName" value="PRMT5"/>
    <graphics type="ELLIPSE" h="40.0" w="40.0" x="1735.5511474609375" y="1609.0560302734375" fill="#66ffff" width="1" outline="#000000"/>
  </node>
  <node label="USP14" id="-228">
    <att type="string" name="canonicalName" value="USP14"/>
    <graphics type="ELLIPSE" h="40.0" w="40.0" x="1627.2200927734375" y="2053.701171875" fill="#66ffff" width="1" outline="#000000"/>
  </node>
  <node label="ATP6V0D1 ATP6V0D2" id="-227">
    <att type="string" name="canonicalName" value="ATP6V0D1 ATP6V0D2"/>
    <graphics type="ELLIPSE" h="40.0" w="40.0" x="1935.6978759765625" y="1781.988037109375" fill="#66ffff" width="1" outline="#000000"/>
  </node>
  <node label="CDC45L" id="-226">
    <att type="string" name="canonicalName" value="CDC45L"/>
    <graphics type="ELLIPSE" h="40.0" w="40.0" x="1386.9896240234375" y="1832.7388916015625" fill="#66ffff" width="1" outline="#000000"/>
  </node>
  <node label="HHAT" id="-225">
    <att type="string" name="canonicalName" value="HHAT"/>
    <graphics type="ELLIPSE" h="40.0" w="40.0" x="2114.037353515625" y="1734.5902099609375" fill="#66ffff" width="1" outline="#000000"/>
  </node>
  <node label="ENSP00000343748 RPS3A" id="-224">
    <att type="string" name="canonicalName" value="ENSP00000343748 RPS3A"/>
    <graphics type="ELLIPSE" h="40.0" w="40.0" x="2727.930908203125" y="2586.9248046875" fill="#66ffff" width="1" outline="#000000"/>
  </node>
  <node label="DOHH RSHL3 RSHL1" id="-223">
    <att type="string" name="canonicalName" value="DOHH RSHL3 RSHL1"/>
    <graphics type="ELLIPSE" h="40.0" w="40.0" x="1775.4622802734375" y="2224.212158203125" fill="#66ffff" width="1" outline="#000000"/>
  </node>
  <node label="MTRR" id="-40">
    <att type="list" name="cytoscape.alias.list">
      <att type="string" name="cytoscape.alias.list" value="MTRR"/>
    </att>
    <att type="string" name="canonicalName" value="MTRR"/>
    <att type="integer" name="Tragetsdroga:cancer1-nocancer2" value="2"/>
    <att type="string" name="Column 1" value="MTRR"/>
    <graphics type="ELLIPSE" h="40.0" w="40.0" x="758.06201171875" y="2197.69091796875" fill="#66ff00" width="1" outline="#000000"/>
  </node>
  <node label="ATP6V1E1 ATP6V1E2" id="-222">
    <att type="string" name="canonicalName" value="ATP6V1E1 ATP6V1E2"/>
    <graphics type="ELLIPSE" h="40.0" w="40.0" x="2225.10791015625" y="1075.113525390625" fill="#66ffff" width="1" outline="#000000"/>
  </node>
  <node label="Q6PIR5" id="-221">
    <att type="string" name="canonicalName" value="Q6PIR5"/>
    <graphics type="ELLIPSE" h="40.0" w="40.0" x="2288.97412109375" y="2146.244873046875" fill="#66ffff" width="1" outline="#000000"/>
  </node>
  <node label="PHB2" id="-220">
    <att type="string" name="canonicalName" value="PHB2"/>
    <graphics type="ELLIPSE" h="40.0" w="40.0" x="2404.99951171875" y="3145.596435546875" fill="#66ffff" width="1" outline="#000000"/>
  </node>
  <node label="KYNU" id="-39">
    <att type="list" name="cytoscape.alias.list">
      <att type="string" name="cytoscape.alias.list" value="KYNU"/>
    </att>
    <att type="string" name="canonicalName" value="KYNU"/>
    <att type="integer" name="Tragetsdroga:cancer1-nocancer2" value="2"/>
    <att type="string" name="Column 1" value="KYNU"/>
    <graphics type="ELLIPSE" h="40.0" w="40.0" x="328.3393249511719" y="3299.244873046875" fill="#66ff00" width="1" outline="#000000"/>
  </node>
  <node label="VPS29" id="-219">
    <att type="string" name="canonicalName" value="VPS29"/>
    <graphics type="ELLIPSE" h="40.0" w="40.0" x="1808.0616455078125" y="2020.3553466796875" fill="#66ffff" width="1" outline="#000000"/>
  </node>
  <node label="DMXL1 DMXL2" id="-218">
    <att type="string" name="canonicalName" value="DMXL1 DMXL2"/>
    <graphics type="ELLIPSE" h="40.0" w="40.0" x="2568.64013671875" y="1553.6524658203125" fill="#66ffff" width="1" outline="#000000"/>
  </node>
  <node label="MAK10" id="-217">
    <att type="string" name="canonicalName" value="MAK10"/>
    <graphics type="ELLIPSE" h="40.0" w="40.000244140625" x="2004.773193359375" y="2059.72412109375" fill="#66ffff" width="1" outline="#000000"/>
  </node>
  <node label="BOLA2B" id="-216">
    <att type="string" name="canonicalName" value="BOLA2B"/>
    <graphics type="ELLIPSE" h="40.0" w="40.0" x="2986.817626953125" y="2218.781005859375" fill="#66ffff" width="1" outline="#000000"/>
  </node>
  <node label="POLA2" id="-34">
    <att type="list" name="cytoscape.alias.list">
      <att type="string" name="cytoscape.alias.list" value="POLA2"/>
    </att>
    <att type="string" name="canonicalName" value="POLA2"/>
    <att type="integer" name="Tragetsdroga:cancer1-nocancer2" value="1"/>
    <att type="string" name="Column 1" value="POLA2"/>
    <graphics type="ELLIPSE" h="40.0" w="40.0" x="864.7626342773438" y="1288.590087890625" fill="#ff0000" width="1" outline="#000000"/>
  </node>
  <node label="NP_689929.1" id="-215">
    <att type="string" name="canonicalName" value="NP_689929.1"/>
    <graphics type="ELLIPSE" h="40.0" w="40.0" x="1444.2740478515625" y="1620.5455322265625" fill="#66ffff" width="1" outline="#000000"/>
  </node>
  <node label="ENSP00000344777" id="-214">
    <att type="string" name="canonicalName" value="ENSP00000344777"/>
    <graphics type="ELLIPSE" h="40.0" w="40.0" x="2935.40625" y="2075.670166015625" fill="#66ffff" width="1" outline="#000000"/>
  </node>
  <node label="EIF3B" id="-213">
    <att type="string" name="canonicalName" value="EIF3B"/>
    <graphics type="ELLIPSE" h="40.0" w="40.0" x="552.7944946289062" y="620.3055419921875" fill="#66ffff" width="1" outline="#000000"/>
  </node>
  <node label="GSR" id="-30">
    <att type="list" name="cytoscape.alias.list">
      <att type="string" name="cytoscape.alias.list" value="GSR"/>
    </att>
    <att type="string" name="canonicalName" value="GSR"/>
    <att type="integer" name="Tragetsdroga:cancer1-nocancer2" value="1"/>
    <att type="string" name="Column 1" value="GSR"/>
    <graphics type="ELLIPSE" h="40.0" w="40.0" x="571.023193359375" y="1914.3656005859375" fill="#ff0000" width="1" outline="#000000"/>
  </node>
  <node label="ACSL3" id="-29">
    <att type="list" name="cytoscape.alias.list">
      <att type="string" name="cytoscape.alias.list" value="ACSL3"/>
    </att>
    <att type="string" name="canonicalName" value="ACSL3"/>
    <att type="integer" name="Tragetsdroga:cancer1-nocancer2" value="2"/>
    <att type="string" name="Column 1" value="ACSL3"/>
    <graphics type="ELLIPSE" h="40.0" w="40.0" x="410.9203186035156" y="3010.0771484375" fill="#66ff00" width="1" outline="#000000"/>
  </node>
  <node label="ABHD4 ABHD5" id="-212">
    <att type="string" name="canonicalName" value="ABHD4 ABHD5"/>
    <graphics type="ELLIPSE" h="40.0" w="40.0" x="2367.813720703125" y="2532.89453125" fill="#66ffff" width="1" outline="#000000"/>
  </node>
  <node label="TRAPPC3" id="-25">
    <att type="list" name="cytoscape.alias.list">
      <att type="string" name="cytoscape.alias.list" value="TRAPPC3"/>
    </att>
    <att type="string" name="canonicalName" value="TRAPPC3"/>
    <att type="integer" name="Tragetsdroga:cancer1-nocancer2" value="2"/>
    <att type="string" name="Column 1" value="TRAPPC3"/>
    <graphics type="ELLIPSE" h="40.0" w="40.0" x="1423.5513916015625" y="1040.7984619140625" fill="#66ff00" width="1" outline="#000000"/>
  </node>
  <node label="RPL34" id="-211">
    <att type="string" name="canonicalName" value="RPL34"/>
    <graphics type="ELLIPSE" h="40.0" w="40.0" x="2726.927490234375" y="2434.38330078125" fill="#66ffff" width="1" outline="#000000"/>
  </node>
  <node label="GGPS1" id="-210">
    <att type="string" name="canonicalName" value="GGPS1"/>
    <graphics type="ELLIPSE" h="40.0" w="40.0" x="1911.0467529296875" y="1752.2318115234375" fill="#66ffff" width="1" outline="#000000"/>
  </node>
  <node label="FEN1" id="-209">
    <att type="string" name="canonicalName" value="FEN1"/>
    <graphics type="ELLIPSE" h="40.0" w="40.0" x="1372.0308837890625" y="1796.39013671875" fill="#66ffff" width="1" outline="#000000"/>
  </node>
  <node label="COPG ENSP00000331218" id="-22">
    <att type="list" name="cytoscape.alias.list">
      <att type="string" name="cytoscape.alias.list" value="COPG ENSP00000331218"/>
    </att>
    <att type="string" name="canonicalName" value="COPG ENSP00000331218"/>
    <att type="integer" name="Tragetsdroga:cancer1-nocancer2" value="2"/>
    <att type="string" name="Column 1" value="COPG ENSP00000331218 "/>
    <graphics type="ELLIPSE" h="40.0" w="40.0" x="2032.454833984375" y="1255.0545654296875" fill="#66ff00" width="1" outline="#000000"/>
  </node>
  <node label="TBC1D22B TBC1D22A" id="-208">
    <att type="string" name="canonicalName" value="TBC1D22B TBC1D22A"/>
    <graphics type="ELLIPSE" h="40.0" w="40.0" x="2193.737548828125" y="1481.0164794921875" fill="#66ffff" width="1" outline="#000000"/>
  </node>
  <node label="CDC6" id="-207">
    <att type="string" name="canonicalName" value="CDC6"/>
    <graphics type="ELLIPSE" h="40.0" w="40.0" x="1209.845947265625" y="2055.863525390625" fill="#66ffff" width="1" outline="#000000"/>
  </node>
  <node label="COG6" id="-206">
    <att type="string" name="canonicalName" value="COG6"/>
    <graphics type="ELLIPSE" h="40.0" w="40.0" x="2175.834716796875" y="1657.6798095703125" fill="#66ffff" width="1" outline="#000000"/>
  </node>
  <node label="RAD51" id="-205">
    <att type="string" name="canonicalName" value="RAD51"/>
    <graphics type="ELLIPSE" h="40.0" w="40.0" x="1307.2723388671875" y="1734.511474609375" fill="#66ffff" width="1" outline="#000000"/>
  </node>
  <node label="PDHB BCKDHB" id="-17">
    <att type="list" name="cytoscape.alias.list">
      <att type="string" name="cytoscape.alias.list" value="PDHB BCKDHB"/>
    </att>
    <att type="string" name="canonicalName" value="PDHB BCKDHB"/>
    <att type="integer" name="Tragetsdroga:cancer1-nocancer2" value="2"/>
    <att type="string" name="Column 1" value="PDHB BCKDHB"/>
    <graphics type="ELLIPSE" h="40.0" w="40.0" x="2439.784423828125" y="1991.2254638671875" fill="#66ff00" width="1" outline="#000000"/>
  </node>
  <node label="CDK5" id="-16">
    <att type="list" name="cytoscape.alias.list">
      <att type="string" name="cytoscape.alias.list" value="CDK5"/>
    </att>
    <att type="string" name="canonicalName" value="CDK5"/>
    <att type="integer" name="Tragetsdroga:cancer1-nocancer2" value="1"/>
    <att type="string" name="Column 1" value="CDK5"/>
    <graphics type="ELLIPSE" h="40.0" w="40.0" x="1688.91845703125" y="2370.2509765625" fill="#ff0000" width="1" outline="#000000"/>
  </node>
  <node label="QPRT" id="-15">
    <att type="list" name="cytoscape.alias.list">
      <att type="string" name="cytoscape.alias.list" value="QPRT"/>
    </att>
    <att type="string" name="canonicalName" value="QPRT"/>
    <att type="integer" name="Tragetsdroga:cancer1-nocancer2" value="2"/>
    <att type="string" name="Column 1" value="QPRT"/>
    <graphics type="ELLIPSE" h="40.0" w="40.0" x="490.5401611328125" y="3235.8681640625" fill="#66ff00" width="1" outline="#000000"/>
  </node>
  <node label="PPP2CA" id="-14">
    <att type="list" name="cytoscape.alias.list">
      <att type="string" name="cytoscape.alias.list" value="PPP2CA"/>
    </att>
    <att type="string" name="canonicalName" value="PPP2CA"/>
    <att type="integer" name="Tragetsdroga:cancer1-nocancer2" value="2"/>
    <att type="string" name="Column 1" value="PPP2CA"/>
    <graphics type="ELLIPSE" h="40.0" w="40.0" x="324.18896484375" y="2720.34765625" fill="#66ff00" width="1" outline="#000000"/>
  </node>
  <node label="CDC73" id="-204">
    <att type="string" name="canonicalName" value="CDC73"/>
    <graphics type="ELLIPSE" h="40.0" w="40.0" x="1858.50244140625" y="1961.76953125" fill="#66ffff" width="1" outline="#000000"/>
  </node>
  <node label="ATP9B" id="-203">
    <att type="string" name="canonicalName" value="ATP9B"/>
    <graphics type="ELLIPSE" h="40.0" w="40.0" x="2278.675048828125" y="1111.9276123046875" fill="#66ffff" width="1" outline="#000000"/>
  </node>
  <node label="ABCB7" id="-202">
    <att type="string" name="canonicalName" value="ABCB7"/>
    <graphics type="ELLIPSE" h="40.0" w="40.0" x="1849.02001953125" y="3166.6220703125" fill="#66ffff" width="1" outline="#000000"/>
  </node>
  <node label="MAT2A MAT1A" id="-4">
    <att type="list" name="cytoscape.alias.list">
      <att type="string" name="cytoscape.alias.list" value="MAT2A MAT1A"/>
    </att>
    <att type="string" name="canonicalName" value="MAT2A MAT1A"/>
    <att type="integer" name="Tragetsdroga:cancer1-nocancer2" value="2"/>
    <att type="string" name="Column 1" value="MAT2A MAT1A"/>
    <graphics type="ELLIPSE" h="40.0" w="40.0" x="2976.52587890625" y="1933.1910400390625" fill="#66ff00" width="1" outline="#000000"/>
  </node>
  <node label="STIP1" id="-201">
    <att type="string" name="canonicalName" value="STIP1"/>
    <graphics type="ELLIPSE" h="40.0" w="40.0" x="1356.122802734375" y="2225.309326171875" fill="#66ffff" width="1" outline="#000000"/>
  </node>
  <node label="NF1" id="-200">
    <att type="string" name="canonicalName" value="NF1"/>
    <graphics type="ELLIPSE" h="40.0" w="40.0" x="2098.057373046875" y="2430.352294921875" fill="#66ffff" width="1" outline="#000000"/>
  </node>
  <node label="UBE2I" id="-199">
    <att type="string" name="canonicalName" value="UBE2I"/>
    <graphics type="ELLIPSE" h="40.0" w="40.0" x="1041.2615966796875" y="1732.0447998046875" fill="#66ffff" width="1" outline="#000000"/>
  </node>
  <node label="DARS" id="-1">
    <att type="list" name="cytoscape.alias.list">
      <att type="string" name="cytoscape.alias.list" value="DARS"/>
    </att>
    <att type="string" name="canonicalName" value="DARS"/>
    <att type="integer" name="Tragetsdroga:cancer1-nocancer2" value="2"/>
    <att type="string" name="Column 1" value="DARS"/>
    <graphics type="ELLIPSE" h="40.0" w="40.0" x="321.34735107421875" y="2559.26904296875" fill="#66ff00" width="1" outline="#000000"/>
  </node>
  <node label="RAB11A" id="-198">
    <att type="string" name="canonicalName" value="RAB11A"/>
    <graphics type="ELLIPSE" h="40.0" w="40.0" x="2000.65478515625" y="1151.72412109375" fill="#66ffff" width="1" outline="#000000"/>
  </node>
  <node label="SLC25A3" id="-197">
    <att type="string" name="canonicalName" value="SLC25A3"/>
    <graphics type="ELLIPSE" h="40.0" w="40.0" x="2890.633544921875" y="2334.900390625" fill="#66ffff" width="1" outline="#000000"/>
  </node>
  <node label="G6PD" id="-125">
    <att type="list" name="cytoscape.alias.list">
      <att type="string" name="cytoscape.alias.list" value="G6PD"/>
    </att>
    <att type="string" name="canonicalName" value="G6PD"/>
    <att type="integer" name="Tragetsdroga:cancer1-nocancer2" value="2"/>
    <att type="string" name="Column 1" value="G6PD"/>
    <graphics type="ELLIPSE" h="40.0" w="40.0" x="1370.1812744140625" y="510.91607666015625" fill="#66ff00" width="1" outline="#000000"/>
  </node>
  <node label="HDAC8" id="-120">
    <att type="list" name="cytoscape.alias.list">
      <att type="string" name="cytoscape.alias.list" value="HDAC8"/>
    </att>
    <att type="string" name="canonicalName" value="HDAC8"/>
    <att type="integer" name="Tragetsdroga:cancer1-nocancer2" value="1"/>
    <att type="string" name="Column 1" value="HDAC8"/>
    <graphics type="ELLIPSE" h="40.0" w="40.0" x="1665.0465087890625" y="2051.336181640625" fill="#ff0000" width="1" outline="#000000"/>
  </node>
  <node label="TOP1 TOP1MT" id="-119">
    <att type="list" name="cytoscape.alias.list">
      <att type="string" name="cytoscape.alias.list" value="TOP1 TOP1MT"/>
    </att>
    <att type="string" name="canonicalName" value="TOP1 TOP1MT"/>
    <att type="integer" name="Tragetsdroga:cancer1-nocancer2" value="1"/>
    <att type="string" name="Column 1" value="TOP1 TOP1MT"/>
    <graphics type="ELLIPSE" h="40.0" w="40.0" x="1196.63427734375" y="1674.9207763671875" fill="#ff0000" width="1" outline="#000000"/>
  </node>
  <node label="ERCC2" id="-196">
    <att type="string" name="canonicalName" value="ERCC2"/>
    <graphics type="ELLIPSE" h="40.0" w="40.0" x="970.779052734375" y="1457.0115966796875" fill="#66ffff" width="1" outline="#000000"/>
  </node>
  <node label="AANAT" id="-116">
    <att type="list" name="cytoscape.alias.list">
      <att type="string" name="cytoscape.alias.list" value="AANAT"/>
    </att>
    <att type="string" name="canonicalName" value="AANAT"/>
    <att type="integer" name="Tragetsdroga:cancer1-nocancer2" value="2"/>
    <att type="string" name="Column 1" value="AANAT"/>
    <graphics type="ELLIPSE" h="40.0" w="40.0" x="1595.86181640625" y="843.5762329101562" fill="#66ff00" width="1" outline="#000000"/>
  </node>
  <node label="AQP9" id="-195">
    <att type="string" name="canonicalName" value="AQP9"/>
    <graphics type="ELLIPSE" h="40.0" w="40.0" x="2771.025146484375" y="2525.52783203125" fill="#66ffff" width="1" outline="#000000"/>
  </node>
  <node label="DDX6" id="-113">
    <att type="list" name="cytoscape.alias.list">
      <att type="string" name="cytoscape.alias.list" value="DDX6"/>
    </att>
    <att type="string" name="canonicalName" value="DDX6"/>
    <att type="integer" name="Tragetsdroga:cancer1-nocancer2" value="2"/>
    <att type="string" name="Column 1" value="DDX6"/>
    <graphics type="ELLIPSE" h="40.0" w="40.0" x="1690.9571533203125" y="968.641357421875" fill="#66ff00" width="1" outline="#000000"/>
  </node>
  <node label="HIP1" id="-194">
    <att type="string" name="canonicalName" value="HIP1"/>
    <graphics type="ELLIPSE" h="40.0" w="40.0" x="1704.028564453125" y="1612.4833984375" fill="#66ffff" width="1" outline="#000000"/>
  </node>
  <node label="POMP" id="-193">
    <att type="string" name="canonicalName" value="POMP"/>
    <graphics type="ELLIPSE" h="40.0" w="40.0" x="1985.7330322265625" y="2338.84814453125" fill="#66ffff" width="1" outline="#000000"/>
  </node>
  <node label="ASF1A ASF1B" id="-192">
    <att type="string" name="canonicalName" value="ASF1A ASF1B"/>
    <graphics type="ELLIPSE" h="40.0" w="40.0" x="1497.2109375" y="1723.7869873046875" fill="#66ffff" width="1" outline="#000000"/>
  </node>
  <node label="RPL13" id="-191">
    <att type="string" name="canonicalName" value="RPL13"/>
    <graphics type="ELLIPSE" h="40.0" w="40.0" x="2912.00439453125" y="2114.589599609375" fill="#66ffff" width="1" outline="#000000"/>
  </node>
  <node label="ASNA1" id="-109">
    <att type="list" name="cytoscape.alias.list">
      <att type="string" name="cytoscape.alias.list" value="ASNA1"/>
    </att>
    <att type="string" name="canonicalName" value="ASNA1"/>
    <att type="integer" name="Tragetsdroga:cancer1-nocancer2" value="2"/>
    <att type="string" name="Column 1" value="ASNA1"/>
    <graphics type="ELLIPSE" h="40.0" w="40.0" x="2489.40869140625" y="1819.879638671875" fill="#66ff00" width="1" outline="#000000"/>
  </node>
  <node label="RPIA" id="-190">
    <att type="string" name="canonicalName" value="RPIA"/>
    <graphics type="ELLIPSE" h="40.0" w="40.0" x="909.1143798828125" y="1229.4432373046875" fill="#66ffff" width="1" outline="#000000"/>
  </node>
  <node label="FKBP1A" id="-107">
    <att type="list" name="cytoscape.alias.list">
      <att type="string" name="cytoscape.alias.list" value="FKBP1A"/>
    </att>
    <att type="string" name="canonicalName" value="FKBP1A"/>
    <att type="integer" name="Tragetsdroga:cancer1-nocancer2" value="1"/>
    <att type="string" name="Column 1" value="FKBP1A"/>
    <graphics type="ELLIPSE" h="40.0" w="40.0" x="0.0" y="1722.3389892578125" fill="#ff0000" width="1" outline="#000000"/>
  </node>
  <node label="TUSC4" id="-189">
    <att type="string" name="canonicalName" value="TUSC4"/>
    <graphics type="ELLIPSE" h="40.0" w="40.0" x="1709.320556640625" y="2148.221435546875" fill="#66ffff" width="1" outline="#000000"/>
  </node>
  <node label="OPRS1" id="-104">
    <att type="list" name="cytoscape.alias.list">
      <att type="string" name="cytoscape.alias.list" value="OPRS1"/>
    </att>
    <att type="string" name="canonicalName" value="OPRS1"/>
    <att type="integer" name="Tragetsdroga:cancer1-nocancer2" value="2"/>
    <att type="string" name="Column 1" value="OPRS1"/>
    <graphics type="ELLIPSE" h="40.0" w="40.0" x="1987.09619140625" y="1491.4886474609375" fill="#66ff00" width="1" outline="#000000"/>
  </node>
  <node label="RPS17" id="-188">
    <att type="string" name="canonicalName" value="RPS17"/>
    <graphics type="ELLIPSE" h="40.0" w="40.0" x="638.6605834960938" y="851.2857666015625" fill="#66ffff" width="1" outline="#000000"/>
  </node>
  <node label="H2AFV" id="-187">
    <att type="string" name="canonicalName" value="H2AFV"/>
    <graphics type="ELLIPSE" h="40.0" w="40.0" x="1645.4495849609375" y="1896.674072265625" fill="#66ffff" width="1" outline="#000000"/>
  </node>
  <node label="POLR2A" id="-186">
    <att type="string" name="canonicalName" value="POLR2A"/>
    <graphics type="ELLIPSE" h="40.0" w="40.0" x="554.1378173828125" y="1757.436767578125" fill="#66ffff" width="1" outline="#000000"/>
  </node>
  <node label="TARS" id="-102">
    <att type="list" name="cytoscape.alias.list">
      <att type="string" name="cytoscape.alias.list" value="TARS"/>
    </att>
    <att type="string" name="canonicalName" value="TARS"/>
    <att type="integer" name="Tragetsdroga:cancer1-nocancer2" value="2"/>
    <att type="string" name="Column 1" value="TARS"/>
    <graphics type="ELLIPSE" h="40.0" w="40.0" x="447.1078186035156" y="1154.0047607421875" fill="#66ff00" width="1" outline="#000000"/>
  </node>
  <node label="RAB9B RAB9A" id="-185">
    <att type="string" name="canonicalName" value="RAB9B RAB9A"/>
    <graphics type="ELLIPSE" h="40.0" w="40.0" x="2600.606689453125" y="2018.693603515625" fill="#66ffff" width="1" outline="#000000"/>
  </node>
  <node label="FIS1" id="-184">
    <att type="string" name="canonicalName" value="FIS1"/>
    <graphics type="ELLIPSE" h="40.0" w="40.0" x="2767.890625" y="2446.980712890625" fill="#66ffff" width="1" outline="#000000"/>
  </node>
  <node label="DCPS" id="-99">
    <att type="list" name="cytoscape.alias.list">
      <att type="string" name="cytoscape.alias.list" value="DCPS"/>
    </att>
    <att type="string" name="canonicalName" value="DCPS"/>
    <att type="integer" name="Tragetsdroga:cancer1-nocancer2" value="2"/>
    <att type="string" name="Column 1" value="DCPS"/>
    <graphics type="ELLIPSE" h="40.0" w="40.0" x="152.44879150390625" y="1848.1766357421875" fill="#66ff00" width="1" outline="#000000"/>
  </node>
  <node label="SEC14L2" id="-97">
    <att type="list" name="cytoscape.alias.list">
      <att type="string" name="cytoscape.alias.list" value="SEC14L2"/>
    </att>
    <att type="string" name="canonicalName" value="SEC14L2"/>
    <att type="integer" name="Tragetsdroga:cancer1-nocancer2" value="2"/>
    <att type="string" name="Column 1" value="SEC14L2"/>
    <graphics type="ELLIPSE" h="40.0" w="40.0" x="2203.88720703125" y="1327.9906005859375" fill="#66ff00" width="1" outline="#000000"/>
  </node>
  <node label="DLAT" id="-95">
    <att type="list" name="cytoscape.alias.list">
      <att type="string" name="cytoscape.alias.list" value="DLAT"/>
    </att>
    <att type="string" name="canonicalName" value="DLAT"/>
    <att type="integer" name="Tragetsdroga:cancer1-nocancer2" value="2"/>
    <att type="string" name="Column 1" value="DLAT"/>
    <graphics type="ELLIPSE" h="40.0" w="40.0" x="2757.3388671875" y="2568.868896484375" fill="#66ff00" width="1" outline="#000000"/>
  </node>
  <node label="DDX3X" id="-183">
    <att type="string" name="canonicalName" value="DDX3X"/>
    <graphics type="ELLIPSE" h="40.0" w="40.0" x="2013.73583984375" y="575.4048461914062" fill="#66ffff" width="1" outline="#000000"/>
  </node>
  <node label="ELP4" id="-182">
    <att type="string" name="canonicalName" value="ELP4"/>
    <graphics type="ELLIPSE" h="40.0" w="40.0" x="1642.0650634765625" y="1828.584716796875" fill="#66ffff" width="1" outline="#000000"/>
  </node>
  <node label="RRAGD RRAGC" id="-181">
    <att type="string" name="canonicalName" value="RRAGD RRAGC"/>
    <graphics type="ELLIPSE" h="40.0" w="40.0" x="2985.769775390625" y="1971.67138671875" fill="#66ffff" width="1" outline="#000000"/>
  </node>
  <node label="RAD18" id="-180">
    <att type="string" name="canonicalName" value="RAD18"/>
    <graphics type="ELLIPSE" h="40.0" w="40.0" x="1447.8382568359375" y="1503.8599853515625" fill="#66ffff" width="1" outline="#000000"/>
  </node>
  <node label="NSFL1C" id="-179">
    <att type="string" name="canonicalName" value="NSFL1C"/>
    <graphics type="ELLIPSE" h="40.0" w="40.0" x="2079.294189453125" y="2174.293701171875" fill="#66ffff" width="1" outline="#000000"/>
  </node>
  <node label="XRCC6BP1" id="-178">
    <att type="string" name="canonicalName" value="XRCC6BP1"/>
    <graphics type="ELLIPSE" h="40.0" w="40.0" x="2447.7861328125" y="2901.70361328125" fill="#66ffff" width="1" outline="#000000"/>
  </node>
  <node label="NP_001093246.1" id="-177">
    <att type="string" name="canonicalName" value="NP_001093246.1"/>
    <graphics type="ELLIPSE" h="40.0" w="40.0" x="1181.8671875" y="1753.6453857421875" fill="#66ffff" width="1" outline="#000000"/>
  </node>
  <node label="SQLE" id="-79">
    <att type="list" name="cytoscape.alias.list">
      <att type="string" name="cytoscape.alias.list" value="SQLE"/>
    </att>
    <att type="string" name="canonicalName" value="SQLE"/>
    <att type="integer" name="Tragetsdroga:cancer1-nocancer2" value="2"/>
    <att type="string" name="Column 1" value="SQLE"/>
    <graphics type="ELLIPSE" h="40.0" w="40.0" x="475.39312744140625" y="1126.9010009765625" fill="#66ff00" width="1" outline="#000000"/>
  </node>
  <node label="LIG1" id="-77">
    <att type="list" name="cytoscape.alias.list">
      <att type="string" name="cytoscape.alias.list" value="LIG1"/>
    </att>
    <att type="string" name="canonicalName" value="LIG1"/>
    <att type="integer" name="Tragetsdroga:cancer1-nocancer2" value="1"/>
    <att type="string" name="Column 1" value="LIG1"/>
    <graphics type="ELLIPSE" h="40.0" w="40.0" x="878.94189453125" y="1846.7503662109375" fill="#ff0000" width="1" outline="#000000"/>
  </node>
  <node label="SLC13A2" id="-74">
    <att type="list" name="cytoscape.alias.list">
      <att type="string" name="cytoscape.alias.list" value="SLC13A2"/>
    </att>
    <att type="string" name="canonicalName" value="SLC13A2"/>
    <att type="integer" name="Tragetsdroga:cancer1-nocancer2" value="2"/>
    <att type="string" name="Column 1" value="SLC13A2"/>
    <graphics type="ELLIPSE" h="40.0" w="40.0" x="593.713623046875" y="3127.086181640625" fill="#66ff00" width="1" outline="#000000"/>
  </node>
  <node label="KIAA1109" id="-176">
    <att type="string" name="canonicalName" value="KIAA1109"/>
    <graphics type="ELLIPSE" h="40.0" w="40.0" x="1973.090576171875" y="1864.5386962890625" fill="#66ffff" width="1" outline="#000000"/>
  </node>
  <node label="WRNIP1" id="-175">
    <att type="string" name="canonicalName" value="WRNIP1"/>
    <graphics type="ELLIPSE" h="40.0" w="40.0" x="1238.4088134765625" y="1202.1668701171875" fill="#66ffff" width="1" outline="#000000"/>
  </node>
  <node label="PRKACA PRKACG" id="-72">
    <att type="list" name="cytoscape.alias.list">
      <att type="string" name="cytoscape.alias.list" value="PRKACA PRKACG"/>
    </att>
    <att type="string" name="canonicalName" value="PRKACA PRKACG"/>
    <att type="integer" name="Tragetsdroga:cancer1-nocancer2" value="2"/>
    <att type="string" name="Column 1" value="PRKACA PRKACG"/>
    <graphics type="ELLIPSE" h="40.0" w="40.0" x="1860.94189453125" y="466.1085205078125" fill="#66ff00" width="1" outline="#000000"/>
  </node>
  <node label="GCN5L2" id="-174">
    <att type="string" name="canonicalName" value="GCN5L2"/>
    <graphics type="ELLIPSE" h="40.0" w="40.0" x="1597.0657958984375" y="1452.6436767578125" fill="#66ffff" width="1" outline="#000000"/>
  </node>
  <node label="SNX2" id="-173">
    <att type="string" name="canonicalName" value="SNX2"/>
    <graphics type="ELLIPSE" h="40.0" w="40.0" x="2308.048095703125" y="1495.0894775390625" fill="#66ffff" width="1" outline="#000000"/>
  </node>
  <node label="XRCC3" id="-172">
    <att type="string" name="canonicalName" value="XRCC3"/>
    <graphics type="ELLIPSE" h="40.0" w="40.0" x="1257.671142578125" y="1901.4776611328125" fill="#66ffff" width="1" outline="#000000"/>
  </node>
  <node label="SPTLC2 SPTLC3" id="-70">
    <att type="list" name="cytoscape.alias.list">
      <att type="string" name="cytoscape.alias.list" value="SPTLC2 SPTLC3"/>
    </att>
    <att type="string" name="canonicalName" value="SPTLC2 SPTLC3"/>
    <att type="integer" name="Tragetsdroga:cancer1-nocancer2" value="2"/>
    <att type="string" name="Column 1" value="SPTLC2 SPTLC3"/>
    <graphics type="ELLIPSE" h="40.0" w="40.0" x="317.854248046875" y="1309.360595703125" fill="#66ff00" width="1" outline="#000000"/>
  </node>
  <node label="NP_076999.1" id="-171">
    <att type="string" name="canonicalName" value="NP_076999.1"/>
    <graphics type="ELLIPSE" h="40.0" w="40.0" x="1450.3770751953125" y="1920.976806640625" fill="#66ffff" width="1" outline="#000000"/>
  </node>
  <node label="TAF9 TAF9BTAF9B" id="-170">
    <att type="string" name="canonicalName" value="TAF9 TAF9BTAF9B"/>
    <graphics type="ELLIPSE" h="40.0" w="40.0" x="1730.0260009765625" y="1750.48291015625" fill="#66ffff" width="1" outline="#000000"/>
  </node>
  <node label="SUB1" id="-169">
    <att type="string" name="canonicalName" value="SUB1"/>
    <graphics type="ELLIPSE" h="40.0" w="40.0" x="718.0496215820312" y="2098.612060546875" fill="#66ffff" width="1" outline="#000000"/>
  </node>
  <node label="ATP2C1 ATP2C2" id="-66">
    <att type="list" name="cytoscape.alias.list">
      <att type="string" name="cytoscape.alias.list" value="ATP2C1 ATP2C2"/>
    </att>
    <att type="string" name="canonicalName" value="ATP2C1 ATP2C2"/>
    <att type="integer" name="Tragetsdroga:cancer1-nocancer2" value="1"/>
    <att type="string" name="Column 1" value="ATP2C1 ATP2C2"/>
    <graphics type="ELLIPSE" h="40.0" w="40.0" x="1503.936767578125" y="1566.537353515625" fill="#ff0000" width="1" outline="#000000"/>
  </node>
  <node label="SNX8" id="-168">
    <att type="string" name="canonicalName" value="SNX8"/>
    <graphics type="ELLIPSE" h="40.0" w="40.0" x="2579.727783203125" y="1593.261474609375" fill="#66ffff" width="1" outline="#000000"/>
  </node>
  <node label="CDC23" id="-167">
    <att type="string" name="canonicalName" value="CDC23"/>
    <graphics type="ELLIPSE" h="40.0" w="40.0" x="854.6205444335938" y="2036.85302734375" fill="#66ffff" width="1" outline="#000000"/>
  </node>
  <node label="MPPE1" id="-166">
    <att type="string" name="canonicalName" value="MPPE1"/>
    <graphics type="ELLIPSE" h="40.0" w="40.0" x="1645.502197265625" y="346.58648681640625" fill="#66ffff" width="1" outline="#000000"/>
  </node>
  <node label="LSS" id="-65">
    <att type="list" name="cytoscape.alias.list">
      <att type="string" name="cytoscape.alias.list" value="LSS"/>
    </att>
    <att type="string" name="canonicalName" value="LSS"/>
    <att type="integer" name="Tragetsdroga:cancer1-nocancer2" value="2"/>
    <att type="string" name="Column 1" value="LSS"/>
    <graphics type="ELLIPSE" h="40.0" w="40.0" x="791.6456298828125" y="1055.86328125" fill="#66ff00" width="1" outline="#000000"/>
  </node>
  <node label="VPS24" id="-165">
    <att type="string" name="canonicalName" value="VPS24"/>
    <graphics type="ELLIPSE" h="40.0" w="40.0" x="2224.7109375" y="1266.612548828125" fill="#66ffff" width="1" outline="#000000"/>
  </node>
  <node label="MCM10" id="-164">
    <att type="string" name="canonicalName" value="MCM10"/>
    <graphics type="ELLIPSE" h="40.0" w="40.0" x="810.1295166015625" y="2293.339111328125" fill="#66ffff" width="1" outline="#000000"/>
  </node>
  <node label="PLD1 PLD2" id="-62">
    <att type="list" name="cytoscape.alias.list">
      <att type="string" name="cytoscape.alias.list" value="PLD1 PLD2"/>
    </att>
    <att type="string" name="canonicalName" value="PLD1 PLD2"/>
    <att type="integer" name="Tragetsdroga:cancer1-nocancer2" value="2"/>
    <att type="string" name="Column 1" value="PLD1 PLD2"/>
    <graphics type="ELLIPSE" h="40.0" w="40.0" x="2497.452880859375" y="1604.9232177734375" fill="#66ff00" width="1" outline="#000000"/>
  </node>
  <node label="SV2A" id="-60">
    <att type="list" name="cytoscape.alias.list">
      <att type="string" name="cytoscape.alias.list" value="SV2A"/>
    </att>
    <att type="string" name="canonicalName" value="SV2A"/>
    <att type="integer" name="Tragetsdroga:cancer1-nocancer2" value="2"/>
    <att type="string" name="Column 1" value="SV2A"/>
    <graphics type="ELLIPSE" h="40.0" w="40.0" x="642.389404296875" y="3215.059326171875" fill="#66ff00" width="1" outline="#000000"/>
  </node>
  <node label="ACTR6" id="-163">
    <att type="string" name="canonicalName" value="ACTR6"/>
    <graphics type="ELLIPSE" h="40.0" w="40.0" x="1677.8759765625" y="1852.6917724609375" fill="#66ffff" width="1" outline="#000000"/>
  </node>
  <node label="PIP5K3" id="-162">
    <att type="string" name="canonicalName" value="PIP5K3"/>
    <graphics type="ELLIPSE" h="40.0" w="40.0" x="1729.6011962890625" y="1904.1129150390625" fill="#66ffff" width="1" outline="#000000"/>
  </node>
  <node label="FBXW7" id="-161">
    <att type="string" name="canonicalName" value="FBXW7"/>
    <graphics type="ELLIPSE" h="40.0" w="40.0" x="745.6304931640625" y="2509.468505859375" fill="#66ffff" width="1" outline="#000000"/>
  </node>
  <node label="MMS19" id="-160">
    <att type="string" name="canonicalName" value="MMS19"/>
    <graphics type="ELLIPSE" h="40.0" w="40.0" x="1796.29052734375" y="2164.175537109375" fill="#66ffff" width="1" outline="#000000"/>
  </node>
  <node label="RAD21 Q9H4I0" id="-159">
    <att type="string" name="canonicalName" value="RAD21 Q9H4I0"/>
    <graphics type="ELLIPSE" h="40.0" w="40.0" x="1223.0003662109375" y="1968.9647216796875" fill="#66ffff" width="1" outline="#000000"/>
  </node>
  <node label="CCNK" id="-158">
    <att type="string" name="canonicalName" value="CCNK"/>
    <graphics type="ELLIPSE" h="40.0" w="40.0" x="1790.714111328125" y="1533.2884521484375" fill="#66ffff" width="1" outline="#000000"/>
  </node>
  <node label="FLAD1" id="-157">
    <att type="string" name="canonicalName" value="FLAD1"/>
    <graphics type="ELLIPSE" h="40.0" w="40.0" x="634.9170532226562" y="1314.871337890625" fill="#66ffff" width="1" outline="#000000"/>
  </node>
  <node label="CDC16" id="-156">
    <att type="string" name="canonicalName" value="CDC16"/>
    <graphics type="ELLIPSE" h="40.0" w="40.0" x="1222.632568359375" y="1147.6644287109375" fill="#66ffff" width="1" outline="#000000"/>
  </node>
  <node label="PSMB2" id="-52">
    <att type="list" name="cytoscape.alias.list">
      <att type="string" name="cytoscape.alias.list" value="PSMB2"/>
    </att>
    <att type="string" name="canonicalName" value="PSMB2"/>
    <att type="integer" name="Tragetsdroga:cancer1-nocancer2" value="1"/>
    <att type="string" name="Column 1" value="PSMB2"/>
    <graphics type="ELLIPSE" h="40.0" w="40.0" x="432.32611083984375" y="2067.937255859375" fill="#ff0000" width="1" outline="#000000"/>
  </node>
  <node label="PMPCB UQCRC1" id="-50">
    <att type="list" name="cytoscape.alias.list">
      <att type="string" name="cytoscape.alias.list" value="PMPCB UQCRC1"/>
    </att>
    <att type="string" name="canonicalName" value="PMPCB UQCRC1"/>
    <att type="integer" name="Tragetsdroga:cancer1-nocancer2" value="2"/>
    <att type="string" name="Column 1" value="PMPCB UQCRC1"/>
    <graphics type="ELLIPSE" h="40.0" w="40.0" x="826.9344482421875" y="543.4668579101562" fill="#66ff00" width="1" outline="#000000"/>
  </node>
  <node label="CDC25B CDC25A" id="-49">
    <att type="list" name="cytoscape.alias.list">
      <att type="string" name="cytoscape.alias.list" value="CDC25B CDC25A"/>
    </att>
    <att type="string" name="canonicalName" value="CDC25B CDC25A"/>
    <att type="integer" name="Tragetsdroga:cancer1-nocancer2" value="2"/>
    <att type="string" name="Column 1" value="CDC25B CDC25A"/>
    <graphics type="ELLIPSE" h="40.0" w="40.0" x="573.8441162109375" y="2544.835693359375" fill="#66ff00" width="1" outline="#000000"/>
  </node>
  <node label="SSRP1" id="-155">
    <att type="string" name="canonicalName" value="SSRP1"/>
    <graphics type="ELLIPSE" h="40.0" w="40.0" x="1273.5595703125" y="1508.55419921875" fill="#66ffff" width="1" outline="#000000"/>
  </node>
  <node label="SLC25A5 SLC25A4" id="-46">
    <att type="list" name="cytoscape.alias.list">
      <att type="string" name="cytoscape.alias.list" value="SLC25A5 SLC25A4"/>
    </att>
    <att type="string" name="canonicalName" value="SLC25A5 SLC25A4"/>
    <att type="integer" name="Tragetsdroga:cancer1-nocancer2" value="1"/>
    <att type="string" name="Column 1" value="SLC25A5 SLC25A4"/>
    <graphics type="ELLIPSE" h="40.0" w="40.0" x="991.4340209960938" y="2575.635498046875" fill="#ff0000" width="1" outline="#000000"/>
  </node>
  <node label="STX16" id="-154">
    <att type="string" name="canonicalName" value="STX16"/>
    <graphics type="ELLIPSE" h="40.0" w="40.0" x="2304.746337890625" y="1465.6124267578125" fill="#66ffff" width="1" outline="#000000"/>
  </node>
  <node label="BTF3 BTF3L4" id="-153">
    <att type="string" name="canonicalName" value="BTF3 BTF3L4"/>
    <graphics type="ELLIPSE" h="40.0" w="40.0" x="2609.0517578125" y="1969.8411865234375" fill="#66ffff" width="1" outline="#000000"/>
  </node>
  <node label="CD2BP2" id="-152">
    <att type="string" name="canonicalName" value="CD2BP2"/>
    <graphics type="ELLIPSE" h="40.0" w="40.0" x="2860.660888671875" y="2406.0791015625" fill="#66ffff" width="1" outline="#000000"/>
  </node>
  <node label="PPP2R5D" id="-151">
    <att type="string" name="canonicalName" value="PPP2R5D"/>
    <graphics type="ELLIPSE" h="40.0" w="40.0" x="1253.4696044921875" y="2371.89208984375" fill="#66ffff" width="1" outline="#000000"/>
  </node>
  <node label="POLRMT" id="-150">
    <att type="string" name="canonicalName" value="POLRMT"/>
    <graphics type="ELLIPSE" h="40.0" w="40.0" x="2356.396484375" y="1885.6224365234375" fill="#66ffff" width="1" outline="#000000"/>
  </node>
  <node label="EIF4E EIF4E2" id="-44">
    <att type="list" name="cytoscape.alias.list">
      <att type="string" name="cytoscape.alias.list" value="EIF4E EIF4E2"/>
    </att>
    <att type="string" name="canonicalName" value="EIF4E EIF4E2"/>
    <att type="integer" name="Tragetsdroga:cancer1-nocancer2" value="2"/>
    <att type="string" name="Column 1" value="EIF4E EIF4E2"/>
    <graphics type="ELLIPSE" h="40.0" w="40.0" x="2129.10302734375" y="672.8780517578125" fill="#66ff00" width="1" outline="#000000"/>
  </node>
  <node label="PAPOLA" id="-43">
    <att type="list" name="cytoscape.alias.list">
      <att type="string" name="cytoscape.alias.list" value="PAPOLA"/>
    </att>
    <att type="string" name="canonicalName" value="PAPOLA"/>
    <att type="integer" name="Tragetsdroga:cancer1-nocancer2" value="2"/>
    <att type="string" name="Column 1" value="PAPOLA"/>
    <graphics type="ELLIPSE" h="40.0" w="40.0" x="726.3864135742188" y="644.405517578125" fill="#66ff00" width="1" outline="#000000"/>
  </node>
  <node label="NUDT5" id="-149">
    <att type="string" name="canonicalName" value="NUDT5"/>
    <graphics type="ELLIPSE" h="40.0" w="40.0" x="2517.322509765625" y="1705.9989013671875" fill="#66ffff" width="1" outline="#000000"/>
  </node>
  <node label="ATP6V1B1" id="-148">
    <att type="string" name="canonicalName" value="ATP6V1B1"/>
    <graphics type="ELLIPSE" h="40.0" w="40.0" x="1952.3878173828125" y="1595.03271484375" fill="#66ffff" width="1" outline="#000000"/>
  </node>
  <node label="Q9HAV2 HSF1" id="-147">
    <att type="string" name="canonicalName" value="Q9HAV2 HSF1"/>
    <graphics type="ELLIPSE" h="40.0" w="40.0" x="489.6241760253906" y="1740.141357421875" fill="#66ffff" width="1" outline="#000000"/>
  </node>
  <node label="P11388-2 TOP2B" id="-146">
    <att type="string" name="canonicalName" value="P11388-2 TOP2B"/>
    <graphics type="ELLIPSE" h="40.0" w="40.0" x="566.4838256835938" y="1502.603759765625" fill="#66ffff" width="1" outline="#000000"/>
  </node>
  <node label="PRKAB1" id="-36">
    <att type="list" name="cytoscape.alias.list">
      <att type="string" name="cytoscape.alias.list" value="PRKAB1"/>
    </att>
    <att type="string" name="canonicalName" value="PRKAB1"/>
    <att type="integer" name="Tragetsdroga:cancer1-nocancer2" value="2"/>
    <att type="string" name="Column 1" value="PRKAB1"/>
    <graphics type="ELLIPSE" h="40.0" w="40.0" x="975.2972412109375" y="2976.0537109375" fill="#66ff00" width="1" outline="#000000"/>
  </node>
  <node label="IMPA1" id="-31">
    <att type="list" name="cytoscape.alias.list">
      <att type="string" name="cytoscape.alias.list" value="IMPA1"/>
    </att>
    <att type="string" name="canonicalName" value="IMPA1"/>
    <att type="integer" name="Tragetsdroga:cancer1-nocancer2" value="2"/>
    <att type="string" name="Column 1" value="IMPA1"/>
    <graphics type="ELLIPSE" h="40.0" w="40.0" x="1075.2972412109375" y="2976.0537109375" fill="#66ff00" width="1" outline="#000000"/>
  </node>
  <node label="FZR1" id="-145">
    <att type="string" name="canonicalName" value="FZR1"/>
    <graphics type="ELLIPSE" h="40.0" w="40.0" x="1726.514892578125" y="2272.889404296875" fill="#66ffff" width="1" outline="#000000"/>
  </node>
  <node label="RNGTT" id="-144">
    <att type="string" name="canonicalName" value="RNGTT"/>
    <graphics type="ELLIPSE" h="40.0" w="40.0" x="898.947998046875" y="1659.700439453125" fill="#66ffff" width="1" outline="#000000"/>
  </node>
  <node label="SEC11C SEC11A" id="-143">
    <att type="string" name="canonicalName" value="SEC11C SEC11A"/>
    <graphics type="ELLIPSE" h="40.0" w="40.0" x="1911.8525390625" y="153.3123321533203" fill="#66ffff" width="1" outline="#000000"/>
  </node>
  <node label="CTPS" id="-24">
    <att type="list" name="cytoscape.alias.list">
      <att type="string" name="cytoscape.alias.list" value="CTPS"/>
    </att>
    <att type="string" name="canonicalName" value="CTPS"/>
    <att type="integer" name="Tragetsdroga:cancer1-nocancer2" value="2"/>
    <att type="string" name="Column 1" value="CTPS"/>
    <graphics type="ELLIPSE" h="40.0" w="40.0" x="1175.2972412109375" y="2976.0537109375" fill="#66ff00" width="1" outline="#000000"/>
  </node>
  <node label="NIP7" id="-142">
    <att type="string" name="canonicalName" value="NIP7"/>
    <graphics type="ELLIPSE" h="40.0" w="40.0" x="1012.4610595703125" y="943.5462036132812" fill="#66ffff" width="1" outline="#000000"/>
  </node>
  <node label="RPAP2" id="-141">
    <att type="string" name="canonicalName" value="RPAP2"/>
    <graphics type="ELLIPSE" h="40.0" w="40.0" x="2340.59033203125" y="2351.92431640625" fill="#66ffff" width="1" outline="#000000"/>
  </node>
  <node label="PDE8B PDE4B" id="-19">
    <att type="list" name="cytoscape.alias.list">
      <att type="string" name="cytoscape.alias.list" value="PDE8B PDE4B"/>
    </att>
    <att type="string" name="canonicalName" value="PDE8B PDE4B"/>
    <att type="integer" name="Tragetsdroga:cancer1-nocancer2" value="2"/>
    <att type="string" name="Column 1" value="PDE8B PDE4B"/>
    <graphics type="ELLIPSE" h="40.0" w="40.0" x="1762.470947265625" y="2454.98486328125" fill="#66ff00" width="1" outline="#000000"/>
  </node>
  <node label="ENO1" id="-18">
    <att type="list" name="cytoscape.alias.list">
      <att type="string" name="cytoscape.alias.list" value="ENO1"/>
    </att>
    <att type="string" name="canonicalName" value="ENO1"/>
    <att type="integer" name="Tragetsdroga:cancer1-nocancer2" value="2"/>
    <att type="string" name="Column 1" value="ENO1"/>
    <graphics type="ELLIPSE" h="40.0" w="40.0" x="894.9426879882812" y="728.6838989257812" fill="#66ff00" width="1" outline="#000000"/>
  </node>
  <node label="AP3D1" id="-140">
    <att type="string" name="canonicalName" value="AP3D1"/>
    <graphics type="ELLIPSE" h="40.0" w="40.0" x="2572.961669921875" y="1968.9715576171875" fill="#66ffff" width="1" outline="#000000"/>
  </node>
  <node label="CAPZA1" id="-139">
    <att type="string" name="canonicalName" value="CAPZA1"/>
    <graphics type="ELLIPSE" h="40.0" w="40.0" x="1383.397216796875" y="1739.96337890625" fill="#66ffff" width="1" outline="#000000"/>
  </node>
  <node label="SCYE1" id="-138">
    <att type="string" name="canonicalName" value="SCYE1"/>
    <graphics type="ELLIPSE" h="40.0" w="40.0" x="83.3126220703125" y="1240.476318359375" fill="#66ffff" width="1" outline="#000000"/>
  </node>
  <node label="CNBP" id="-137">
    <att type="string" name="canonicalName" value="CNBP"/>
    <graphics type="ELLIPSE" h="40.0" w="40.0" x="2677.92919921875" y="2640.7451171875" fill="#66ffff" width="1" outline="#000000"/>
  </node>
  <node label="POMT2" id="-136">
    <att type="string" name="canonicalName" value="POMT2"/>
    <graphics type="ELLIPSE" h="40.0" w="40.0" x="2635.60400390625" y="1723.3709716796875" fill="#66ffff" width="1" outline="#000000"/>
  </node>
  <node label="OGFOD1" id="-13">
    <att type="list" name="cytoscape.alias.list">
      <att type="string" name="cytoscape.alias.list" value="OGFOD1"/>
    </att>
    <att type="string" name="canonicalName" value="OGFOD1"/>
    <att type="integer" name="Tragetsdroga:cancer1-nocancer2" value="2"/>
    <att type="string" name="Column 1" value="OGFOD1"/>
    <graphics type="ELLIPSE" h="40.0" w="40.0" x="1556.7545166015625" y="3017.75830078125" fill="#66ff00" width="1" outline="#000000"/>
  </node>
  <node label="ELOVL1" id="-135">
    <att type="string" name="canonicalName" value="ELOVL1"/>
    <graphics type="ELLIPSE" h="40.0" w="40.0" x="1831.6689453125" y="2681.3701171875" fill="#66ffff" width="1" outline="#000000"/>
  </node>
  <node label="CDC37 CDC37L1" id="-134">
    <att type="string" name="canonicalName" value="CDC37 CDC37L1"/>
    <graphics type="ELLIPSE" h="40.0" w="40.0" x="1054.61328125" y="2173.4169921875" fill="#66ffff" width="1" outline="#000000"/>
  </node>
  <node label="GLRX2" id="-5">
    <att type="list" name="cytoscape.alias.list">
      <att type="string" name="cytoscape.alias.list" value="GLRX2"/>
    </att>
    <att type="string" name="canonicalName" value="GLRX2"/>
    <att type="integer" name="Tragetsdroga:cancer1-nocancer2" value="2"/>
    <att type="string" name="Column 1" value="GLRX2"/>
    <graphics type="ELLIPSE" h="40.0" w="40.0" x="775.2971801757812" y="3012.728759765625" fill="#66ff00" width="1" outline="#000000"/>
  </node>
  <node label="ENSP00000383552" id="-133">
    <att type="string" name="canonicalName" value="ENSP00000383552"/>
    <graphics type="ELLIPSE" h="40.0" w="40.0" x="946.1425170898438" y="1199.41650390625" fill="#66ffff" width="1" outline="#000000"/>
  </node>
  <node label="HDAC1" id="-3">
    <att type="list" name="cytoscape.alias.list">
      <att type="string" name="cytoscape.alias.list" value="HDAC1"/>
    </att>
    <att type="string" name="canonicalName" value="HDAC1"/>
    <att type="integer" name="Tragetsdroga:cancer1-nocancer2" value="1"/>
    <att type="string" name="Column 1" value="HDAC1"/>
    <graphics type="ELLIPSE" h="40.0" w="40.0" x="1598.3272705078125" y="1718.5452880859375" fill="#ff0000" width="1" outline="#000000"/>
  </node>
  <node label="HSD17B7 HSD17B7P2" id="-2">
    <att type="list" name="cytoscape.alias.list">
      <att type="string" name="cytoscape.alias.list" value="HSD17B7 HSD17B7P2"/>
    </att>
    <att type="string" name="canonicalName" value="HSD17B7 HSD17B7P2"/>
    <att type="integer" name="Tragetsdroga:cancer1-nocancer2" value="2"/>
    <att type="string" name="Column 1" value="HSD17B7 HSD17B7P2"/>
    <graphics type="ELLIPSE" h="40.0" w="40.0" x="855.7718505859375" y="497.3104248046875" fill="#66ff00" width="1" outline="#000000"/>
  </node>
  <node label="PEX1" id="-132">
    <att type="string" name="canonicalName" value="PEX1"/>
    <graphics type="ELLIPSE" h="40.0" w="40.0" x="2963.546875" y="1076.2103271484375" fill="#66ffff" width="1" outline="#000000"/>
  </node>
  <node label="PEMT" id="-131">
    <att type="string" name="canonicalName" value="PEMT"/>
    <graphics type="ELLIPSE" h="40.0" w="40.0" x="2053.14697265625" y="1937.2449951171875" fill="#66ffff" width="1" outline="#000000"/>
  </node>
  <edge label="XRN1 (pp) NP_008860.4" source="-449" target="-366">
    <att type="string" name="canonicalName" value="XRN1 (pp) NP_008860.4"/>
    <att type="string" name="interaction" value="pp"/>
    <graphics width="1" fill="#000000"/>
  </edge>
  <edge label="CNOT4 (pp) PFDN6" source="-448" target="-251">
    <att type="string" name="canonicalName" value="CNOT4 (pp) PFDN6"/>
    <att type="string" name="interaction" value="pp"/>
    <graphics width="1" fill="#000000"/>
  </edge>
  <edge label="CNOT4 (pp) ATP6V1H" source="-448" target="-292">
    <att type="string" name="canonicalName" value="CNOT4 (pp) ATP6V1H"/>
    <att type="string" name="interaction" value="pp"/>
    <graphics width="1" fill="#000000"/>
  </edge>
  <edge label="CNOT4 (pp) ATP6V0C" source="-448" target="-381">
    <att type="string" name="canonicalName" value="CNOT4 (pp) ATP6V0C"/>
    <att type="string" name="interaction" value="pp"/>
    <graphics width="1" fill="#000000"/>
  </edge>
  <edge label="CNOT4 (pp) SNX2" source="-448" target="-173">
    <att type="string" name="canonicalName" value="CNOT4 (pp) SNX2"/>
    <att type="string" name="interaction" value="pp"/>
    <graphics width="1" fill="#000000"/>
  </edge>
  <edge label="CNOT4 (pp) ARF3" source="-448" target="-345">
    <att type="string" name="canonicalName" value="CNOT4 (pp) ARF3"/>
    <att type="string" name="interaction" value="pp"/>
    <graphics width="1" fill="#000000"/>
  </edge>
  <edge label="CNOT4 (pp) SMPDL3B SMPDL3A" source="-448" target="-396">
    <att type="string" name="canonicalName" value="CNOT4 (pp) SMPDL3B SMPDL3A"/>
    <att type="string" name="interaction" value="pp"/>
    <graphics width="1" fill="#000000"/>
  </edge>
  <edge label="CNOT4 (pp) VPS4A VPS4B" source="-448" target="-328">
    <att type="string" name="canonicalName" value="CNOT4 (pp) VPS4A VPS4B"/>
    <att type="string" name="interaction" value="pp"/>
    <graphics width="1" fill="#000000"/>
  </edge>
  <edge label="CNOT4 (pp) ATP6V1E1 ATP6V1E2" source="-448" target="-222">
    <att type="string" name="canonicalName" value="CNOT4 (pp) ATP6V1E1 ATP6V1E2"/>
    <att type="string" name="interaction" value="pp"/>
    <graphics width="1" fill="#000000"/>
  </edge>
  <edge label="CNOT4 (pp) POLR1E" source="-448" target="-393">
    <att type="string" name="canonicalName" value="CNOT4 (pp) POLR1E"/>
    <att type="string" name="interaction" value="pp"/>
    <graphics width="1" fill="#000000"/>
  </edge>
  <edge label="CNOT4 (pp) CNOT3" source="-448" target="-254">
    <att type="string" name="canonicalName" value="CNOT4 (pp) CNOT3"/>
    <att type="string" name="interaction" value="pp"/>
    <graphics width="1" fill="#000000"/>
  </edge>
  <edge label="CNOT4 (pp) CNOT1" source="-448" target="-346">
    <att type="string" name="canonicalName" value="CNOT4 (pp) CNOT1"/>
    <att type="string" name="interaction" value="pp"/>
    <graphics width="1" fill="#000000"/>
  </edge>
  <edge label="MAPRE1 (pp) PCID2" source="-446" target="-419">
    <att type="string" name="canonicalName" value="MAPRE1 (pp) PCID2"/>
    <att type="string" name="interaction" value="pp"/>
    <graphics width="1" fill="#000000"/>
  </edge>
  <edge label="MAPRE1 (pp) SOD1" source="-446" target="-35">
    <att type="string" name="canonicalName" value="MAPRE1 (pp) SOD1"/>
    <att type="string" name="interaction" value="pp"/>
    <graphics width="1" fill="#000000"/>
  </edge>
  <edge label="MAPRE1 (pp) HDAC1" source="-446" target="-3">
    <att type="string" name="canonicalName" value="MAPRE1 (pp) HDAC1"/>
    <att type="string" name="interaction" value="pp"/>
    <graphics width="1" fill="#000000"/>
  </edge>
  <edge label="MAPRE1 (pp) PPA1 PPA2" source="-446" target="-324">
    <att type="string" name="canonicalName" value="MAPRE1 (pp) PPA1 PPA2"/>
    <att type="string" name="interaction" value="pp"/>
    <graphics width="1" fill="#000000"/>
  </edge>
  <edge label="MAPRE1 (pp) MTRR" source="-446" target="-40">
    <att type="string" name="canonicalName" value="MAPRE1 (pp) MTRR"/>
    <att type="string" name="interaction" value="pp"/>
    <graphics width="1" fill="#000000"/>
  </edge>
  <edge label="MAPRE1 (pp) ANAPC10" source="-446" target="-238">
    <att type="string" name="canonicalName" value="MAPRE1 (pp) ANAPC10"/>
    <att type="string" name="interaction" value="pp"/>
    <graphics width="1" fill="#000000"/>
  </edge>
  <edge label="MAPRE1 (pp) ELP4" source="-446" target="-182">
    <att type="string" name="canonicalName" value="MAPRE1 (pp) ELP4"/>
    <att type="string" name="interaction" value="pp"/>
    <graphics width="1" fill="#000000"/>
  </edge>
  <edge label="MAPRE1 (pp) ELP3" source="-446" target="-422">
    <att type="string" name="canonicalName" value="MAPRE1 (pp) ELP3"/>
    <att type="string" name="interaction" value="pp"/>
    <graphics width="1" fill="#000000"/>
  </edge>
  <edge label="MAPRE1 (pp) H2AFV" source="-446" target="-187">
    <att type="string" name="canonicalName" value="MAPRE1 (pp) H2AFV"/>
    <att type="string" name="interaction" value="pp"/>
    <graphics width="1" fill="#000000"/>
  </edge>
  <edge label="MAPRE1 (pp) MRE11A" source="-446" target="-239">
    <att type="string" name="canonicalName" value="MAPRE1 (pp) MRE11A"/>
    <att type="string" name="interaction" value="pp"/>
    <graphics width="1" fill="#000000"/>
  </edge>
  <edge label="MAPRE1 (pp) TUBA1A" source="-446" target="-353">
    <att type="string" name="canonicalName" value="MAPRE1 (pp) TUBA1A"/>
    <att type="string" name="interaction" value="pp"/>
    <graphics width="1" fill="#000000"/>
  </edge>
  <edge label="MAPRE1 (pp) RAD52" source="-446" target="-293">
    <att type="string" name="canonicalName" value="MAPRE1 (pp) RAD52"/>
    <att type="string" name="interaction" value="pp"/>
    <graphics width="1" fill="#000000"/>
  </edge>
  <edge label="MAPRE1 (pp) RAB6C RAB6B" source="-446" target="-317">
    <att type="string" name="canonicalName" value="MAPRE1 (pp) RAB6C RAB6B"/>
    <att type="string" name="interaction" value="pp"/>
    <graphics width="1" fill="#000000"/>
  </edge>
  <edge label="MAPRE1 (pp) MOCS3" source="-446" target="-307">
    <att type="string" name="canonicalName" value="MAPRE1 (pp) MOCS3"/>
    <att type="string" name="interaction" value="pp"/>
    <graphics width="1" fill="#000000"/>
  </edge>
  <edge label="MAPRE1 (pp) VAC14" source="-446" target="-397">
    <att type="string" name="canonicalName" value="MAPRE1 (pp) VAC14"/>
    <att type="string" name="interaction" value="pp"/>
    <graphics width="1" fill="#000000"/>
  </edge>
  <edge label="MAPRE1 (pp) ATPBD3 ENSP00000379732" source="-446" target="-442">
    <att type="string" name="canonicalName" value="MAPRE1 (pp) ATPBD3 ENSP00000379732"/>
    <att type="string" name="interaction" value="pp"/>
    <graphics width="1" fill="#000000"/>
  </edge>
  <edge label="MAPRE1 (pp) CFDP1" source="-446" target="-395">
    <att type="string" name="canonicalName" value="MAPRE1 (pp) CFDP1"/>
    <att type="string" name="interaction" value="pp"/>
    <graphics width="1" fill="#000000"/>
  </edge>
  <edge label="MAPRE1 (pp) XRN1" source="-446" target="-449">
    <att type="string" name="canonicalName" value="MAPRE1 (pp) XRN1"/>
    <att type="string" name="interaction" value="pp"/>
    <graphics width="1" fill="#000000"/>
  </edge>
  <edge label="MAPRE1 (pp) ELP2" source="-446" target="-377">
    <att type="string" name="canonicalName" value="MAPRE1 (pp) ELP2"/>
    <att type="string" name="interaction" value="pp"/>
    <graphics width="1" fill="#000000"/>
  </edge>
  <edge label="MAPRE1 (pp) PIP5K3" source="-446" target="-162">
    <att type="string" name="canonicalName" value="MAPRE1 (pp) PIP5K3"/>
    <att type="string" name="interaction" value="pp"/>
    <graphics width="1" fill="#000000"/>
  </edge>
  <edge label="MAPRE1 (pp) SH3PXD2A SH3PXD2B" source="-446" target="-340">
    <att type="string" name="canonicalName" value="MAPRE1 (pp) SH3PXD2A SH3PXD2B"/>
    <att type="string" name="interaction" value="pp"/>
    <graphics width="1" fill="#000000"/>
  </edge>
  <edge label="MAPRE1 (pp) SSU72 ENSP00000334743 NP_001078864.1 ENSP00000334514" source="-446" target="-443">
    <att type="string" name="canonicalName" value="MAPRE1 (pp) SSU72 ENSP00000334743 NP_001078864.1 ENSP00000334514"/>
    <att type="string" name="interaction" value="pp"/>
    <graphics width="1" fill="#000000"/>
  </edge>
  <edge label="MAPRE1 (pp) POLA2" source="-446" target="-34">
    <att type="string" name="canonicalName" value="MAPRE1 (pp) POLA2"/>
    <att type="string" name="interaction" value="pp"/>
    <graphics width="1" fill="#000000"/>
  </edge>
  <edge label="WDR1 (pp) GRB2 SH3GL3" source="-445" target="-11">
    <att type="string" name="canonicalName" value="WDR1 (pp) GRB2 SH3GL3"/>
    <att type="string" name="interaction" value="pp"/>
    <graphics width="1" fill="#000000"/>
  </edge>
  <edge label="PSMC5 (pp) GCN5L2" source="-444" target="-174">
    <att type="string" name="canonicalName" value="PSMC5 (pp) GCN5L2"/>
    <att type="string" name="interaction" value="pp"/>
    <graphics width="1" fill="#000000"/>
  </edge>
  <edge label="PSMC5 (pp) DOT1L" source="-444" target="-117">
    <att type="string" name="canonicalName" value="PSMC5 (pp) DOT1L"/>
    <att type="string" name="interaction" value="pp"/>
    <graphics width="1" fill="#000000"/>
  </edge>
  <edge label="SSU72 ENSP00000334743 NP_001078864.1 ENSP00000334514 (pp) CDK7" source="-443" target="-48">
    <att type="string" name="canonicalName" value="SSU72 ENSP00000334743 NP_001078864.1 ENSP00000334514 (pp) CDK7"/>
    <att type="string" name="interaction" value="pp"/>
    <graphics width="1" fill="#000000"/>
  </edge>
  <edge label="SEPT7 (pp) CYB5R3" source="-441" target="-10">
    <att type="string" name="canonicalName" value="SEPT7 (pp) CYB5R3"/>
    <att type="string" name="interaction" value="pp"/>
    <graphics width="1" fill="#000000"/>
  </edge>
  <edge label="SEPT7 (pp) EPRS" source="-441" target="-101">
    <att type="string" name="canonicalName" value="SEPT7 (pp) EPRS"/>
    <att type="string" name="interaction" value="pp"/>
    <graphics width="1" fill="#000000"/>
  </edge>
  <edge label="SEPT7 (pp) SSU72 ENSP00000334743 NP_001078864.1 ENSP00000334514" source="-441" target="-443">
    <att type="string" name="canonicalName" value="SEPT7 (pp) SSU72 ENSP00000334743 NP_001078864.1 ENSP00000334514"/>
    <att type="string" name="interaction" value="pp"/>
    <graphics width="1" fill="#000000"/>
  </edge>
  <edge label="SEPT7 (pp) PYCR1 PYCR2 PYCRL" source="-441" target="-124">
    <att type="string" name="canonicalName" value="SEPT7 (pp) PYCR1 PYCR2 PYCRL"/>
    <att type="string" name="interaction" value="pp"/>
    <graphics width="1" fill="#000000"/>
  </edge>
  <edge label="SEPT7 (pp) MARS" source="-441" target="-121">
    <att type="string" name="canonicalName" value="SEPT7 (pp) MARS"/>
    <att type="string" name="interaction" value="pp"/>
    <graphics width="1" fill="#000000"/>
  </edge>
  <edge label="SEPT7 (pp) SPTLC2 SPTLC3" source="-441" target="-70">
    <att type="string" name="canonicalName" value="SEPT7 (pp) SPTLC2 SPTLC3"/>
    <att type="string" name="interaction" value="pp"/>
    <graphics width="1" fill="#000000"/>
  </edge>
  <edge label="SEPT7 (pp) RBX1" source="-441" target="-316">
    <att type="string" name="canonicalName" value="SEPT7 (pp) RBX1"/>
    <att type="string" name="interaction" value="pp"/>
    <graphics width="1" fill="#000000"/>
  </edge>
  <edge label="SEPT7 (pp) PIN1 PIN1L" source="-441" target="-423">
    <att type="string" name="canonicalName" value="SEPT7 (pp) PIN1 PIN1L"/>
    <att type="string" name="interaction" value="pp"/>
    <graphics width="1" fill="#000000"/>
  </edge>
  <edge label="SEPT7 (pp) LIG1" source="-441" target="-77">
    <att type="string" name="canonicalName" value="SEPT7 (pp) LIG1"/>
    <att type="string" name="interaction" value="pp"/>
    <graphics width="1" fill="#000000"/>
  </edge>
  <edge label="SEPT7 (pp) ENSP00000383552" source="-441" target="-133">
    <att type="string" name="canonicalName" value="SEPT7 (pp) ENSP00000383552"/>
    <att type="string" name="interaction" value="pp"/>
    <graphics width="1" fill="#000000"/>
  </edge>
  <edge label="SEL1L SEL1L2 (pp) SEPT7" source="-440" target="-441">
    <att type="string" name="canonicalName" value="SEL1L SEL1L2 (pp) SEPT7"/>
    <att type="string" name="interaction" value="pp"/>
    <graphics width="1" fill="#000000"/>
  </edge>
  <edge label="SEL1L SEL1L2 (pp) ACTR2" source="-440" target="-433">
    <att type="string" name="canonicalName" value="ACTR2 (pp) SEL1L SEL1L2"/>
    <att type="string" name="interaction" value="pp"/>
    <graphics width="1" fill="#000000"/>
  </edge>
  <edge label="SEL1L SEL1L2 (pp) AFG3L2" source="-440" target="-122">
    <att type="string" name="canonicalName" value="SEL1L SEL1L2 (pp) AFG3L2"/>
    <att type="string" name="interaction" value="pp"/>
    <graphics width="1" fill="#000000"/>
  </edge>
  <edge label="SEL1L SEL1L2 (pp) ARPC3" source="-440" target="-289">
    <att type="string" name="canonicalName" value="SEL1L SEL1L2 (pp) ARPC3"/>
    <att type="string" name="interaction" value="pp"/>
    <graphics width="1" fill="#000000"/>
  </edge>
  <edge label="SEL1L SEL1L2 (pp) SEC22A" source="-440" target="-318">
    <att type="string" name="canonicalName" value="SEL1L SEL1L2 (pp) SEC22A"/>
    <att type="string" name="interaction" value="pp"/>
    <graphics width="1" fill="#000000"/>
  </edge>
  <edge label="SEL1L SEL1L2 (pp) KIAA1109" source="-440" target="-176">
    <att type="string" name="canonicalName" value="SEL1L SEL1L2 (pp) KIAA1109"/>
    <att type="string" name="interaction" value="pp"/>
    <graphics width="1" fill="#000000"/>
  </edge>
  <edge label="SEL1L SEL1L2 (pp) PEMT" source="-440" target="-131">
    <att type="string" name="canonicalName" value="SEL1L SEL1L2 (pp) PEMT"/>
    <att type="string" name="interaction" value="pp"/>
    <graphics width="1" fill="#000000"/>
  </edge>
  <edge label="SEL1L SEL1L2 (pp) HHAT" source="-440" target="-225">
    <att type="string" name="canonicalName" value="SEL1L SEL1L2 (pp) HHAT"/>
    <att type="string" name="interaction" value="pp"/>
    <graphics width="1" fill="#000000"/>
  </edge>
  <edge label="SEL1L SEL1L2 (pp) PIP5K3" source="-440" target="-162">
    <att type="string" name="canonicalName" value="SEL1L SEL1L2 (pp) PIP5K3"/>
    <att type="string" name="interaction" value="pp"/>
    <graphics width="1" fill="#000000"/>
  </edge>
  <edge label="SEL1L SEL1L2 (pp) POLRMT" source="-440" target="-150">
    <att type="string" name="canonicalName" value="SEL1L SEL1L2 (pp) POLRMT"/>
    <att type="string" name="interaction" value="pp"/>
    <graphics width="1" fill="#000000"/>
  </edge>
  <edge label="SEL1L SEL1L2 (pp) ATP13A1" source="-440" target="-302">
    <att type="string" name="canonicalName" value="SEL1L SEL1L2 (pp) ATP13A1"/>
    <att type="string" name="interaction" value="pp"/>
    <graphics width="1" fill="#000000"/>
  </edge>
  <edge label="SEL1L SEL1L2 (pp) PLS3 LCP1 PLS1" source="-440" target="-283">
    <att type="string" name="canonicalName" value="SEL1L SEL1L2 (pp) PLS3 LCP1 PLS1"/>
    <att type="string" name="interaction" value="pp"/>
    <graphics width="1" fill="#000000"/>
  </edge>
  <edge label="NP_775269.1 (pp) CSTF3" source="-438" target="-253">
    <att type="string" name="canonicalName" value="NP_775269.1 (pp) CSTF3"/>
    <att type="string" name="interaction" value="pp"/>
    <graphics width="1" fill="#000000"/>
  </edge>
  <edge label="NP_775269.1 (pp) PYCR1 PYCR2 PYCRL" source="-438" target="-124">
    <att type="string" name="canonicalName" value="NP_775269.1 (pp) PYCR1 PYCR2 PYCRL"/>
    <att type="string" name="interaction" value="pp"/>
    <graphics width="1" fill="#000000"/>
  </edge>
  <edge label="NP_775269.1 (pp) NGDN" source="-438" target="-430">
    <att type="string" name="canonicalName" value="NP_775269.1 (pp) NGDN"/>
    <att type="string" name="interaction" value="pp"/>
    <graphics width="1" fill="#000000"/>
  </edge>
  <edge label="PPP1CC (pp) PPP1R2 Q6ZU68 PPP1R2P9" source="-106" target="-330">
    <att type="string" name="canonicalName" value="PPP1CC (pp) PPP1R2 Q6ZU68 PPP1R2P9"/>
    <att type="string" name="interaction" value="pp"/>
    <graphics width="1" fill="#000000"/>
  </edge>
  <edge label="MED31 (pp) H2AFV" source="-435" target="-187">
    <att type="string" name="canonicalName" value="MED31 (pp) H2AFV"/>
    <att type="string" name="interaction" value="pp"/>
    <graphics width="1" fill="#000000"/>
  </edge>
  <edge label="MED31 (pp) ACTR6" source="-435" target="-163">
    <att type="string" name="canonicalName" value="MED31 (pp) ACTR6"/>
    <att type="string" name="interaction" value="pp"/>
    <graphics width="1" fill="#000000"/>
  </edge>
  <edge label="MED31 (pp) VPS72" source="-435" target="-276">
    <att type="string" name="canonicalName" value="MED31 (pp) VPS72"/>
    <att type="string" name="interaction" value="pp"/>
    <graphics width="1" fill="#000000"/>
  </edge>
  <edge label="MED31 (pp) CFDP1" source="-435" target="-395">
    <att type="string" name="canonicalName" value="MED31 (pp) CFDP1"/>
    <att type="string" name="interaction" value="pp"/>
    <graphics width="1" fill="#000000"/>
  </edge>
  <edge label="ACTR2 (pp) ARPC3" source="-433" target="-289">
    <att type="string" name="canonicalName" value="ACTR2 (pp) ARPC3"/>
    <att type="string" name="interaction" value="pp"/>
    <graphics width="1" fill="#000000"/>
  </edge>
  <edge label="ACTR2 (pp) HIP1" source="-433" target="-194">
    <att type="string" name="canonicalName" value="ACTR2 (pp) HIP1"/>
    <att type="string" name="interaction" value="pp"/>
    <graphics width="1" fill="#000000"/>
  </edge>
  <edge label="ACTR2 (pp) KPNA6" source="-433" target="-237">
    <att type="string" name="canonicalName" value="ACTR2 (pp) KPNA6"/>
    <att type="string" name="interaction" value="pp"/>
    <graphics width="1" fill="#000000"/>
  </edge>
  <edge label="ACTR2 (pp) GGPS1" source="-433" target="-210">
    <att type="string" name="canonicalName" value="ACTR2 (pp) GGPS1"/>
    <att type="string" name="interaction" value="pp"/>
    <graphics width="1" fill="#000000"/>
  </edge>
  <edge label="ACTR2 (pp) PLS3 LCP1 PLS1" source="-433" target="-283">
    <att type="string" name="canonicalName" value="ACTR2 (pp) PLS3 LCP1 PLS1"/>
    <att type="string" name="interaction" value="pp"/>
    <graphics width="1" fill="#000000"/>
  </edge>
  <edge label="ACTR2 (pp) PFDN2" source="-433" target="-271">
    <att type="string" name="canonicalName" value="ACTR2 (pp) PFDN2"/>
    <att type="string" name="interaction" value="pp"/>
    <graphics width="1" fill="#000000"/>
  </edge>
  <edge label="ACTR2 (pp) PFDN4" source="-433" target="-295">
    <att type="string" name="canonicalName" value="ACTR2 (pp) PFDN4"/>
    <att type="string" name="interaction" value="pp"/>
    <graphics width="1" fill="#000000"/>
  </edge>
  <edge label="ACTR2 (pp) VBP1" source="-433" target="-261">
    <att type="string" name="canonicalName" value="ACTR2 (pp) VBP1"/>
    <att type="string" name="interaction" value="pp"/>
    <graphics width="1" fill="#000000"/>
  </edge>
  <edge label="ACTR2 (pp) PFDN6" source="-433" target="-251">
    <att type="string" name="canonicalName" value="ACTR2 (pp) PFDN6"/>
    <att type="string" name="interaction" value="pp"/>
    <graphics width="1" fill="#000000"/>
  </edge>
  <edge label="ACTR2 (pp) GRB2 SH3GL3" source="-433" target="-11">
    <att type="string" name="canonicalName" value="ACTR2 (pp) GRB2 SH3GL3"/>
    <att type="string" name="interaction" value="pp"/>
    <graphics width="1" fill="#000000"/>
  </edge>
  <edge label="ACTR2 (pp) BIN1" source="-433" target="-235">
    <att type="string" name="canonicalName" value="ACTR2 (pp) BIN1"/>
    <att type="string" name="interaction" value="pp"/>
    <graphics width="1" fill="#000000"/>
  </edge>
  <edge label="ACTR2 (pp) SH3PXD2A SH3PXD2B" source="-433" target="-340">
    <att type="string" name="canonicalName" value="ACTR2 (pp) SH3PXD2A SH3PXD2B"/>
    <att type="string" name="interaction" value="pp"/>
    <graphics width="1" fill="#000000"/>
  </edge>
  <edge label="ACTR2 (pp) ATP13A1" source="-433" target="-302">
    <att type="string" name="canonicalName" value="ACTR2 (pp) ATP13A1"/>
    <att type="string" name="interaction" value="pp"/>
    <graphics width="1" fill="#000000"/>
  </edge>
  <edge label="ACTR2 (pp) HSP90AB1 Q58FF7" source="-433" target="-115">
    <att type="string" name="canonicalName" value="ACTR2 (pp) HSP90AB1 Q58FF7"/>
    <att type="string" name="interaction" value="pp"/>
    <graphics width="1" fill="#000000"/>
  </edge>
  <edge label="ACTR2 (pp) RBX1" source="-433" target="-316">
    <att type="string" name="canonicalName" value="ACTR2 (pp) RBX1"/>
    <att type="string" name="interaction" value="pp"/>
    <graphics width="1" fill="#000000"/>
  </edge>
  <edge label="ACTR2 (pp) ENSP00000383552" source="-433" target="-133">
    <att type="string" name="canonicalName" value="ACTR2 (pp) ENSP00000383552"/>
    <att type="string" name="interaction" value="pp"/>
    <graphics width="1" fill="#000000"/>
  </edge>
  <edge label="PIF1 (pp) MRE11A" source="-432" target="-239">
    <att type="string" name="canonicalName" value="PIF1 (pp) MRE11A"/>
    <att type="string" name="interaction" value="pp"/>
    <graphics width="1" fill="#000000"/>
  </edge>
  <edge label="PIF1 (pp) TOP3A TOP3B" source="-432" target="-376">
    <att type="string" name="canonicalName" value="PIF1 (pp) TOP3A TOP3B"/>
    <att type="string" name="interaction" value="pp"/>
    <graphics width="1" fill="#000000"/>
  </edge>
  <edge label="PIF1 (pp) SOD2" source="-432" target="-92">
    <att type="string" name="canonicalName" value="PIF1 (pp) SOD2"/>
    <att type="string" name="interaction" value="pp"/>
    <graphics width="1" fill="#000000"/>
  </edge>
  <edge label="PIF1 (pp) ATP2C1 ATP2C2" source="-432" target="-66">
    <att type="string" name="canonicalName" value="PIF1 (pp) ATP2C1 ATP2C2"/>
    <att type="string" name="interaction" value="pp"/>
    <graphics width="1" fill="#000000"/>
  </edge>
  <edge label="PIF1 (pp) RAD50" source="-432" target="-322">
    <att type="string" name="canonicalName" value="RAD50 (pp) PIF1"/>
    <att type="string" name="interaction" value="pp"/>
    <graphics width="1" fill="#000000"/>
  </edge>
  <edge label="PIF1 (pp) NP_076999.1" source="-432" target="-171">
    <att type="string" name="canonicalName" value="NP_076999.1 (pp) PIF1"/>
    <att type="string" name="interaction" value="pp"/>
    <graphics width="1" fill="#000000"/>
  </edge>
  <edge label="PIF1 (pp) BLM" source="-432" target="-268">
    <att type="string" name="canonicalName" value="BLM (pp) PIF1"/>
    <att type="string" name="interaction" value="pp"/>
    <graphics width="1" fill="#000000"/>
  </edge>
  <edge label="CDC7 (pp) CCNB2" source="-429" target="-280">
    <att type="string" name="canonicalName" value="CDC7 (pp) CCNB2"/>
    <att type="string" name="interaction" value="pp"/>
    <graphics width="1" fill="#000000"/>
  </edge>
  <edge label="CDC7 (pp) PDE8B PDE4B" source="-429" target="-19">
    <att type="string" name="canonicalName" value="CDC7 (pp) PDE8B PDE4B"/>
    <att type="string" name="interaction" value="pp"/>
    <graphics width="1" fill="#000000"/>
  </edge>
  <edge label="CDC7 (pp) STIP1" source="-429" target="-201">
    <att type="string" name="canonicalName" value="CDC7 (pp) STIP1"/>
    <att type="string" name="interaction" value="pp"/>
    <graphics width="1" fill="#000000"/>
  </edge>
  <edge label="CDC7 (pp) NF1" source="-429" target="-200">
    <att type="string" name="canonicalName" value="CDC7 (pp) NF1"/>
    <att type="string" name="interaction" value="pp"/>
    <graphics width="1" fill="#000000"/>
  </edge>
  <edge label="CDC7 (pp) BLM" source="-429" target="-268">
    <att type="string" name="canonicalName" value="CDC7 (pp) BLM"/>
    <att type="string" name="interaction" value="pp"/>
    <graphics width="1" fill="#000000"/>
  </edge>
  <edge label="CDC7 (pp) RAD52" source="-429" target="-293">
    <att type="string" name="canonicalName" value="CDC7 (pp) RAD52"/>
    <att type="string" name="interaction" value="pp"/>
    <graphics width="1" fill="#000000"/>
  </edge>
  <edge label="CDC7 (pp) TOP3A TOP3B" source="-429" target="-376">
    <att type="string" name="canonicalName" value="CDC7 (pp) TOP3A TOP3B"/>
    <att type="string" name="interaction" value="pp"/>
    <graphics width="1" fill="#000000"/>
  </edge>
  <edge label="CDC7 (pp) DOHH RSHL3 RSHL1" source="-429" target="-223">
    <att type="string" name="canonicalName" value="CDC7 (pp) DOHH RSHL3 RSHL1"/>
    <att type="string" name="interaction" value="pp"/>
    <graphics width="1" fill="#000000"/>
  </edge>
  <edge label="CDC7 (pp) EIF4A2" source="-429" target="-394">
    <att type="string" name="canonicalName" value="CDC7 (pp) EIF4A2"/>
    <att type="string" name="interaction" value="pp"/>
    <graphics width="1" fill="#000000"/>
  </edge>
  <edge label="CDC7 (pp) PIGG" source="-429" target="-230">
    <att type="string" name="canonicalName" value="CDC7 (pp) PIGG"/>
    <att type="string" name="interaction" value="pp"/>
    <graphics width="1" fill="#000000"/>
  </edge>
  <edge label="CDC7 (pp) MAD2L1" source="-429" target="-234">
    <att type="string" name="canonicalName" value="CDC7 (pp) MAD2L1"/>
    <att type="string" name="interaction" value="pp"/>
    <graphics width="1" fill="#000000"/>
  </edge>
  <edge label="CDC7 (pp) ELOVL1" source="-429" target="-135">
    <att type="string" name="canonicalName" value="CDC7 (pp) ELOVL1"/>
    <att type="string" name="interaction" value="pp"/>
    <graphics width="1" fill="#000000"/>
  </edge>
  <edge label="CDC7 (pp) NP_076999.1" source="-429" target="-171">
    <att type="string" name="canonicalName" value="CDC7 (pp) NP_076999.1"/>
    <att type="string" name="interaction" value="pp"/>
    <graphics width="1" fill="#000000"/>
  </edge>
  <edge label="EXOC8 (pp) STXBP1S TXBP2 STXBP3" source="-428" target="-368">
    <att type="string" name="canonicalName" value="EXOC8 (pp) STXBP1S TXBP2 STXBP3"/>
    <att type="string" name="interaction" value="pp"/>
    <graphics width="1" fill="#000000"/>
  </edge>
  <edge label="EXOC8 (pp) TRAPPC3" source="-428" target="-25">
    <att type="string" name="canonicalName" value="EXOC8 (pp) TRAPPC3"/>
    <att type="string" name="interaction" value="pp"/>
    <graphics width="1" fill="#000000"/>
  </edge>
  <edge label="PIN1 PIN1L (pp) FKBP1A" source="-423" target="-107">
    <att type="string" name="canonicalName" value="PIN1 PIN1L (pp) FKBP1A"/>
    <att type="string" name="interaction" value="pp"/>
    <graphics width="1" fill="#000000"/>
  </edge>
  <edge label="PIN1 PIN1L (pp) POLR2A" source="-423" target="-186">
    <att type="string" name="canonicalName" value="PIN1 PIN1L (pp) POLR2A"/>
    <att type="string" name="interaction" value="pp"/>
    <graphics width="1" fill="#000000"/>
  </edge>
  <edge label="ELP3 (pp) HDAC1" source="-422" target="-3">
    <att type="string" name="canonicalName" value="ELP3 (pp) HDAC1"/>
    <att type="string" name="interaction" value="pp"/>
    <graphics width="1" fill="#000000"/>
  </edge>
  <edge label="ELP3 (pp) SIN3A SIN3B" source="-422" target="-421">
    <att type="string" name="canonicalName" value="ELP3 (pp) SIN3A SIN3B"/>
    <att type="string" name="interaction" value="pp"/>
    <graphics width="1" fill="#000000"/>
  </edge>
  <edge label="ELP3 (pp) BRD8" source="-422" target="-263">
    <att type="string" name="canonicalName" value="ELP3 (pp) BRD8"/>
    <att type="string" name="interaction" value="pp"/>
    <graphics width="1" fill="#000000"/>
  </edge>
  <edge label="ELP3 (pp) CDC73" source="-422" target="-204">
    <att type="string" name="canonicalName" value="ELP3 (pp) CDC73"/>
    <att type="string" name="interaction" value="pp"/>
    <graphics width="1" fill="#000000"/>
  </edge>
  <edge label="SIN3A SIN3B (pp) VPS72" source="-421" target="-276">
    <att type="string" name="canonicalName" value="SIN3A SIN3B (pp) VPS72"/>
    <att type="string" name="interaction" value="pp"/>
    <graphics width="1" fill="#000000"/>
  </edge>
  <edge label="SIN3A SIN3B (pp) CFDP1" source="-421" target="-395">
    <att type="string" name="canonicalName" value="SIN3A SIN3B (pp) CFDP1"/>
    <att type="string" name="interaction" value="pp"/>
    <graphics width="1" fill="#000000"/>
  </edge>
  <edge label="SIN3A SIN3B (pp) ACTR6" source="-421" target="-163">
    <att type="string" name="canonicalName" value="SIN3A SIN3B (pp) ACTR6"/>
    <att type="string" name="interaction" value="pp"/>
    <graphics width="1" fill="#000000"/>
  </edge>
  <edge label="PPP6C (pp) UBE2B" source="-420" target="-272">
    <att type="string" name="canonicalName" value="PPP6C (pp) UBE2B"/>
    <att type="string" name="interaction" value="pp"/>
    <graphics width="1" fill="#000000"/>
  </edge>
  <edge label="PPP6C (pp) PSMB2" source="-420" target="-52">
    <att type="string" name="canonicalName" value="PPP6C (pp) PSMB2"/>
    <att type="string" name="interaction" value="pp"/>
    <graphics width="1" fill="#000000"/>
  </edge>
  <edge label="PCID2 (pp) VPS72" source="-419" target="-276">
    <att type="string" name="canonicalName" value="PCID2 (pp) VPS72"/>
    <att type="string" name="interaction" value="pp"/>
    <graphics width="1" fill="#000000"/>
  </edge>
  <edge label="PCID2 (pp) CFDP1" source="-419" target="-395">
    <att type="string" name="canonicalName" value="PCID2 (pp) CFDP1"/>
    <att type="string" name="interaction" value="pp"/>
    <graphics width="1" fill="#000000"/>
  </edge>
  <edge label="PCID2 (pp) H2AFV" source="-419" target="-187">
    <att type="string" name="canonicalName" value="H2AFV (pp) PCID2"/>
    <att type="string" name="interaction" value="pp"/>
    <graphics width="1" fill="#000000"/>
  </edge>
  <edge label="PCID2 (pp) ACTR6" source="-419" target="-163">
    <att type="string" name="canonicalName" value="PCID2 (pp) ACTR6"/>
    <att type="string" name="interaction" value="pp"/>
    <graphics width="1" fill="#000000"/>
  </edge>
  <edge label="YME1L1 (pp) AFG3L2" source="-418" target="-122">
    <att type="string" name="canonicalName" value="YME1L1 (pp) AFG3L2"/>
    <att type="string" name="interaction" value="pp"/>
    <graphics width="1" fill="#000000"/>
  </edge>
  <edge label="RNF40 (pp) ELP3" source="-416" target="-422">
    <att type="string" name="canonicalName" value="RNF40 (pp) ELP3"/>
    <att type="string" name="interaction" value="pp"/>
    <graphics width="1" fill="#000000"/>
  </edge>
  <edge label="RNF40 (pp) LIPT1" source="-416" target="-37">
    <att type="string" name="canonicalName" value="RNF40 (pp) LIPT1"/>
    <att type="string" name="interaction" value="pp"/>
    <graphics width="1" fill="#000000"/>
  </edge>
  <edge label="RNF40 (pp) NARS2" source="-416" target="-61">
    <att type="string" name="canonicalName" value="RNF40 (pp) NARS2"/>
    <att type="string" name="interaction" value="pp"/>
    <graphics width="1" fill="#000000"/>
  </edge>
  <edge label="RNF40 (pp) MED31" source="-416" target="-435">
    <att type="string" name="canonicalName" value="RNF40 (pp) MED31"/>
    <att type="string" name="interaction" value="pp"/>
    <graphics width="1" fill="#000000"/>
  </edge>
  <edge label="RNF40 (pp) SOD1" source="-416" target="-35">
    <att type="string" name="canonicalName" value="RNF40 (pp) SOD1"/>
    <att type="string" name="interaction" value="pp"/>
    <graphics width="1" fill="#000000"/>
  </edge>
  <edge label="RNF40 (pp) LPIN2 LPIN3" source="-416" target="-296">
    <att type="string" name="canonicalName" value="RNF40 (pp) LPIN2 LPIN3"/>
    <att type="string" name="interaction" value="pp"/>
    <graphics width="1" fill="#000000"/>
  </edge>
  <edge label="RNF40 (pp) SIN3A SIN3B" source="-416" target="-421">
    <att type="string" name="canonicalName" value="RNF40 (pp) SIN3A SIN3B"/>
    <att type="string" name="interaction" value="pp"/>
    <graphics width="1" fill="#000000"/>
  </edge>
  <edge label="RNF40 (pp) KIAA1109" source="-416" target="-176">
    <att type="string" name="canonicalName" value="RNF40 (pp) KIAA1109"/>
    <att type="string" name="interaction" value="pp"/>
    <graphics width="1" fill="#000000"/>
  </edge>
  <edge label="RNF40 (pp) SUPT4H1" source="-416" target="-246">
    <att type="string" name="canonicalName" value="RNF40 (pp) SUPT4H1"/>
    <att type="string" name="interaction" value="pp"/>
    <graphics width="1" fill="#000000"/>
  </edge>
  <edge label="RNF40 (pp) USP14" source="-416" target="-228">
    <att type="string" name="canonicalName" value="RNF40 (pp) USP14"/>
    <att type="string" name="interaction" value="pp"/>
    <graphics width="1" fill="#000000"/>
  </edge>
  <edge label="RNF40 (pp) ELP4" source="-416" target="-182">
    <att type="string" name="canonicalName" value="ELP4 (pp) RNF40"/>
    <att type="string" name="interaction" value="pp"/>
    <graphics width="1" fill="#000000"/>
  </edge>
  <edge label="RNF40 (pp) ELP2" source="-416" target="-377">
    <att type="string" name="canonicalName" value="ELP2 (pp) RNF40"/>
    <att type="string" name="interaction" value="pp"/>
    <graphics width="1" fill="#000000"/>
  </edge>
  <edge label="EXOC3 (pp) RAB1C" source="-414" target="-291">
    <att type="string" name="canonicalName" value="EXOC3 (pp) RAB1C"/>
    <att type="string" name="interaction" value="pp"/>
    <graphics width="1" fill="#000000"/>
  </edge>
  <edge label="EXOC3 (pp) GDI1" source="-414" target="-8">
    <att type="string" name="canonicalName" value="EXOC3 (pp) GDI1"/>
    <att type="string" name="interaction" value="pp"/>
    <graphics width="1" fill="#000000"/>
  </edge>
  <edge label="EXOC3 (pp) EXOC6B EXOC6" source="-414" target="-288">
    <att type="string" name="canonicalName" value="EXOC6B EXOC6 (pp) EXOC3"/>
    <att type="string" name="interaction" value="pp"/>
    <graphics width="1" fill="#000000"/>
  </edge>
  <edge label="EXOC3 (pp) EXOC5" source="-414" target="-342">
    <att type="string" name="canonicalName" value="EXOC5 (pp) EXOC3"/>
    <att type="string" name="interaction" value="pp"/>
    <graphics width="1" fill="#000000"/>
  </edge>
  <edge label="EXOC3 (pp) EXOC2" source="-414" target="-374">
    <att type="string" name="canonicalName" value="EXOC2 (pp) EXOC3"/>
    <att type="string" name="interaction" value="pp"/>
    <graphics width="1" fill="#000000"/>
  </edge>
  <edge label="EXOC3 (pp) STXBP1S TXBP2 STXBP3" source="-414" target="-368">
    <att type="string" name="canonicalName" value="STXBP1S TXBP2 STXBP3 (pp) EXOC3"/>
    <att type="string" name="interaction" value="pp"/>
    <graphics width="1" fill="#000000"/>
  </edge>
  <edge label="EXOC3 (pp) EXOC4" source="-414" target="-319">
    <att type="string" name="canonicalName" value="EXOC4 (pp) EXOC3"/>
    <att type="string" name="interaction" value="pp"/>
    <graphics width="1" fill="#000000"/>
  </edge>
  <edge label="CDC42 (pp) ATPBD3 ENSP00000379732" source="-69" target="-442">
    <att type="string" name="canonicalName" value="CDC42 (pp) ATPBD3 ENSP00000379732"/>
    <att type="string" name="interaction" value="pp"/>
    <graphics width="1" fill="#000000"/>
  </edge>
  <edge label="CDC42 (pp) NP_689929.1" source="-69" target="-215">
    <att type="string" name="canonicalName" value="CDC42 (pp) NP_689929.1"/>
    <att type="string" name="interaction" value="pp"/>
    <graphics width="1" fill="#000000"/>
  </edge>
  <edge label="CDC42 (pp) MOCS3" source="-69" target="-307">
    <att type="string" name="canonicalName" value="CDC42 (pp) MOCS3"/>
    <att type="string" name="interaction" value="pp"/>
    <graphics width="1" fill="#000000"/>
  </edge>
  <edge label="CDC42 (pp) ZDHHC4" source="-69" target="-392">
    <att type="string" name="canonicalName" value="CDC42 (pp) ZDHHC4"/>
    <att type="string" name="interaction" value="pp"/>
    <graphics width="1" fill="#000000"/>
  </edge>
  <edge label="CDC42 (pp) ATP2C1 ATP2C2" source="-69" target="-66">
    <att type="string" name="canonicalName" value="CDC42 (pp) ATP2C1 ATP2C2"/>
    <att type="string" name="interaction" value="pp"/>
    <graphics width="1" fill="#000000"/>
  </edge>
  <edge label="CDC42 (pp) ELP4" source="-69" target="-182">
    <att type="string" name="canonicalName" value="CDC42 (pp) ELP4"/>
    <att type="string" name="interaction" value="pp"/>
    <graphics width="1" fill="#000000"/>
  </edge>
  <edge label="CDC42 (pp) ELP3" source="-69" target="-422">
    <att type="string" name="canonicalName" value="CDC42 (pp) ELP3"/>
    <att type="string" name="interaction" value="pp"/>
    <graphics width="1" fill="#000000"/>
  </edge>
  <edge label="CDC42 (pp) ELP2" source="-69" target="-377">
    <att type="string" name="canonicalName" value="CDC42 (pp) ELP2"/>
    <att type="string" name="interaction" value="pp"/>
    <graphics width="1" fill="#000000"/>
  </edge>
  <edge label="CDC42 (pp) CAPZB" source="-69" target="-305">
    <att type="string" name="canonicalName" value="CDC42 (pp) CAPZB"/>
    <att type="string" name="interaction" value="pp"/>
    <graphics width="1" fill="#000000"/>
  </edge>
  <edge label="CDC42 (pp) CAPZA1" source="-69" target="-139">
    <att type="string" name="canonicalName" value="CDC42 (pp) CAPZA1"/>
    <att type="string" name="interaction" value="pp"/>
    <graphics width="1" fill="#000000"/>
  </edge>
  <edge label="CDC42 (pp) SH3PXD2A SH3PXD2B" source="-69" target="-340">
    <att type="string" name="canonicalName" value="CDC42 (pp) SH3PXD2A SH3PXD2B"/>
    <att type="string" name="interaction" value="pp"/>
    <graphics width="1" fill="#000000"/>
  </edge>
  <edge label="CDC42 (pp) PPP6C" source="-69" target="-420">
    <att type="string" name="canonicalName" value="CDC42 (pp) PPP6C"/>
    <att type="string" name="interaction" value="pp"/>
    <graphics width="1" fill="#000000"/>
  </edge>
  <edge label="CDC42 (pp) POLR1C" source="-69" target="-279">
    <att type="string" name="canonicalName" value="CDC42 (pp) POLR1C"/>
    <att type="string" name="interaction" value="pp"/>
    <graphics width="1" fill="#000000"/>
  </edge>
  <edge label="CDC42 (pp) HSP90AB1 Q58FF7" source="-69" target="-115">
    <att type="string" name="canonicalName" value="CDC42 (pp) HSP90AB1 Q58FF7"/>
    <att type="string" name="interaction" value="pp"/>
    <graphics width="1" fill="#000000"/>
  </edge>
  <edge label="CDC42 (pp) RBX1" source="-69" target="-316">
    <att type="string" name="canonicalName" value="CDC42 (pp) RBX1"/>
    <att type="string" name="interaction" value="pp"/>
    <graphics width="1" fill="#000000"/>
  </edge>
  <edge label="CDC42 (pp) FLAD1" source="-69" target="-157">
    <att type="string" name="canonicalName" value="CDC42 (pp) FLAD1"/>
    <att type="string" name="interaction" value="pp"/>
    <graphics width="1" fill="#000000"/>
  </edge>
  <edge label="CDC42 (pp) DDX54" source="-69" target="-298">
    <att type="string" name="canonicalName" value="CDC42 (pp) DDX54"/>
    <att type="string" name="interaction" value="pp"/>
    <graphics width="1" fill="#000000"/>
  </edge>
  <edge label="CDC42 (pp) ENSP00000383552" source="-69" target="-133">
    <att type="string" name="canonicalName" value="CDC42 (pp) ENSP00000383552"/>
    <att type="string" name="interaction" value="pp"/>
    <graphics width="1" fill="#000000"/>
  </edge>
  <edge label="PSMD8 (pp) PSMD1" source="-412" target="-21">
    <att type="string" name="canonicalName" value="PSMD8 (pp) PSMD1"/>
    <att type="string" name="interaction" value="pp"/>
    <graphics width="1" fill="#000000"/>
  </edge>
  <edge label="PSMD8 (pp) CDK2" source="-412" target="-96">
    <att type="string" name="canonicalName" value="PSMD8 (pp) CDK2"/>
    <att type="string" name="interaction" value="pp"/>
    <graphics width="1" fill="#000000"/>
  </edge>
  <edge label="PDPK1 (pp) PDPK1" source="-59" target="-59">
    <att type="string" name="canonicalName" value="PDPK1 (pp) PDPK1"/>
    <att type="string" name="interaction" value="pp"/>
    <graphics width="1" fill="#000000"/>
  </edge>
  <edge label="RFC3 (pp) POLA1" source="-411" target="-85">
    <att type="string" name="canonicalName" value="RFC3 (pp) POLA1"/>
    <att type="string" name="interaction" value="pp"/>
    <graphics width="1" fill="#000000"/>
  </edge>
  <edge label="RFC3 (pp) DUT" source="-411" target="-33">
    <att type="string" name="canonicalName" value="RFC3 (pp) DUT"/>
    <att type="string" name="interaction" value="pp"/>
    <graphics width="1" fill="#000000"/>
  </edge>
  <edge label="RFC3 (pp) DARS" source="-411" target="-1">
    <att type="string" name="canonicalName" value="RFC3 (pp) DARS"/>
    <att type="string" name="interaction" value="pp"/>
    <graphics width="1" fill="#000000"/>
  </edge>
  <edge label="RFC3 (pp) LIG1" source="-411" target="-77">
    <att type="string" name="canonicalName" value="RFC3 (pp) LIG1"/>
    <att type="string" name="interaction" value="pp"/>
    <graphics width="1" fill="#000000"/>
  </edge>
  <edge label="RFC3 (pp) CDC45L" source="-411" target="-226">
    <att type="string" name="canonicalName" value="RFC3 (pp) CDC45L"/>
    <att type="string" name="interaction" value="pp"/>
    <graphics width="1" fill="#000000"/>
  </edge>
  <edge label="MUS81 (pp) BLM" source="-410" target="-268">
    <att type="string" name="canonicalName" value="BLM (pp) MUS81"/>
    <att type="string" name="interaction" value="pp"/>
    <graphics width="1" fill="#000000"/>
  </edge>
  <edge label="MTHFD1 (pp) SLC7A4" source="-57" target="-103">
    <att type="string" name="canonicalName" value="SLC7A4 (pp) MTHFD1"/>
    <att type="string" name="interaction" value="pp"/>
    <graphics width="1" fill="#000000"/>
  </edge>
  <edge label="GANC GANAB (pp) TBC1D22B TBC1D22A" source="-408" target="-208">
    <att type="string" name="canonicalName" value="GANC GANAB (pp) TBC1D22B TBC1D22A"/>
    <att type="string" name="interaction" value="pp"/>
    <graphics width="1" fill="#000000"/>
  </edge>
  <edge label="GANC GANAB (pp) SNX2" source="-408" target="-173">
    <att type="string" name="canonicalName" value="GANC GANAB (pp) SNX2"/>
    <att type="string" name="interaction" value="pp"/>
    <graphics width="1" fill="#000000"/>
  </edge>
  <edge label="GANC GANAB (pp) KIAA1109" source="-408" target="-176">
    <att type="string" name="canonicalName" value="GANC GANAB (pp) KIAA1109"/>
    <att type="string" name="interaction" value="pp"/>
    <graphics width="1" fill="#000000"/>
  </edge>
  <edge label="GANC GANAB (pp) GGA3" source="-408" target="-351">
    <att type="string" name="canonicalName" value="GANC GANAB (pp) GGA3"/>
    <att type="string" name="interaction" value="pp"/>
    <graphics width="1" fill="#000000"/>
  </edge>
  <edge label="GANC GANAB (pp) HHAT" source="-408" target="-225">
    <att type="string" name="canonicalName" value="GANC GANAB (pp) HHAT"/>
    <att type="string" name="interaction" value="pp"/>
    <graphics width="1" fill="#000000"/>
  </edge>
  <edge label="GANC GANAB (pp) POLRMT" source="-408" target="-150">
    <att type="string" name="canonicalName" value="GANC GANAB (pp) POLRMT"/>
    <att type="string" name="interaction" value="pp"/>
    <graphics width="1" fill="#000000"/>
  </edge>
  <edge label="GANC GANAB (pp) PDHB BCKDHB" source="-408" target="-17">
    <att type="string" name="canonicalName" value="GANC GANAB (pp) PDHB BCKDHB"/>
    <att type="string" name="interaction" value="pp"/>
    <graphics width="1" fill="#000000"/>
  </edge>
  <edge label="SGPL1 (pp) SGPP1" source="-55" target="-325">
    <att type="string" name="canonicalName" value="SGPL1 (pp) SGPP1"/>
    <att type="string" name="interaction" value="pp"/>
    <graphics width="1" fill="#000000"/>
  </edge>
  <edge label="HINT1 HINT2 (pp) CDK7" source="-54" target="-48">
    <att type="string" name="canonicalName" value="HINT1 HINT2 (pp) CDK7"/>
    <att type="string" name="interaction" value="pp"/>
    <graphics width="1" fill="#000000"/>
  </edge>
  <edge label="DNAJA2 (pp) HSPA8" source="-407" target="-73">
    <att type="string" name="canonicalName" value="DNAJA2 (pp) HSPA8"/>
    <att type="string" name="interaction" value="pp"/>
    <graphics width="1" fill="#000000"/>
  </edge>
  <edge label="DNAJA2 (pp) TUBG1 TUBG2" source="-407" target="-320">
    <att type="string" name="canonicalName" value="DNAJA2 (pp) TUBG1 TUBG2"/>
    <att type="string" name="interaction" value="pp"/>
    <graphics width="1" fill="#000000"/>
  </edge>
  <edge label="DNAJA2 (pp) TTK" source="-407" target="-242">
    <att type="string" name="canonicalName" value="DNAJA2 (pp) TTK"/>
    <att type="string" name="interaction" value="pp"/>
    <graphics width="1" fill="#000000"/>
  </edge>
  <edge label="PAPD5 (pp) GCN5L2" source="-405" target="-174">
    <att type="string" name="canonicalName" value="PAPD5 (pp) GCN5L2"/>
    <att type="string" name="interaction" value="pp"/>
    <graphics width="1" fill="#000000"/>
  </edge>
  <edge label="PAPD5 (pp) ASF1A ASF1B" source="-405" target="-192">
    <att type="string" name="canonicalName" value="PAPD5 (pp) ASF1A ASF1B"/>
    <att type="string" name="interaction" value="pp"/>
    <graphics width="1" fill="#000000"/>
  </edge>
  <edge label="PAPD5 (pp) TOP1 TOP1MT" source="-405" target="-119">
    <att type="string" name="canonicalName" value="TOP1 TOP1MT (pp) PAPD5"/>
    <att type="string" name="interaction" value="pp"/>
    <graphics width="1" fill="#000000"/>
  </edge>
  <edge label="PAPD5 (pp) HIP1" source="-405" target="-194">
    <att type="string" name="canonicalName" value="PAPD5 (pp) HIP1"/>
    <att type="string" name="interaction" value="pp"/>
    <graphics width="1" fill="#000000"/>
  </edge>
  <edge label="PAPD5 (pp) PLS3 LCP1 PLS1" source="-405" target="-283">
    <att type="string" name="canonicalName" value="PAPD5 (pp) PLS3 LCP1 PLS1"/>
    <att type="string" name="interaction" value="pp"/>
    <graphics width="1" fill="#000000"/>
  </edge>
  <edge label="PAPD5 (pp) NP_775269.1" source="-405" target="-438">
    <att type="string" name="canonicalName" value="PAPD5 (pp) NP_775269.1"/>
    <att type="string" name="interaction" value="pp"/>
    <graphics width="1" fill="#000000"/>
  </edge>
  <edge label="PAPD5 (pp) H2AFV" source="-405" target="-187">
    <att type="string" name="canonicalName" value="PAPD5 (pp) H2AFV"/>
    <att type="string" name="interaction" value="pp"/>
    <graphics width="1" fill="#000000"/>
  </edge>
  <edge label="PAPD5 (pp) ACTR6" source="-405" target="-163">
    <att type="string" name="canonicalName" value="PAPD5 (pp) ACTR6"/>
    <att type="string" name="interaction" value="pp"/>
    <graphics width="1" fill="#000000"/>
  </edge>
  <edge label="PAPD5 (pp) ARPC3" source="-405" target="-289">
    <att type="string" name="canonicalName" value="PAPD5 (pp) ARPC3"/>
    <att type="string" name="interaction" value="pp"/>
    <graphics width="1" fill="#000000"/>
  </edge>
  <edge label="PAPD5 (pp) CFDP1" source="-405" target="-395">
    <att type="string" name="canonicalName" value="PAPD5 (pp) CFDP1"/>
    <att type="string" name="interaction" value="pp"/>
    <graphics width="1" fill="#000000"/>
  </edge>
  <edge label="PAPD5 (pp) PAPD5" source="-405" target="-405">
    <att type="string" name="canonicalName" value="PAPD5 (pp) PAPD5"/>
    <att type="string" name="interaction" value="pp"/>
    <graphics width="1" fill="#000000"/>
  </edge>
  <edge label="YIPF5 (pp) RAB6C RAB6B" source="-403" target="-317">
    <att type="string" name="canonicalName" value="YIPF5 (pp) RAB6C RAB6B"/>
    <att type="string" name="interaction" value="pp"/>
    <graphics width="1" fill="#000000"/>
  </edge>
  <edge label="YIPF5 (pp) GDI1" source="-403" target="-8">
    <att type="string" name="canonicalName" value="YIPF5 (pp) GDI1"/>
    <att type="string" name="interaction" value="pp"/>
    <graphics width="1" fill="#000000"/>
  </edge>
  <edge label="YIPF5 (pp) RAB11A" source="-403" target="-198">
    <att type="string" name="canonicalName" value="YIPF5 (pp) RAB11A"/>
    <att type="string" name="interaction" value="pp"/>
    <graphics width="1" fill="#000000"/>
  </edge>
  <edge label="YIPF5 (pp) RAB1C" source="-403" target="-291">
    <att type="string" name="canonicalName" value="YIPF5 (pp) RAB1C"/>
    <att type="string" name="interaction" value="pp"/>
    <graphics width="1" fill="#000000"/>
  </edge>
  <edge label="YIPF5 (pp) SEC13" source="-403" target="-386">
    <att type="string" name="canonicalName" value="YIPF5 (pp) SEC13"/>
    <att type="string" name="interaction" value="pp"/>
    <graphics width="1" fill="#000000"/>
  </edge>
  <edge label="MNAT1 (pp) CDK7" source="-402" target="-48">
    <att type="string" name="canonicalName" value="MNAT1 (pp) CDK7"/>
    <att type="string" name="interaction" value="pp"/>
    <graphics width="1" fill="#000000"/>
  </edge>
  <edge label="MNAT1 (pp) CCNH" source="-402" target="-373">
    <att type="string" name="canonicalName" value="MNAT1 (pp) CCNH"/>
    <att type="string" name="interaction" value="pp"/>
    <graphics width="1" fill="#000000"/>
  </edge>
  <edge label="ORC2L (pp) RTF1" source="-401" target="-354">
    <att type="string" name="canonicalName" value="ORC2L (pp) RTF1"/>
    <att type="string" name="interaction" value="pp"/>
    <graphics width="1" fill="#000000"/>
  </edge>
  <edge label="ORC2L (pp) ASF1A ASF1B" source="-401" target="-192">
    <att type="string" name="canonicalName" value="ORC2L (pp) ASF1A ASF1B"/>
    <att type="string" name="interaction" value="pp"/>
    <graphics width="1" fill="#000000"/>
  </edge>
  <edge label="ORC2L (pp) MED31" source="-401" target="-435">
    <att type="string" name="canonicalName" value="ORC2L (pp) MED31"/>
    <att type="string" name="interaction" value="pp"/>
    <graphics width="1" fill="#000000"/>
  </edge>
  <edge label="ORC2L (pp) POLD3" source="-401" target="-267">
    <att type="string" name="canonicalName" value="ORC2L (pp) POLD3"/>
    <att type="string" name="interaction" value="pp"/>
    <graphics width="1" fill="#000000"/>
  </edge>
  <edge label="ORC2L (pp) WDHD1" source="-401" target="-245">
    <att type="string" name="canonicalName" value="ORC2L (pp) WDHD1"/>
    <att type="string" name="interaction" value="pp"/>
    <graphics width="1" fill="#000000"/>
  </edge>
  <edge label="ORC2L (pp) NP_076999.1" source="-401" target="-171">
    <att type="string" name="canonicalName" value="ORC2L (pp) NP_076999.1"/>
    <att type="string" name="interaction" value="pp"/>
    <graphics width="1" fill="#000000"/>
  </edge>
  <edge label="ORC2L (pp) RAD52" source="-401" target="-293">
    <att type="string" name="canonicalName" value="ORC2L (pp) RAD52"/>
    <att type="string" name="interaction" value="pp"/>
    <graphics width="1" fill="#000000"/>
  </edge>
  <edge label="ORC2L (pp) DNM1" source="-401" target="-313">
    <att type="string" name="canonicalName" value="ORC2L (pp) DNM1"/>
    <att type="string" name="interaction" value="pp"/>
    <graphics width="1" fill="#000000"/>
  </edge>
  <edge label="ORC2L (pp) MAPRE1" source="-401" target="-446">
    <att type="string" name="canonicalName" value="ORC2L (pp) MAPRE1"/>
    <att type="string" name="interaction" value="pp"/>
    <graphics width="1" fill="#000000"/>
  </edge>
  <edge label="ORC2L (pp) MCM7" source="-401" target="-12">
    <att type="string" name="canonicalName" value="ORC2L (pp) MCM7"/>
    <att type="string" name="interaction" value="pp"/>
    <graphics width="1" fill="#000000"/>
  </edge>
  <edge label="ORC2L (pp) CDC7" source="-401" target="-429">
    <att type="string" name="canonicalName" value="ORC2L (pp) CDC7"/>
    <att type="string" name="interaction" value="pp"/>
    <graphics width="1" fill="#000000"/>
  </edge>
  <edge label="SKP1A (pp) MAD2L1" source="-399" target="-234">
    <att type="string" name="canonicalName" value="SKP1A (pp) MAD2L1"/>
    <att type="string" name="interaction" value="pp"/>
    <graphics width="1" fill="#000000"/>
  </edge>
  <edge label="SKP1A (pp) HSP90AB1" source="-399" target="-94">
    <att type="string" name="canonicalName" value="SKP1A (pp) HSP90AB1"/>
    <att type="string" name="interaction" value="pp"/>
    <graphics width="1" fill="#000000"/>
  </edge>
  <edge label="CFDP1 (pp) RNF40" source="-395" target="-416">
    <att type="string" name="canonicalName" value="CFDP1 (pp) RNF40"/>
    <att type="string" name="interaction" value="pp"/>
    <graphics width="1" fill="#000000"/>
  </edge>
  <edge label="EIF4A2 (pp) EIF4H EIF4B" source="-394" target="-297">
    <att type="string" name="canonicalName" value="EIF4A2 (pp) EIF4H EIF4B"/>
    <att type="string" name="interaction" value="pp"/>
    <graphics width="1" fill="#000000"/>
  </edge>
  <edge label="EIF4A2 (pp) EIF4E EIF4E2" source="-394" target="-44">
    <att type="string" name="canonicalName" value="EIF4A2 (pp) EIF4E EIF4E2"/>
    <att type="string" name="interaction" value="pp"/>
    <graphics width="1" fill="#000000"/>
  </edge>
  <edge label="POLR1E (pp) TOP3A TOP3B" source="-393" target="-376">
    <att type="string" name="canonicalName" value="POLR1E (pp) TOP3A TOP3B"/>
    <att type="string" name="interaction" value="pp"/>
    <graphics width="1" fill="#000000"/>
  </edge>
  <edge label="POLR1E (pp) CARS" source="-393" target="-45">
    <att type="string" name="canonicalName" value="POLR1E (pp) CARS"/>
    <att type="string" name="interaction" value="pp"/>
    <graphics width="1" fill="#000000"/>
  </edge>
  <edge label="POLR1E (pp) EXOC2" source="-393" target="-374">
    <att type="string" name="canonicalName" value="POLR1E (pp) EXOC2"/>
    <att type="string" name="interaction" value="pp"/>
    <graphics width="1" fill="#000000"/>
  </edge>
  <edge label="POLR1E (pp) ENO1" source="-393" target="-18">
    <att type="string" name="canonicalName" value="POLR1E (pp) ENO1"/>
    <att type="string" name="interaction" value="pp"/>
    <graphics width="1" fill="#000000"/>
  </edge>
  <edge label="POLR1E (pp) NARS" source="-393" target="-64">
    <att type="string" name="canonicalName" value="POLR1E (pp) NARS"/>
    <att type="string" name="interaction" value="pp"/>
    <graphics width="1" fill="#000000"/>
  </edge>
  <edge label="POLR1E (pp) CDC45L" source="-393" target="-226">
    <att type="string" name="canonicalName" value="POLR1E (pp) CDC45L"/>
    <att type="string" name="interaction" value="pp"/>
    <graphics width="1" fill="#000000"/>
  </edge>
  <edge label="ZDHHC4 (pp) ELP4" source="-392" target="-182">
    <att type="string" name="canonicalName" value="ZDHHC4 (pp) ELP4"/>
    <att type="string" name="interaction" value="pp"/>
    <graphics width="1" fill="#000000"/>
  </edge>
  <edge label="ZDHHC4 (pp) GGPS1" source="-392" target="-210">
    <att type="string" name="canonicalName" value="ZDHHC4 (pp) GGPS1"/>
    <att type="string" name="interaction" value="pp"/>
    <graphics width="1" fill="#000000"/>
  </edge>
  <edge label="ZDHHC4 (pp) ARFRP1" source="-392" target="-385">
    <att type="string" name="canonicalName" value="ZDHHC4 (pp) ARFRP1"/>
    <att type="string" name="interaction" value="pp"/>
    <graphics width="1" fill="#000000"/>
  </edge>
  <edge label="ZDHHC4 (pp) VAMP4" source="-392" target="-275">
    <att type="string" name="canonicalName" value="ZDHHC4 (pp) VAMP4"/>
    <att type="string" name="interaction" value="pp"/>
    <graphics width="1" fill="#000000"/>
  </edge>
  <edge label="ZDHHC4 (pp) STX16" source="-392" target="-154">
    <att type="string" name="canonicalName" value="ZDHHC4 (pp) STX16"/>
    <att type="string" name="interaction" value="pp"/>
    <graphics width="1" fill="#000000"/>
  </edge>
  <edge label="ZDHHC4 (pp) COG6" source="-392" target="-206">
    <att type="string" name="canonicalName" value="ZDHHC4 (pp) COG6"/>
    <att type="string" name="interaction" value="pp"/>
    <graphics width="1" fill="#000000"/>
  </edge>
  <edge label="ZDHHC4 (pp) HSP90AB1 Q58FF7" source="-392" target="-115">
    <att type="string" name="canonicalName" value="ZDHHC4 (pp) HSP90AB1 Q58FF7"/>
    <att type="string" name="interaction" value="pp"/>
    <graphics width="1" fill="#000000"/>
  </edge>
  <edge label="ZDHHC4 (pp) PLD1 PLD2" source="-392" target="-62">
    <att type="string" name="canonicalName" value="ZDHHC4 (pp) PLD1 PLD2"/>
    <att type="string" name="interaction" value="pp"/>
    <graphics width="1" fill="#000000"/>
  </edge>
  <edge label="ZDHHC4 (pp) DNM1" source="-392" target="-313">
    <att type="string" name="canonicalName" value="ZDHHC4 (pp) DNM1"/>
    <att type="string" name="interaction" value="pp"/>
    <graphics width="1" fill="#000000"/>
  </edge>
  <edge label="ZDHHC4 (pp) GOSR1" source="-392" target="-258">
    <att type="string" name="canonicalName" value="ZDHHC4 (pp) GOSR1"/>
    <att type="string" name="interaction" value="pp"/>
    <graphics width="1" fill="#000000"/>
  </edge>
  <edge label="ZDHHC4 (pp) ATP13A1" source="-392" target="-302">
    <att type="string" name="canonicalName" value="ZDHHC4 (pp) ATP13A1"/>
    <att type="string" name="interaction" value="pp"/>
    <graphics width="1" fill="#000000"/>
  </edge>
  <edge label="ZDHHC4 (pp) ATP6V0C" source="-392" target="-381">
    <att type="string" name="canonicalName" value="ZDHHC4 (pp) ATP6V0C"/>
    <att type="string" name="interaction" value="pp"/>
    <graphics width="1" fill="#000000"/>
  </edge>
  <edge label="ZDHHC4 (pp) PERLD1" source="-392" target="-436">
    <att type="string" name="canonicalName" value="ZDHHC4 (pp) PERLD1"/>
    <att type="string" name="interaction" value="pp"/>
    <graphics width="1" fill="#000000"/>
  </edge>
  <edge label="ZDHHC4 (pp) ARL1" source="-392" target="-89">
    <att type="string" name="canonicalName" value="ZDHHC4 (pp) ARL1"/>
    <att type="string" name="interaction" value="pp"/>
    <graphics width="1" fill="#000000"/>
  </edge>
  <edge label="TAF12 (pp) TAF9 TAF9BTAF9B" source="-391" target="-170">
    <att type="string" name="canonicalName" value="TAF12 (pp) TAF9 TAF9BTAF9B"/>
    <att type="string" name="interaction" value="pp"/>
    <graphics width="1" fill="#000000"/>
  </edge>
  <edge label="METAP1 (pp) METAP2 PA2G4" source="-389" target="-58">
    <att type="string" name="canonicalName" value="METAP1 (pp) METAP2 PA2G4"/>
    <att type="string" name="interaction" value="pp"/>
    <graphics width="1" fill="#000000"/>
  </edge>
  <edge label="GCLC (pp) ABCB7" source="-28" target="-202">
    <att type="string" name="canonicalName" value="GCLC (pp) ABCB7"/>
    <att type="string" name="interaction" value="pp"/>
    <graphics width="1" fill="#000000"/>
  </edge>
  <edge label="SUGT1 (pp) HSP90AB1 Q58FF7" source="-387" target="-115">
    <att type="string" name="canonicalName" value="SUGT1 (pp) HSP90AB1 Q58FF7"/>
    <att type="string" name="interaction" value="pp"/>
    <graphics width="1" fill="#000000"/>
  </edge>
  <edge label="SUGT1 (pp) CUL1" source="-387" target="-372">
    <att type="string" name="canonicalName" value="SUGT1 (pp) CUL1"/>
    <att type="string" name="interaction" value="pp"/>
    <graphics width="1" fill="#000000"/>
  </edge>
  <edge label="SEC13 (pp) INPP5F" source="-386" target="-266">
    <att type="string" name="canonicalName" value="SEC13 (pp) INPP5F"/>
    <att type="string" name="interaction" value="pp"/>
    <graphics width="1" fill="#000000"/>
  </edge>
  <edge label="SEC13 (pp) THNSL1 THNSL2" source="-386" target="-53">
    <att type="string" name="canonicalName" value="SEC13 (pp) THNSL1 THNSL2"/>
    <att type="string" name="interaction" value="pp"/>
    <graphics width="1" fill="#000000"/>
  </edge>
  <edge label="ARFRP1 (pp) SNX2" source="-385" target="-173">
    <att type="string" name="canonicalName" value="ARFRP1 (pp) SNX2"/>
    <att type="string" name="interaction" value="pp"/>
    <graphics width="1" fill="#000000"/>
  </edge>
  <edge label="ARFRP1 (pp) STX16" source="-385" target="-154">
    <att type="string" name="canonicalName" value="ARFRP1 (pp) STX16"/>
    <att type="string" name="interaction" value="pp"/>
    <graphics width="1" fill="#000000"/>
  </edge>
  <edge label="ARFRP1 (pp) ENSG00000061987" source="-385" target="-431">
    <att type="string" name="canonicalName" value="ARFRP1 (pp) ENSG00000061987"/>
    <att type="string" name="interaction" value="pp"/>
    <graphics width="1" fill="#000000"/>
  </edge>
  <edge label="ARFRP1 (pp) COG6" source="-385" target="-206">
    <att type="string" name="canonicalName" value="ARFRP1 (pp) COG6"/>
    <att type="string" name="interaction" value="pp"/>
    <graphics width="1" fill="#000000"/>
  </edge>
  <edge label="ARFRP1 (pp) GOSR1" source="-385" target="-258">
    <att type="string" name="canonicalName" value="ARFRP1 (pp) GOSR1"/>
    <att type="string" name="interaction" value="pp"/>
    <graphics width="1" fill="#000000"/>
  </edge>
  <edge label="ARFRP1 (pp) NP_710154.1" source="-385" target="-244">
    <att type="string" name="canonicalName" value="ARFRP1 (pp) NP_710154.1"/>
    <att type="string" name="interaction" value="pp"/>
    <graphics width="1" fill="#000000"/>
  </edge>
  <edge label="ARFRP1 (pp) ARF3" source="-385" target="-345">
    <att type="string" name="canonicalName" value="ARFRP1 (pp) ARF3"/>
    <att type="string" name="interaction" value="pp"/>
    <graphics width="1" fill="#000000"/>
  </edge>
  <edge label="ARFRP1 (pp) VPS39 TGFBRAP1" source="-385" target="-236">
    <att type="string" name="canonicalName" value="ARFRP1 (pp) VPS39 TGFBRAP1"/>
    <att type="string" name="interaction" value="pp"/>
    <graphics width="1" fill="#000000"/>
  </edge>
  <edge label="TEX261 (pp) H2AFV" source="-383" target="-187">
    <att type="string" name="canonicalName" value="TEX261 (pp) H2AFV"/>
    <att type="string" name="interaction" value="pp"/>
    <graphics width="1" fill="#000000"/>
  </edge>
  <edge label="TEX261 (pp) DNAJA2" source="-383" target="-407">
    <att type="string" name="canonicalName" value="TEX261 (pp) DNAJA2"/>
    <att type="string" name="interaction" value="pp"/>
    <graphics width="1" fill="#000000"/>
  </edge>
  <edge label="TEX261 (pp) TARS TARS2 TARSL2" source="-383" target="-90">
    <att type="string" name="canonicalName" value="TEX261 (pp) TARS TARS2 TARSL2"/>
    <att type="string" name="interaction" value="pp"/>
    <graphics width="1" fill="#000000"/>
  </edge>
  <edge label="HYOU1 (pp) HSPA5" source="-382" target="-118">
    <att type="string" name="canonicalName" value="HYOU1 (pp) HSPA5"/>
    <att type="string" name="interaction" value="pp"/>
    <graphics width="1" fill="#000000"/>
  </edge>
  <edge label="LBR TM7SF2 (pp) C14orf1" source="-380" target="-278">
    <att type="string" name="canonicalName" value="LBR TM7SF2 (pp) C14orf1"/>
    <att type="string" name="interaction" value="pp"/>
    <graphics width="1" fill="#000000"/>
  </edge>
  <edge label="ZNF289 ARFGAP3 (pp) TMEM30A" source="-379" target="-284">
    <att type="string" name="canonicalName" value="ZNF289 ARFGAP3 (pp) TMEM30A"/>
    <att type="string" name="interaction" value="pp"/>
    <graphics width="1" fill="#000000"/>
  </edge>
  <edge label="ZNF289 ARFGAP3 (pp) NUDT5" source="-379" target="-149">
    <att type="string" name="canonicalName" value="ZNF289 ARFGAP3 (pp) NUDT5"/>
    <att type="string" name="interaction" value="pp"/>
    <graphics width="1" fill="#000000"/>
  </edge>
  <edge label="ZNF289 ARFGAP3 (pp) RAB11A" source="-379" target="-198">
    <att type="string" name="canonicalName" value="ZNF289 ARFGAP3 (pp) RAB11A"/>
    <att type="string" name="interaction" value="pp"/>
    <graphics width="1" fill="#000000"/>
  </edge>
  <edge label="ZNF289 ARFGAP3 (pp) DNM1" source="-379" target="-313">
    <att type="string" name="canonicalName" value="ZNF289 ARFGAP3 (pp) DNM1"/>
    <att type="string" name="interaction" value="pp"/>
    <graphics width="1" fill="#000000"/>
  </edge>
  <edge label="ZNF289 ARFGAP3 (pp) ATP6V0D1 ATP6V0D2" source="-379" target="-227">
    <att type="string" name="canonicalName" value="ZNF289 ARFGAP3 (pp) ATP6V0D1 ATP6V0D2"/>
    <att type="string" name="interaction" value="pp"/>
    <graphics width="1" fill="#000000"/>
  </edge>
  <edge label="ZNF289 ARFGAP3 (pp) ATP6V1C1 ATP6V1C2" source="-379" target="-262">
    <att type="string" name="canonicalName" value="ZNF289 ARFGAP3 (pp) ATP6V1C1 ATP6V1C2"/>
    <att type="string" name="interaction" value="pp"/>
    <graphics width="1" fill="#000000"/>
  </edge>
  <edge label="ZNF289 ARFGAP3 (pp) USP10" source="-379" target="-294">
    <att type="string" name="canonicalName" value="ZNF289 ARFGAP3 (pp) USP10"/>
    <att type="string" name="interaction" value="pp"/>
    <graphics width="1" fill="#000000"/>
  </edge>
  <edge label="ZNF289 ARFGAP3 (pp) TRAPPC6B TRAPPC6A" source="-379" target="-415">
    <att type="string" name="canonicalName" value="ZNF289 ARFGAP3 (pp) TRAPPC6B TRAPPC6A"/>
    <att type="string" name="interaction" value="pp"/>
    <graphics width="1" fill="#000000"/>
  </edge>
  <edge label="ZNF289 ARFGAP3 (pp) STX16" source="-379" target="-154">
    <att type="string" name="canonicalName" value="ZNF289 ARFGAP3 (pp) STX16"/>
    <att type="string" name="interaction" value="pp"/>
    <graphics width="1" fill="#000000"/>
  </edge>
  <edge label="ZNF289 ARFGAP3 (pp) ATP2C1 ATP2C2" source="-379" target="-66">
    <att type="string" name="canonicalName" value="ZNF289 ARFGAP3 (pp) ATP2C1 ATP2C2"/>
    <att type="string" name="interaction" value="pp"/>
    <graphics width="1" fill="#000000"/>
  </edge>
  <edge label="ZNF289 ARFGAP3 (pp) MRE11A" source="-379" target="-239">
    <att type="string" name="canonicalName" value="ZNF289 ARFGAP3 (pp) MRE11A"/>
    <att type="string" name="interaction" value="pp"/>
    <graphics width="1" fill="#000000"/>
  </edge>
  <edge label="ZNF289 ARFGAP3 (pp) TBC1D22B TBC1D22A" source="-379" target="-208">
    <att type="string" name="canonicalName" value="ZNF289 ARFGAP3 (pp) TBC1D22B TBC1D22A"/>
    <att type="string" name="interaction" value="pp"/>
    <graphics width="1" fill="#000000"/>
  </edge>
  <edge label="ZNF289 ARFGAP3 (pp) NP_710154.1" source="-379" target="-244">
    <att type="string" name="canonicalName" value="NP_710154.1 (pp) ZNF289 ARFGAP3"/>
    <att type="string" name="interaction" value="pp"/>
    <graphics width="1" fill="#000000"/>
  </edge>
  <edge label="ZNF289 ARFGAP3 (pp) CCNK" source="-379" target="-158">
    <att type="string" name="canonicalName" value="ZNF289 ARFGAP3 (pp) CCNK"/>
    <att type="string" name="interaction" value="pp"/>
    <graphics width="1" fill="#000000"/>
  </edge>
  <edge label="ZNF289 ARFGAP3 (pp) ATP8A1 ATP8A2" source="-379" target="-38">
    <att type="string" name="canonicalName" value="ZNF289 ARFGAP3 (pp) ATP8A1 ATP8A2"/>
    <att type="string" name="interaction" value="pp"/>
    <graphics width="1" fill="#000000"/>
  </edge>
  <edge label="ZNF289 ARFGAP3 (pp) ARF3" source="-379" target="-345">
    <att type="string" name="canonicalName" value="ARF3 (pp) ZNF289 ARFGAP3"/>
    <att type="string" name="interaction" value="pp"/>
    <graphics width="1" fill="#000000"/>
  </edge>
  <edge label="ZNF289 ARFGAP3 (pp) VAMP4" source="-379" target="-275">
    <att type="string" name="canonicalName" value="ZNF289 ARFGAP3 (pp) VAMP4"/>
    <att type="string" name="interaction" value="pp"/>
    <graphics width="1" fill="#000000"/>
  </edge>
  <edge label="ZNF289 ARFGAP3 (pp) HIP1" source="-379" target="-194">
    <att type="string" name="canonicalName" value="ZNF289 ARFGAP3 (pp) HIP1"/>
    <att type="string" name="interaction" value="pp"/>
    <graphics width="1" fill="#000000"/>
  </edge>
  <edge label="PI4KB (pp) ARL1" source="-378" target="-89">
    <att type="string" name="canonicalName" value="PI4KB (pp) ARL1"/>
    <att type="string" name="interaction" value="pp"/>
    <graphics width="1" fill="#000000"/>
  </edge>
  <edge label="PI4KB (pp) ZNF289 ARFGAP3" source="-378" target="-379">
    <att type="string" name="canonicalName" value="PI4KB (pp) ZNF289 ARFGAP3"/>
    <att type="string" name="interaction" value="pp"/>
    <graphics width="1" fill="#000000"/>
  </edge>
  <edge label="PI4KB (pp) ATP8A1 ATP8A2" source="-378" target="-38">
    <att type="string" name="canonicalName" value="PI4KB (pp) ATP8A1 ATP8A2"/>
    <att type="string" name="interaction" value="pp"/>
    <graphics width="1" fill="#000000"/>
  </edge>
  <edge label="PI4KB (pp) RAB11A" source="-378" target="-198">
    <att type="string" name="canonicalName" value="PI4KB (pp) RAB11A"/>
    <att type="string" name="interaction" value="pp"/>
    <graphics width="1" fill="#000000"/>
  </edge>
  <edge label="PI4KB (pp) TRAPPC6B TRAPPC6A" source="-378" target="-415">
    <att type="string" name="canonicalName" value="PI4KB (pp) TRAPPC6B TRAPPC6A"/>
    <att type="string" name="interaction" value="pp"/>
    <graphics width="1" fill="#000000"/>
  </edge>
  <edge label="PI4KB (pp) MON1A MON1B" source="-378" target="-274">
    <att type="string" name="canonicalName" value="PI4KB (pp) MON1A MON1B"/>
    <att type="string" name="interaction" value="pp"/>
    <graphics width="1" fill="#000000"/>
  </edge>
  <edge label="PI4KB (pp) VPS4A VPS4B" source="-378" target="-328">
    <att type="string" name="canonicalName" value="PI4KB (pp) VPS4A VPS4B"/>
    <att type="string" name="interaction" value="pp"/>
    <graphics width="1" fill="#000000"/>
  </edge>
  <edge label="PI4KB (pp) GDI1" source="-378" target="-8">
    <att type="string" name="canonicalName" value="PI4KB (pp) GDI1"/>
    <att type="string" name="interaction" value="pp"/>
    <graphics width="1" fill="#000000"/>
  </edge>
  <edge label="PI4KB (pp) ARF3" source="-378" target="-345">
    <att type="string" name="canonicalName" value="PI4KB (pp) ARF3"/>
    <att type="string" name="interaction" value="pp"/>
    <graphics width="1" fill="#000000"/>
  </edge>
  <edge label="PI4KB (pp) SNAP25" source="-378" target="-27">
    <att type="string" name="canonicalName" value="PI4KB (pp) SNAP25"/>
    <att type="string" name="interaction" value="pp"/>
    <graphics width="1" fill="#000000"/>
  </edge>
  <edge label="PI4KB (pp) EXOC4" source="-378" target="-319">
    <att type="string" name="canonicalName" value="PI4KB (pp) EXOC4"/>
    <att type="string" name="interaction" value="pp"/>
    <graphics width="1" fill="#000000"/>
  </edge>
  <edge label="PI4KB (pp) EXOC2" source="-378" target="-374">
    <att type="string" name="canonicalName" value="PI4KB (pp) EXOC2"/>
    <att type="string" name="interaction" value="pp"/>
    <graphics width="1" fill="#000000"/>
  </edge>
  <edge label="PI4KB (pp) RAB1C" source="-378" target="-291">
    <att type="string" name="canonicalName" value="PI4KB (pp) RAB1C"/>
    <att type="string" name="interaction" value="pp"/>
    <graphics width="1" fill="#000000"/>
  </edge>
  <edge label="PI4KB (pp) TRAPPC3" source="-378" target="-25">
    <att type="string" name="canonicalName" value="PI4KB (pp) TRAPPC3"/>
    <att type="string" name="interaction" value="pp"/>
    <graphics width="1" fill="#000000"/>
  </edge>
  <edge label="ELP2 (pp) HDAC1" source="-377" target="-3">
    <att type="string" name="canonicalName" value="ELP2 (pp) HDAC1"/>
    <att type="string" name="interaction" value="pp"/>
    <graphics width="1" fill="#000000"/>
  </edge>
  <edge label="ELP2 (pp) SIN3A SIN3B" source="-377" target="-421">
    <att type="string" name="canonicalName" value="ELP2 (pp) SIN3A SIN3B"/>
    <att type="string" name="interaction" value="pp"/>
    <graphics width="1" fill="#000000"/>
  </edge>
  <edge label="ELP2 (pp) BRD8" source="-377" target="-263">
    <att type="string" name="canonicalName" value="ELP2 (pp) BRD8"/>
    <att type="string" name="interaction" value="pp"/>
    <graphics width="1" fill="#000000"/>
  </edge>
  <edge label="ELP2 (pp) SUPT3H" source="-377" target="-232">
    <att type="string" name="canonicalName" value="ELP2 (pp) SUPT3H"/>
    <att type="string" name="interaction" value="pp"/>
    <graphics width="1" fill="#000000"/>
  </edge>
  <edge label="TOP3A TOP3B (pp) MUS81" source="-376" target="-410">
    <att type="string" name="canonicalName" value="TOP3A TOP3B (pp) MUS81"/>
    <att type="string" name="interaction" value="pp"/>
    <graphics width="1" fill="#000000"/>
  </edge>
  <edge label="EIF2B5 (pp) KARS" source="-375" target="-88">
    <att type="string" name="canonicalName" value="EIF2B5 (pp) KARS"/>
    <att type="string" name="interaction" value="pp"/>
    <graphics width="1" fill="#000000"/>
  </edge>
  <edge label="SHMT2 SHMT1 (pp) MTHFD1" source="-7" target="-57">
    <att type="string" name="canonicalName" value="SHMT2 SHMT1 (pp) MTHFD1"/>
    <att type="string" name="interaction" value="pp"/>
    <graphics width="1" fill="#000000"/>
  </edge>
  <edge label="FPGS (pp) SHMT2" source="-6" target="-98">
    <att type="string" name="canonicalName" value="FPGS (pp) SHMT2"/>
    <att type="string" name="interaction" value="pp"/>
    <graphics width="1" fill="#000000"/>
  </edge>
  <edge label="EXOC2 (pp) RAB1C" source="-374" target="-291">
    <att type="string" name="canonicalName" value="EXOC2 (pp) RAB1C"/>
    <att type="string" name="interaction" value="pp"/>
    <graphics width="1" fill="#000000"/>
  </edge>
  <edge label="EXOC2 (pp) GDI1" source="-374" target="-8">
    <att type="string" name="canonicalName" value="EXOC2 (pp) GDI1"/>
    <att type="string" name="interaction" value="pp"/>
    <graphics width="1" fill="#000000"/>
  </edge>
  <edge label="EXOC2 (pp) STXBP1S TXBP2 STXBP3" source="-374" target="-368">
    <att type="string" name="canonicalName" value="STXBP1S TXBP2 STXBP3 (pp) EXOC2"/>
    <att type="string" name="interaction" value="pp"/>
    <graphics width="1" fill="#000000"/>
  </edge>
  <edge label="EXOC2 (pp) CDC42" source="-374" target="-69">
    <att type="string" name="canonicalName" value="EXOC2 (pp) CDC42"/>
    <att type="string" name="interaction" value="pp"/>
    <graphics width="1" fill="#000000"/>
  </edge>
  <edge label="CUL1 (pp) SKP1A" source="-372" target="-399">
    <att type="string" name="canonicalName" value="CUL1 (pp) SKP1A"/>
    <att type="string" name="interaction" value="pp"/>
    <graphics width="1" fill="#000000"/>
  </edge>
  <edge label="CUL1 (pp) RBX1" source="-372" target="-316">
    <att type="string" name="canonicalName" value="CUL1 (pp) RBX1"/>
    <att type="string" name="interaction" value="pp"/>
    <graphics width="1" fill="#000000"/>
  </edge>
  <edge label="ORC5L (pp) NP_076999.1" source="-371" target="-171">
    <att type="string" name="canonicalName" value="ORC5L (pp) NP_076999.1"/>
    <att type="string" name="interaction" value="pp"/>
    <graphics width="1" fill="#000000"/>
  </edge>
  <edge label="ORC5L (pp) WDHD1" source="-371" target="-245">
    <att type="string" name="canonicalName" value="ORC5L (pp) WDHD1"/>
    <att type="string" name="interaction" value="pp"/>
    <graphics width="1" fill="#000000"/>
  </edge>
  <edge label="ORC5L (pp) MCM7" source="-371" target="-12">
    <att type="string" name="canonicalName" value="ORC5L (pp) MCM7"/>
    <att type="string" name="interaction" value="pp"/>
    <graphics width="1" fill="#000000"/>
  </edge>
  <edge label="ORC5L (pp) ORC2L" source="-371" target="-401">
    <att type="string" name="canonicalName" value="ORC5L (pp) ORC2L"/>
    <att type="string" name="interaction" value="pp"/>
    <graphics width="1" fill="#000000"/>
  </edge>
  <edge label="STXBP1S TXBP2 STXBP3 (pp) RAB1C" source="-368" target="-291">
    <att type="string" name="canonicalName" value="STXBP1S TXBP2 STXBP3 (pp) RAB1C"/>
    <att type="string" name="interaction" value="pp"/>
    <graphics width="1" fill="#000000"/>
  </edge>
  <edge label="STXBP1S TXBP2 STXBP3 (pp) GDI1" source="-368" target="-8">
    <att type="string" name="canonicalName" value="STXBP1S TXBP2 STXBP3 (pp) GDI1"/>
    <att type="string" name="interaction" value="pp"/>
    <graphics width="1" fill="#000000"/>
  </edge>
  <edge label="STXBP1S TXBP2 STXBP3 (pp) CDC45L" source="-368" target="-226">
    <att type="string" name="canonicalName" value="STXBP1S TXBP2 STXBP3 (pp) CDC45L"/>
    <att type="string" name="interaction" value="pp"/>
    <graphics width="1" fill="#000000"/>
  </edge>
  <edge label="STXBP1S TXBP2 STXBP3 (pp) TRAPPC3" source="-368" target="-25">
    <att type="string" name="canonicalName" value="STXBP1S TXBP2 STXBP3 (pp) TRAPPC3"/>
    <att type="string" name="interaction" value="pp"/>
    <graphics width="1" fill="#000000"/>
  </edge>
  <edge label="PIP5K1C PIP5K1A (pp) DNAJA2" source="-365" target="-407">
    <att type="string" name="canonicalName" value="PIP5K1C PIP5K1A (pp) DNAJA2"/>
    <att type="string" name="interaction" value="pp"/>
    <graphics width="1" fill="#000000"/>
  </edge>
  <edge label="PIP5K1C PIP5K1A (pp) STIP1" source="-365" target="-201">
    <att type="string" name="canonicalName" value="PIP5K1C PIP5K1A (pp) STIP1"/>
    <att type="string" name="interaction" value="pp"/>
    <graphics width="1" fill="#000000"/>
  </edge>
  <edge label="PIP5K1C PIP5K1A (pp) HSP90AB1 Q58FF7" source="-365" target="-115">
    <att type="string" name="canonicalName" value="PIP5K1C PIP5K1A (pp) HSP90AB1 Q58FF7"/>
    <att type="string" name="interaction" value="pp"/>
    <graphics width="1" fill="#000000"/>
  </edge>
  <edge label="PIP5K1C PIP5K1A (pp) VAMP4" source="-365" target="-275">
    <att type="string" name="canonicalName" value="PIP5K1C PIP5K1A (pp) VAMP4"/>
    <att type="string" name="interaction" value="pp"/>
    <graphics width="1" fill="#000000"/>
  </edge>
  <edge label="PIP5K1C PIP5K1A (pp) PFDN2" source="-365" target="-271">
    <att type="string" name="canonicalName" value="PIP5K1C PIP5K1A (pp) PFDN2"/>
    <att type="string" name="interaction" value="pp"/>
    <graphics width="1" fill="#000000"/>
  </edge>
  <edge label="PIP5K1C PIP5K1A (pp) VBP1" source="-365" target="-261">
    <att type="string" name="canonicalName" value="PIP5K1C PIP5K1A (pp) VBP1"/>
    <att type="string" name="interaction" value="pp"/>
    <graphics width="1" fill="#000000"/>
  </edge>
  <edge label="PIP5K1C PIP5K1A (pp) PFDN4" source="-365" target="-295">
    <att type="string" name="canonicalName" value="PIP5K1C PIP5K1A (pp) PFDN4"/>
    <att type="string" name="interaction" value="pp"/>
    <graphics width="1" fill="#000000"/>
  </edge>
  <edge label="PIP5K1C PIP5K1A (pp) CAPZA1" source="-365" target="-139">
    <att type="string" name="canonicalName" value="PIP5K1C PIP5K1A (pp) CAPZA1"/>
    <att type="string" name="interaction" value="pp"/>
    <graphics width="1" fill="#000000"/>
  </edge>
  <edge label="PIP5K1C PIP5K1A (pp) CAPZB" source="-365" target="-305">
    <att type="string" name="canonicalName" value="PIP5K1C PIP5K1A (pp) CAPZB"/>
    <att type="string" name="interaction" value="pp"/>
    <graphics width="1" fill="#000000"/>
  </edge>
  <edge label="PIP5K1C PIP5K1A (pp) NARS2" source="-365" target="-61">
    <att type="string" name="canonicalName" value="PIP5K1C PIP5K1A (pp) NARS2"/>
    <att type="string" name="interaction" value="pp"/>
    <graphics width="1" fill="#000000"/>
  </edge>
  <edge label="TBCD (pp) MAPRE1" source="-361" target="-446">
    <att type="string" name="canonicalName" value="TBCD (pp) MAPRE1"/>
    <att type="string" name="interaction" value="pp"/>
    <graphics width="1" fill="#000000"/>
  </edge>
  <edge label="TBCD (pp) CFDP1" source="-361" target="-395">
    <att type="string" name="canonicalName" value="TBCD (pp) CFDP1"/>
    <att type="string" name="interaction" value="pp"/>
    <graphics width="1" fill="#000000"/>
  </edge>
  <edge label="TBCD (pp) WDHD1" source="-361" target="-245">
    <att type="string" name="canonicalName" value="TBCD (pp) WDHD1"/>
    <att type="string" name="interaction" value="pp"/>
    <graphics width="1" fill="#000000"/>
  </edge>
  <edge label="TBCD (pp) H2AFV" source="-361" target="-187">
    <att type="string" name="canonicalName" value="TBCD (pp) H2AFV"/>
    <att type="string" name="interaction" value="pp"/>
    <graphics width="1" fill="#000000"/>
  </edge>
  <edge label="TBCD (pp) BUB1 BUB1B" source="-361" target="-326">
    <att type="string" name="canonicalName" value="TBCD (pp) BUB1 BUB1B"/>
    <att type="string" name="interaction" value="pp"/>
    <graphics width="1" fill="#000000"/>
  </edge>
  <edge label="TBCD (pp) PFDN5" source="-361" target="-339">
    <att type="string" name="canonicalName" value="PFDN5 (pp) TBCD"/>
    <att type="string" name="interaction" value="pp"/>
    <graphics width="1" fill="#000000"/>
  </edge>
  <edge label="TBCD (pp) PFDN2" source="-361" target="-271">
    <att type="string" name="canonicalName" value="PFDN2 (pp) TBCD"/>
    <att type="string" name="interaction" value="pp"/>
    <graphics width="1" fill="#000000"/>
  </edge>
  <edge label="TBCD (pp) PFDN4" source="-361" target="-295">
    <att type="string" name="canonicalName" value="PFDN4 (pp) TBCD"/>
    <att type="string" name="interaction" value="pp"/>
    <graphics width="1" fill="#000000"/>
  </edge>
  <edge label="TBCD (pp) VBP1" source="-361" target="-261">
    <att type="string" name="canonicalName" value="VBP1 (pp) TBCD"/>
    <att type="string" name="interaction" value="pp"/>
    <graphics width="1" fill="#000000"/>
  </edge>
  <edge label="TBCD (pp) MAD2L1" source="-361" target="-234">
    <att type="string" name="canonicalName" value="MAD2L1 (pp) TBCD"/>
    <att type="string" name="interaction" value="pp"/>
    <graphics width="1" fill="#000000"/>
  </edge>
  <edge label="TBCD (pp) NP_076999.1" source="-361" target="-171">
    <att type="string" name="canonicalName" value="NP_076999.1 (pp) TBCD"/>
    <att type="string" name="interaction" value="pp"/>
    <graphics width="1" fill="#000000"/>
  </edge>
  <edge label="TBCD (pp) TUBA1A" source="-361" target="-353">
    <att type="string" name="canonicalName" value="TUBA1A (pp) TBCD"/>
    <att type="string" name="interaction" value="pp"/>
    <graphics width="1" fill="#000000"/>
  </edge>
  <edge label="TBCD (pp) ACTR6" source="-361" target="-163">
    <att type="string" name="canonicalName" value="ACTR6 (pp) TBCD"/>
    <att type="string" name="interaction" value="pp"/>
    <graphics width="1" fill="#000000"/>
  </edge>
  <edge label="TBCD (pp) ACTR1B ACTR1A" source="-361" target="-338">
    <att type="string" name="canonicalName" value="ACTR1B ACTR1A (pp) TBCD"/>
    <att type="string" name="interaction" value="pp"/>
    <graphics width="1" fill="#000000"/>
  </edge>
  <edge label="HAS3 (pp) ACTR2" source="-359" target="-433">
    <att type="string" name="canonicalName" value="HAS3 (pp) ACTR2"/>
    <att type="string" name="interaction" value="pp"/>
    <graphics width="1" fill="#000000"/>
  </edge>
  <edge label="HAS3 (pp) SEPT7" source="-359" target="-441">
    <att type="string" name="canonicalName" value="HAS3 (pp) SEPT7"/>
    <att type="string" name="interaction" value="pp"/>
    <graphics width="1" fill="#000000"/>
  </edge>
  <edge label="HAS3 (pp) GGPS1" source="-359" target="-210">
    <att type="string" name="canonicalName" value="HAS3 (pp) GGPS1"/>
    <att type="string" name="interaction" value="pp"/>
    <graphics width="1" fill="#000000"/>
  </edge>
  <edge label="HAS3 (pp) AFG3L2" source="-359" target="-122">
    <att type="string" name="canonicalName" value="HAS3 (pp) AFG3L2"/>
    <att type="string" name="interaction" value="pp"/>
    <graphics width="1" fill="#000000"/>
  </edge>
  <edge label="HAS3 (pp) ARPC3" source="-359" target="-289">
    <att type="string" name="canonicalName" value="HAS3 (pp) ARPC3"/>
    <att type="string" name="interaction" value="pp"/>
    <graphics width="1" fill="#000000"/>
  </edge>
  <edge label="HAS3 (pp) KIAA1109" source="-359" target="-176">
    <att type="string" name="canonicalName" value="HAS3 (pp) KIAA1109"/>
    <att type="string" name="interaction" value="pp"/>
    <graphics width="1" fill="#000000"/>
  </edge>
  <edge label="HAS3 (pp) TARS TARS2 TARSL2" source="-359" target="-90">
    <att type="string" name="canonicalName" value="HAS3 (pp) TARS TARS2 TARSL2"/>
    <att type="string" name="interaction" value="pp"/>
    <graphics width="1" fill="#000000"/>
  </edge>
  <edge label="HAS3 (pp) VPS24" source="-359" target="-165">
    <att type="string" name="canonicalName" value="HAS3 (pp) VPS24"/>
    <att type="string" name="interaction" value="pp"/>
    <graphics width="1" fill="#000000"/>
  </edge>
  <edge label="HAS3 (pp) PEMT" source="-359" target="-131">
    <att type="string" name="canonicalName" value="HAS3 (pp) PEMT"/>
    <att type="string" name="interaction" value="pp"/>
    <graphics width="1" fill="#000000"/>
  </edge>
  <edge label="HAS3 (pp) ANAPC10" source="-359" target="-238">
    <att type="string" name="canonicalName" value="HAS3 (pp) ANAPC10"/>
    <att type="string" name="interaction" value="pp"/>
    <graphics width="1" fill="#000000"/>
  </edge>
  <edge label="HAS3 (pp) HHAT" source="-359" target="-225">
    <att type="string" name="canonicalName" value="HAS3 (pp) HHAT"/>
    <att type="string" name="interaction" value="pp"/>
    <graphics width="1" fill="#000000"/>
  </edge>
  <edge label="HAS3 (pp) PIP5K3" source="-359" target="-162">
    <att type="string" name="canonicalName" value="HAS3 (pp) PIP5K3"/>
    <att type="string" name="interaction" value="pp"/>
    <graphics width="1" fill="#000000"/>
  </edge>
  <edge label="HAS3 (pp) PLS3 LCP1 PLS1" source="-359" target="-283">
    <att type="string" name="canonicalName" value="HAS3 (pp) PLS3 LCP1 PLS1"/>
    <att type="string" name="interaction" value="pp"/>
    <graphics width="1" fill="#000000"/>
  </edge>
  <edge label="HSP90AB1 Q58FF7 (pp) ESPL1" source="-115" target="-256">
    <att type="string" name="canonicalName" value="HSP90AB1 Q58FF7 (pp) ESPL1"/>
    <att type="string" name="interaction" value="pp"/>
    <graphics width="1" fill="#000000"/>
  </edge>
  <edge label="HSP90AB1 Q58FF7 (pp) TTK" source="-115" target="-242">
    <att type="string" name="canonicalName" value="HSP90AB1 Q58FF7 (pp) TTK"/>
    <att type="string" name="interaction" value="pp"/>
    <graphics width="1" fill="#000000"/>
  </edge>
  <edge label="TCP1 (pp) TUBB2B TUBB3 TUBB2A TUBB6" source="-357" target="-41">
    <att type="string" name="canonicalName" value="TCP1 (pp) TUBB2B TUBB3 TUBB2A TUBB6"/>
    <att type="string" name="interaction" value="pp"/>
    <graphics width="1" fill="#000000"/>
  </edge>
  <edge label="TCP1 (pp) CCT2" source="-357" target="-343">
    <att type="string" name="canonicalName" value="TCP1 (pp) CCT2"/>
    <att type="string" name="interaction" value="pp"/>
    <graphics width="1" fill="#000000"/>
  </edge>
  <edge label="TCP1 (pp) CCT3" source="-357" target="-352">
    <att type="string" name="canonicalName" value="TCP1 (pp) CCT3"/>
    <att type="string" name="interaction" value="pp"/>
    <graphics width="1" fill="#000000"/>
  </edge>
  <edge label="TCP1 (pp) SLC25A5" source="-357" target="-63">
    <att type="string" name="canonicalName" value="TCP1 (pp) SLC25A5"/>
    <att type="string" name="interaction" value="pp"/>
    <graphics width="1" fill="#000000"/>
  </edge>
  <edge label="CSNK1G1 (pp) CSNK1G1" source="-355" target="-355">
    <att type="string" name="canonicalName" value="CSNK1G1 (pp) CSNK1G1"/>
    <att type="string" name="interaction" value="pp"/>
    <graphics width="1" fill="#000000"/>
  </edge>
  <edge label="RTF1 (pp) ELP3" source="-354" target="-422">
    <att type="string" name="canonicalName" value="RTF1 (pp) ELP3"/>
    <att type="string" name="interaction" value="pp"/>
    <graphics width="1" fill="#000000"/>
  </edge>
  <edge label="RTF1 (pp) CFDP1" source="-354" target="-395">
    <att type="string" name="canonicalName" value="RTF1 (pp) CFDP1"/>
    <att type="string" name="interaction" value="pp"/>
    <graphics width="1" fill="#000000"/>
  </edge>
  <edge label="RTF1 (pp) ELP2" source="-354" target="-377">
    <att type="string" name="canonicalName" value="RTF1 (pp) ELP2"/>
    <att type="string" name="interaction" value="pp"/>
    <graphics width="1" fill="#000000"/>
  </edge>
  <edge label="RTF1 (pp) USP14" source="-354" target="-228">
    <att type="string" name="canonicalName" value="RTF1 (pp) USP14"/>
    <att type="string" name="interaction" value="pp"/>
    <graphics width="1" fill="#000000"/>
  </edge>
  <edge label="RTF1 (pp) ELP4" source="-354" target="-182">
    <att type="string" name="canonicalName" value="ELP4 (pp) RTF1"/>
    <att type="string" name="interaction" value="pp"/>
    <graphics width="1" fill="#000000"/>
  </edge>
  <edge label="RTF1 (pp) H2AFV" source="-354" target="-187">
    <att type="string" name="canonicalName" value="H2AFV (pp) RTF1"/>
    <att type="string" name="interaction" value="pp"/>
    <graphics width="1" fill="#000000"/>
  </edge>
  <edge label="RTF1 (pp) ACTR6" source="-354" target="-163">
    <att type="string" name="canonicalName" value="ACTR6 (pp) RTF1"/>
    <att type="string" name="interaction" value="pp"/>
    <graphics width="1" fill="#000000"/>
  </edge>
  <edge label="RTF1 (pp) SUPT4H1" source="-354" target="-246">
    <att type="string" name="canonicalName" value="RTF1 (pp) SUPT4H1"/>
    <att type="string" name="interaction" value="pp"/>
    <graphics width="1" fill="#000000"/>
  </edge>
  <edge label="RTF1 (pp) SSRP1" source="-354" target="-155">
    <att type="string" name="canonicalName" value="RTF1 (pp) SSRP1"/>
    <att type="string" name="interaction" value="pp"/>
    <graphics width="1" fill="#000000"/>
  </edge>
  <edge label="RTF1 (pp) CDK7" source="-354" target="-48">
    <att type="string" name="canonicalName" value="RTF1 (pp) CDK7"/>
    <att type="string" name="interaction" value="pp"/>
    <graphics width="1" fill="#000000"/>
  </edge>
  <edge label="TUBA1A (pp) TUBA1A" source="-353" target="-353">
    <att type="string" name="canonicalName" value="TUBA1A (pp) TUBA1A"/>
    <att type="string" name="interaction" value="pp"/>
    <graphics width="1" fill="#000000"/>
  </edge>
  <edge label="TUBA1A (pp) BUB1 BUB1B" source="-353" target="-326">
    <att type="string" name="canonicalName" value="TUBA1A (pp) BUB1 BUB1B"/>
    <att type="string" name="interaction" value="pp"/>
    <graphics width="1" fill="#000000"/>
  </edge>
  <edge label="TUBA1A (pp) ACTR1B ACTR1A" source="-353" target="-338">
    <att type="string" name="canonicalName" value="TUBA1A (pp) ACTR1B ACTR1A"/>
    <att type="string" name="interaction" value="pp"/>
    <graphics width="1" fill="#000000"/>
  </edge>
  <edge label="CCT3 (pp) CCT2" source="-352" target="-343">
    <att type="string" name="canonicalName" value="CCT3 (pp) CCT2"/>
    <att type="string" name="interaction" value="pp"/>
    <graphics width="1" fill="#000000"/>
  </edge>
  <edge label="CCT3 (pp) SLC25A5" source="-352" target="-63">
    <att type="string" name="canonicalName" value="CCT3 (pp) SLC25A5"/>
    <att type="string" name="interaction" value="pp"/>
    <graphics width="1" fill="#000000"/>
  </edge>
  <edge label="FBL ENSP00000339522 (pp) EXOC2" source="-350" target="-374">
    <att type="string" name="canonicalName" value="FBL ENSP00000339522 (pp) EXOC2"/>
    <att type="string" name="interaction" value="pp"/>
    <graphics width="1" fill="#000000"/>
  </edge>
  <edge label="FBL ENSP00000339522 (pp) NAPA NAPB" source="-350" target="-311">
    <att type="string" name="canonicalName" value="FBL ENSP00000339522 (pp) NAPA NAPB"/>
    <att type="string" name="interaction" value="pp"/>
    <graphics width="1" fill="#000000"/>
  </edge>
  <edge label="FBL ENSP00000339522 (pp) RPIA" source="-350" target="-190">
    <att type="string" name="canonicalName" value="FBL ENSP00000339522 (pp) RPIA"/>
    <att type="string" name="interaction" value="pp"/>
    <graphics width="1" fill="#000000"/>
  </edge>
  <edge label="FBL ENSP00000339522 (pp) ERCC2" source="-350" target="-196">
    <att type="string" name="canonicalName" value="FBL ENSP00000339522 (pp) ERCC2"/>
    <att type="string" name="interaction" value="pp"/>
    <graphics width="1" fill="#000000"/>
  </edge>
  <edge label="FBL ENSP00000339522 (pp) PIP5K1C PIP5K1A" source="-350" target="-365">
    <att type="string" name="canonicalName" value="FBL ENSP00000339522 (pp) PIP5K1C PIP5K1A"/>
    <att type="string" name="interaction" value="pp"/>
    <graphics width="1" fill="#000000"/>
  </edge>
  <edge label="FBL ENSP00000339522 (pp) PMPCB UQCRC1" source="-350" target="-50">
    <att type="string" name="canonicalName" value="FBL ENSP00000339522 (pp) PMPCB UQCRC1"/>
    <att type="string" name="interaction" value="pp"/>
    <graphics width="1" fill="#000000"/>
  </edge>
  <edge label="FBL ENSP00000339522 (pp) NGDN" source="-350" target="-430">
    <att type="string" name="canonicalName" value="FBL ENSP00000339522 (pp) NGDN"/>
    <att type="string" name="interaction" value="pp"/>
    <graphics width="1" fill="#000000"/>
  </edge>
  <edge label="FBL ENSP00000339522 (pp) SC4MOL" source="-350" target="-32">
    <att type="string" name="canonicalName" value="FBL ENSP00000339522 (pp) SC4MOL"/>
    <att type="string" name="interaction" value="pp"/>
    <graphics width="1" fill="#000000"/>
  </edge>
  <edge label="FBL ENSP00000339522 (pp) TRAPPC3" source="-350" target="-25">
    <att type="string" name="canonicalName" value="FBL ENSP00000339522 (pp) TRAPPC3"/>
    <att type="string" name="interaction" value="pp"/>
    <graphics width="1" fill="#000000"/>
  </edge>
  <edge label="FBL ENSP00000339522 (pp) ENSP00000383552" source="-350" target="-133">
    <att type="string" name="canonicalName" value="FBL ENSP00000339522 (pp) ENSP00000383552"/>
    <att type="string" name="interaction" value="pp"/>
    <graphics width="1" fill="#000000"/>
  </edge>
  <edge label="CDC20 (pp) CDC23" source="-349" target="-167">
    <att type="string" name="canonicalName" value="CDC20 (pp) CDC23"/>
    <att type="string" name="interaction" value="pp"/>
    <graphics width="1" fill="#000000"/>
  </edge>
  <edge label="CDC20 (pp) RAD21 Q9H4I0" source="-349" target="-159">
    <att type="string" name="canonicalName" value="CDC20 (pp) RAD21 Q9H4I0"/>
    <att type="string" name="interaction" value="pp"/>
    <graphics width="1" fill="#000000"/>
  </edge>
  <edge label="SHMT2 (pp) MTHFD1" source="-98" target="-57">
    <att type="string" name="canonicalName" value="SHMT2 (pp) MTHFD1"/>
    <att type="string" name="interaction" value="pp"/>
    <graphics width="1" fill="#000000"/>
  </edge>
  <edge label="ARF3 (pp) PABPC1 RBM32B NP_001035971.1 PABPC3" source="-345" target="-269">
    <att type="string" name="canonicalName" value="ARF3 (pp) PABPC1 RBM32B NP_001035971.1 PABPC3"/>
    <att type="string" name="interaction" value="pp"/>
    <graphics width="1" fill="#000000"/>
  </edge>
  <edge label="ARF3 (pp) COPG ENSP00000331218" source="-345" target="-22">
    <att type="string" name="canonicalName" value="ARF3 (pp) COPG ENSP00000331218"/>
    <att type="string" name="interaction" value="pp"/>
    <graphics width="1" fill="#000000"/>
  </edge>
  <edge label="ARF3 (pp) RAB1C" source="-345" target="-291">
    <att type="string" name="canonicalName" value="ARF3 (pp) RAB1C"/>
    <att type="string" name="interaction" value="pp"/>
    <graphics width="1" fill="#000000"/>
  </edge>
  <edge label="ARF3 (pp) ARF3" source="-345" target="-345">
    <att type="string" name="canonicalName" value="ARF3 (pp) ARF3"/>
    <att type="string" name="interaction" value="pp"/>
    <graphics width="1" fill="#000000"/>
  </edge>
  <edge label="ARF3 (pp) ATP8A1 ATP8A2" source="-345" target="-38">
    <att type="string" name="canonicalName" value="ARF3 (pp) ATP8A1 ATP8A2"/>
    <att type="string" name="interaction" value="pp"/>
    <graphics width="1" fill="#000000"/>
  </edge>
  <edge label="ARF3 (pp) CLTCL1" source="-345" target="-264">
    <att type="string" name="canonicalName" value="ARF3 (pp) CLTCL1"/>
    <att type="string" name="interaction" value="pp"/>
    <graphics width="1" fill="#000000"/>
  </edge>
  <edge label="CDK2 (pp) CDC7" source="-96" target="-429">
    <att type="string" name="canonicalName" value="CDK2 (pp) CDC7"/>
    <att type="string" name="interaction" value="pp"/>
    <graphics width="1" fill="#000000"/>
  </edge>
  <edge label="CDK2 (pp) CCNB2" source="-96" target="-280">
    <att type="string" name="canonicalName" value="CCNB2 (pp) CDK2"/>
    <att type="string" name="interaction" value="pp"/>
    <graphics width="1" fill="#000000"/>
  </edge>
  <edge label="CDK2 (pp) TAF1 TAF1L" source="-96" target="-312">
    <att type="string" name="canonicalName" value="CDK2 (pp) TAF1 TAF1L"/>
    <att type="string" name="interaction" value="pp"/>
    <graphics width="1" fill="#000000"/>
  </edge>
  <edge label="CDK2 (pp) DNAJA2" source="-96" target="-407">
    <att type="string" name="canonicalName" value="CDK2 (pp) DNAJA2"/>
    <att type="string" name="interaction" value="pp"/>
    <graphics width="1" fill="#000000"/>
  </edge>
  <edge label="CDK2 (pp) Q9HAV2 HSF1" source="-96" target="-147">
    <att type="string" name="canonicalName" value="CDK2 (pp) Q9HAV2 HSF1"/>
    <att type="string" name="interaction" value="pp"/>
    <graphics width="1" fill="#000000"/>
  </edge>
  <edge label="CDK2 (pp) FZR1" source="-96" target="-145">
    <att type="string" name="canonicalName" value="CDK2 (pp) FZR1"/>
    <att type="string" name="interaction" value="pp"/>
    <graphics width="1" fill="#000000"/>
  </edge>
  <edge label="CDK2 (pp) ANAPC10" source="-96" target="-238">
    <att type="string" name="canonicalName" value="CDK2 (pp) ANAPC10"/>
    <att type="string" name="interaction" value="pp"/>
    <graphics width="1" fill="#000000"/>
  </edge>
  <edge label="CDK2 (pp) CDC23" source="-96" target="-167">
    <att type="string" name="canonicalName" value="CDC23 (pp) CDK2"/>
    <att type="string" name="interaction" value="pp"/>
    <graphics width="1" fill="#000000"/>
  </edge>
  <edge label="CDK2 (pp) CDC20" source="-96" target="-349">
    <att type="string" name="canonicalName" value="CDK2 (pp) CDC20"/>
    <att type="string" name="interaction" value="pp"/>
    <graphics width="1" fill="#000000"/>
  </edge>
  <edge label="CDK2 (pp) CDC16" source="-96" target="-156">
    <att type="string" name="canonicalName" value="CDK2 (pp) CDC16"/>
    <att type="string" name="interaction" value="pp"/>
    <graphics width="1" fill="#000000"/>
  </edge>
  <edge label="CDK2 (pp) TAF12" source="-96" target="-391">
    <att type="string" name="canonicalName" value="CDK2 (pp) TAF12"/>
    <att type="string" name="interaction" value="pp"/>
    <graphics width="1" fill="#000000"/>
  </edge>
  <edge label="CS (pp) CS" source="-91" target="-91">
    <att type="string" name="canonicalName" value="CS (pp) CS"/>
    <att type="string" name="interaction" value="pp"/>
    <graphics width="1" fill="#000000"/>
  </edge>
  <edge label="ARL1 (pp) ATP9B" source="-89" target="-203">
    <att type="string" name="canonicalName" value="ARL1 (pp) ATP9B"/>
    <att type="string" name="interaction" value="pp"/>
    <graphics width="1" fill="#000000"/>
  </edge>
  <edge label="ARL1 (pp) SNX2" source="-89" target="-173">
    <att type="string" name="canonicalName" value="ARL1 (pp) SNX2"/>
    <att type="string" name="interaction" value="pp"/>
    <graphics width="1" fill="#000000"/>
  </edge>
  <edge label="ARL1 (pp) STX16" source="-89" target="-154">
    <att type="string" name="canonicalName" value="ARL1 (pp) STX16"/>
    <att type="string" name="interaction" value="pp"/>
    <graphics width="1" fill="#000000"/>
  </edge>
  <edge label="ARL1 (pp) ENSG00000061987" source="-89" target="-431">
    <att type="string" name="canonicalName" value="ARL1 (pp) ENSG00000061987"/>
    <att type="string" name="interaction" value="pp"/>
    <graphics width="1" fill="#000000"/>
  </edge>
  <edge label="ARL1 (pp) RABAC1" source="-89" target="-334">
    <att type="string" name="canonicalName" value="ARL1 (pp) RABAC1"/>
    <att type="string" name="interaction" value="pp"/>
    <graphics width="1" fill="#000000"/>
  </edge>
  <edge label="ARL1 (pp) COG6" source="-89" target="-206">
    <att type="string" name="canonicalName" value="ARL1 (pp) COG6"/>
    <att type="string" name="interaction" value="pp"/>
    <graphics width="1" fill="#000000"/>
  </edge>
  <edge label="ARL1 (pp) ATP6V0A1" source="-89" target="-425">
    <att type="string" name="canonicalName" value="ARL1 (pp) ATP6V0A1"/>
    <att type="string" name="interaction" value="pp"/>
    <graphics width="1" fill="#000000"/>
  </edge>
  <edge label="ARL1 (pp) SNX8" source="-89" target="-168">
    <att type="string" name="canonicalName" value="ARL1 (pp) SNX8"/>
    <att type="string" name="interaction" value="pp"/>
    <graphics width="1" fill="#000000"/>
  </edge>
  <edge label="ARL1 (pp) ATP6V0D1 ATP6V0D2" source="-89" target="-227">
    <att type="string" name="canonicalName" value="ARL1 (pp) ATP6V0D1 ATP6V0D2"/>
    <att type="string" name="interaction" value="pp"/>
    <graphics width="1" fill="#000000"/>
  </edge>
  <edge label="ARL1 (pp) ARV1" source="-89" target="-413">
    <att type="string" name="canonicalName" value="ARL1 (pp) ARV1"/>
    <att type="string" name="interaction" value="pp"/>
    <graphics width="1" fill="#000000"/>
  </edge>
  <edge label="ARL1 (pp) DNM1" source="-89" target="-313">
    <att type="string" name="canonicalName" value="ARL1 (pp) DNM1"/>
    <att type="string" name="interaction" value="pp"/>
    <graphics width="1" fill="#000000"/>
  </edge>
  <edge label="ARL1 (pp) DMXL1 DMXL2" source="-89" target="-218">
    <att type="string" name="canonicalName" value="ARL1 (pp) DMXL1 DMXL2"/>
    <att type="string" name="interaction" value="pp"/>
    <graphics width="1" fill="#000000"/>
  </edge>
  <edge label="ARL1 (pp) VPS35" source="-89" target="-404">
    <att type="string" name="canonicalName" value="ARL1 (pp) VPS35"/>
    <att type="string" name="interaction" value="pp"/>
    <graphics width="1" fill="#000000"/>
  </edge>
  <edge label="ARL1 (pp) VPS29" source="-89" target="-219">
    <att type="string" name="canonicalName" value="ARL1 (pp) VPS29"/>
    <att type="string" name="interaction" value="pp"/>
    <graphics width="1" fill="#000000"/>
  </edge>
  <edge label="ARL1 (pp) GOSR1" source="-89" target="-258">
    <att type="string" name="canonicalName" value="ARL1 (pp) GOSR1"/>
    <att type="string" name="interaction" value="pp"/>
    <graphics width="1" fill="#000000"/>
  </edge>
  <edge label="ARL1 (pp) NP_710154.1" source="-89" target="-244">
    <att type="string" name="canonicalName" value="ARL1 (pp) NP_710154.1"/>
    <att type="string" name="interaction" value="pp"/>
    <graphics width="1" fill="#000000"/>
  </edge>
  <edge label="ARL1 (pp) ARF3" source="-89" target="-345">
    <att type="string" name="canonicalName" value="ARL1 (pp) ARF3"/>
    <att type="string" name="interaction" value="pp"/>
    <graphics width="1" fill="#000000"/>
  </edge>
  <edge label="ARL1 (pp) ASNA1" source="-89" target="-109">
    <att type="string" name="canonicalName" value="ARL1 (pp) ASNA1"/>
    <att type="string" name="interaction" value="pp"/>
    <graphics width="1" fill="#000000"/>
  </edge>
  <edge label="ARL1 (pp) VPS39 TGFBRAP1" source="-89" target="-236">
    <att type="string" name="canonicalName" value="ARL1 (pp) VPS39 TGFBRAP1"/>
    <att type="string" name="interaction" value="pp"/>
    <graphics width="1" fill="#000000"/>
  </edge>
  <edge label="ARL1 (pp) PERLD1" source="-89" target="-436">
    <att type="string" name="canonicalName" value="ARL1 (pp) PERLD1"/>
    <att type="string" name="interaction" value="pp"/>
    <graphics width="1" fill="#000000"/>
  </edge>
  <edge label="ARL1 (pp) RAB6C RAB6B" source="-89" target="-317">
    <att type="string" name="canonicalName" value="RAB6C RAB6B (pp) ARL1"/>
    <att type="string" name="interaction" value="pp"/>
    <graphics width="1" fill="#000000"/>
  </edge>
  <edge label="ARL1 (pp) TBC1D22B TBC1D22A" source="-89" target="-208">
    <att type="string" name="canonicalName" value="TBC1D22B TBC1D22A (pp) ARL1"/>
    <att type="string" name="interaction" value="pp"/>
    <graphics width="1" fill="#000000"/>
  </edge>
  <edge label="CCT2 (pp) SLC25A5" source="-343" target="-63">
    <att type="string" name="canonicalName" value="CCT2 (pp) SLC25A5"/>
    <att type="string" name="interaction" value="pp"/>
    <graphics width="1" fill="#000000"/>
  </edge>
  <edge label="EXOC5 (pp) EXOC2" source="-342" target="-374">
    <att type="string" name="canonicalName" value="EXOC5 (pp) EXOC2"/>
    <att type="string" name="interaction" value="pp"/>
    <graphics width="1" fill="#000000"/>
  </edge>
  <edge label="EXOC5 (pp) STXBP1S TXBP2 STXBP3" source="-342" target="-368">
    <att type="string" name="canonicalName" value="EXOC5 (pp) STXBP1S TXBP2 STXBP3"/>
    <att type="string" name="interaction" value="pp"/>
    <graphics width="1" fill="#000000"/>
  </edge>
  <edge label="EXOC5 (pp) RAB1C" source="-342" target="-291">
    <att type="string" name="canonicalName" value="EXOC5 (pp) RAB1C"/>
    <att type="string" name="interaction" value="pp"/>
    <graphics width="1" fill="#000000"/>
  </edge>
  <edge label="EXOC5 (pp) GDI1" source="-342" target="-8">
    <att type="string" name="canonicalName" value="EXOC5 (pp) GDI1"/>
    <att type="string" name="interaction" value="pp"/>
    <graphics width="1" fill="#000000"/>
  </edge>
  <edge label="EXOC5 (pp) EXOC6B EXOC6" source="-342" target="-288">
    <att type="string" name="canonicalName" value="EXOC6B EXOC6 (pp) EXOC5"/>
    <att type="string" name="interaction" value="pp"/>
    <graphics width="1" fill="#000000"/>
  </edge>
  <edge label="EXOC5 (pp) EXOC4" source="-342" target="-319">
    <att type="string" name="canonicalName" value="EXOC4 (pp) EXOC5"/>
    <att type="string" name="interaction" value="pp"/>
    <graphics width="1" fill="#000000"/>
  </edge>
  <edge label="EXOC5 (pp) CDC42" source="-342" target="-69">
    <att type="string" name="canonicalName" value="EXOC5 (pp) CDC42"/>
    <att type="string" name="interaction" value="pp"/>
    <graphics width="1" fill="#000000"/>
  </edge>
  <edge label="PHF20L1 PHF20 (pp) H2AFV" source="-341" target="-187">
    <att type="string" name="canonicalName" value="H2AFV (pp) PHF20L1 PHF20"/>
    <att type="string" name="interaction" value="pp"/>
    <graphics width="1" fill="#000000"/>
  </edge>
  <edge label="PHF20L1 PHF20 (pp) VBP1" source="-341" target="-261">
    <att type="string" name="canonicalName" value="PHF20L1 PHF20 (pp) VBP1"/>
    <att type="string" name="interaction" value="pp"/>
    <graphics width="1" fill="#000000"/>
  </edge>
  <edge label="PHF20L1 PHF20 (pp) HDAC8" source="-341" target="-120">
    <att type="string" name="canonicalName" value="PHF20L1 PHF20 (pp) HDAC8"/>
    <att type="string" name="interaction" value="pp"/>
    <graphics width="1" fill="#000000"/>
  </edge>
  <edge label="PHF20L1 PHF20 (pp) VPS72" source="-341" target="-276">
    <att type="string" name="canonicalName" value="PHF20L1 PHF20 (pp) VPS72"/>
    <att type="string" name="interaction" value="pp"/>
    <graphics width="1" fill="#000000"/>
  </edge>
  <edge label="PHF20L1 PHF20 (pp) CFDP1" source="-341" target="-395">
    <att type="string" name="canonicalName" value="PHF20L1 PHF20 (pp) CFDP1"/>
    <att type="string" name="interaction" value="pp"/>
    <graphics width="1" fill="#000000"/>
  </edge>
  <edge label="PHF20L1 PHF20 (pp) ACTR6" source="-341" target="-163">
    <att type="string" name="canonicalName" value="ACTR6 (pp) PHF20L1 PHF20"/>
    <att type="string" name="interaction" value="pp"/>
    <graphics width="1" fill="#000000"/>
  </edge>
  <edge label="PHF20L1 PHF20 (pp) CDC73" source="-341" target="-204">
    <att type="string" name="canonicalName" value="CDC73 (pp) PHF20L1 PHF20"/>
    <att type="string" name="interaction" value="pp"/>
    <graphics width="1" fill="#000000"/>
  </edge>
  <edge label="CHKA CHKB (pp) CSNK1G1" source="-87" target="-355">
    <att type="string" name="canonicalName" value="CHKA CHKB (pp) CSNK1G1"/>
    <att type="string" name="interaction" value="pp"/>
    <graphics width="1" fill="#000000"/>
  </edge>
  <edge label="PPP3R2 (pp) ATP6V0C" source="-86" target="-381">
    <att type="string" name="canonicalName" value="PPP3R2 (pp) ATP6V0C"/>
    <att type="string" name="interaction" value="pp"/>
    <graphics width="1" fill="#000000"/>
  </edge>
  <edge label="PPP3R2 (pp) GGPS1" source="-86" target="-210">
    <att type="string" name="canonicalName" value="PPP3R2 (pp) GGPS1"/>
    <att type="string" name="interaction" value="pp"/>
    <graphics width="1" fill="#000000"/>
  </edge>
  <edge label="PPP3R2 (pp) ATP6V1E1 ATP6V1E2" source="-86" target="-222">
    <att type="string" name="canonicalName" value="PPP3R2 (pp) ATP6V1E1 ATP6V1E2"/>
    <att type="string" name="interaction" value="pp"/>
    <graphics width="1" fill="#000000"/>
  </edge>
  <edge label="PPP3R2 (pp) ATP6V0D1 ATP6V0D2" source="-86" target="-227">
    <att type="string" name="canonicalName" value="PPP3R2 (pp) ATP6V0D1 ATP6V0D2"/>
    <att type="string" name="interaction" value="pp"/>
    <graphics width="1" fill="#000000"/>
  </edge>
  <edge label="PPP3R2 (pp) RAB6C RAB6B" source="-86" target="-317">
    <att type="string" name="canonicalName" value="RAB6C RAB6B (pp) PPP3R2"/>
    <att type="string" name="interaction" value="pp"/>
    <graphics width="1" fill="#000000"/>
  </edge>
  <edge label="PPP3R2 (pp) KIAA1109" source="-86" target="-176">
    <att type="string" name="canonicalName" value="PPP3R2 (pp) KIAA1109"/>
    <att type="string" name="interaction" value="pp"/>
    <graphics width="1" fill="#000000"/>
  </edge>
  <edge label="PPP3R2 (pp) DNM1" source="-86" target="-313">
    <att type="string" name="canonicalName" value="PPP3R2 (pp) DNM1"/>
    <att type="string" name="interaction" value="pp"/>
    <graphics width="1" fill="#000000"/>
  </edge>
  <edge label="PPP3R2 (pp) INPP5F" source="-86" target="-266">
    <att type="string" name="canonicalName" value="PPP3R2 (pp) INPP5F"/>
    <att type="string" name="interaction" value="pp"/>
    <graphics width="1" fill="#000000"/>
  </edge>
  <edge label="PPP3R2 (pp) ATP6V1C1 ATP6V1C2" source="-86" target="-262">
    <att type="string" name="canonicalName" value="PPP3R2 (pp) ATP6V1C1 ATP6V1C2"/>
    <att type="string" name="interaction" value="pp"/>
    <graphics width="1" fill="#000000"/>
  </edge>
  <edge label="PPP3R2 (pp) VPS24" source="-86" target="-165">
    <att type="string" name="canonicalName" value="PPP3R2 (pp) VPS24"/>
    <att type="string" name="interaction" value="pp"/>
    <graphics width="1" fill="#000000"/>
  </edge>
  <edge label="PPP3R2 (pp) PEMT" source="-86" target="-131">
    <att type="string" name="canonicalName" value="PPP3R2 (pp) PEMT"/>
    <att type="string" name="interaction" value="pp"/>
    <graphics width="1" fill="#000000"/>
  </edge>
  <edge label="PPP3R2 (pp) ATP6V0B" source="-86" target="-362">
    <att type="string" name="canonicalName" value="PPP3R2 (pp) ATP6V0B"/>
    <att type="string" name="interaction" value="pp"/>
    <graphics width="1" fill="#000000"/>
  </edge>
  <edge label="PPP3R2 (pp) DOLPP1" source="-86" target="-417">
    <att type="string" name="canonicalName" value="PPP3R2 (pp) DOLPP1"/>
    <att type="string" name="interaction" value="pp"/>
    <graphics width="1" fill="#000000"/>
  </edge>
  <edge label="PPP3R2 (pp) ATP6V1F" source="-86" target="-308">
    <att type="string" name="canonicalName" value="PPP3R2 (pp) ATP6V1F"/>
    <att type="string" name="interaction" value="pp"/>
    <graphics width="1" fill="#000000"/>
  </edge>
  <edge label="PPP3R2 (pp) SH3PXD2A SH3PXD2B" source="-86" target="-340">
    <att type="string" name="canonicalName" value="PPP3R2 (pp) SH3PXD2A SH3PXD2B"/>
    <att type="string" name="interaction" value="pp"/>
    <graphics width="1" fill="#000000"/>
  </edge>
  <edge label="PPP3R2 (pp) ATP6V1B1" source="-86" target="-148">
    <att type="string" name="canonicalName" value="PPP3R2 (pp) ATP6V1B1"/>
    <att type="string" name="interaction" value="pp"/>
    <graphics width="1" fill="#000000"/>
  </edge>
  <edge label="PPP3R2 (pp) ATP8A1 ATP8A2" source="-86" target="-38">
    <att type="string" name="canonicalName" value="PPP3R2 (pp) ATP8A1 ATP8A2"/>
    <att type="string" name="interaction" value="pp"/>
    <graphics width="1" fill="#000000"/>
  </edge>
  <edge label="PPP3R2 (pp) POMT2" source="-86" target="-136">
    <att type="string" name="canonicalName" value="PPP3R2 (pp) POMT2"/>
    <att type="string" name="interaction" value="pp"/>
    <graphics width="1" fill="#000000"/>
  </edge>
  <edge label="PFDN5 (pp) MAPRE1" source="-339" target="-446">
    <att type="string" name="canonicalName" value="PFDN5 (pp) MAPRE1"/>
    <att type="string" name="interaction" value="pp"/>
    <graphics width="1" fill="#000000"/>
  </edge>
  <edge label="PFDN5 (pp) TUBA1A" source="-339" target="-353">
    <att type="string" name="canonicalName" value="PFDN5 (pp) TUBA1A"/>
    <att type="string" name="interaction" value="pp"/>
    <graphics width="1" fill="#000000"/>
  </edge>
  <edge label="PFDN5 (pp) TUBG1 TUBG2" source="-339" target="-320">
    <att type="string" name="canonicalName" value="PFDN5 (pp) TUBG1 TUBG2"/>
    <att type="string" name="interaction" value="pp"/>
    <graphics width="1" fill="#000000"/>
  </edge>
  <edge label="PFDN5 (pp) H2AFV" source="-339" target="-187">
    <att type="string" name="canonicalName" value="PFDN5 (pp) H2AFV"/>
    <att type="string" name="interaction" value="pp"/>
    <graphics width="1" fill="#000000"/>
  </edge>
  <edge label="PFDN5 (pp) RAD52" source="-339" target="-293">
    <att type="string" name="canonicalName" value="PFDN5 (pp) RAD52"/>
    <att type="string" name="interaction" value="pp"/>
    <graphics width="1" fill="#000000"/>
  </edge>
  <edge label="PFDN5 (pp) ATP6V0D1 ATP6V0D2" source="-339" target="-227">
    <att type="string" name="canonicalName" value="PFDN5 (pp) ATP6V0D1 ATP6V0D2"/>
    <att type="string" name="interaction" value="pp"/>
    <graphics width="1" fill="#000000"/>
  </edge>
  <edge label="PFDN5 (pp) VAC14" source="-339" target="-397">
    <att type="string" name="canonicalName" value="PFDN5 (pp) VAC14"/>
    <att type="string" name="interaction" value="pp"/>
    <graphics width="1" fill="#000000"/>
  </edge>
  <edge label="PFDN5 (pp) GPT2" source="-339" target="-129">
    <att type="string" name="canonicalName" value="PFDN5 (pp) GPT2"/>
    <att type="string" name="interaction" value="pp"/>
    <graphics width="1" fill="#000000"/>
  </edge>
  <edge label="PFDN5 (pp) VPS35" source="-339" target="-404">
    <att type="string" name="canonicalName" value="PFDN5 (pp) VPS35"/>
    <att type="string" name="interaction" value="pp"/>
    <graphics width="1" fill="#000000"/>
  </edge>
  <edge label="PFDN5 (pp) BUB1 BUB1B" source="-339" target="-326">
    <att type="string" name="canonicalName" value="PFDN5 (pp) BUB1 BUB1B"/>
    <att type="string" name="interaction" value="pp"/>
    <graphics width="1" fill="#000000"/>
  </edge>
  <edge label="PFDN5 (pp) CAPZB" source="-339" target="-305">
    <att type="string" name="canonicalName" value="PFDN5 (pp) CAPZB"/>
    <att type="string" name="interaction" value="pp"/>
    <graphics width="1" fill="#000000"/>
  </edge>
  <edge label="PFDN5 (pp) MOCS3" source="-339" target="-307">
    <att type="string" name="canonicalName" value="PFDN5 (pp) MOCS3"/>
    <att type="string" name="interaction" value="pp"/>
    <graphics width="1" fill="#000000"/>
  </edge>
  <edge label="PFDN5 (pp) VPS29" source="-339" target="-219">
    <att type="string" name="canonicalName" value="PFDN5 (pp) VPS29"/>
    <att type="string" name="interaction" value="pp"/>
    <graphics width="1" fill="#000000"/>
  </edge>
  <edge label="PFDN5 (pp) ABAT" source="-339" target="-42">
    <att type="string" name="canonicalName" value="PFDN5 (pp) ABAT"/>
    <att type="string" name="interaction" value="pp"/>
    <graphics width="1" fill="#000000"/>
  </edge>
  <edge label="PFDN5 (pp) GCK" source="-339" target="-128">
    <att type="string" name="canonicalName" value="PFDN5 (pp) GCK"/>
    <att type="string" name="interaction" value="pp"/>
    <graphics width="1" fill="#000000"/>
  </edge>
  <edge label="PFDN5 (pp) HDAC8" source="-339" target="-120">
    <att type="string" name="canonicalName" value="PFDN5 (pp) HDAC8"/>
    <att type="string" name="interaction" value="pp"/>
    <graphics width="1" fill="#000000"/>
  </edge>
  <edge label="PFDN5 (pp) XRN1" source="-339" target="-449">
    <att type="string" name="canonicalName" value="PFDN5 (pp) XRN1"/>
    <att type="string" name="interaction" value="pp"/>
    <graphics width="1" fill="#000000"/>
  </edge>
  <edge label="PFDN5 (pp) MON1A MON1B" source="-339" target="-274">
    <att type="string" name="canonicalName" value="PFDN5 (pp) MON1A MON1B"/>
    <att type="string" name="interaction" value="pp"/>
    <graphics width="1" fill="#000000"/>
  </edge>
  <edge label="PFDN5 (pp) PIP5K3" source="-339" target="-162">
    <att type="string" name="canonicalName" value="PFDN5 (pp) PIP5K3"/>
    <att type="string" name="interaction" value="pp"/>
    <graphics width="1" fill="#000000"/>
  </edge>
  <edge label="PFDN5 (pp) MAK10" source="-339" target="-217">
    <att type="string" name="canonicalName" value="PFDN5 (pp) MAK10"/>
    <att type="string" name="interaction" value="pp"/>
    <graphics width="1" fill="#000000"/>
  </edge>
  <edge label="PFDN5 (pp) ATP13A1" source="-339" target="-302">
    <att type="string" name="canonicalName" value="PFDN5 (pp) ATP13A1"/>
    <att type="string" name="interaction" value="pp"/>
    <graphics width="1" fill="#000000"/>
  </edge>
  <edge label="PFDN5 (pp) VPS72" source="-339" target="-276">
    <att type="string" name="canonicalName" value="PFDN5 (pp) VPS72"/>
    <att type="string" name="interaction" value="pp"/>
    <graphics width="1" fill="#000000"/>
  </edge>
  <edge label="PFDN5 (pp) CCNB2" source="-339" target="-280">
    <att type="string" name="canonicalName" value="PFDN5 (pp) CCNB2"/>
    <att type="string" name="interaction" value="pp"/>
    <graphics width="1" fill="#000000"/>
  </edge>
  <edge label="PFDN5 (pp) CFDP1" source="-339" target="-395">
    <att type="string" name="canonicalName" value="PFDN5 (pp) CFDP1"/>
    <att type="string" name="interaction" value="pp"/>
    <graphics width="1" fill="#000000"/>
  </edge>
  <edge label="PFDN5 (pp) ATP8A1 ATP8A2" source="-339" target="-38">
    <att type="string" name="canonicalName" value="PFDN5 (pp) ATP8A1 ATP8A2"/>
    <att type="string" name="interaction" value="pp"/>
    <graphics width="1" fill="#000000"/>
  </edge>
  <edge label="PFDN5 (pp) MAD2L1" source="-339" target="-234">
    <att type="string" name="canonicalName" value="MAD2L1 (pp) PFDN5"/>
    <att type="string" name="interaction" value="pp"/>
    <graphics width="1" fill="#000000"/>
  </edge>
  <edge label="PFDN5 (pp) NP_076999.1" source="-339" target="-171">
    <att type="string" name="canonicalName" value="NP_076999.1 (pp) PFDN5"/>
    <att type="string" name="interaction" value="pp"/>
    <graphics width="1" fill="#000000"/>
  </edge>
  <edge label="PFDN5 (pp) ACTR6" source="-339" target="-163">
    <att type="string" name="canonicalName" value="ACTR6 (pp) PFDN5"/>
    <att type="string" name="interaction" value="pp"/>
    <graphics width="1" fill="#000000"/>
  </edge>
  <edge label="PFDN5 (pp) ACTR1B ACTR1A" source="-339" target="-338">
    <att type="string" name="canonicalName" value="ACTR1B ACTR1A (pp) PFDN5"/>
    <att type="string" name="interaction" value="pp"/>
    <graphics width="1" fill="#000000"/>
  </edge>
  <edge label="ACTR1B ACTR1A (pp) MAPRE1" source="-338" target="-446">
    <att type="string" name="canonicalName" value="ACTR1B ACTR1A (pp) MAPRE1"/>
    <att type="string" name="interaction" value="pp"/>
    <graphics width="1" fill="#000000"/>
  </edge>
  <edge label="ACTR1B ACTR1A (pp) PFDN6" source="-338" target="-251">
    <att type="string" name="canonicalName" value="PFDN6 (pp) ACTR1B ACTR1A"/>
    <att type="string" name="interaction" value="pp"/>
    <graphics width="1" fill="#000000"/>
  </edge>
  <edge label="ACTR1B ACTR1A (pp) VPS29" source="-338" target="-219">
    <att type="string" name="canonicalName" value="ACTR1B ACTR1A (pp) VPS29"/>
    <att type="string" name="interaction" value="pp"/>
    <graphics width="1" fill="#000000"/>
  </edge>
  <edge label="ACTR1B ACTR1A (pp) VBP1" source="-338" target="-261">
    <att type="string" name="canonicalName" value="VBP1 (pp) ACTR1B ACTR1A"/>
    <att type="string" name="interaction" value="pp"/>
    <graphics width="1" fill="#000000"/>
  </edge>
  <edge label="ACTR1B ACTR1A (pp) MON1A MON1B" source="-338" target="-274">
    <att type="string" name="canonicalName" value="ACTR1B ACTR1A (pp) MON1A MON1B"/>
    <att type="string" name="interaction" value="pp"/>
    <graphics width="1" fill="#000000"/>
  </edge>
  <edge label="TBP TBPL2 (pp) CNOT6L" source="-337" target="-265">
    <att type="string" name="canonicalName" value="TBP TBPL2 (pp) CNOT6L"/>
    <att type="string" name="interaction" value="pp"/>
    <graphics width="1" fill="#000000"/>
  </edge>
  <edge label="TBP TBPL2 (pp) GCN5L2" source="-337" target="-174">
    <att type="string" name="canonicalName" value="TBP TBPL2 (pp) GCN5L2"/>
    <att type="string" name="interaction" value="pp"/>
    <graphics width="1" fill="#000000"/>
  </edge>
  <edge label="CNOT7 (pp) SIN3A SIN3B" source="-336" target="-421">
    <att type="string" name="canonicalName" value="CNOT7 (pp) SIN3A SIN3B"/>
    <att type="string" name="interaction" value="pp"/>
    <graphics width="1" fill="#000000"/>
  </edge>
  <edge label="CNOT7 (pp) VPS52" source="-336" target="-333">
    <att type="string" name="canonicalName" value="CNOT7 (pp) VPS52"/>
    <att type="string" name="interaction" value="pp"/>
    <graphics width="1" fill="#000000"/>
  </edge>
  <edge label="CNOT7 (pp) INPP5F" source="-336" target="-266">
    <att type="string" name="canonicalName" value="CNOT7 (pp) INPP5F"/>
    <att type="string" name="interaction" value="pp"/>
    <graphics width="1" fill="#000000"/>
  </edge>
  <edge label="CNOT7 (pp) GRB2 SH3GL3" source="-336" target="-11">
    <att type="string" name="canonicalName" value="CNOT7 (pp) GRB2 SH3GL3"/>
    <att type="string" name="interaction" value="pp"/>
    <graphics width="1" fill="#000000"/>
  </edge>
  <edge label="CNOT7 (pp) BIN1" source="-336" target="-235">
    <att type="string" name="canonicalName" value="CNOT7 (pp) BIN1"/>
    <att type="string" name="interaction" value="pp"/>
    <graphics width="1" fill="#000000"/>
  </edge>
  <edge label="CNOT7 (pp) HDAC1" source="-336" target="-3">
    <att type="string" name="canonicalName" value="CNOT7 (pp) HDAC1"/>
    <att type="string" name="interaction" value="pp"/>
    <graphics width="1" fill="#000000"/>
  </edge>
  <edge label="CNOT7 (pp) RAD50" source="-336" target="-322">
    <att type="string" name="canonicalName" value="RAD50 (pp) CNOT7"/>
    <att type="string" name="interaction" value="pp"/>
    <graphics width="1" fill="#000000"/>
  </edge>
  <edge label="CNOT7 (pp) NP_689929.1" source="-336" target="-215">
    <att type="string" name="canonicalName" value="CNOT7 (pp) NP_689929.1"/>
    <att type="string" name="interaction" value="pp"/>
    <graphics width="1" fill="#000000"/>
  </edge>
  <edge label="CNOT7 (pp) YARS2" source="-336" target="-68">
    <att type="string" name="canonicalName" value="CNOT7 (pp) YARS2"/>
    <att type="string" name="interaction" value="pp"/>
    <graphics width="1" fill="#000000"/>
  </edge>
  <edge label="CNOT7 (pp) SNRPA SNRPB2" source="-336" target="-112">
    <att type="string" name="canonicalName" value="CNOT7 (pp) SNRPA SNRPB2"/>
    <att type="string" name="interaction" value="pp"/>
    <graphics width="1" fill="#000000"/>
  </edge>
  <edge label="CNOT7 (pp) MRE11A" source="-336" target="-239">
    <att type="string" name="canonicalName" value="MRE11A (pp) CNOT7"/>
    <att type="string" name="interaction" value="pp"/>
    <graphics width="1" fill="#000000"/>
  </edge>
  <edge label="CNOT7 (pp) ENSG00000061987" source="-336" target="-431">
    <att type="string" name="canonicalName" value="CNOT7 (pp) ENSG00000061987"/>
    <att type="string" name="interaction" value="pp"/>
    <graphics width="1" fill="#000000"/>
  </edge>
  <edge label="CNOT7 (pp) ZNF289 ARFGAP3" source="-336" target="-379">
    <att type="string" name="canonicalName" value="CNOT7 (pp) ZNF289 ARFGAP3"/>
    <att type="string" name="interaction" value="pp"/>
    <graphics width="1" fill="#000000"/>
  </edge>
  <edge label="CNOT7 (pp) OPRS1" source="-336" target="-104">
    <att type="string" name="canonicalName" value="CNOT7 (pp) OPRS1"/>
    <att type="string" name="interaction" value="pp"/>
    <graphics width="1" fill="#000000"/>
  </edge>
  <edge label="CNOT7 (pp) CCNK" source="-336" target="-158">
    <att type="string" name="canonicalName" value="CNOT7 (pp) CCNK"/>
    <att type="string" name="interaction" value="pp"/>
    <graphics width="1" fill="#000000"/>
  </edge>
  <edge label="CNOT7 (pp) CNOT4" source="-336" target="-448">
    <att type="string" name="canonicalName" value="CNOT7 (pp) CNOT4"/>
    <att type="string" name="interaction" value="pp"/>
    <graphics width="1" fill="#000000"/>
  </edge>
  <edge label="CNOT7 (pp) CNOT1" source="-336" target="-346">
    <att type="string" name="canonicalName" value="CNOT7 (pp) CNOT1"/>
    <att type="string" name="interaction" value="pp"/>
    <graphics width="1" fill="#000000"/>
  </edge>
  <edge label="EIF4G1 (pp) EIF4A2" source="-335" target="-394">
    <att type="string" name="canonicalName" value="EIF4G1 (pp) EIF4A2"/>
    <att type="string" name="interaction" value="pp"/>
    <graphics width="1" fill="#000000"/>
  </edge>
  <edge label="EIF4G1 (pp) EIF4E EIF4E2" source="-335" target="-44">
    <att type="string" name="canonicalName" value="EIF4G1 (pp) EIF4E EIF4E2"/>
    <att type="string" name="interaction" value="pp"/>
    <graphics width="1" fill="#000000"/>
  </edge>
  <edge label="EIF4G1 (pp) EIF4G1" source="-335" target="-335">
    <att type="string" name="canonicalName" value="EIF4G1 (pp) EIF4G1"/>
    <att type="string" name="interaction" value="pp"/>
    <graphics width="1" fill="#000000"/>
  </edge>
  <edge label="TYMS (pp) VPS72" source="-84" target="-276">
    <att type="string" name="canonicalName" value="TYMS (pp) VPS72"/>
    <att type="string" name="interaction" value="pp"/>
    <graphics width="1" fill="#000000"/>
  </edge>
  <edge label="TYMS (pp) ACTR6" source="-84" target="-163">
    <att type="string" name="canonicalName" value="TYMS (pp) ACTR6"/>
    <att type="string" name="interaction" value="pp"/>
    <graphics width="1" fill="#000000"/>
  </edge>
  <edge label="POLD1 (pp) DNAJA2" source="-327" target="-407">
    <att type="string" name="canonicalName" value="POLD1 (pp) DNAJA2"/>
    <att type="string" name="interaction" value="pp"/>
    <graphics width="1" fill="#000000"/>
  </edge>
  <edge label="POLD1 (pp) PMS2" source="-327" target="-51">
    <att type="string" name="canonicalName" value="POLD1 (pp) PMS2"/>
    <att type="string" name="interaction" value="pp"/>
    <graphics width="1" fill="#000000"/>
  </edge>
  <edge label="POLD1 (pp) FEN1" source="-327" target="-209">
    <att type="string" name="canonicalName" value="FEN1 (pp) POLD1"/>
    <att type="string" name="interaction" value="pp"/>
    <graphics width="1" fill="#000000"/>
  </edge>
  <edge label="POLD1 (pp) RAD51" source="-327" target="-205">
    <att type="string" name="canonicalName" value="RAD51 (pp) POLD1"/>
    <att type="string" name="interaction" value="pp"/>
    <graphics width="1" fill="#000000"/>
  </edge>
  <edge label="POLD1 (pp) RAD50" source="-327" target="-322">
    <att type="string" name="canonicalName" value="RAD50 (pp) POLD1"/>
    <att type="string" name="interaction" value="pp"/>
    <graphics width="1" fill="#000000"/>
  </edge>
  <edge label="POLD1 (pp) MMS19" source="-327" target="-160">
    <att type="string" name="canonicalName" value="MMS19 (pp) POLD1"/>
    <att type="string" name="interaction" value="pp"/>
    <graphics width="1" fill="#000000"/>
  </edge>
  <edge label="POLD1 (pp) ANAPC10" source="-327" target="-238">
    <att type="string" name="canonicalName" value="ANAPC10 (pp) POLD1"/>
    <att type="string" name="interaction" value="pp"/>
    <graphics width="1" fill="#000000"/>
  </edge>
  <edge label="POLD1 (pp) POLD3" source="-327" target="-267">
    <att type="string" name="canonicalName" value="POLD3 (pp) POLD1"/>
    <att type="string" name="interaction" value="pp"/>
    <graphics width="1" fill="#000000"/>
  </edge>
  <edge label="POLD1 (pp) USP14" source="-327" target="-228">
    <att type="string" name="canonicalName" value="POLD1 (pp) USP14"/>
    <att type="string" name="interaction" value="pp"/>
    <graphics width="1" fill="#000000"/>
  </edge>
  <edge label="POLD1 (pp) XRCC3" source="-327" target="-172">
    <att type="string" name="canonicalName" value="POLD1 (pp) XRCC3"/>
    <att type="string" name="interaction" value="pp"/>
    <graphics width="1" fill="#000000"/>
  </edge>
  <edge label="POLD1 (pp) TTLL10" source="-327" target="-231">
    <att type="string" name="canonicalName" value="POLD1 (pp) TTLL10"/>
    <att type="string" name="interaction" value="pp"/>
    <graphics width="1" fill="#000000"/>
  </edge>
  <edge label="BUB1 BUB1B (pp) MAPRE1" source="-326" target="-446">
    <att type="string" name="canonicalName" value="BUB1 BUB1B (pp) MAPRE1"/>
    <att type="string" name="interaction" value="pp"/>
    <graphics width="1" fill="#000000"/>
  </edge>
  <edge label="SGPP1 (pp) ELOVL1" source="-325" target="-135">
    <att type="string" name="canonicalName" value="SGPP1 (pp) ELOVL1"/>
    <att type="string" name="interaction" value="pp"/>
    <graphics width="1" fill="#000000"/>
  </edge>
  <edge label="HSPA8 (pp) TUBG1 TUBG2" source="-73" target="-320">
    <att type="string" name="canonicalName" value="HSPA8 (pp) TUBG1 TUBG2"/>
    <att type="string" name="interaction" value="pp"/>
    <graphics width="1" fill="#000000"/>
  </edge>
  <edge label="HSPA8 (pp) HSPA8" source="-73" target="-73">
    <att type="string" name="canonicalName" value="HSPA8 (pp) HSPA8"/>
    <att type="string" name="interaction" value="pp"/>
    <graphics width="1" fill="#000000"/>
  </edge>
  <edge label="RAD50 (pp) SOD1" source="-322" target="-35">
    <att type="string" name="canonicalName" value="RAD50 (pp) SOD1"/>
    <att type="string" name="interaction" value="pp"/>
    <graphics width="1" fill="#000000"/>
  </edge>
  <edge label="RAD50 (pp) CCNB2" source="-322" target="-280">
    <att type="string" name="canonicalName" value="RAD50 (pp) CCNB2"/>
    <att type="string" name="interaction" value="pp"/>
    <graphics width="1" fill="#000000"/>
  </edge>
  <edge label="RAD50 (pp) ASF1A ASF1B" source="-322" target="-192">
    <att type="string" name="canonicalName" value="RAD50 (pp) ASF1A ASF1B"/>
    <att type="string" name="interaction" value="pp"/>
    <graphics width="1" fill="#000000"/>
  </edge>
  <edge label="RAD50 (pp) USP14" source="-322" target="-228">
    <att type="string" name="canonicalName" value="RAD50 (pp) USP14"/>
    <att type="string" name="interaction" value="pp"/>
    <graphics width="1" fill="#000000"/>
  </edge>
  <edge label="RAD50 (pp) MAPRE1" source="-322" target="-446">
    <att type="string" name="canonicalName" value="RAD50 (pp) MAPRE1"/>
    <att type="string" name="interaction" value="pp"/>
    <graphics width="1" fill="#000000"/>
  </edge>
  <edge label="RAD50 (pp) TUSC4" source="-322" target="-189">
    <att type="string" name="canonicalName" value="RAD50 (pp) TUSC4"/>
    <att type="string" name="interaction" value="pp"/>
    <graphics width="1" fill="#000000"/>
  </edge>
  <edge label="RAD50 (pp) RNF40" source="-322" target="-416">
    <att type="string" name="canonicalName" value="RAD50 (pp) RNF40"/>
    <att type="string" name="interaction" value="pp"/>
    <graphics width="1" fill="#000000"/>
  </edge>
  <edge label="RAD50 (pp) SSRP1" source="-322" target="-155">
    <att type="string" name="canonicalName" value="RAD50 (pp) SSRP1"/>
    <att type="string" name="interaction" value="pp"/>
    <graphics width="1" fill="#000000"/>
  </edge>
  <edge label="RAD50 (pp) LIG1" source="-322" target="-77">
    <att type="string" name="canonicalName" value="RAD50 (pp) LIG1"/>
    <att type="string" name="interaction" value="pp"/>
    <graphics width="1" fill="#000000"/>
  </edge>
  <edge label="RAD50 (pp) CDC45L" source="-322" target="-226">
    <att type="string" name="canonicalName" value="RAD50 (pp) CDC45L"/>
    <att type="string" name="interaction" value="pp"/>
    <graphics width="1" fill="#000000"/>
  </edge>
  <edge label="TBCEL (pp) TUBA1A" source="-321" target="-353">
    <att type="string" name="canonicalName" value="TBCEL (pp) TUBA1A"/>
    <att type="string" name="interaction" value="pp"/>
    <graphics width="1" fill="#000000"/>
  </edge>
  <edge label="TBCEL (pp) PFDN5" source="-321" target="-339">
    <att type="string" name="canonicalName" value="TBCEL (pp) PFDN5"/>
    <att type="string" name="interaction" value="pp"/>
    <graphics width="1" fill="#000000"/>
  </edge>
  <edge label="TBCEL (pp) PFDN4" source="-321" target="-295">
    <att type="string" name="canonicalName" value="PFDN4 (pp) TBCEL"/>
    <att type="string" name="interaction" value="pp"/>
    <graphics width="1" fill="#000000"/>
  </edge>
  <edge label="TBCEL (pp) PFDN6" source="-321" target="-251">
    <att type="string" name="canonicalName" value="PFDN6 (pp) TBCEL"/>
    <att type="string" name="interaction" value="pp"/>
    <graphics width="1" fill="#000000"/>
  </edge>
  <edge label="TBCEL (pp) MAD2L1" source="-321" target="-234">
    <att type="string" name="canonicalName" value="MAD2L1 (pp) TBCEL"/>
    <att type="string" name="interaction" value="pp"/>
    <graphics width="1" fill="#000000"/>
  </edge>
  <edge label="TBCEL (pp) VBP1" source="-321" target="-261">
    <att type="string" name="canonicalName" value="VBP1 (pp) TBCEL"/>
    <att type="string" name="interaction" value="pp"/>
    <graphics width="1" fill="#000000"/>
  </edge>
  <edge label="TUBG1 TUBG2 (pp) MAD2L1" source="-320" target="-234">
    <att type="string" name="canonicalName" value="TUBG1 TUBG2 (pp) MAD2L1"/>
    <att type="string" name="interaction" value="pp"/>
    <graphics width="1" fill="#000000"/>
  </edge>
  <edge label="TUBG1 TUBG2 (pp) MAPRE1" source="-320" target="-446">
    <att type="string" name="canonicalName" value="TUBG1 TUBG2 (pp) MAPRE1"/>
    <att type="string" name="interaction" value="pp"/>
    <graphics width="1" fill="#000000"/>
  </edge>
  <edge label="TUBG1 TUBG2 (pp) ACTR1B ACTR1A" source="-320" target="-338">
    <att type="string" name="canonicalName" value="TUBG1 TUBG2 (pp) ACTR1B ACTR1A"/>
    <att type="string" name="interaction" value="pp"/>
    <graphics width="1" fill="#000000"/>
  </edge>
  <edge label="EXOC4 (pp) EXOC2" source="-319" target="-374">
    <att type="string" name="canonicalName" value="EXOC4 (pp) EXOC2"/>
    <att type="string" name="interaction" value="pp"/>
    <graphics width="1" fill="#000000"/>
  </edge>
  <edge label="EXOC4 (pp) STXBP1S TXBP2 STXBP3" source="-319" target="-368">
    <att type="string" name="canonicalName" value="EXOC4 (pp) STXBP1S TXBP2 STXBP3"/>
    <att type="string" name="interaction" value="pp"/>
    <graphics width="1" fill="#000000"/>
  </edge>
  <edge label="EXOC4 (pp) RAB1C" source="-319" target="-291">
    <att type="string" name="canonicalName" value="EXOC4 (pp) RAB1C"/>
    <att type="string" name="interaction" value="pp"/>
    <graphics width="1" fill="#000000"/>
  </edge>
  <edge label="EXOC4 (pp) GDI1" source="-319" target="-8">
    <att type="string" name="canonicalName" value="EXOC4 (pp) GDI1"/>
    <att type="string" name="interaction" value="pp"/>
    <graphics width="1" fill="#000000"/>
  </edge>
  <edge label="EXOC4 (pp) CDC42" source="-319" target="-69">
    <att type="string" name="canonicalName" value="EXOC4 (pp) CDC42"/>
    <att type="string" name="interaction" value="pp"/>
    <graphics width="1" fill="#000000"/>
  </edge>
  <edge label="SEC22A (pp) VPS72" source="-318" target="-276">
    <att type="string" name="canonicalName" value="SEC22A (pp) VPS72"/>
    <att type="string" name="interaction" value="pp"/>
    <graphics width="1" fill="#000000"/>
  </edge>
  <edge label="SEC22A (pp) CFDP1" source="-318" target="-395">
    <att type="string" name="canonicalName" value="SEC22A (pp) CFDP1"/>
    <att type="string" name="interaction" value="pp"/>
    <graphics width="1" fill="#000000"/>
  </edge>
  <edge label="SEC22A (pp) ACTR6" source="-318" target="-163">
    <att type="string" name="canonicalName" value="ACTR6 (pp) SEC22A"/>
    <att type="string" name="interaction" value="pp"/>
    <graphics width="1" fill="#000000"/>
  </edge>
  <edge label="RAB6C RAB6B (pp) ZDHHC4" source="-317" target="-392">
    <att type="string" name="canonicalName" value="RAB6C RAB6B (pp) ZDHHC4"/>
    <att type="string" name="interaction" value="pp"/>
    <graphics width="1" fill="#000000"/>
  </edge>
  <edge label="RAB6C RAB6B (pp) ARFRP1" source="-317" target="-385">
    <att type="string" name="canonicalName" value="RAB6C RAB6B (pp) ARFRP1"/>
    <att type="string" name="interaction" value="pp"/>
    <graphics width="1" fill="#000000"/>
  </edge>
  <edge label="RAB6C RAB6B (pp) VPS72" source="-317" target="-276">
    <att type="string" name="canonicalName" value="RAB6C RAB6B (pp) VPS72"/>
    <att type="string" name="interaction" value="pp"/>
    <graphics width="1" fill="#000000"/>
  </edge>
  <edge label="RAB6C RAB6B (pp) CFDP1" source="-317" target="-395">
    <att type="string" name="canonicalName" value="RAB6C RAB6B (pp) CFDP1"/>
    <att type="string" name="interaction" value="pp"/>
    <graphics width="1" fill="#000000"/>
  </edge>
  <edge label="RAB6C RAB6B (pp) COPG ENSP00000331218" source="-317" target="-22">
    <att type="string" name="canonicalName" value="RAB6C RAB6B (pp) COPG ENSP00000331218"/>
    <att type="string" name="interaction" value="pp"/>
    <graphics width="1" fill="#000000"/>
  </edge>
  <edge label="RAB6C RAB6B (pp) ATP6V0C" source="-317" target="-381">
    <att type="string" name="canonicalName" value="RAB6C RAB6B (pp) ATP6V0C"/>
    <att type="string" name="interaction" value="pp"/>
    <graphics width="1" fill="#000000"/>
  </edge>
  <edge label="RAB6C RAB6B (pp) AP3D1" source="-317" target="-140">
    <att type="string" name="canonicalName" value="RAB6C RAB6B (pp) AP3D1"/>
    <att type="string" name="interaction" value="pp"/>
    <graphics width="1" fill="#000000"/>
  </edge>
  <edge label="RAB6C RAB6B (pp) BTF3 BTF3L4" source="-317" target="-153">
    <att type="string" name="canonicalName" value="RAB6C RAB6B (pp) BTF3 BTF3L4"/>
    <att type="string" name="interaction" value="pp"/>
    <graphics width="1" fill="#000000"/>
  </edge>
  <edge label="RAB6C RAB6B (pp) SNX2" source="-317" target="-173">
    <att type="string" name="canonicalName" value="RAB6C RAB6B (pp) SNX2"/>
    <att type="string" name="interaction" value="pp"/>
    <graphics width="1" fill="#000000"/>
  </edge>
  <edge label="RAB6C RAB6B (pp) STX16" source="-317" target="-154">
    <att type="string" name="canonicalName" value="RAB6C RAB6B (pp) STX16"/>
    <att type="string" name="interaction" value="pp"/>
    <graphics width="1" fill="#000000"/>
  </edge>
  <edge label="RAB6C RAB6B (pp) H2AFV" source="-317" target="-187">
    <att type="string" name="canonicalName" value="RAB6C RAB6B (pp) H2AFV"/>
    <att type="string" name="interaction" value="pp"/>
    <graphics width="1" fill="#000000"/>
  </edge>
  <edge label="RAB6C RAB6B (pp) ENSG00000061987" source="-317" target="-431">
    <att type="string" name="canonicalName" value="RAB6C RAB6B (pp) ENSG00000061987"/>
    <att type="string" name="interaction" value="pp"/>
    <graphics width="1" fill="#000000"/>
  </edge>
  <edge label="RAB6C RAB6B (pp) PISD" source="-317" target="-75">
    <att type="string" name="canonicalName" value="RAB6C RAB6B (pp) PISD"/>
    <att type="string" name="interaction" value="pp"/>
    <graphics width="1" fill="#000000"/>
  </edge>
  <edge label="RAB6C RAB6B (pp) COG6" source="-317" target="-206">
    <att type="string" name="canonicalName" value="RAB6C RAB6B (pp) COG6"/>
    <att type="string" name="interaction" value="pp"/>
    <graphics width="1" fill="#000000"/>
  </edge>
  <edge label="RAB6C RAB6B (pp) ATP6V0A1" source="-317" target="-425">
    <att type="string" name="canonicalName" value="RAB6C RAB6B (pp) ATP6V0A1"/>
    <att type="string" name="interaction" value="pp"/>
    <graphics width="1" fill="#000000"/>
  </edge>
  <edge label="RAB6C RAB6B (pp) SNX8" source="-317" target="-168">
    <att type="string" name="canonicalName" value="RAB6C RAB6B (pp) SNX8"/>
    <att type="string" name="interaction" value="pp"/>
    <graphics width="1" fill="#000000"/>
  </edge>
  <edge label="RAB6C RAB6B (pp) RAB9B RAB9A" source="-317" target="-185">
    <att type="string" name="canonicalName" value="RAB6C RAB6B (pp) RAB9B RAB9A"/>
    <att type="string" name="interaction" value="pp"/>
    <graphics width="1" fill="#000000"/>
  </edge>
  <edge label="RAB6C RAB6B (pp) KIAA1109" source="-317" target="-176">
    <att type="string" name="canonicalName" value="RAB6C RAB6B (pp) KIAA1109"/>
    <att type="string" name="interaction" value="pp"/>
    <graphics width="1" fill="#000000"/>
  </edge>
  <edge label="RAB6C RAB6B (pp) ACTR6" source="-317" target="-163">
    <att type="string" name="canonicalName" value="ACTR6 (pp) RAB6C RAB6B"/>
    <att type="string" name="interaction" value="pp"/>
    <graphics width="1" fill="#000000"/>
  </edge>
  <edge label="RAB6C RAB6B (pp) PEMT" source="-317" target="-131">
    <att type="string" name="canonicalName" value="RAB6C RAB6B (pp) PEMT"/>
    <att type="string" name="interaction" value="pp"/>
    <graphics width="1" fill="#000000"/>
  </edge>
  <edge label="RAB6C RAB6B (pp) DMXL1 DMXL2" source="-317" target="-218">
    <att type="string" name="canonicalName" value="RAB6C RAB6B (pp) DMXL1 DMXL2"/>
    <att type="string" name="interaction" value="pp"/>
    <graphics width="1" fill="#000000"/>
  </edge>
  <edge label="RAB6C RAB6B (pp) VPS35" source="-317" target="-404">
    <att type="string" name="canonicalName" value="RAB6C RAB6B (pp) VPS35"/>
    <att type="string" name="interaction" value="pp"/>
    <graphics width="1" fill="#000000"/>
  </edge>
  <edge label="RAB6C RAB6B (pp) VPS29" source="-317" target="-219">
    <att type="string" name="canonicalName" value="RAB6C RAB6B (pp) VPS29"/>
    <att type="string" name="interaction" value="pp"/>
    <graphics width="1" fill="#000000"/>
  </edge>
  <edge label="RAB6C RAB6B (pp) GOSR1" source="-317" target="-258">
    <att type="string" name="canonicalName" value="RAB6C RAB6B (pp) GOSR1"/>
    <att type="string" name="interaction" value="pp"/>
    <graphics width="1" fill="#000000"/>
  </edge>
  <edge label="RAB6C RAB6B (pp) ATP6V1F" source="-317" target="-308">
    <att type="string" name="canonicalName" value="RAB6C RAB6B (pp) ATP6V1F"/>
    <att type="string" name="interaction" value="pp"/>
    <graphics width="1" fill="#000000"/>
  </edge>
  <edge label="RAB6C RAB6B (pp) RTF1" source="-317" target="-354">
    <att type="string" name="canonicalName" value="RAB6C RAB6B (pp) RTF1"/>
    <att type="string" name="interaction" value="pp"/>
    <graphics width="1" fill="#000000"/>
  </edge>
  <edge label="RAB6C RAB6B (pp) PRKAG1 PRKAG2" source="-317" target="-398">
    <att type="string" name="canonicalName" value="RAB6C RAB6B (pp) PRKAG1 PRKAG2"/>
    <att type="string" name="interaction" value="pp"/>
    <graphics width="1" fill="#000000"/>
  </edge>
  <edge label="RAB6C RAB6B (pp) HHAT" source="-317" target="-225">
    <att type="string" name="canonicalName" value="RAB6C RAB6B (pp) HHAT"/>
    <att type="string" name="interaction" value="pp"/>
    <graphics width="1" fill="#000000"/>
  </edge>
  <edge label="RAB6C RAB6B (pp) XPC" source="-317" target="-260">
    <att type="string" name="canonicalName" value="RAB6C RAB6B (pp) XPC"/>
    <att type="string" name="interaction" value="pp"/>
    <graphics width="1" fill="#000000"/>
  </edge>
  <edge label="RAB6C RAB6B (pp) NP_710154.1" source="-317" target="-244">
    <att type="string" name="canonicalName" value="RAB6C RAB6B (pp) NP_710154.1"/>
    <att type="string" name="interaction" value="pp"/>
    <graphics width="1" fill="#000000"/>
  </edge>
  <edge label="RAB6C RAB6B (pp) MAK10" source="-317" target="-217">
    <att type="string" name="canonicalName" value="RAB6C RAB6B (pp) MAK10"/>
    <att type="string" name="interaction" value="pp"/>
    <graphics width="1" fill="#000000"/>
  </edge>
  <edge label="RAB6C RAB6B (pp) RPL35" source="-317" target="-304">
    <att type="string" name="canonicalName" value="RAB6C RAB6B (pp) RPL35"/>
    <att type="string" name="interaction" value="pp"/>
    <graphics width="1" fill="#000000"/>
  </edge>
  <edge label="RAB6C RAB6B (pp) ASNA1" source="-317" target="-109">
    <att type="string" name="canonicalName" value="RAB6C RAB6B (pp) ASNA1"/>
    <att type="string" name="interaction" value="pp"/>
    <graphics width="1" fill="#000000"/>
  </edge>
  <edge label="RAB6C RAB6B (pp) VPS39 TGFBRAP1" source="-317" target="-236">
    <att type="string" name="canonicalName" value="RAB6C RAB6B (pp) VPS39 TGFBRAP1"/>
    <att type="string" name="interaction" value="pp"/>
    <graphics width="1" fill="#000000"/>
  </edge>
  <edge label="RAB6C RAB6B (pp) RNF40" source="-317" target="-416">
    <att type="string" name="canonicalName" value="RAB6C RAB6B (pp) RNF40"/>
    <att type="string" name="interaction" value="pp"/>
    <graphics width="1" fill="#000000"/>
  </edge>
  <edge label="RAB6C RAB6B (pp) RAD18" source="-317" target="-180">
    <att type="string" name="canonicalName" value="RAB6C RAB6B (pp) RAD18"/>
    <att type="string" name="interaction" value="pp"/>
    <graphics width="1" fill="#000000"/>
  </edge>
  <edge label="RAB6C RAB6B (pp) PERLD1" source="-317" target="-436">
    <att type="string" name="canonicalName" value="RAB6C RAB6B (pp) PERLD1"/>
    <att type="string" name="interaction" value="pp"/>
    <graphics width="1" fill="#000000"/>
  </edge>
  <edge label="VPS54 (pp) TBCA" source="-314" target="-126">
    <att type="string" name="canonicalName" value="VPS54 (pp) TBCA"/>
    <att type="string" name="interaction" value="pp"/>
    <graphics width="1" fill="#000000"/>
  </edge>
  <edge label="TAF1 TAF1L (pp) TBP TBPL2" source="-312" target="-337">
    <att type="string" name="canonicalName" value="TAF1 TAF1L (pp) TBP TBPL2"/>
    <att type="string" name="interaction" value="pp"/>
    <graphics width="1" fill="#000000"/>
  </edge>
  <edge label="TAF1 TAF1L (pp) CNOT3" source="-312" target="-254">
    <att type="string" name="canonicalName" value="TAF1 TAF1L (pp) CNOT3"/>
    <att type="string" name="interaction" value="pp"/>
    <graphics width="1" fill="#000000"/>
  </edge>
  <edge label="TAF1 TAF1L (pp) CNOT4" source="-312" target="-448">
    <att type="string" name="canonicalName" value="TAF1 TAF1L (pp) CNOT4"/>
    <att type="string" name="interaction" value="pp"/>
    <graphics width="1" fill="#000000"/>
  </edge>
  <edge label="TAF1 TAF1L (pp) CNOT7" source="-312" target="-336">
    <att type="string" name="canonicalName" value="TAF1 TAF1L (pp) CNOT7"/>
    <att type="string" name="interaction" value="pp"/>
    <graphics width="1" fill="#000000"/>
  </edge>
  <edge label="TAF1 TAF1L (pp) TAF12" source="-312" target="-391">
    <att type="string" name="canonicalName" value="TAF1 TAF1L (pp) TAF12"/>
    <att type="string" name="interaction" value="pp"/>
    <graphics width="1" fill="#000000"/>
  </edge>
  <edge label="NAPA NAPB (pp) TRAPPC3" source="-311" target="-25">
    <att type="string" name="canonicalName" value="NAPA NAPB (pp) TRAPPC3"/>
    <att type="string" name="interaction" value="pp"/>
    <graphics width="1" fill="#000000"/>
  </edge>
  <edge label="COPA (pp) COPG ENSP00000331218" source="-310" target="-22">
    <att type="string" name="canonicalName" value="COPA (pp) COPG ENSP00000331218"/>
    <att type="string" name="interaction" value="pp"/>
    <graphics width="1" fill="#000000"/>
  </edge>
  <edge label="CRLS1 (pp) PISD" source="-309" target="-75">
    <att type="string" name="canonicalName" value="CRLS1 (pp) PISD"/>
    <att type="string" name="interaction" value="pp"/>
    <graphics width="1" fill="#000000"/>
  </edge>
  <edge label="PRDX2 (pp) RAD50" source="-56" target="-322">
    <att type="string" name="canonicalName" value="PRDX2 (pp) RAD50"/>
    <att type="string" name="interaction" value="pp"/>
    <graphics width="1" fill="#000000"/>
  </edge>
  <edge label="PRDX2 (pp) DNAJA2" source="-56" target="-407">
    <att type="string" name="canonicalName" value="PRDX2 (pp) DNAJA2"/>
    <att type="string" name="interaction" value="pp"/>
    <graphics width="1" fill="#000000"/>
  </edge>
  <edge label="PRDX2 (pp) LPIN2 LPIN3" source="-56" target="-296">
    <att type="string" name="canonicalName" value="PRDX2 (pp) LPIN2 LPIN3"/>
    <att type="string" name="interaction" value="pp"/>
    <graphics width="1" fill="#000000"/>
  </edge>
  <edge label="PRDX2 (pp) XRCC3" source="-56" target="-172">
    <att type="string" name="canonicalName" value="XRCC3 (pp) PRDX2"/>
    <att type="string" name="interaction" value="pp"/>
    <graphics width="1" fill="#000000"/>
  </edge>
  <edge label="PRDX2 (pp) RAD52" source="-56" target="-293">
    <att type="string" name="canonicalName" value="RAD52 (pp) PRDX2"/>
    <att type="string" name="interaction" value="pp"/>
    <graphics width="1" fill="#000000"/>
  </edge>
  <edge label="PRDX2 (pp) RAD51" source="-56" target="-205">
    <att type="string" name="canonicalName" value="RAD51 (pp) PRDX2"/>
    <att type="string" name="interaction" value="pp"/>
    <graphics width="1" fill="#000000"/>
  </edge>
  <edge label="PRDX2 (pp) PPA1 PPA2" source="-56" target="-324">
    <att type="string" name="canonicalName" value="PRDX2 (pp) PPA1 PPA2"/>
    <att type="string" name="interaction" value="pp"/>
    <graphics width="1" fill="#000000"/>
  </edge>
  <edge label="PRDX2 (pp) MUS81" source="-56" target="-410">
    <att type="string" name="canonicalName" value="PRDX2 (pp) MUS81"/>
    <att type="string" name="interaction" value="pp"/>
    <graphics width="1" fill="#000000"/>
  </edge>
  <edge label="PRDX2 (pp) MRE11A" source="-56" target="-239">
    <att type="string" name="canonicalName" value="MRE11A (pp) PRDX2"/>
    <att type="string" name="interaction" value="pp"/>
    <graphics width="1" fill="#000000"/>
  </edge>
  <edge label="PRDX2 (pp) GSR" source="-56" target="-30">
    <att type="string" name="canonicalName" value="PRDX2 (pp) GSR"/>
    <att type="string" name="interaction" value="pp"/>
    <graphics width="1" fill="#000000"/>
  </edge>
  <edge label="PRDX2 (pp) WDHD1" source="-56" target="-245">
    <att type="string" name="canonicalName" value="WDHD1 (pp) PRDX2"/>
    <att type="string" name="interaction" value="pp"/>
    <graphics width="1" fill="#000000"/>
  </edge>
  <edge label="PRDX2 (pp) ASF1A ASF1B" source="-56" target="-192">
    <att type="string" name="canonicalName" value="ASF1A ASF1B (pp) PRDX2"/>
    <att type="string" name="interaction" value="pp"/>
    <graphics width="1" fill="#000000"/>
  </edge>
  <edge label="ARFGEF1 ARFGEF2 (pp) TUBA1A" source="-303" target="-353">
    <att type="string" name="canonicalName" value="ARFGEF1 ARFGEF2 (pp) TUBA1A"/>
    <att type="string" name="interaction" value="pp"/>
    <graphics width="1" fill="#000000"/>
  </edge>
  <edge label="ARFGEF1 ARFGEF2 (pp) TARS" source="-303" target="-102">
    <att type="string" name="canonicalName" value="ARFGEF1 ARFGEF2 (pp) TARS"/>
    <att type="string" name="interaction" value="pp"/>
    <graphics width="1" fill="#000000"/>
  </edge>
  <edge label="ARFGEF1 ARFGEF2 (pp) SSU72 ENSP00000334743 NP_001078864.1 ENSP00000334514" source="-303" target="-443">
    <att type="string" name="canonicalName" value="ARFGEF1 ARFGEF2 (pp) SSU72 ENSP00000334743 NP_001078864.1 ENSP00000334514"/>
    <att type="string" name="interaction" value="pp"/>
    <graphics width="1" fill="#000000"/>
  </edge>
  <edge label="ARFGEF1 ARFGEF2 (pp) SSRP1" source="-303" target="-155">
    <att type="string" name="canonicalName" value="ARFGEF1 ARFGEF2 (pp) SSRP1"/>
    <att type="string" name="interaction" value="pp"/>
    <graphics width="1" fill="#000000"/>
  </edge>
  <edge label="ARFGEF1 ARFGEF2 (pp) LSS" source="-303" target="-65">
    <att type="string" name="canonicalName" value="ARFGEF1 ARFGEF2 (pp) LSS"/>
    <att type="string" name="interaction" value="pp"/>
    <graphics width="1" fill="#000000"/>
  </edge>
  <edge label="ARFGEF1 ARFGEF2 (pp) SQLE" source="-303" target="-79">
    <att type="string" name="canonicalName" value="ARFGEF1 ARFGEF2 (pp) SQLE"/>
    <att type="string" name="interaction" value="pp"/>
    <graphics width="1" fill="#000000"/>
  </edge>
  <edge label="ARFGEF1 ARFGEF2 (pp) CDC45L" source="-303" target="-226">
    <att type="string" name="canonicalName" value="ARFGEF1 ARFGEF2 (pp) CDC45L"/>
    <att type="string" name="interaction" value="pp"/>
    <graphics width="1" fill="#000000"/>
  </edge>
  <edge label="ATP13A1 (pp) GGPS1" source="-302" target="-210">
    <att type="string" name="canonicalName" value="ATP13A1 (pp) GGPS1"/>
    <att type="string" name="interaction" value="pp"/>
    <graphics width="1" fill="#000000"/>
  </edge>
  <edge label="ATP13A1 (pp) PIGG" source="-302" target="-230">
    <att type="string" name="canonicalName" value="ATP13A1 (pp) PIGG"/>
    <att type="string" name="interaction" value="pp"/>
    <graphics width="1" fill="#000000"/>
  </edge>
  <edge label="DDX54 (pp) CUL1" source="-298" target="-372">
    <att type="string" name="canonicalName" value="DDX54 (pp) CUL1"/>
    <att type="string" name="interaction" value="pp"/>
    <graphics width="1" fill="#000000"/>
  </edge>
  <edge label="EIF4H EIF4B (pp) EIF4E EIF4E2" source="-297" target="-44">
    <att type="string" name="canonicalName" value="EIF4H EIF4B (pp) EIF4E EIF4E2"/>
    <att type="string" name="interaction" value="pp"/>
    <graphics width="1" fill="#000000"/>
  </edge>
  <edge label="EIF4H EIF4B (pp) EIF4G1" source="-297" target="-335">
    <att type="string" name="canonicalName" value="EIF4H EIF4B (pp) EIF4G1"/>
    <att type="string" name="interaction" value="pp"/>
    <graphics width="1" fill="#000000"/>
  </edge>
  <edge label="TUBB2B TUBB3 TUBB2A TUBB6 (pp) BUB1 BUB1B" source="-41" target="-326">
    <att type="string" name="canonicalName" value="TUBB2B TUBB3 TUBB2A TUBB6 (pp) BUB1 BUB1B"/>
    <att type="string" name="interaction" value="pp"/>
    <graphics width="1" fill="#000000"/>
  </edge>
  <edge label="TUBB2B TUBB3 TUBB2A TUBB6 (pp) TBCD" source="-41" target="-361">
    <att type="string" name="canonicalName" value="TUBB2B TUBB3 TUBB2A TUBB6 (pp) TBCD"/>
    <att type="string" name="interaction" value="pp"/>
    <graphics width="1" fill="#000000"/>
  </edge>
  <edge label="TUBB2B TUBB3 TUBB2A TUBB6 (pp) PFDN5" source="-41" target="-339">
    <att type="string" name="canonicalName" value="TUBB2B TUBB3 TUBB2A TUBB6 (pp) PFDN5"/>
    <att type="string" name="interaction" value="pp"/>
    <graphics width="1" fill="#000000"/>
  </edge>
  <edge label="TUBB2B TUBB3 TUBB2A TUBB6 (pp) VAC14" source="-41" target="-397">
    <att type="string" name="canonicalName" value="TUBB2B TUBB3 TUBB2A TUBB6 (pp) VAC14"/>
    <att type="string" name="interaction" value="pp"/>
    <graphics width="1" fill="#000000"/>
  </edge>
  <edge label="TUBB2B TUBB3 TUBB2A TUBB6 (pp) RAB6C RAB6B" source="-41" target="-317">
    <att type="string" name="canonicalName" value="TUBB2B TUBB3 TUBB2A TUBB6 (pp) RAB6C RAB6B"/>
    <att type="string" name="interaction" value="pp"/>
    <graphics width="1" fill="#000000"/>
  </edge>
  <edge label="TUBB2B TUBB3 TUBB2A TUBB6 (pp) MAD2L1" source="-41" target="-234">
    <att type="string" name="canonicalName" value="MAD2L1 (pp) TUBB2B TUBB3 TUBB2A TUBB6"/>
    <att type="string" name="interaction" value="pp"/>
    <graphics width="1" fill="#000000"/>
  </edge>
  <edge label="TUBB2B TUBB3 TUBB2A TUBB6 (pp) USP14" source="-41" target="-228">
    <att type="string" name="canonicalName" value="TUBB2B TUBB3 TUBB2A TUBB6 (pp) USP14"/>
    <att type="string" name="interaction" value="pp"/>
    <graphics width="1" fill="#000000"/>
  </edge>
  <edge label="TUBB2B TUBB3 TUBB2A TUBB6 (pp) TBCEL" source="-41" target="-321">
    <att type="string" name="canonicalName" value="TUBB2B TUBB3 TUBB2A TUBB6 (pp) TBCEL"/>
    <att type="string" name="interaction" value="pp"/>
    <graphics width="1" fill="#000000"/>
  </edge>
  <edge label="TUBB2B TUBB3 TUBB2A TUBB6 (pp) TUSC4" source="-41" target="-189">
    <att type="string" name="canonicalName" value="TUBB2B TUBB3 TUBB2A TUBB6 (pp) TUSC4"/>
    <att type="string" name="interaction" value="pp"/>
    <graphics width="1" fill="#000000"/>
  </edge>
  <edge label="TUBB2B TUBB3 TUBB2A TUBB6 (pp) PFDN2" source="-41" target="-271">
    <att type="string" name="canonicalName" value="TUBB2B TUBB3 TUBB2A TUBB6 (pp) PFDN2"/>
    <att type="string" name="interaction" value="pp"/>
    <graphics width="1" fill="#000000"/>
  </edge>
  <edge label="TUBB2B TUBB3 TUBB2A TUBB6 (pp) NP_076999.1" source="-41" target="-171">
    <att type="string" name="canonicalName" value="TUBB2B TUBB3 TUBB2A TUBB6 (pp) NP_076999.1"/>
    <att type="string" name="interaction" value="pp"/>
    <graphics width="1" fill="#000000"/>
  </edge>
  <edge label="ATP8A1 ATP8A2 (pp) TRAPPC6B TRAPPC6A" source="-38" target="-415">
    <att type="string" name="canonicalName" value="ATP8A1 ATP8A2 (pp) TRAPPC6B TRAPPC6A"/>
    <att type="string" name="interaction" value="pp"/>
    <graphics width="1" fill="#000000"/>
  </edge>
  <edge label="ATP8A1 ATP8A2 (pp) RAB11A" source="-38" target="-198">
    <att type="string" name="canonicalName" value="ATP8A1 ATP8A2 (pp) RAB11A"/>
    <att type="string" name="interaction" value="pp"/>
    <graphics width="1" fill="#000000"/>
  </edge>
  <edge label="ATP8A1 ATP8A2 (pp) CLTCL1" source="-38" target="-264">
    <att type="string" name="canonicalName" value="ATP8A1 ATP8A2 (pp) CLTCL1"/>
    <att type="string" name="interaction" value="pp"/>
    <graphics width="1" fill="#000000"/>
  </edge>
  <edge label="PFDN4 (pp) MAPRE1" source="-295" target="-446">
    <att type="string" name="canonicalName" value="PFDN4 (pp) MAPRE1"/>
    <att type="string" name="interaction" value="pp"/>
    <graphics width="1" fill="#000000"/>
  </edge>
  <edge label="PFDN4 (pp) TUBA1A" source="-295" target="-353">
    <att type="string" name="canonicalName" value="PFDN4 (pp) TUBA1A"/>
    <att type="string" name="interaction" value="pp"/>
    <graphics width="1" fill="#000000"/>
  </edge>
  <edge label="PFDN4 (pp) ACTR1B ACTR1A" source="-295" target="-338">
    <att type="string" name="canonicalName" value="PFDN4 (pp) ACTR1B ACTR1A"/>
    <att type="string" name="interaction" value="pp"/>
    <graphics width="1" fill="#000000"/>
  </edge>
  <edge label="PFDN4 (pp) TUBG1 TUBG2" source="-295" target="-320">
    <att type="string" name="canonicalName" value="PFDN4 (pp) TUBG1 TUBG2"/>
    <att type="string" name="interaction" value="pp"/>
    <graphics width="1" fill="#000000"/>
  </edge>
  <edge label="PFDN4 (pp) RAD52" source="-295" target="-293">
    <att type="string" name="canonicalName" value="PFDN4 (pp) RAD52"/>
    <att type="string" name="interaction" value="pp"/>
    <graphics width="1" fill="#000000"/>
  </edge>
  <edge label="PFDN4 (pp) ATP6V0D1 ATP6V0D2" source="-295" target="-227">
    <att type="string" name="canonicalName" value="PFDN4 (pp) ATP6V0D1 ATP6V0D2"/>
    <att type="string" name="interaction" value="pp"/>
    <graphics width="1" fill="#000000"/>
  </edge>
  <edge label="PFDN4 (pp) VAC14" source="-295" target="-397">
    <att type="string" name="canonicalName" value="PFDN4 (pp) VAC14"/>
    <att type="string" name="interaction" value="pp"/>
    <graphics width="1" fill="#000000"/>
  </edge>
  <edge label="PFDN4 (pp) GPT2" source="-295" target="-129">
    <att type="string" name="canonicalName" value="PFDN4 (pp) GPT2"/>
    <att type="string" name="interaction" value="pp"/>
    <graphics width="1" fill="#000000"/>
  </edge>
  <edge label="PFDN4 (pp) BUB1 BUB1B" source="-295" target="-326">
    <att type="string" name="canonicalName" value="PFDN4 (pp) BUB1 BUB1B"/>
    <att type="string" name="interaction" value="pp"/>
    <graphics width="1" fill="#000000"/>
  </edge>
  <edge label="PFDN4 (pp) MOCS3" source="-295" target="-307">
    <att type="string" name="canonicalName" value="PFDN4 (pp) MOCS3"/>
    <att type="string" name="interaction" value="pp"/>
    <graphics width="1" fill="#000000"/>
  </edge>
  <edge label="PFDN4 (pp) VPS29" source="-295" target="-219">
    <att type="string" name="canonicalName" value="PFDN4 (pp) VPS29"/>
    <att type="string" name="interaction" value="pp"/>
    <graphics width="1" fill="#000000"/>
  </edge>
  <edge label="PFDN4 (pp) GCK" source="-295" target="-128">
    <att type="string" name="canonicalName" value="PFDN4 (pp) GCK"/>
    <att type="string" name="interaction" value="pp"/>
    <graphics width="1" fill="#000000"/>
  </edge>
  <edge label="PFDN4 (pp) PIP5K3" source="-295" target="-162">
    <att type="string" name="canonicalName" value="PFDN4 (pp) PIP5K3"/>
    <att type="string" name="interaction" value="pp"/>
    <graphics width="1" fill="#000000"/>
  </edge>
  <edge label="PFDN4 (pp) VPS72" source="-295" target="-276">
    <att type="string" name="canonicalName" value="PFDN4 (pp) VPS72"/>
    <att type="string" name="interaction" value="pp"/>
    <graphics width="1" fill="#000000"/>
  </edge>
  <edge label="PFDN4 (pp) CCNB2" source="-295" target="-280">
    <att type="string" name="canonicalName" value="PFDN4 (pp) CCNB2"/>
    <att type="string" name="interaction" value="pp"/>
    <graphics width="1" fill="#000000"/>
  </edge>
  <edge label="PFDN4 (pp) PERLD1" source="-295" target="-436">
    <att type="string" name="canonicalName" value="PFDN4 (pp) PERLD1"/>
    <att type="string" name="interaction" value="pp"/>
    <graphics width="1" fill="#000000"/>
  </edge>
  <edge label="PFDN4 (pp) CFDP1" source="-295" target="-395">
    <att type="string" name="canonicalName" value="PFDN4 (pp) CFDP1"/>
    <att type="string" name="interaction" value="pp"/>
    <graphics width="1" fill="#000000"/>
  </edge>
  <edge label="PFDN4 (pp) SH3PXD2A SH3PXD2B" source="-295" target="-340">
    <att type="string" name="canonicalName" value="PFDN4 (pp) SH3PXD2A SH3PXD2B"/>
    <att type="string" name="interaction" value="pp"/>
    <graphics width="1" fill="#000000"/>
  </edge>
  <edge label="PFDN4 (pp) MAD2L1" source="-295" target="-234">
    <att type="string" name="canonicalName" value="MAD2L1 (pp) PFDN4"/>
    <att type="string" name="interaction" value="pp"/>
    <graphics width="1" fill="#000000"/>
  </edge>
  <edge label="PFDN4 (pp) NP_076999.1" source="-295" target="-171">
    <att type="string" name="canonicalName" value="NP_076999.1 (pp) PFDN4"/>
    <att type="string" name="interaction" value="pp"/>
    <graphics width="1" fill="#000000"/>
  </edge>
  <edge label="PFDN4 (pp) ACTR6" source="-295" target="-163">
    <att type="string" name="canonicalName" value="ACTR6 (pp) PFDN4"/>
    <att type="string" name="interaction" value="pp"/>
    <graphics width="1" fill="#000000"/>
  </edge>
  <edge label="USP10 (pp) VPS72" source="-294" target="-276">
    <att type="string" name="canonicalName" value="USP10 (pp) VPS72"/>
    <att type="string" name="interaction" value="pp"/>
    <graphics width="1" fill="#000000"/>
  </edge>
  <edge label="USP10 (pp) CFDP1" source="-294" target="-395">
    <att type="string" name="canonicalName" value="USP10 (pp) CFDP1"/>
    <att type="string" name="interaction" value="pp"/>
    <graphics width="1" fill="#000000"/>
  </edge>
  <edge label="USP10 (pp) H2AFV" source="-294" target="-187">
    <att type="string" name="canonicalName" value="H2AFV (pp) USP10"/>
    <att type="string" name="interaction" value="pp"/>
    <graphics width="1" fill="#000000"/>
  </edge>
  <edge label="RAD52 (pp) PIF1" source="-293" target="-432">
    <att type="string" name="canonicalName" value="RAD52 (pp) PIF1"/>
    <att type="string" name="interaction" value="pp"/>
    <graphics width="1" fill="#000000"/>
  </edge>
  <edge label="RAD52 (pp) SOD1" source="-293" target="-35">
    <att type="string" name="canonicalName" value="RAD52 (pp) SOD1"/>
    <att type="string" name="interaction" value="pp"/>
    <graphics width="1" fill="#000000"/>
  </edge>
  <edge label="RAD52 (pp) CNOT7" source="-293" target="-336">
    <att type="string" name="canonicalName" value="RAD52 (pp) CNOT7"/>
    <att type="string" name="interaction" value="pp"/>
    <graphics width="1" fill="#000000"/>
  </edge>
  <edge label="RAD52 (pp) XRN1" source="-293" target="-449">
    <att type="string" name="canonicalName" value="RAD52 (pp) XRN1"/>
    <att type="string" name="interaction" value="pp"/>
    <graphics width="1" fill="#000000"/>
  </edge>
  <edge label="RAD52 (pp) ATP2C1 ATP2C2" source="-293" target="-66">
    <att type="string" name="canonicalName" value="RAD52 (pp) ATP2C1 ATP2C2"/>
    <att type="string" name="interaction" value="pp"/>
    <graphics width="1" fill="#000000"/>
  </edge>
  <edge label="RAD52 (pp) PPP6C" source="-293" target="-420">
    <att type="string" name="canonicalName" value="RAD52 (pp) PPP6C"/>
    <att type="string" name="interaction" value="pp"/>
    <graphics width="1" fill="#000000"/>
  </edge>
  <edge label="RAD52 (pp) POMP" source="-293" target="-193">
    <att type="string" name="canonicalName" value="RAD52 (pp) POMP"/>
    <att type="string" name="interaction" value="pp"/>
    <graphics width="1" fill="#000000"/>
  </edge>
  <edge label="RAD52 (pp) POLD3" source="-293" target="-267">
    <att type="string" name="canonicalName" value="POLD3 (pp) RAD52"/>
    <att type="string" name="interaction" value="pp"/>
    <graphics width="1" fill="#000000"/>
  </edge>
  <edge label="RAD52 (pp) NP_076999.1" source="-293" target="-171">
    <att type="string" name="canonicalName" value="NP_076999.1 (pp) RAD52"/>
    <att type="string" name="interaction" value="pp"/>
    <graphics width="1" fill="#000000"/>
  </edge>
  <edge label="RAD52 (pp) FEN1" source="-293" target="-209">
    <att type="string" name="canonicalName" value="FEN1 (pp) RAD52"/>
    <att type="string" name="interaction" value="pp"/>
    <graphics width="1" fill="#000000"/>
  </edge>
  <edge label="RAB1C (pp) TRAPPC3" source="-291" target="-25">
    <att type="string" name="canonicalName" value="RAB1C (pp) TRAPPC3"/>
    <att type="string" name="interaction" value="pp"/>
    <graphics width="1" fill="#000000"/>
  </edge>
  <edge label="RAB1C (pp) SEC22A" source="-291" target="-318">
    <att type="string" name="canonicalName" value="RAB1C (pp) SEC22A"/>
    <att type="string" name="interaction" value="pp"/>
    <graphics width="1" fill="#000000"/>
  </edge>
  <edge label="RAB1C (pp) COPG ENSP00000331218" source="-291" target="-22">
    <att type="string" name="canonicalName" value="RAB1C (pp) COPG ENSP00000331218"/>
    <att type="string" name="interaction" value="pp"/>
    <graphics width="1" fill="#000000"/>
  </edge>
  <edge label="RAB1C (pp) ARFGEF1 ARFGEF2" source="-291" target="-303">
    <att type="string" name="canonicalName" value="RAB1C (pp) ARFGEF1 ARFGEF2"/>
    <att type="string" name="interaction" value="pp"/>
    <graphics width="1" fill="#000000"/>
  </edge>
  <edge label="EIF2B4 (pp) KARS" source="-290" target="-88">
    <att type="string" name="canonicalName" value="EIF2B4 (pp) KARS"/>
    <att type="string" name="interaction" value="pp"/>
    <graphics width="1" fill="#000000"/>
  </edge>
  <edge label="SNAP25 (pp) EXOC3" source="-27" target="-414">
    <att type="string" name="canonicalName" value="SNAP25 (pp) EXOC3"/>
    <att type="string" name="interaction" value="pp"/>
    <graphics width="1" fill="#000000"/>
  </edge>
  <edge label="SNAP25 (pp) EXOC2" source="-27" target="-374">
    <att type="string" name="canonicalName" value="SNAP25 (pp) EXOC2"/>
    <att type="string" name="interaction" value="pp"/>
    <graphics width="1" fill="#000000"/>
  </edge>
  <edge label="SNAP25 (pp) STXBP1S TXBP2 STXBP3" source="-27" target="-368">
    <att type="string" name="canonicalName" value="SNAP25 (pp) STXBP1S TXBP2 STXBP3"/>
    <att type="string" name="interaction" value="pp"/>
    <graphics width="1" fill="#000000"/>
  </edge>
  <edge label="SNAP25 (pp) EXOC5" source="-27" target="-342">
    <att type="string" name="canonicalName" value="SNAP25 (pp) EXOC5"/>
    <att type="string" name="interaction" value="pp"/>
    <graphics width="1" fill="#000000"/>
  </edge>
  <edge label="SNAP25 (pp) EXOC4" source="-27" target="-319">
    <att type="string" name="canonicalName" value="SNAP25 (pp) EXOC4"/>
    <att type="string" name="interaction" value="pp"/>
    <graphics width="1" fill="#000000"/>
  </edge>
  <edge label="SNAP25 (pp) SEPT7" source="-27" target="-441">
    <att type="string" name="canonicalName" value="SNAP25 (pp) SEPT7"/>
    <att type="string" name="interaction" value="pp"/>
    <graphics width="1" fill="#000000"/>
  </edge>
  <edge label="SNAP25 (pp) RAB1C" source="-27" target="-291">
    <att type="string" name="canonicalName" value="SNAP25 (pp) RAB1C"/>
    <att type="string" name="interaction" value="pp"/>
    <graphics width="1" fill="#000000"/>
  </edge>
  <edge label="SNAP25 (pp) EXOC6B EXOC6" source="-27" target="-288">
    <att type="string" name="canonicalName" value="EXOC6B EXOC6 (pp) SNAP25"/>
    <att type="string" name="interaction" value="pp"/>
    <graphics width="1" fill="#000000"/>
  </edge>
  <edge label="SNAP25 (pp) CDC42" source="-27" target="-69">
    <att type="string" name="canonicalName" value="SNAP25 (pp) CDC42"/>
    <att type="string" name="interaction" value="pp"/>
    <graphics width="1" fill="#000000"/>
  </edge>
  <edge label="DTYMK DTYMK (pp) PAPD5" source="-26" target="-405">
    <att type="string" name="canonicalName" value="DTYMK DTYMK (pp) PAPD5"/>
    <att type="string" name="interaction" value="pp"/>
    <graphics width="1" fill="#000000"/>
  </edge>
  <edge label="DTYMK DTYMK (pp) G6PD" source="-26" target="-125">
    <att type="string" name="canonicalName" value="DTYMK DTYMK (pp) G6PD"/>
    <att type="string" name="interaction" value="pp"/>
    <graphics width="1" fill="#000000"/>
  </edge>
  <edge label="DTYMK DTYMK (pp) WRNIP1" source="-26" target="-175">
    <att type="string" name="canonicalName" value="DTYMK DTYMK (pp) WRNIP1"/>
    <att type="string" name="interaction" value="pp"/>
    <graphics width="1" fill="#000000"/>
  </edge>
  <edge label="DTYMK DTYMK (pp) BLM" source="-26" target="-268">
    <att type="string" name="canonicalName" value="DTYMK DTYMK (pp) BLM"/>
    <att type="string" name="interaction" value="pp"/>
    <graphics width="1" fill="#000000"/>
  </edge>
  <edge label="DTYMK DTYMK (pp) SEC22A" source="-26" target="-318">
    <att type="string" name="canonicalName" value="DTYMK DTYMK (pp) SEC22A"/>
    <att type="string" name="interaction" value="pp"/>
    <graphics width="1" fill="#000000"/>
  </edge>
  <edge label="DTYMK DTYMK (pp) TOP3A TOP3B" source="-26" target="-376">
    <att type="string" name="canonicalName" value="DTYMK DTYMK (pp) TOP3A TOP3B"/>
    <att type="string" name="interaction" value="pp"/>
    <graphics width="1" fill="#000000"/>
  </edge>
  <edge label="DTYMK DTYMK (pp) FEN1" source="-26" target="-209">
    <att type="string" name="canonicalName" value="DTYMK DTYMK (pp) FEN1"/>
    <att type="string" name="interaction" value="pp"/>
    <graphics width="1" fill="#000000"/>
  </edge>
  <edge label="DTYMK DTYMK (pp) XRN1" source="-26" target="-449">
    <att type="string" name="canonicalName" value="DTYMK DTYMK (pp) XRN1"/>
    <att type="string" name="interaction" value="pp"/>
    <graphics width="1" fill="#000000"/>
  </edge>
  <edge label="DTYMK DTYMK (pp) PDPK1" source="-26" target="-59">
    <att type="string" name="canonicalName" value="DTYMK DTYMK (pp) PDPK1"/>
    <att type="string" name="interaction" value="pp"/>
    <graphics width="1" fill="#000000"/>
  </edge>
  <edge label="DTYMK DTYMK (pp) PRDX2 PRDX1" source="-26" target="-20">
    <att type="string" name="canonicalName" value="DTYMK DTYMK (pp) PRDX2 PRDX1"/>
    <att type="string" name="interaction" value="pp"/>
    <graphics width="1" fill="#000000"/>
  </edge>
  <edge label="DTYMK DTYMK (pp) SMPDL3B SMPDL3A" source="-26" target="-396">
    <att type="string" name="canonicalName" value="DTYMK DTYMK (pp) SMPDL3B SMPDL3A"/>
    <att type="string" name="interaction" value="pp"/>
    <graphics width="1" fill="#000000"/>
  </edge>
  <edge label="DTYMK DTYMK (pp) SLC35F5" source="-26" target="-252">
    <att type="string" name="canonicalName" value="DTYMK DTYMK (pp) SLC35F5"/>
    <att type="string" name="interaction" value="pp"/>
    <graphics width="1" fill="#000000"/>
  </edge>
  <edge label="EXOC6B EXOC6 (pp) EXOC2" source="-288" target="-374">
    <att type="string" name="canonicalName" value="EXOC6B EXOC6 (pp) EXOC2"/>
    <att type="string" name="interaction" value="pp"/>
    <graphics width="1" fill="#000000"/>
  </edge>
  <edge label="EXOC6B EXOC6 (pp) STXBP1S TXBP2 STXBP3" source="-288" target="-368">
    <att type="string" name="canonicalName" value="EXOC6B EXOC6 (pp) STXBP1S TXBP2 STXBP3"/>
    <att type="string" name="interaction" value="pp"/>
    <graphics width="1" fill="#000000"/>
  </edge>
  <edge label="EXOC6B EXOC6 (pp) EXOC4" source="-288" target="-319">
    <att type="string" name="canonicalName" value="EXOC6B EXOC6 (pp) EXOC4"/>
    <att type="string" name="interaction" value="pp"/>
    <graphics width="1" fill="#000000"/>
  </edge>
  <edge label="EXOC6B EXOC6 (pp) RAB1C" source="-288" target="-291">
    <att type="string" name="canonicalName" value="EXOC6B EXOC6 (pp) RAB1C"/>
    <att type="string" name="interaction" value="pp"/>
    <graphics width="1" fill="#000000"/>
  </edge>
  <edge label="EXOC6B EXOC6 (pp) CDC42" source="-288" target="-69">
    <att type="string" name="canonicalName" value="EXOC6B EXOC6 (pp) CDC42"/>
    <att type="string" name="interaction" value="pp"/>
    <graphics width="1" fill="#000000"/>
  </edge>
  <edge label="EXOC6B EXOC6 (pp) SSU72 ENSP00000334743 NP_001078864.1 ENSP00000334514" source="-288" target="-443">
    <att type="string" name="canonicalName" value="EXOC6B EXOC6 (pp) SSU72 ENSP00000334743 NP_001078864.1 ENSP00000334514"/>
    <att type="string" name="interaction" value="pp"/>
    <graphics width="1" fill="#000000"/>
  </edge>
  <edge label="EXOC6B EXOC6 (pp) POLR1C" source="-288" target="-279">
    <att type="string" name="canonicalName" value="EXOC6B EXOC6 (pp) POLR1C"/>
    <att type="string" name="interaction" value="pp"/>
    <graphics width="1" fill="#000000"/>
  </edge>
  <edge label="EXOC6B EXOC6 (pp) SSRP1" source="-288" target="-155">
    <att type="string" name="canonicalName" value="EXOC6B EXOC6 (pp) SSRP1"/>
    <att type="string" name="interaction" value="pp"/>
    <graphics width="1" fill="#000000"/>
  </edge>
  <edge label="EXOC6B EXOC6 (pp) RBX1" source="-288" target="-316">
    <att type="string" name="canonicalName" value="EXOC6B EXOC6 (pp) RBX1"/>
    <att type="string" name="interaction" value="pp"/>
    <graphics width="1" fill="#000000"/>
  </edge>
  <edge label="EXOC6B EXOC6 (pp) EXOC8" source="-288" target="-428">
    <att type="string" name="canonicalName" value="EXOC6B EXOC6 (pp) EXOC8"/>
    <att type="string" name="interaction" value="pp"/>
    <graphics width="1" fill="#000000"/>
  </edge>
  <edge label="EXOC6B EXOC6 (pp) LSS" source="-288" target="-65">
    <att type="string" name="canonicalName" value="EXOC6B EXOC6 (pp) LSS"/>
    <att type="string" name="interaction" value="pp"/>
    <graphics width="1" fill="#000000"/>
  </edge>
  <edge label="EXOC6B EXOC6 (pp) TRAPPC3" source="-288" target="-25">
    <att type="string" name="canonicalName" value="EXOC6B EXOC6 (pp) TRAPPC3"/>
    <att type="string" name="interaction" value="pp"/>
    <graphics width="1" fill="#000000"/>
  </edge>
  <edge label="PI4KA NR_003700.1Q8N8J0 (pp) PFDN4" source="-287" target="-295">
    <att type="string" name="canonicalName" value="PI4KA NR_003700.1Q8N8J0 (pp) PFDN4"/>
    <att type="string" name="interaction" value="pp"/>
    <graphics width="1" fill="#000000"/>
  </edge>
  <edge label="PI4KA NR_003700.1Q8N8J0 (pp) PISD" source="-287" target="-75">
    <att type="string" name="canonicalName" value="PI4KA NR_003700.1Q8N8J0 (pp) PISD"/>
    <att type="string" name="interaction" value="pp"/>
    <graphics width="1" fill="#000000"/>
  </edge>
  <edge label="PI4KA NR_003700.1Q8N8J0 (pp) PLD1 PLD2" source="-287" target="-62">
    <att type="string" name="canonicalName" value="PI4KA NR_003700.1Q8N8J0 (pp) PLD1 PLD2"/>
    <att type="string" name="interaction" value="pp"/>
    <graphics width="1" fill="#000000"/>
  </edge>
  <edge label="PI4KA NR_003700.1Q8N8J0 (pp) ELOVL1" source="-287" target="-135">
    <att type="string" name="canonicalName" value="PI4KA NR_003700.1Q8N8J0 (pp) ELOVL1"/>
    <att type="string" name="interaction" value="pp"/>
    <graphics width="1" fill="#000000"/>
  </edge>
  <edge label="PI4KA NR_003700.1Q8N8J0 (pp) HSPA8" source="-287" target="-73">
    <att type="string" name="canonicalName" value="PI4KA NR_003700.1Q8N8J0 (pp) HSPA8"/>
    <att type="string" name="interaction" value="pp"/>
    <graphics width="1" fill="#000000"/>
  </edge>
  <edge label="PI4KA NR_003700.1Q8N8J0 (pp) PI4KB" source="-287" target="-378">
    <att type="string" name="canonicalName" value="PI4KA NR_003700.1Q8N8J0 (pp) PI4KB"/>
    <att type="string" name="interaction" value="pp"/>
    <graphics width="1" fill="#000000"/>
  </edge>
  <edge label="TMEM30A (pp) ARF3" source="-284" target="-345">
    <att type="string" name="canonicalName" value="TMEM30A (pp) ARF3"/>
    <att type="string" name="interaction" value="pp"/>
    <graphics width="1" fill="#000000"/>
  </edge>
  <edge label="TMEM30A (pp) GGA3" source="-284" target="-351">
    <att type="string" name="canonicalName" value="TMEM30A (pp) GGA3"/>
    <att type="string" name="interaction" value="pp"/>
    <graphics width="1" fill="#000000"/>
  </edge>
  <edge label="TMEM30A (pp) CLTCL1" source="-284" target="-264">
    <att type="string" name="canonicalName" value="TMEM30A (pp) CLTCL1"/>
    <att type="string" name="interaction" value="pp"/>
    <graphics width="1" fill="#000000"/>
  </edge>
  <edge label="TMEM30A (pp) RAB6C RAB6B" source="-284" target="-317">
    <att type="string" name="canonicalName" value="TMEM30A (pp) RAB6C RAB6B"/>
    <att type="string" name="interaction" value="pp"/>
    <graphics width="1" fill="#000000"/>
  </edge>
  <edge label="TMEM30A (pp) DNM1" source="-284" target="-313">
    <att type="string" name="canonicalName" value="TMEM30A (pp) DNM1"/>
    <att type="string" name="interaction" value="pp"/>
    <graphics width="1" fill="#000000"/>
  </edge>
  <edge label="PLS3 LCP1 PLS1 (pp) CAPZB" source="-283" target="-305">
    <att type="string" name="canonicalName" value="PLS3 LCP1 PLS1 (pp) CAPZB"/>
    <att type="string" name="interaction" value="pp"/>
    <graphics width="1" fill="#000000"/>
  </edge>
  <edge label="PLS3 LCP1 PLS1 (pp) CAPZA1" source="-283" target="-139">
    <att type="string" name="canonicalName" value="PLS3 LCP1 PLS1 (pp) CAPZA1"/>
    <att type="string" name="interaction" value="pp"/>
    <graphics width="1" fill="#000000"/>
  </edge>
  <edge label="CCNB2 (pp) ACTR1B ACTR1A" source="-280" target="-338">
    <att type="string" name="canonicalName" value="CCNB2 (pp) ACTR1B ACTR1A"/>
    <att type="string" name="interaction" value="pp"/>
    <graphics width="1" fill="#000000"/>
  </edge>
  <edge label="CCNB2 (pp) CDC23" source="-280" target="-167">
    <att type="string" name="canonicalName" value="CCNB2 (pp) CDC23"/>
    <att type="string" name="interaction" value="pp"/>
    <graphics width="1" fill="#000000"/>
  </edge>
  <edge label="CCNB2 (pp) CCNB2" source="-280" target="-280">
    <att type="string" name="canonicalName" value="CCNB2 (pp) CCNB2"/>
    <att type="string" name="interaction" value="pp"/>
    <graphics width="1" fill="#000000"/>
  </edge>
  <edge label="CCNB2 (pp) VBP1" source="-280" target="-261">
    <att type="string" name="canonicalName" value="VBP1 (pp) CCNB2"/>
    <att type="string" name="interaction" value="pp"/>
    <graphics width="1" fill="#000000"/>
  </edge>
  <edge label="GRB2 SH3GL3 (pp) SEL1L SEL1L2" source="-11" target="-440">
    <att type="string" name="canonicalName" value="GRB2 SH3GL3 (pp) SEL1L SEL1L2"/>
    <att type="string" name="interaction" value="pp"/>
    <graphics width="1" fill="#000000"/>
  </edge>
  <edge label="GRB2 SH3GL3 (pp) HAS3" source="-11" target="-359">
    <att type="string" name="canonicalName" value="GRB2 SH3GL3 (pp) HAS3"/>
    <att type="string" name="interaction" value="pp"/>
    <graphics width="1" fill="#000000"/>
  </edge>
  <edge label="GRB2 SH3GL3 (pp) SIN3A SIN3B" source="-11" target="-421">
    <att type="string" name="canonicalName" value="GRB2 SH3GL3 (pp) SIN3A SIN3B"/>
    <att type="string" name="interaction" value="pp"/>
    <graphics width="1" fill="#000000"/>
  </edge>
  <edge label="GRB2 SH3GL3 (pp) PFDN4" source="-11" target="-295">
    <att type="string" name="canonicalName" value="GRB2 SH3GL3 (pp) PFDN4"/>
    <att type="string" name="interaction" value="pp"/>
    <graphics width="1" fill="#000000"/>
  </edge>
  <edge label="GRB2 SH3GL3 (pp) PFDN5" source="-11" target="-339">
    <att type="string" name="canonicalName" value="GRB2 SH3GL3 (pp) PFDN5"/>
    <att type="string" name="interaction" value="pp"/>
    <graphics width="1" fill="#000000"/>
  </edge>
  <edge label="GRB2 SH3GL3 (pp) SEC22A" source="-11" target="-318">
    <att type="string" name="canonicalName" value="GRB2 SH3GL3 (pp) SEC22A"/>
    <att type="string" name="interaction" value="pp"/>
    <graphics width="1" fill="#000000"/>
  </edge>
  <edge label="GRB2 SH3GL3 (pp) PFDN6" source="-11" target="-251">
    <att type="string" name="canonicalName" value="GRB2 SH3GL3 (pp) PFDN6"/>
    <att type="string" name="interaction" value="pp"/>
    <graphics width="1" fill="#000000"/>
  </edge>
  <edge label="GRB2 SH3GL3 (pp) KIAA1109" source="-11" target="-176">
    <att type="string" name="canonicalName" value="GRB2 SH3GL3 (pp) KIAA1109"/>
    <att type="string" name="interaction" value="pp"/>
    <graphics width="1" fill="#000000"/>
  </edge>
  <edge label="GRB2 SH3GL3 (pp) PLAA" source="-11" target="-248">
    <att type="string" name="canonicalName" value="GRB2 SH3GL3 (pp) PLAA"/>
    <att type="string" name="interaction" value="pp"/>
    <graphics width="1" fill="#000000"/>
  </edge>
  <edge label="GRB2 SH3GL3 (pp) CCNK" source="-11" target="-158">
    <att type="string" name="canonicalName" value="GRB2 SH3GL3 (pp) CCNK"/>
    <att type="string" name="interaction" value="pp"/>
    <graphics width="1" fill="#000000"/>
  </edge>
  <edge label="GRB2 SH3GL3 (pp) CAPZA1" source="-11" target="-139">
    <att type="string" name="canonicalName" value="GRB2 SH3GL3 (pp) CAPZA1"/>
    <att type="string" name="interaction" value="pp"/>
    <graphics width="1" fill="#000000"/>
  </edge>
  <edge label="GRB2 SH3GL3 (pp) CAPZB" source="-11" target="-305">
    <att type="string" name="canonicalName" value="GRB2 SH3GL3 (pp) CAPZB"/>
    <att type="string" name="interaction" value="pp"/>
    <graphics width="1" fill="#000000"/>
  </edge>
  <edge label="GRB2 SH3GL3 (pp) VBP1" source="-11" target="-261">
    <att type="string" name="canonicalName" value="GRB2 SH3GL3 (pp) VBP1"/>
    <att type="string" name="interaction" value="pp"/>
    <graphics width="1" fill="#000000"/>
  </edge>
  <edge label="GRB2 SH3GL3 (pp) HHAT" source="-11" target="-225">
    <att type="string" name="canonicalName" value="GRB2 SH3GL3 (pp) HHAT"/>
    <att type="string" name="interaction" value="pp"/>
    <graphics width="1" fill="#000000"/>
  </edge>
  <edge label="GRB2 SH3GL3 (pp) ATP13A1" source="-11" target="-302">
    <att type="string" name="canonicalName" value="GRB2 SH3GL3 (pp) ATP13A1"/>
    <att type="string" name="interaction" value="pp"/>
    <graphics width="1" fill="#000000"/>
  </edge>
  <edge label="GRB2 SH3GL3 (pp) PFDN2" source="-11" target="-271">
    <att type="string" name="canonicalName" value="GRB2 SH3GL3 (pp) PFDN2"/>
    <att type="string" name="interaction" value="pp"/>
    <graphics width="1" fill="#000000"/>
  </edge>
  <edge label="VPS72 (pp) RNF40" source="-276" target="-416">
    <att type="string" name="canonicalName" value="VPS72 (pp) RNF40"/>
    <att type="string" name="interaction" value="pp"/>
    <graphics width="1" fill="#000000"/>
  </edge>
  <edge label="VPS72 (pp) TBCD" source="-276" target="-361">
    <att type="string" name="canonicalName" value="VPS72 (pp) TBCD"/>
    <att type="string" name="interaction" value="pp"/>
    <graphics width="1" fill="#000000"/>
  </edge>
  <edge label="VPS72 (pp) RTF1" source="-276" target="-354">
    <att type="string" name="canonicalName" value="VPS72 (pp) RTF1"/>
    <att type="string" name="interaction" value="pp"/>
    <graphics width="1" fill="#000000"/>
  </edge>
  <edge label="VPS72 (pp) MAD2L1" source="-276" target="-234">
    <att type="string" name="canonicalName" value="MAD2L1 (pp) VPS72"/>
    <att type="string" name="interaction" value="pp"/>
    <graphics width="1" fill="#000000"/>
  </edge>
  <edge label="VPS72 (pp) CDC73" source="-276" target="-204">
    <att type="string" name="canonicalName" value="CDC73 (pp) VPS72"/>
    <att type="string" name="interaction" value="pp"/>
    <graphics width="1" fill="#000000"/>
  </edge>
  <edge label="VAMP4 (pp) VAMP4" source="-275" target="-275">
    <att type="string" name="canonicalName" value="VAMP4 (pp) VAMP4"/>
    <att type="string" name="interaction" value="pp"/>
    <graphics width="1" fill="#000000"/>
  </edge>
  <edge label="VAMP4 (pp) SNAP25" source="-275" target="-27">
    <att type="string" name="canonicalName" value="VAMP4 (pp) SNAP25"/>
    <att type="string" name="interaction" value="pp"/>
    <graphics width="1" fill="#000000"/>
  </edge>
  <edge label="VAMP4 (pp) DNM1" source="-275" target="-313">
    <att type="string" name="canonicalName" value="VAMP4 (pp) DNM1"/>
    <att type="string" name="interaction" value="pp"/>
    <graphics width="1" fill="#000000"/>
  </edge>
  <edge label="VAMP4 (pp) CLTCL1" source="-275" target="-264">
    <att type="string" name="canonicalName" value="VAMP4 (pp) CLTCL1"/>
    <att type="string" name="interaction" value="pp"/>
    <graphics width="1" fill="#000000"/>
  </edge>
  <edge label="UBE2B (pp) CFDP1" source="-272" target="-395">
    <att type="string" name="canonicalName" value="UBE2B (pp) CFDP1"/>
    <att type="string" name="interaction" value="pp"/>
    <graphics width="1" fill="#000000"/>
  </edge>
  <edge label="UBE2B (pp) CNOT7" source="-272" target="-336">
    <att type="string" name="canonicalName" value="UBE2B (pp) CNOT7"/>
    <att type="string" name="interaction" value="pp"/>
    <graphics width="1" fill="#000000"/>
  </edge>
  <edge label="UBE2B (pp) PRDX2" source="-272" target="-56">
    <att type="string" name="canonicalName" value="UBE2B (pp) PRDX2"/>
    <att type="string" name="interaction" value="pp"/>
    <graphics width="1" fill="#000000"/>
  </edge>
  <edge label="UBE2B (pp) VPS72" source="-272" target="-276">
    <att type="string" name="canonicalName" value="UBE2B (pp) VPS72"/>
    <att type="string" name="interaction" value="pp"/>
    <graphics width="1" fill="#000000"/>
  </edge>
  <edge label="UBE2B (pp) SOD1" source="-272" target="-35">
    <att type="string" name="canonicalName" value="UBE2B (pp) SOD1"/>
    <att type="string" name="interaction" value="pp"/>
    <graphics width="1" fill="#000000"/>
  </edge>
  <edge label="UBE2B (pp) LPIN2 LPIN3" source="-272" target="-296">
    <att type="string" name="canonicalName" value="UBE2B (pp) LPIN2 LPIN3"/>
    <att type="string" name="interaction" value="pp"/>
    <graphics width="1" fill="#000000"/>
  </edge>
  <edge label="UBE2B (pp) HIP1" source="-272" target="-194">
    <att type="string" name="canonicalName" value="UBE2B (pp) HIP1"/>
    <att type="string" name="interaction" value="pp"/>
    <graphics width="1" fill="#000000"/>
  </edge>
  <edge label="UBE2B (pp) PLS3 LCP1 PLS1" source="-272" target="-283">
    <att type="string" name="canonicalName" value="UBE2B (pp) PLS3 LCP1 PLS1"/>
    <att type="string" name="interaction" value="pp"/>
    <graphics width="1" fill="#000000"/>
  </edge>
  <edge label="UBE2B (pp) FEN1" source="-272" target="-209">
    <att type="string" name="canonicalName" value="FEN1 (pp) UBE2B"/>
    <att type="string" name="interaction" value="pp"/>
    <graphics width="1" fill="#000000"/>
  </edge>
  <edge label="UBE2B (pp) ATP6V0B" source="-272" target="-362">
    <att type="string" name="canonicalName" value="UBE2B (pp) ATP6V0B"/>
    <att type="string" name="interaction" value="pp"/>
    <graphics width="1" fill="#000000"/>
  </edge>
  <edge label="UBE2B (pp) GMPS" source="-272" target="-130">
    <att type="string" name="canonicalName" value="UBE2B (pp) GMPS"/>
    <att type="string" name="interaction" value="pp"/>
    <graphics width="1" fill="#000000"/>
  </edge>
  <edge label="UBE2B (pp) PIP5K3" source="-272" target="-162">
    <att type="string" name="canonicalName" value="UBE2B (pp) PIP5K3"/>
    <att type="string" name="interaction" value="pp"/>
    <graphics width="1" fill="#000000"/>
  </edge>
  <edge label="UBE2B (pp) WDHD1" source="-272" target="-245">
    <att type="string" name="canonicalName" value="WDHD1 (pp) UBE2B"/>
    <att type="string" name="interaction" value="pp"/>
    <graphics width="1" fill="#000000"/>
  </edge>
  <edge label="UBE2B (pp) SH3PXD2A SH3PXD2B" source="-272" target="-340">
    <att type="string" name="canonicalName" value="UBE2B (pp) SH3PXD2A SH3PXD2B"/>
    <att type="string" name="interaction" value="pp"/>
    <graphics width="1" fill="#000000"/>
  </edge>
  <edge label="UBE2B (pp) ARPC3" source="-272" target="-289">
    <att type="string" name="canonicalName" value="UBE2B (pp) ARPC3"/>
    <att type="string" name="interaction" value="pp"/>
    <graphics width="1" fill="#000000"/>
  </edge>
  <edge label="UBE2B (pp) SUPT4H1" source="-272" target="-246">
    <att type="string" name="canonicalName" value="UBE2B (pp) SUPT4H1"/>
    <att type="string" name="interaction" value="pp"/>
    <graphics width="1" fill="#000000"/>
  </edge>
  <edge label="UBE2B (pp) USP14" source="-272" target="-228">
    <att type="string" name="canonicalName" value="UBE2B (pp) USP14"/>
    <att type="string" name="interaction" value="pp"/>
    <graphics width="1" fill="#000000"/>
  </edge>
  <edge label="UBE2B (pp) ELP4" source="-272" target="-182">
    <att type="string" name="canonicalName" value="UBE2B (pp) ELP4"/>
    <att type="string" name="interaction" value="pp"/>
    <graphics width="1" fill="#000000"/>
  </edge>
  <edge label="UBE2B (pp) ELP3" source="-272" target="-422">
    <att type="string" name="canonicalName" value="UBE2B (pp) ELP3"/>
    <att type="string" name="interaction" value="pp"/>
    <graphics width="1" fill="#000000"/>
  </edge>
  <edge label="UBE2B (pp) ELP2" source="-272" target="-377">
    <att type="string" name="canonicalName" value="UBE2B (pp) ELP2"/>
    <att type="string" name="interaction" value="pp"/>
    <graphics width="1" fill="#000000"/>
  </edge>
  <edge label="UBE2B (pp) H2AFV" source="-272" target="-187">
    <att type="string" name="canonicalName" value="H2AFV (pp) UBE2B"/>
    <att type="string" name="interaction" value="pp"/>
    <graphics width="1" fill="#000000"/>
  </edge>
  <edge label="UBE2B (pp) ACTR6" source="-272" target="-163">
    <att type="string" name="canonicalName" value="ACTR6 (pp) UBE2B"/>
    <att type="string" name="interaction" value="pp"/>
    <graphics width="1" fill="#000000"/>
  </edge>
  <edge label="UBE2B (pp) PSMC5" source="-272" target="-444">
    <att type="string" name="canonicalName" value="UBE2B (pp) PSMC5"/>
    <att type="string" name="interaction" value="pp"/>
    <graphics width="1" fill="#000000"/>
  </edge>
  <edge label="PFDN2 (pp) MAPRE1" source="-271" target="-446">
    <att type="string" name="canonicalName" value="PFDN2 (pp) MAPRE1"/>
    <att type="string" name="interaction" value="pp"/>
    <graphics width="1" fill="#000000"/>
  </edge>
  <edge label="PFDN2 (pp) TUBA1A" source="-271" target="-353">
    <att type="string" name="canonicalName" value="PFDN2 (pp) TUBA1A"/>
    <att type="string" name="interaction" value="pp"/>
    <graphics width="1" fill="#000000"/>
  </edge>
  <edge label="PFDN2 (pp) ACTR1B ACTR1A" source="-271" target="-338">
    <att type="string" name="canonicalName" value="PFDN2 (pp) ACTR1B ACTR1A"/>
    <att type="string" name="interaction" value="pp"/>
    <graphics width="1" fill="#000000"/>
  </edge>
  <edge label="PFDN2 (pp) TUBG1 TUBG2" source="-271" target="-320">
    <att type="string" name="canonicalName" value="PFDN2 (pp) TUBG1 TUBG2"/>
    <att type="string" name="interaction" value="pp"/>
    <graphics width="1" fill="#000000"/>
  </edge>
  <edge label="PFDN2 (pp) CCT2" source="-271" target="-343">
    <att type="string" name="canonicalName" value="PFDN2 (pp) CCT2"/>
    <att type="string" name="interaction" value="pp"/>
    <graphics width="1" fill="#000000"/>
  </edge>
  <edge label="PFDN2 (pp) CCT3" source="-271" target="-352">
    <att type="string" name="canonicalName" value="PFDN2 (pp) CCT3"/>
    <att type="string" name="interaction" value="pp"/>
    <graphics width="1" fill="#000000"/>
  </edge>
  <edge label="PFDN2 (pp) H2AFV" source="-271" target="-187">
    <att type="string" name="canonicalName" value="PFDN2 (pp) H2AFV"/>
    <att type="string" name="interaction" value="pp"/>
    <graphics width="1" fill="#000000"/>
  </edge>
  <edge label="PFDN2 (pp) RAD52" source="-271" target="-293">
    <att type="string" name="canonicalName" value="PFDN2 (pp) RAD52"/>
    <att type="string" name="interaction" value="pp"/>
    <graphics width="1" fill="#000000"/>
  </edge>
  <edge label="PFDN2 (pp) ATP6V0D1 ATP6V0D2" source="-271" target="-227">
    <att type="string" name="canonicalName" value="PFDN2 (pp) ATP6V0D1 ATP6V0D2"/>
    <att type="string" name="interaction" value="pp"/>
    <graphics width="1" fill="#000000"/>
  </edge>
  <edge label="PFDN2 (pp) VAC14" source="-271" target="-397">
    <att type="string" name="canonicalName" value="PFDN2 (pp) VAC14"/>
    <att type="string" name="interaction" value="pp"/>
    <graphics width="1" fill="#000000"/>
  </edge>
  <edge label="PFDN2 (pp) GPT2" source="-271" target="-129">
    <att type="string" name="canonicalName" value="PFDN2 (pp) GPT2"/>
    <att type="string" name="interaction" value="pp"/>
    <graphics width="1" fill="#000000"/>
  </edge>
  <edge label="PFDN2 (pp) BUB1 BUB1B" source="-271" target="-326">
    <att type="string" name="canonicalName" value="PFDN2 (pp) BUB1 BUB1B"/>
    <att type="string" name="interaction" value="pp"/>
    <graphics width="1" fill="#000000"/>
  </edge>
  <edge label="PFDN2 (pp) CAPZB" source="-271" target="-305">
    <att type="string" name="canonicalName" value="PFDN2 (pp) CAPZB"/>
    <att type="string" name="interaction" value="pp"/>
    <graphics width="1" fill="#000000"/>
  </edge>
  <edge label="PFDN2 (pp) MOCS3" source="-271" target="-307">
    <att type="string" name="canonicalName" value="PFDN2 (pp) MOCS3"/>
    <att type="string" name="interaction" value="pp"/>
    <graphics width="1" fill="#000000"/>
  </edge>
  <edge label="PFDN2 (pp) VPS29" source="-271" target="-219">
    <att type="string" name="canonicalName" value="PFDN2 (pp) VPS29"/>
    <att type="string" name="interaction" value="pp"/>
    <graphics width="1" fill="#000000"/>
  </edge>
  <edge label="PFDN2 (pp) GCK" source="-271" target="-128">
    <att type="string" name="canonicalName" value="PFDN2 (pp) GCK"/>
    <att type="string" name="interaction" value="pp"/>
    <graphics width="1" fill="#000000"/>
  </edge>
  <edge label="PFDN2 (pp) PIP5K3" source="-271" target="-162">
    <att type="string" name="canonicalName" value="PFDN2 (pp) PIP5K3"/>
    <att type="string" name="interaction" value="pp"/>
    <graphics width="1" fill="#000000"/>
  </edge>
  <edge label="PFDN2 (pp) SMPD2" source="-271" target="-240">
    <att type="string" name="canonicalName" value="PFDN2 (pp) SMPD2"/>
    <att type="string" name="interaction" value="pp"/>
    <graphics width="1" fill="#000000"/>
  </edge>
  <edge label="PFDN2 (pp) TBCEL" source="-271" target="-321">
    <att type="string" name="canonicalName" value="PFDN2 (pp) TBCEL"/>
    <att type="string" name="interaction" value="pp"/>
    <graphics width="1" fill="#000000"/>
  </edge>
  <edge label="PFDN2 (pp) VPS72" source="-271" target="-276">
    <att type="string" name="canonicalName" value="PFDN2 (pp) VPS72"/>
    <att type="string" name="interaction" value="pp"/>
    <graphics width="1" fill="#000000"/>
  </edge>
  <edge label="PFDN2 (pp) CCNB2" source="-271" target="-280">
    <att type="string" name="canonicalName" value="PFDN2 (pp) CCNB2"/>
    <att type="string" name="interaction" value="pp"/>
    <graphics width="1" fill="#000000"/>
  </edge>
  <edge label="PFDN2 (pp) PERLD1" source="-271" target="-436">
    <att type="string" name="canonicalName" value="PFDN2 (pp) PERLD1"/>
    <att type="string" name="interaction" value="pp"/>
    <graphics width="1" fill="#000000"/>
  </edge>
  <edge label="PFDN2 (pp) NP_076999.1" source="-271" target="-171">
    <att type="string" name="canonicalName" value="PFDN2 (pp) NP_076999.1"/>
    <att type="string" name="interaction" value="pp"/>
    <graphics width="1" fill="#000000"/>
  </edge>
  <edge label="PFDN2 (pp) CFDP1" source="-271" target="-395">
    <att type="string" name="canonicalName" value="PFDN2 (pp) CFDP1"/>
    <att type="string" name="interaction" value="pp"/>
    <graphics width="1" fill="#000000"/>
  </edge>
  <edge label="PFDN2 (pp) MAD2L1" source="-271" target="-234">
    <att type="string" name="canonicalName" value="MAD2L1 (pp) PFDN2"/>
    <att type="string" name="interaction" value="pp"/>
    <graphics width="1" fill="#000000"/>
  </edge>
  <edge label="PFDN2 (pp) ACTR6" source="-271" target="-163">
    <att type="string" name="canonicalName" value="ACTR6 (pp) PFDN2"/>
    <att type="string" name="interaction" value="pp"/>
    <graphics width="1" fill="#000000"/>
  </edge>
  <edge label="TBCA (pp) TBCD" source="-126" target="-361">
    <att type="string" name="canonicalName" value="TBCA (pp) TBCD"/>
    <att type="string" name="interaction" value="pp"/>
    <graphics width="1" fill="#000000"/>
  </edge>
  <edge label="TBCA (pp) TUBA1A" source="-126" target="-353">
    <att type="string" name="canonicalName" value="TBCA (pp) TUBA1A"/>
    <att type="string" name="interaction" value="pp"/>
    <graphics width="1" fill="#000000"/>
  </edge>
  <edge label="TBCA (pp) PFDN5" source="-126" target="-339">
    <att type="string" name="canonicalName" value="TBCA (pp) PFDN5"/>
    <att type="string" name="interaction" value="pp"/>
    <graphics width="1" fill="#000000"/>
  </edge>
  <edge label="TBCA (pp) TBCEL" source="-126" target="-321">
    <att type="string" name="canonicalName" value="TBCA (pp) TBCEL"/>
    <att type="string" name="interaction" value="pp"/>
    <graphics width="1" fill="#000000"/>
  </edge>
  <edge label="TBCA (pp) PFDN4" source="-126" target="-295">
    <att type="string" name="canonicalName" value="TBCA (pp) PFDN4"/>
    <att type="string" name="interaction" value="pp"/>
    <graphics width="1" fill="#000000"/>
  </edge>
  <edge label="TBCA (pp) PFDN2" source="-126" target="-271">
    <att type="string" name="canonicalName" value="TBCA (pp) PFDN2"/>
    <att type="string" name="interaction" value="pp"/>
    <graphics width="1" fill="#000000"/>
  </edge>
  <edge label="TBCA (pp) RPIA" source="-126" target="-190">
    <att type="string" name="canonicalName" value="TBCA (pp) RPIA"/>
    <att type="string" name="interaction" value="pp"/>
    <graphics width="1" fill="#000000"/>
  </edge>
  <edge label="TBCA (pp) PFDN6" source="-126" target="-251">
    <att type="string" name="canonicalName" value="PFDN6 (pp) TBCA"/>
    <att type="string" name="interaction" value="pp"/>
    <graphics width="1" fill="#000000"/>
  </edge>
  <edge label="TBCA (pp) VBP1" source="-126" target="-261">
    <att type="string" name="canonicalName" value="VBP1 (pp) TBCA"/>
    <att type="string" name="interaction" value="pp"/>
    <graphics width="1" fill="#000000"/>
  </edge>
  <edge label="GAPDH (pp) GAPDH" source="-123" target="-123">
    <att type="string" name="canonicalName" value="GAPDH (pp) GAPDH"/>
    <att type="string" name="interaction" value="pp"/>
    <graphics width="1" fill="#000000"/>
  </edge>
  <edge label="AFG3L2 (pp) CDC16" source="-122" target="-156">
    <att type="string" name="canonicalName" value="AFG3L2 (pp) CDC16"/>
    <att type="string" name="interaction" value="pp"/>
    <graphics width="1" fill="#000000"/>
  </edge>
  <edge label="PABPC1 RBM32B NP_001035971.1 PABPC3 (pp) CNOT6L" source="-269" target="-265">
    <att type="string" name="canonicalName" value="PABPC1 RBM32B NP_001035971.1 PABPC3 (pp) CNOT6L"/>
    <att type="string" name="interaction" value="pp"/>
    <graphics width="1" fill="#000000"/>
  </edge>
  <edge label="PABPC1 RBM32B NP_001035971.1 PABPC3 (pp) CNOT7" source="-269" target="-336">
    <att type="string" name="canonicalName" value="PABPC1 RBM32B NP_001035971.1 PABPC3 (pp) CNOT7"/>
    <att type="string" name="interaction" value="pp"/>
    <graphics width="1" fill="#000000"/>
  </edge>
  <edge label="PABPC1 RBM32B NP_001035971.1 PABPC3 (pp) EIF4E EIF4E2" source="-269" target="-44">
    <att type="string" name="canonicalName" value="PABPC1 RBM32B NP_001035971.1 PABPC3 (pp) EIF4E EIF4E2"/>
    <att type="string" name="interaction" value="pp"/>
    <graphics width="1" fill="#000000"/>
  </edge>
  <edge label="HSPA5 (pp) SEC11C SEC11A" source="-118" target="-143">
    <att type="string" name="canonicalName" value="HSPA5 (pp) SEC11C SEC11A"/>
    <att type="string" name="interaction" value="pp"/>
    <graphics width="1" fill="#000000"/>
  </edge>
  <edge label="HSPA5 (pp) MPPE1" source="-118" target="-166">
    <att type="string" name="canonicalName" value="HSPA5 (pp) MPPE1"/>
    <att type="string" name="interaction" value="pp"/>
    <graphics width="1" fill="#000000"/>
  </edge>
  <edge label="HSPA5 (pp) DDOST" source="-118" target="-367">
    <att type="string" name="canonicalName" value="HSPA5 (pp) DDOST"/>
    <att type="string" name="interaction" value="pp"/>
    <graphics width="1" fill="#000000"/>
  </edge>
  <edge label="HSPA5 (pp) SEC63" source="-118" target="-437">
    <att type="string" name="canonicalName" value="HSPA5 (pp) SEC63"/>
    <att type="string" name="interaction" value="pp"/>
    <graphics width="1" fill="#000000"/>
  </edge>
  <edge label="BLM (pp) SOD1" source="-268" target="-35">
    <att type="string" name="canonicalName" value="BLM (pp) SOD1"/>
    <att type="string" name="interaction" value="pp"/>
    <graphics width="1" fill="#000000"/>
  </edge>
  <edge label="BLM (pp) WRNIP1" source="-268" target="-175">
    <att type="string" name="canonicalName" value="BLM (pp) WRNIP1"/>
    <att type="string" name="interaction" value="pp"/>
    <graphics width="1" fill="#000000"/>
  </edge>
  <edge label="BLM (pp) RRM1" source="-268" target="-93">
    <att type="string" name="canonicalName" value="BLM (pp) RRM1"/>
    <att type="string" name="interaction" value="pp"/>
    <graphics width="1" fill="#000000"/>
  </edge>
  <edge label="BLM (pp) POLD3" source="-268" target="-267">
    <att type="string" name="canonicalName" value="BLM (pp) POLD3"/>
    <att type="string" name="interaction" value="pp"/>
    <graphics width="1" fill="#000000"/>
  </edge>
  <edge label="BLM (pp) ASF1A ASF1B" source="-268" target="-192">
    <att type="string" name="canonicalName" value="BLM (pp) ASF1A ASF1B"/>
    <att type="string" name="interaction" value="pp"/>
    <graphics width="1" fill="#000000"/>
  </edge>
  <edge label="BLM (pp) RAD50" source="-268" target="-322">
    <att type="string" name="canonicalName" value="BLM (pp) RAD50"/>
    <att type="string" name="interaction" value="pp"/>
    <graphics width="1" fill="#000000"/>
  </edge>
  <edge label="APPBP1 (pp) SKP1A" source="-114" target="-399">
    <att type="string" name="canonicalName" value="APPBP1 (pp) SKP1A"/>
    <att type="string" name="interaction" value="pp"/>
    <graphics width="1" fill="#000000"/>
  </edge>
  <edge label="APPBP1 (pp) CUL1" source="-114" target="-372">
    <att type="string" name="canonicalName" value="APPBP1 (pp) CUL1"/>
    <att type="string" name="interaction" value="pp"/>
    <graphics width="1" fill="#000000"/>
  </edge>
  <edge label="APPBP1 (pp) FBXW7" source="-114" target="-161">
    <att type="string" name="canonicalName" value="APPBP1 (pp) FBXW7"/>
    <att type="string" name="interaction" value="pp"/>
    <graphics width="1" fill="#000000"/>
  </edge>
  <edge label="POLD3 (pp) RAD50" source="-267" target="-322">
    <att type="string" name="canonicalName" value="POLD3 (pp) RAD50"/>
    <att type="string" name="interaction" value="pp"/>
    <graphics width="1" fill="#000000"/>
  </edge>
  <edge label="POLD3 (pp) SOD1" source="-267" target="-35">
    <att type="string" name="canonicalName" value="POLD3 (pp) SOD1"/>
    <att type="string" name="interaction" value="pp"/>
    <graphics width="1" fill="#000000"/>
  </edge>
  <edge label="POLD3 (pp) MMS19" source="-267" target="-160">
    <att type="string" name="canonicalName" value="POLD3 (pp) MMS19"/>
    <att type="string" name="interaction" value="pp"/>
    <graphics width="1" fill="#000000"/>
  </edge>
  <edge label="POLD3 (pp) DNAJA2" source="-267" target="-407">
    <att type="string" name="canonicalName" value="POLD3 (pp) DNAJA2"/>
    <att type="string" name="interaction" value="pp"/>
    <graphics width="1" fill="#000000"/>
  </edge>
  <edge label="POLD3 (pp) ARPC3" source="-267" target="-289">
    <att type="string" name="canonicalName" value="POLD3 (pp) ARPC3"/>
    <att type="string" name="interaction" value="pp"/>
    <graphics width="1" fill="#000000"/>
  </edge>
  <edge label="POLD3 (pp) TOP3A TOP3B" source="-267" target="-376">
    <att type="string" name="canonicalName" value="POLD3 (pp) TOP3A TOP3B"/>
    <att type="string" name="interaction" value="pp"/>
    <graphics width="1" fill="#000000"/>
  </edge>
  <edge label="POLD3 (pp) FEN1" source="-267" target="-209">
    <att type="string" name="canonicalName" value="FEN1 (pp) POLD3"/>
    <att type="string" name="interaction" value="pp"/>
    <graphics width="1" fill="#000000"/>
  </edge>
  <edge label="POLD3 (pp) USP10" source="-267" target="-294">
    <att type="string" name="canonicalName" value="POLD3 (pp) USP10"/>
    <att type="string" name="interaction" value="pp"/>
    <graphics width="1" fill="#000000"/>
  </edge>
  <edge label="POLD3 (pp) RAD51" source="-267" target="-205">
    <att type="string" name="canonicalName" value="POLD3 (pp) RAD51"/>
    <att type="string" name="interaction" value="pp"/>
    <graphics width="1" fill="#000000"/>
  </edge>
  <edge label="POLD3 (pp) NP_076999.1" source="-267" target="-171">
    <att type="string" name="canonicalName" value="NP_076999.1 (pp) POLD3"/>
    <att type="string" name="interaction" value="pp"/>
    <graphics width="1" fill="#000000"/>
  </edge>
  <edge label="INPP5F (pp) DNM1" source="-266" target="-313">
    <att type="string" name="canonicalName" value="INPP5F (pp) DNM1"/>
    <att type="string" name="interaction" value="pp"/>
    <graphics width="1" fill="#000000"/>
  </edge>
  <edge label="INPP5F (pp) PIP5K3" source="-266" target="-162">
    <att type="string" name="canonicalName" value="INPP5F (pp) PIP5K3"/>
    <att type="string" name="interaction" value="pp"/>
    <graphics width="1" fill="#000000"/>
  </edge>
  <edge label="CANX (pp) MRPS12" source="-108" target="-286">
    <att type="string" name="canonicalName" value="CANX (pp) MRPS12"/>
    <att type="string" name="interaction" value="pp"/>
    <graphics width="1" fill="#000000"/>
  </edge>
  <edge label="CANX (pp) DNAJA2" source="-108" target="-407">
    <att type="string" name="canonicalName" value="CANX (pp) DNAJA2"/>
    <att type="string" name="interaction" value="pp"/>
    <graphics width="1" fill="#000000"/>
  </edge>
  <edge label="CANX (pp) PEX1" source="-108" target="-132">
    <att type="string" name="canonicalName" value="CANX (pp) PEX1"/>
    <att type="string" name="interaction" value="pp"/>
    <graphics width="1" fill="#000000"/>
  </edge>
  <edge label="CANX (pp) TARS TARS2 TARSL2" source="-108" target="-90">
    <att type="string" name="canonicalName" value="CANX (pp) TARS TARS2 TARSL2"/>
    <att type="string" name="interaction" value="pp"/>
    <graphics width="1" fill="#000000"/>
  </edge>
  <edge label="CANX (pp) HHAT" source="-108" target="-225">
    <att type="string" name="canonicalName" value="CANX (pp) HHAT"/>
    <att type="string" name="interaction" value="pp"/>
    <graphics width="1" fill="#000000"/>
  </edge>
  <edge label="CNOT6L (pp) CNOT1" source="-265" target="-346">
    <att type="string" name="canonicalName" value="CNOT6L (pp) CNOT1"/>
    <att type="string" name="interaction" value="pp"/>
    <graphics width="1" fill="#000000"/>
  </edge>
  <edge label="CNOT6L (pp) RAD50" source="-265" target="-322">
    <att type="string" name="canonicalName" value="CNOT6L (pp) RAD50"/>
    <att type="string" name="interaction" value="pp"/>
    <graphics width="1" fill="#000000"/>
  </edge>
  <edge label="CNOT6L (pp) RAD52" source="-265" target="-293">
    <att type="string" name="canonicalName" value="CNOT6L (pp) RAD52"/>
    <att type="string" name="interaction" value="pp"/>
    <graphics width="1" fill="#000000"/>
  </edge>
  <edge label="CNOT6L (pp) RRM1" source="-265" target="-93">
    <att type="string" name="canonicalName" value="CNOT6L (pp) RRM1"/>
    <att type="string" name="interaction" value="pp"/>
    <graphics width="1" fill="#000000"/>
  </edge>
  <edge label="CNOT6L (pp) DNM1" source="-265" target="-313">
    <att type="string" name="canonicalName" value="CNOT6L (pp) DNM1"/>
    <att type="string" name="interaction" value="pp"/>
    <graphics width="1" fill="#000000"/>
  </edge>
  <edge label="CNOT6L (pp) MED31" source="-265" target="-435">
    <att type="string" name="canonicalName" value="CNOT6L (pp) MED31"/>
    <att type="string" name="interaction" value="pp"/>
    <graphics width="1" fill="#000000"/>
  </edge>
  <edge label="CNOT6L (pp) VPS52" source="-265" target="-333">
    <att type="string" name="canonicalName" value="CNOT6L (pp) VPS52"/>
    <att type="string" name="interaction" value="pp"/>
    <graphics width="1" fill="#000000"/>
  </edge>
  <edge label="CNOT6L (pp) INPP5F" source="-265" target="-266">
    <att type="string" name="canonicalName" value="CNOT6L (pp) INPP5F"/>
    <att type="string" name="interaction" value="pp"/>
    <graphics width="1" fill="#000000"/>
  </edge>
  <edge label="CNOT6L (pp) GRB2 SH3GL3" source="-265" target="-11">
    <att type="string" name="canonicalName" value="CNOT6L (pp) GRB2 SH3GL3"/>
    <att type="string" name="interaction" value="pp"/>
    <graphics width="1" fill="#000000"/>
  </edge>
  <edge label="CNOT6L (pp) UBE2B" source="-265" target="-272">
    <att type="string" name="canonicalName" value="CNOT6L (pp) UBE2B"/>
    <att type="string" name="interaction" value="pp"/>
    <graphics width="1" fill="#000000"/>
  </edge>
  <edge label="CNOT6L (pp) NP_689929.1" source="-265" target="-215">
    <att type="string" name="canonicalName" value="CNOT6L (pp) NP_689929.1"/>
    <att type="string" name="interaction" value="pp"/>
    <graphics width="1" fill="#000000"/>
  </edge>
  <edge label="CNOT6L (pp) YARS2" source="-265" target="-68">
    <att type="string" name="canonicalName" value="CNOT6L (pp) YARS2"/>
    <att type="string" name="interaction" value="pp"/>
    <graphics width="1" fill="#000000"/>
  </edge>
  <edge label="CNOT6L (pp) SNRPA SNRPB2" source="-265" target="-112">
    <att type="string" name="canonicalName" value="CNOT6L (pp) SNRPA SNRPB2"/>
    <att type="string" name="interaction" value="pp"/>
    <graphics width="1" fill="#000000"/>
  </edge>
  <edge label="CNOT6L (pp) MRE11A" source="-265" target="-239">
    <att type="string" name="canonicalName" value="MRE11A (pp) CNOT6L"/>
    <att type="string" name="interaction" value="pp"/>
    <graphics width="1" fill="#000000"/>
  </edge>
  <edge label="CNOT6L (pp) ENSG00000061987" source="-265" target="-431">
    <att type="string" name="canonicalName" value="CNOT6L (pp) ENSG00000061987"/>
    <att type="string" name="interaction" value="pp"/>
    <graphics width="1" fill="#000000"/>
  </edge>
  <edge label="CNOT6L (pp) OPRS1" source="-265" target="-104">
    <att type="string" name="canonicalName" value="CNOT6L (pp) OPRS1"/>
    <att type="string" name="interaction" value="pp"/>
    <graphics width="1" fill="#000000"/>
  </edge>
  <edge label="CNOT6L (pp) CCNK" source="-265" target="-158">
    <att type="string" name="canonicalName" value="CNOT6L (pp) CCNK"/>
    <att type="string" name="interaction" value="pp"/>
    <graphics width="1" fill="#000000"/>
  </edge>
  <edge label="CNOT6L (pp) MAPRE1" source="-265" target="-446">
    <att type="string" name="canonicalName" value="CNOT6L (pp) MAPRE1"/>
    <att type="string" name="interaction" value="pp"/>
    <graphics width="1" fill="#000000"/>
  </edge>
  <edge label="CNOT6L (pp) VPS72" source="-265" target="-276">
    <att type="string" name="canonicalName" value="CNOT6L (pp) VPS72"/>
    <att type="string" name="interaction" value="pp"/>
    <graphics width="1" fill="#000000"/>
  </edge>
  <edge label="CNOT6L (pp) CFDP1" source="-265" target="-395">
    <att type="string" name="canonicalName" value="CNOT6L (pp) CFDP1"/>
    <att type="string" name="interaction" value="pp"/>
    <graphics width="1" fill="#000000"/>
  </edge>
  <edge label="CNOT6L (pp) ACTR6" source="-265" target="-163">
    <att type="string" name="canonicalName" value="CNOT6L (pp) ACTR6"/>
    <att type="string" name="interaction" value="pp"/>
    <graphics width="1" fill="#000000"/>
  </edge>
  <edge label="CNOT6L (pp) SUPT3H" source="-265" target="-232">
    <att type="string" name="canonicalName" value="CNOT6L (pp) SUPT3H"/>
    <att type="string" name="interaction" value="pp"/>
    <graphics width="1" fill="#000000"/>
  </edge>
  <edge label="CNOT6L (pp) CNOT3" source="-265" target="-254">
    <att type="string" name="canonicalName" value="CNOT3 (pp) CNOT6L"/>
    <att type="string" name="interaction" value="pp"/>
    <graphics width="1" fill="#000000"/>
  </edge>
  <edge label="CNOT6L (pp) CNOT4" source="-265" target="-448">
    <att type="string" name="canonicalName" value="CNOT6L (pp) CNOT4"/>
    <att type="string" name="interaction" value="pp"/>
    <graphics width="1" fill="#000000"/>
  </edge>
  <edge label="CLTCL1 (pp) HIP1" source="-264" target="-194">
    <att type="string" name="canonicalName" value="CLTCL1 (pp) HIP1"/>
    <att type="string" name="interaction" value="pp"/>
    <graphics width="1" fill="#000000"/>
  </edge>
  <edge label="BRD8 (pp) VPS72" source="-263" target="-276">
    <att type="string" name="canonicalName" value="BRD8 (pp) VPS72"/>
    <att type="string" name="interaction" value="pp"/>
    <graphics width="1" fill="#000000"/>
  </edge>
  <edge label="BRD8 (pp) CFDP1" source="-263" target="-395">
    <att type="string" name="canonicalName" value="BRD8 (pp) CFDP1"/>
    <att type="string" name="interaction" value="pp"/>
    <graphics width="1" fill="#000000"/>
  </edge>
  <edge label="BRD8 (pp) H2AFV" source="-263" target="-187">
    <att type="string" name="canonicalName" value="BRD8 (pp) H2AFV"/>
    <att type="string" name="interaction" value="pp"/>
    <graphics width="1" fill="#000000"/>
  </edge>
  <edge label="BRD8 (pp) ACTR6" source="-263" target="-163">
    <att type="string" name="canonicalName" value="BRD8 (pp) ACTR6"/>
    <att type="string" name="interaction" value="pp"/>
    <graphics width="1" fill="#000000"/>
  </edge>
  <edge label="VBP1 (pp) MAPRE1" source="-261" target="-446">
    <att type="string" name="canonicalName" value="VBP1 (pp) MAPRE1"/>
    <att type="string" name="interaction" value="pp"/>
    <graphics width="1" fill="#000000"/>
  </edge>
  <edge label="VBP1 (pp) TUBA1A" source="-261" target="-353">
    <att type="string" name="canonicalName" value="VBP1 (pp) TUBA1A"/>
    <att type="string" name="interaction" value="pp"/>
    <graphics width="1" fill="#000000"/>
  </edge>
  <edge label="VBP1 (pp) TUBG1 TUBG2" source="-261" target="-320">
    <att type="string" name="canonicalName" value="VBP1 (pp) TUBG1 TUBG2"/>
    <att type="string" name="interaction" value="pp"/>
    <graphics width="1" fill="#000000"/>
  </edge>
  <edge label="VBP1 (pp) RAD52" source="-261" target="-293">
    <att type="string" name="canonicalName" value="VBP1 (pp) RAD52"/>
    <att type="string" name="interaction" value="pp"/>
    <graphics width="1" fill="#000000"/>
  </edge>
  <edge label="VBP1 (pp) TOP3A TOP3B" source="-261" target="-376">
    <att type="string" name="canonicalName" value="VBP1 (pp) TOP3A TOP3B"/>
    <att type="string" name="interaction" value="pp"/>
    <graphics width="1" fill="#000000"/>
  </edge>
  <edge label="VBP1 (pp) GPT2" source="-261" target="-129">
    <att type="string" name="canonicalName" value="VBP1 (pp) GPT2"/>
    <att type="string" name="interaction" value="pp"/>
    <graphics width="1" fill="#000000"/>
  </edge>
  <edge label="VBP1 (pp) BUB1 BUB1B" source="-261" target="-326">
    <att type="string" name="canonicalName" value="VBP1 (pp) BUB1 BUB1B"/>
    <att type="string" name="interaction" value="pp"/>
    <graphics width="1" fill="#000000"/>
  </edge>
  <edge label="VBP1 (pp) CAPZB" source="-261" target="-305">
    <att type="string" name="canonicalName" value="VBP1 (pp) CAPZB"/>
    <att type="string" name="interaction" value="pp"/>
    <graphics width="1" fill="#000000"/>
  </edge>
  <edge label="VBP1 (pp) MOCS3" source="-261" target="-307">
    <att type="string" name="canonicalName" value="VBP1 (pp) MOCS3"/>
    <att type="string" name="interaction" value="pp"/>
    <graphics width="1" fill="#000000"/>
  </edge>
  <edge label="VBP1 (pp) VPS29" source="-261" target="-219">
    <att type="string" name="canonicalName" value="VBP1 (pp) VPS29"/>
    <att type="string" name="interaction" value="pp"/>
    <graphics width="1" fill="#000000"/>
  </edge>
  <edge label="VBP1 (pp) GCK" source="-261" target="-128">
    <att type="string" name="canonicalName" value="VBP1 (pp) GCK"/>
    <att type="string" name="interaction" value="pp"/>
    <graphics width="1" fill="#000000"/>
  </edge>
  <edge label="VBP1 (pp) HDAC8" source="-261" target="-120">
    <att type="string" name="canonicalName" value="VBP1 (pp) HDAC8"/>
    <att type="string" name="interaction" value="pp"/>
    <graphics width="1" fill="#000000"/>
  </edge>
  <edge label="VBP1 (pp) XRN1" source="-261" target="-449">
    <att type="string" name="canonicalName" value="VBP1 (pp) XRN1"/>
    <att type="string" name="interaction" value="pp"/>
    <graphics width="1" fill="#000000"/>
  </edge>
  <edge label="VBP1 (pp) PIP5K3" source="-261" target="-162">
    <att type="string" name="canonicalName" value="VBP1 (pp) PIP5K3"/>
    <att type="string" name="interaction" value="pp"/>
    <graphics width="1" fill="#000000"/>
  </edge>
  <edge label="VBP1 (pp) MAK10" source="-261" target="-217">
    <att type="string" name="canonicalName" value="VBP1 (pp) MAK10"/>
    <att type="string" name="interaction" value="pp"/>
    <graphics width="1" fill="#000000"/>
  </edge>
  <edge label="VBP1 (pp) CYCS" source="-261" target="-9">
    <att type="string" name="canonicalName" value="VBP1 (pp) CYCS"/>
    <att type="string" name="interaction" value="pp"/>
    <graphics width="1" fill="#000000"/>
  </edge>
  <edge label="VBP1 (pp) ATP13A1" source="-261" target="-302">
    <att type="string" name="canonicalName" value="VBP1 (pp) ATP13A1"/>
    <att type="string" name="interaction" value="pp"/>
    <graphics width="1" fill="#000000"/>
  </edge>
  <edge label="VBP1 (pp) VPS72" source="-261" target="-276">
    <att type="string" name="canonicalName" value="VBP1 (pp) VPS72"/>
    <att type="string" name="interaction" value="pp"/>
    <graphics width="1" fill="#000000"/>
  </edge>
  <edge label="VBP1 (pp) PERLD1" source="-261" target="-436">
    <att type="string" name="canonicalName" value="VBP1 (pp) PERLD1"/>
    <att type="string" name="interaction" value="pp"/>
    <graphics width="1" fill="#000000"/>
  </edge>
  <edge label="VBP1 (pp) NP_076999.1" source="-261" target="-171">
    <att type="string" name="canonicalName" value="VBP1 (pp) NP_076999.1"/>
    <att type="string" name="interaction" value="pp"/>
    <graphics width="1" fill="#000000"/>
  </edge>
  <edge label="VBP1 (pp) CFDP1" source="-261" target="-395">
    <att type="string" name="canonicalName" value="VBP1 (pp) CFDP1"/>
    <att type="string" name="interaction" value="pp"/>
    <graphics width="1" fill="#000000"/>
  </edge>
  <edge label="VBP1 (pp) ATP8A1 ATP8A2" source="-261" target="-38">
    <att type="string" name="canonicalName" value="VBP1 (pp) ATP8A1 ATP8A2"/>
    <att type="string" name="interaction" value="pp"/>
    <graphics width="1" fill="#000000"/>
  </edge>
  <edge label="EIF1AY EIF1AP1 (pp) EIF4H EIF4B" source="-257" target="-297">
    <att type="string" name="canonicalName" value="EIF1AY EIF1AP1 (pp) EIF4H EIF4B"/>
    <att type="string" name="interaction" value="pp"/>
    <graphics width="1" fill="#000000"/>
  </edge>
  <edge label="EIF1AY EIF1AP1 (pp) EIF4E EIF4E2" source="-257" target="-44">
    <att type="string" name="canonicalName" value="EIF1AY EIF1AP1 (pp) EIF4E EIF4E2"/>
    <att type="string" name="interaction" value="pp"/>
    <graphics width="1" fill="#000000"/>
  </edge>
  <edge label="EIF1AY EIF1AP1 (pp) EIF4G1" source="-257" target="-335">
    <att type="string" name="canonicalName" value="EIF1AY EIF1AP1 (pp) EIF4G1"/>
    <att type="string" name="interaction" value="pp"/>
    <graphics width="1" fill="#000000"/>
  </edge>
  <edge label="CNOT3 (pp) CNOT7" source="-254" target="-336">
    <att type="string" name="canonicalName" value="CNOT3 (pp) CNOT7"/>
    <att type="string" name="interaction" value="pp"/>
    <graphics width="1" fill="#000000"/>
  </edge>
  <edge label="CNOT3 (pp) CNOT3" source="-254" target="-254">
    <att type="string" name="canonicalName" value="CNOT3 (pp) CNOT3"/>
    <att type="string" name="interaction" value="pp"/>
    <graphics width="1" fill="#000000"/>
  </edge>
  <edge label="CNOT3 (pp) CNOT1" source="-254" target="-346">
    <att type="string" name="canonicalName" value="CNOT3 (pp) CNOT1"/>
    <att type="string" name="interaction" value="pp"/>
    <graphics width="1" fill="#000000"/>
  </edge>
  <edge label="HSP90AB1 (pp) DNAJA2" source="-94" target="-407">
    <att type="string" name="canonicalName" value="HSP90AB1 (pp) DNAJA2"/>
    <att type="string" name="interaction" value="pp"/>
    <graphics width="1" fill="#000000"/>
  </edge>
  <edge label="HSP90AB1 (pp) MRPL43" source="-94" target="-270">
    <att type="string" name="canonicalName" value="HSP90AB1 (pp) MRPL43"/>
    <att type="string" name="interaction" value="pp"/>
    <graphics width="1" fill="#000000"/>
  </edge>
  <edge label="HSP90AB1 (pp) ATP6V1H" source="-94" target="-292">
    <att type="string" name="canonicalName" value="HSP90AB1 (pp) ATP6V1H"/>
    <att type="string" name="interaction" value="pp"/>
    <graphics width="1" fill="#000000"/>
  </edge>
  <edge label="HSP90AB1 (pp) YME1L1" source="-94" target="-418">
    <att type="string" name="canonicalName" value="HSP90AB1 (pp) YME1L1"/>
    <att type="string" name="interaction" value="pp"/>
    <graphics width="1" fill="#000000"/>
  </edge>
  <edge label="HSP90AB1 (pp) AP3D1" source="-94" target="-140">
    <att type="string" name="canonicalName" value="HSP90AB1 (pp) AP3D1"/>
    <att type="string" name="interaction" value="pp"/>
    <graphics width="1" fill="#000000"/>
  </edge>
  <edge label="HSP90AB1 (pp) BTF3 BTF3L4" source="-94" target="-153">
    <att type="string" name="canonicalName" value="HSP90AB1 (pp) BTF3 BTF3L4"/>
    <att type="string" name="interaction" value="pp"/>
    <graphics width="1" fill="#000000"/>
  </edge>
  <edge label="HSP90AB1 (pp) VAMP4" source="-94" target="-275">
    <att type="string" name="canonicalName" value="HSP90AB1 (pp) VAMP4"/>
    <att type="string" name="interaction" value="pp"/>
    <graphics width="1" fill="#000000"/>
  </edge>
  <edge label="HSP90AB1 (pp) ATP6V0A1" source="-94" target="-425">
    <att type="string" name="canonicalName" value="HSP90AB1 (pp) ATP6V0A1"/>
    <att type="string" name="interaction" value="pp"/>
    <graphics width="1" fill="#000000"/>
  </edge>
  <edge label="HSP90AB1 (pp) CYC1" source="-94" target="-127">
    <att type="string" name="canonicalName" value="HSP90AB1 (pp) CYC1"/>
    <att type="string" name="interaction" value="pp"/>
    <graphics width="1" fill="#000000"/>
  </edge>
  <edge label="HSP90AB1 (pp) WDR24" source="-94" target="-315">
    <att type="string" name="canonicalName" value="HSP90AB1 (pp) WDR24"/>
    <att type="string" name="interaction" value="pp"/>
    <graphics width="1" fill="#000000"/>
  </edge>
  <edge label="HSP90AB1 (pp) RPS19" source="-94" target="-323">
    <att type="string" name="canonicalName" value="HSP90AB1 (pp) RPS19"/>
    <att type="string" name="interaction" value="pp"/>
    <graphics width="1" fill="#000000"/>
  </edge>
  <edge label="HSP90AB1 (pp) UBL4A" source="-94" target="-329">
    <att type="string" name="canonicalName" value="HSP90AB1 (pp) UBL4A"/>
    <att type="string" name="interaction" value="pp"/>
    <graphics width="1" fill="#000000"/>
  </edge>
  <edge label="HSP90AB1 (pp) NF1" source="-94" target="-200">
    <att type="string" name="canonicalName" value="HSP90AB1 (pp) NF1"/>
    <att type="string" name="interaction" value="pp"/>
    <graphics width="1" fill="#000000"/>
  </edge>
  <edge label="HSP90AB1 (pp) SIN3A SIN3B" source="-94" target="-421">
    <att type="string" name="canonicalName" value="HSP90AB1 (pp) SIN3A SIN3B"/>
    <att type="string" name="interaction" value="pp"/>
    <graphics width="1" fill="#000000"/>
  </edge>
  <edge label="HSP90AB1 (pp) SLC2A13" source="-94" target="-388">
    <att type="string" name="canonicalName" value="HSP90AB1 (pp) SLC2A13"/>
    <att type="string" name="interaction" value="pp"/>
    <graphics width="1" fill="#000000"/>
  </edge>
  <edge label="HSP90AB1 (pp) COQ2" source="-94" target="-370">
    <att type="string" name="canonicalName" value="HSP90AB1 (pp) COQ2"/>
    <att type="string" name="interaction" value="pp"/>
    <graphics width="1" fill="#000000"/>
  </edge>
  <edge label="HSP90AB1 (pp) XRCC6BP1" source="-94" target="-178">
    <att type="string" name="canonicalName" value="HSP90AB1 (pp) XRCC6BP1"/>
    <att type="string" name="interaction" value="pp"/>
    <graphics width="1" fill="#000000"/>
  </edge>
  <edge label="HSP90AB1 (pp) FIG4" source="-94" target="-356">
    <att type="string" name="canonicalName" value="HSP90AB1 (pp) FIG4"/>
    <att type="string" name="interaction" value="pp"/>
    <graphics width="1" fill="#000000"/>
  </edge>
  <edge label="HSP90AB1 (pp) CNBP" source="-94" target="-137">
    <att type="string" name="canonicalName" value="HSP90AB1 (pp) CNBP"/>
    <att type="string" name="interaction" value="pp"/>
    <graphics width="1" fill="#000000"/>
  </edge>
  <edge label="HSP90AB1 (pp) PFDN4" source="-94" target="-295">
    <att type="string" name="canonicalName" value="HSP90AB1 (pp) PFDN4"/>
    <att type="string" name="interaction" value="pp"/>
    <graphics width="1" fill="#000000"/>
  </edge>
  <edge label="HSP90AB1 (pp) DLAT" source="-94" target="-95">
    <att type="string" name="canonicalName" value="HSP90AB1 (pp) DLAT"/>
    <att type="string" name="interaction" value="pp"/>
    <graphics width="1" fill="#000000"/>
  </edge>
  <edge label="HSP90AB1 (pp) COG6" source="-94" target="-206">
    <att type="string" name="canonicalName" value="HSP90AB1 (pp) COG6"/>
    <att type="string" name="interaction" value="pp"/>
    <graphics width="1" fill="#000000"/>
  </edge>
  <edge label="HSP90AB1 (pp) PPP1R2 Q6ZU68 PPP1R2P9" source="-94" target="-330">
    <att type="string" name="canonicalName" value="HSP90AB1 (pp) PPP1R2 Q6ZU68 PPP1R2P9"/>
    <att type="string" name="interaction" value="pp"/>
    <graphics width="1" fill="#000000"/>
  </edge>
  <edge label="HSP90AB1 (pp) FA2H" source="-94" target="-332">
    <att type="string" name="canonicalName" value="HSP90AB1 (pp) FA2H"/>
    <att type="string" name="interaction" value="pp"/>
    <graphics width="1" fill="#000000"/>
  </edge>
  <edge label="HSP90AB1 (pp) Q6PIR5" source="-94" target="-221">
    <att type="string" name="canonicalName" value="HSP90AB1 (pp) Q6PIR5"/>
    <att type="string" name="interaction" value="pp"/>
    <graphics width="1" fill="#000000"/>
  </edge>
  <edge label="HSP90AB1 (pp) MRE11A" source="-94" target="-239">
    <att type="string" name="canonicalName" value="HSP90AB1 (pp) MRE11A"/>
    <att type="string" name="interaction" value="pp"/>
    <graphics width="1" fill="#000000"/>
  </edge>
  <edge label="HSP90AB1 (pp) RPL13" source="-94" target="-191">
    <att type="string" name="canonicalName" value="HSP90AB1 (pp) RPL13"/>
    <att type="string" name="interaction" value="pp"/>
    <graphics width="1" fill="#000000"/>
  </edge>
  <edge label="HSP90AB1 (pp) PEX12" source="-94" target="-247">
    <att type="string" name="canonicalName" value="HSP90AB1 (pp) PEX12"/>
    <att type="string" name="interaction" value="pp"/>
    <graphics width="1" fill="#000000"/>
  </edge>
  <edge label="HSP90AB1 (pp) ALKBH8" source="-94" target="-285">
    <att type="string" name="canonicalName" value="HSP90AB1 (pp) ALKBH8"/>
    <att type="string" name="interaction" value="pp"/>
    <graphics width="1" fill="#000000"/>
  </edge>
  <edge label="HSP90AB1 (pp) RAB9B RAB9A" source="-94" target="-185">
    <att type="string" name="canonicalName" value="HSP90AB1 (pp) RAB9B RAB9A"/>
    <att type="string" name="interaction" value="pp"/>
    <graphics width="1" fill="#000000"/>
  </edge>
  <edge label="HSP90AB1 (pp) ENSP00000343748 RPS3A" source="-94" target="-224">
    <att type="string" name="canonicalName" value="HSP90AB1 (pp) ENSP00000343748 RPS3A"/>
    <att type="string" name="interaction" value="pp"/>
    <graphics width="1" fill="#000000"/>
  </edge>
  <edge label="HSP90AB1 (pp) NP_008860.4" source="-94" target="-366">
    <att type="string" name="canonicalName" value="HSP90AB1 (pp) NP_008860.4"/>
    <att type="string" name="interaction" value="pp"/>
    <graphics width="1" fill="#000000"/>
  </edge>
  <edge label="HSP90AB1 (pp) VAC14" source="-94" target="-397">
    <att type="string" name="canonicalName" value="HSP90AB1 (pp) VAC14"/>
    <att type="string" name="interaction" value="pp"/>
    <graphics width="1" fill="#000000"/>
  </edge>
  <edge label="HSP90AB1 (pp) ARPC3" source="-94" target="-289">
    <att type="string" name="canonicalName" value="HSP90AB1 (pp) ARPC3"/>
    <att type="string" name="interaction" value="pp"/>
    <graphics width="1" fill="#000000"/>
  </edge>
  <edge label="HSP90AB1 (pp) SEC22A" source="-94" target="-318">
    <att type="string" name="canonicalName" value="HSP90AB1 (pp) SEC22A"/>
    <att type="string" name="interaction" value="pp"/>
    <graphics width="1" fill="#000000"/>
  </edge>
  <edge label="HSP90AB1 (pp) RAB6C RAB6B" source="-94" target="-317">
    <att type="string" name="canonicalName" value="HSP90AB1 (pp) RAB6C RAB6B"/>
    <att type="string" name="interaction" value="pp"/>
    <graphics width="1" fill="#000000"/>
  </edge>
  <edge label="HSP90AB1 (pp) ARV1" source="-94" target="-413">
    <att type="string" name="canonicalName" value="HSP90AB1 (pp) ARV1"/>
    <att type="string" name="interaction" value="pp"/>
    <graphics width="1" fill="#000000"/>
  </edge>
  <edge label="HSP90AB1 (pp) ENSP00000309463" source="-94" target="-306">
    <att type="string" name="canonicalName" value="HSP90AB1 (pp) ENSP00000309463"/>
    <att type="string" name="interaction" value="pp"/>
    <graphics width="1" fill="#000000"/>
  </edge>
  <edge label="HSP90AB1 (pp) RPL37" source="-94" target="-277">
    <att type="string" name="canonicalName" value="HSP90AB1 (pp) RPL37"/>
    <att type="string" name="interaction" value="pp"/>
    <graphics width="1" fill="#000000"/>
  </edge>
  <edge label="HSP90AB1 (pp) MAT2A MAT1A" source="-94" target="-4">
    <att type="string" name="canonicalName" value="HSP90AB1 (pp) MAT2A MAT1A"/>
    <att type="string" name="interaction" value="pp"/>
    <graphics width="1" fill="#000000"/>
  </edge>
  <edge label="HSP90AB1 (pp) ABHD4 ABHD5" source="-94" target="-212">
    <att type="string" name="canonicalName" value="HSP90AB1 (pp) ABHD4 ABHD5"/>
    <att type="string" name="interaction" value="pp"/>
    <graphics width="1" fill="#000000"/>
  </edge>
  <edge label="HSP90AB1 (pp) GPT2" source="-94" target="-129">
    <att type="string" name="canonicalName" value="HSP90AB1 (pp) GPT2"/>
    <att type="string" name="interaction" value="pp"/>
    <graphics width="1" fill="#000000"/>
  </edge>
  <edge label="HSP90AB1 (pp) MYBL1" source="-94" target="-299">
    <att type="string" name="canonicalName" value="HSP90AB1 (pp) MYBL1"/>
    <att type="string" name="interaction" value="pp"/>
    <graphics width="1" fill="#000000"/>
  </edge>
  <edge label="HSP90AB1 (pp) INPP5F" source="-94" target="-266">
    <att type="string" name="canonicalName" value="HSP90AB1 (pp) INPP5F"/>
    <att type="string" name="interaction" value="pp"/>
    <graphics width="1" fill="#000000"/>
  </edge>
  <edge label="HSP90AB1 (pp) PCID2" source="-94" target="-419">
    <att type="string" name="canonicalName" value="HSP90AB1 (pp) PCID2"/>
    <att type="string" name="interaction" value="pp"/>
    <graphics width="1" fill="#000000"/>
  </edge>
  <edge label="HSP90AB1 (pp) SLC25A3" source="-94" target="-197">
    <att type="string" name="canonicalName" value="HSP90AB1 (pp) SLC25A3"/>
    <att type="string" name="interaction" value="pp"/>
    <graphics width="1" fill="#000000"/>
  </edge>
  <edge label="HSP90AB1 (pp) PEMT" source="-94" target="-131">
    <att type="string" name="canonicalName" value="HSP90AB1 (pp) PEMT"/>
    <att type="string" name="interaction" value="pp"/>
    <graphics width="1" fill="#000000"/>
  </edge>
  <edge label="HSP90AB1 (pp) ENDOGL1 ENDOG" source="-94" target="-439">
    <att type="string" name="canonicalName" value="HSP90AB1 (pp) ENDOGL1 ENDOG"/>
    <att type="string" name="interaction" value="pp"/>
    <graphics width="1" fill="#000000"/>
  </edge>
  <edge label="HSP90AB1 (pp) NP_689704.3" source="-94" target="-301">
    <att type="string" name="canonicalName" value="HSP90AB1 (pp) NP_689704.3"/>
    <att type="string" name="interaction" value="pp"/>
    <graphics width="1" fill="#000000"/>
  </edge>
  <edge label="HSP90AB1 (pp) LIPT1" source="-94" target="-37">
    <att type="string" name="canonicalName" value="HSP90AB1 (pp) LIPT1"/>
    <att type="string" name="interaction" value="pp"/>
    <graphics width="1" fill="#000000"/>
  </edge>
  <edge label="HSP90AB1 (pp) MAD2L1" source="-94" target="-234">
    <att type="string" name="canonicalName" value="HSP90AB1 (pp) MAD2L1"/>
    <att type="string" name="interaction" value="pp"/>
    <graphics width="1" fill="#000000"/>
  </edge>
  <edge label="HSP90AB1 (pp) ALLC" source="-94" target="-282">
    <att type="string" name="canonicalName" value="HSP90AB1 (pp) ALLC"/>
    <att type="string" name="interaction" value="pp"/>
    <graphics width="1" fill="#000000"/>
  </edge>
  <edge label="HSP90AB1 (pp) MMS19" source="-94" target="-160">
    <att type="string" name="canonicalName" value="HSP90AB1 (pp) MMS19"/>
    <att type="string" name="interaction" value="pp"/>
    <graphics width="1" fill="#000000"/>
  </edge>
  <edge label="HSP90AB1 (pp) FIS1" source="-94" target="-184">
    <att type="string" name="canonicalName" value="HSP90AB1 (pp) FIS1"/>
    <att type="string" name="interaction" value="pp"/>
    <graphics width="1" fill="#000000"/>
  </edge>
  <edge label="HSP90AB1 (pp) RPL34" source="-94" target="-211">
    <att type="string" name="canonicalName" value="HSP90AB1 (pp) RPL34"/>
    <att type="string" name="interaction" value="pp"/>
    <graphics width="1" fill="#000000"/>
  </edge>
  <edge label="HSP90AB1 (pp) SLC25A32" source="-94" target="-23">
    <att type="string" name="canonicalName" value="HSP90AB1 (pp) SLC25A32"/>
    <att type="string" name="interaction" value="pp"/>
    <graphics width="1" fill="#000000"/>
  </edge>
  <edge label="HSP90AB1 (pp) CD2BP2" source="-94" target="-152">
    <att type="string" name="canonicalName" value="HSP90AB1 (pp) CD2BP2"/>
    <att type="string" name="interaction" value="pp"/>
    <graphics width="1" fill="#000000"/>
  </edge>
  <edge label="HSP90AB1 (pp) TOMM70A" source="-94" target="-281">
    <att type="string" name="canonicalName" value="HSP90AB1 (pp) TOMM70A"/>
    <att type="string" name="interaction" value="pp"/>
    <graphics width="1" fill="#000000"/>
  </edge>
  <edge label="HSP90AB1 (pp) NP_775269.1" source="-94" target="-438">
    <att type="string" name="canonicalName" value="HSP90AB1 (pp) NP_775269.1"/>
    <att type="string" name="interaction" value="pp"/>
    <graphics width="1" fill="#000000"/>
  </edge>
  <edge label="HSP90AB1 (pp) ATP6V0B" source="-94" target="-362">
    <att type="string" name="canonicalName" value="HSP90AB1 (pp) ATP6V0B"/>
    <att type="string" name="interaction" value="pp"/>
    <graphics width="1" fill="#000000"/>
  </edge>
  <edge label="HSP90AB1 (pp) RRAGD RRAGC" source="-94" target="-181">
    <att type="string" name="canonicalName" value="HSP90AB1 (pp) RRAGD RRAGC"/>
    <att type="string" name="interaction" value="pp"/>
    <graphics width="1" fill="#000000"/>
  </edge>
  <edge label="HSP90AB1 (pp) SUPT4H1" source="-94" target="-246">
    <att type="string" name="canonicalName" value="HSP90AB1 (pp) SUPT4H1"/>
    <att type="string" name="interaction" value="pp"/>
    <graphics width="1" fill="#000000"/>
  </edge>
  <edge label="HSP90AB1 (pp) BOLA2B" source="-94" target="-216">
    <att type="string" name="canonicalName" value="HSP90AB1 (pp) BOLA2B"/>
    <att type="string" name="interaction" value="pp"/>
    <graphics width="1" fill="#000000"/>
  </edge>
  <edge label="HSP90AB1 (pp) RPL9P7 RPL9" source="-94" target="-347">
    <att type="string" name="canonicalName" value="HSP90AB1 (pp) RPL9P7 RPL9"/>
    <att type="string" name="interaction" value="pp"/>
    <graphics width="1" fill="#000000"/>
  </edge>
  <edge label="HSP90AB1 (pp) MED31" source="-94" target="-435">
    <att type="string" name="canonicalName" value="HSP90AB1 (pp) MED31"/>
    <att type="string" name="interaction" value="pp"/>
    <graphics width="1" fill="#000000"/>
  </edge>
  <edge label="HSP90AB1 (pp) MON1A MON1B" source="-94" target="-274">
    <att type="string" name="canonicalName" value="HSP90AB1 (pp) MON1A MON1B"/>
    <att type="string" name="interaction" value="pp"/>
    <graphics width="1" fill="#000000"/>
  </edge>
  <edge label="HSP90AB1 (pp) PRKAG1 PRKAG2" source="-94" target="-398">
    <att type="string" name="canonicalName" value="HSP90AB1 (pp) PRKAG1 PRKAG2"/>
    <att type="string" name="interaction" value="pp"/>
    <graphics width="1" fill="#000000"/>
  </edge>
  <edge label="HSP90AB1 (pp) HHAT" source="-94" target="-225">
    <att type="string" name="canonicalName" value="HSP90AB1 (pp) HHAT"/>
    <att type="string" name="interaction" value="pp"/>
    <graphics width="1" fill="#000000"/>
  </edge>
  <edge label="HSP90AB1 (pp) PSMC3IP" source="-94" target="-384">
    <att type="string" name="canonicalName" value="HSP90AB1 (pp) PSMC3IP"/>
    <att type="string" name="interaction" value="pp"/>
    <graphics width="1" fill="#000000"/>
  </edge>
  <edge label="HSP90AB1 (pp) FZR1" source="-94" target="-145">
    <att type="string" name="canonicalName" value="HSP90AB1 (pp) FZR1"/>
    <att type="string" name="interaction" value="pp"/>
    <graphics width="1" fill="#000000"/>
  </edge>
  <edge label="HSP90AB1 (pp) PIP5K3" source="-94" target="-162">
    <att type="string" name="canonicalName" value="HSP90AB1 (pp) PIP5K3"/>
    <att type="string" name="interaction" value="pp"/>
    <graphics width="1" fill="#000000"/>
  </edge>
  <edge label="HSP90AB1 (pp) USP14" source="-94" target="-228">
    <att type="string" name="canonicalName" value="HSP90AB1 (pp) USP14"/>
    <att type="string" name="interaction" value="pp"/>
    <graphics width="1" fill="#000000"/>
  </edge>
  <edge label="HSP90AB1 (pp) AQP9" source="-94" target="-195">
    <att type="string" name="canonicalName" value="HSP90AB1 (pp) AQP9"/>
    <att type="string" name="interaction" value="pp"/>
    <graphics width="1" fill="#000000"/>
  </edge>
  <edge label="HSP90AB1 (pp) POLRMT" source="-94" target="-150">
    <att type="string" name="canonicalName" value="HSP90AB1 (pp) POLRMT"/>
    <att type="string" name="interaction" value="pp"/>
    <graphics width="1" fill="#000000"/>
  </edge>
  <edge label="HSP90AB1 (pp) PDHA1" source="-94" target="-78">
    <att type="string" name="canonicalName" value="HSP90AB1 (pp) PDHA1"/>
    <att type="string" name="interaction" value="pp"/>
    <graphics width="1" fill="#000000"/>
  </edge>
  <edge label="HSP90AB1 (pp) XPC" source="-94" target="-260">
    <att type="string" name="canonicalName" value="HSP90AB1 (pp) XPC"/>
    <att type="string" name="interaction" value="pp"/>
    <graphics width="1" fill="#000000"/>
  </edge>
  <edge label="HSP90AB1 (pp) USP10" source="-94" target="-294">
    <att type="string" name="canonicalName" value="HSP90AB1 (pp) USP10"/>
    <att type="string" name="interaction" value="pp"/>
    <graphics width="1" fill="#000000"/>
  </edge>
  <edge label="HSP90AB1 (pp) RPAP2" source="-94" target="-141">
    <att type="string" name="canonicalName" value="HSP90AB1 (pp) RPAP2"/>
    <att type="string" name="interaction" value="pp"/>
    <graphics width="1" fill="#000000"/>
  </edge>
  <edge label="HSP90AB1 (pp) NP_710154.1" source="-94" target="-244">
    <att type="string" name="canonicalName" value="HSP90AB1 (pp) NP_710154.1"/>
    <att type="string" name="interaction" value="pp"/>
    <graphics width="1" fill="#000000"/>
  </edge>
  <edge label="HSP90AB1 (pp) C14orf1" source="-94" target="-278">
    <att type="string" name="canonicalName" value="HSP90AB1 (pp) C14orf1"/>
    <att type="string" name="interaction" value="pp"/>
    <graphics width="1" fill="#000000"/>
  </edge>
  <edge label="HSP90AB1 (pp) NP_775783.1" source="-94" target="-300">
    <att type="string" name="canonicalName" value="HSP90AB1 (pp) NP_775783.1"/>
    <att type="string" name="interaction" value="pp"/>
    <graphics width="1" fill="#000000"/>
  </edge>
  <edge label="HSP90AB1 (pp) TUSC4" source="-94" target="-189">
    <att type="string" name="canonicalName" value="HSP90AB1 (pp) TUSC4"/>
    <att type="string" name="interaction" value="pp"/>
    <graphics width="1" fill="#000000"/>
  </edge>
  <edge label="HSP90AB1 (pp) PCSK9" source="-94" target="-400">
    <att type="string" name="canonicalName" value="HSP90AB1 (pp) PCSK9"/>
    <att type="string" name="interaction" value="pp"/>
    <graphics width="1" fill="#000000"/>
  </edge>
  <edge label="HSP90AB1 (pp) MAK10" source="-94" target="-217">
    <att type="string" name="canonicalName" value="HSP90AB1 (pp) MAK10"/>
    <att type="string" name="interaction" value="pp"/>
    <graphics width="1" fill="#000000"/>
  </edge>
  <edge label="HSP90AB1 (pp) PFDN2" source="-94" target="-271">
    <att type="string" name="canonicalName" value="HSP90AB1 (pp) PFDN2"/>
    <att type="string" name="interaction" value="pp"/>
    <graphics width="1" fill="#000000"/>
  </edge>
  <edge label="HSP90AB1 (pp) VPS52" source="-94" target="-333">
    <att type="string" name="canonicalName" value="HSP90AB1 (pp) VPS52"/>
    <att type="string" name="interaction" value="pp"/>
    <graphics width="1" fill="#000000"/>
  </edge>
  <edge label="HSP90AB1 (pp) SUPT3H" source="-94" target="-232">
    <att type="string" name="canonicalName" value="HSP90AB1 (pp) SUPT3H"/>
    <att type="string" name="interaction" value="pp"/>
    <graphics width="1" fill="#000000"/>
  </edge>
  <edge label="HSP90AB1 (pp) GGA3" source="-94" target="-351">
    <att type="string" name="canonicalName" value="HSP90AB1 (pp) GGA3"/>
    <att type="string" name="interaction" value="pp"/>
    <graphics width="1" fill="#000000"/>
  </edge>
  <edge label="HSP90AB1 (pp) ZDHHC4" source="-94" target="-392">
    <att type="string" name="canonicalName" value="HSP90AB1 (pp) ZDHHC4"/>
    <att type="string" name="interaction" value="pp"/>
    <graphics width="1" fill="#000000"/>
  </edge>
  <edge label="HSP90AB1 (pp) IHPK1" source="-94" target="-250">
    <att type="string" name="canonicalName" value="HSP90AB1 (pp) IHPK1"/>
    <att type="string" name="interaction" value="pp"/>
    <graphics width="1" fill="#000000"/>
  </edge>
  <edge label="HSP90AB1 (pp) AKR7A2" source="-94" target="-273">
    <att type="string" name="canonicalName" value="HSP90AB1 (pp) AKR7A2"/>
    <att type="string" name="interaction" value="pp"/>
    <graphics width="1" fill="#000000"/>
  </edge>
  <edge label="HSP90AB1 (pp) ARF3" source="-94" target="-345">
    <att type="string" name="canonicalName" value="HSP90AB1 (pp) ARF3"/>
    <att type="string" name="interaction" value="pp"/>
    <graphics width="1" fill="#000000"/>
  </edge>
  <edge label="HSP90AB1 (pp) RPL35" source="-94" target="-304">
    <att type="string" name="canonicalName" value="HSP90AB1 (pp) RPL35"/>
    <att type="string" name="interaction" value="pp"/>
    <graphics width="1" fill="#000000"/>
  </edge>
  <edge label="HSP90AB1 (pp) ASNA1" source="-94" target="-109">
    <att type="string" name="canonicalName" value="HSP90AB1 (pp) ASNA1"/>
    <att type="string" name="interaction" value="pp"/>
    <graphics width="1" fill="#000000"/>
  </edge>
  <edge label="HSP90AB1 (pp) ENSP00000344777" source="-94" target="-214">
    <att type="string" name="canonicalName" value="HSP90AB1 (pp) ENSP00000344777"/>
    <att type="string" name="interaction" value="pp"/>
    <graphics width="1" fill="#000000"/>
  </edge>
  <edge label="HSP90AB1 (pp) VPS39 TGFBRAP1" source="-94" target="-236">
    <att type="string" name="canonicalName" value="HSP90AB1 (pp) VPS39 TGFBRAP1"/>
    <att type="string" name="interaction" value="pp"/>
    <graphics width="1" fill="#000000"/>
  </edge>
  <edge label="HSP90AB1 (pp) C1orf123" source="-94" target="-360">
    <att type="string" name="canonicalName" value="HSP90AB1 (pp) C1orf123"/>
    <att type="string" name="interaction" value="pp"/>
    <graphics width="1" fill="#000000"/>
  </edge>
  <edge label="HSP90AB1 (pp) THNSL1 THNSL2" source="-94" target="-53">
    <att type="string" name="canonicalName" value="HSP90AB1 (pp) THNSL1 THNSL2"/>
    <att type="string" name="interaction" value="pp"/>
    <graphics width="1" fill="#000000"/>
  </edge>
  <edge label="HSP90AB1 (pp) PERLD1" source="-94" target="-436">
    <att type="string" name="canonicalName" value="HSP90AB1 (pp) PERLD1"/>
    <att type="string" name="interaction" value="pp"/>
    <graphics width="1" fill="#000000"/>
  </edge>
  <edge label="HSP90AB1 (pp) BIN1" source="-94" target="-235">
    <att type="string" name="canonicalName" value="HSP90AB1 (pp) BIN1"/>
    <att type="string" name="interaction" value="pp"/>
    <graphics width="1" fill="#000000"/>
  </edge>
  <edge label="HSP90AB1 (pp) PDHB BCKDHB" source="-94" target="-17">
    <att type="string" name="canonicalName" value="HSP90AB1 (pp) PDHB BCKDHB"/>
    <att type="string" name="interaction" value="pp"/>
    <graphics width="1" fill="#000000"/>
  </edge>
  <edge label="HSP90AB1 (pp) ATG12" source="-94" target="-447">
    <att type="string" name="canonicalName" value="HSP90AB1 (pp) ATG12"/>
    <att type="string" name="interaction" value="pp"/>
    <graphics width="1" fill="#000000"/>
  </edge>
  <edge label="HSP90AB1 (pp) SH3PXD2A SH3PXD2B" source="-94" target="-340">
    <att type="string" name="canonicalName" value="HSP90AB1 (pp) SH3PXD2A SH3PXD2B"/>
    <att type="string" name="interaction" value="pp"/>
    <graphics width="1" fill="#000000"/>
  </edge>
  <edge label="HSP90AB1 (pp) POMP" source="-94" target="-193">
    <att type="string" name="canonicalName" value="HSP90AB1 (pp) POMP"/>
    <att type="string" name="interaction" value="pp"/>
    <graphics width="1" fill="#000000"/>
  </edge>
  <edge label="HSP90AB1 (pp) NUDT5" source="-94" target="-149">
    <att type="string" name="canonicalName" value="HSP90AB1 (pp) NUDT5"/>
    <att type="string" name="interaction" value="pp"/>
    <graphics width="1" fill="#000000"/>
  </edge>
  <edge label="HSP90AB1 (pp) SCO1 ENSP00000381619" source="-94" target="-409">
    <att type="string" name="canonicalName" value="HSP90AB1 (pp) SCO1 ENSP00000381619"/>
    <att type="string" name="interaction" value="pp"/>
    <graphics width="1" fill="#000000"/>
  </edge>
  <edge label="HSP90AB1 (pp) GALE" source="-94" target="-83">
    <att type="string" name="canonicalName" value="HSP90AB1 (pp) GALE"/>
    <att type="string" name="interaction" value="pp"/>
    <graphics width="1" fill="#000000"/>
  </edge>
  <edge label="HSP90AB1 (pp) TFEB" source="-94" target="-344">
    <att type="string" name="canonicalName" value="HSP90AB1 (pp) TFEB"/>
    <att type="string" name="interaction" value="pp"/>
    <graphics width="1" fill="#000000"/>
  </edge>
  <edge label="HSP90AB1 (pp) NSFL1C" source="-94" target="-179">
    <att type="string" name="canonicalName" value="HSP90AB1 (pp) NSFL1C"/>
    <att type="string" name="interaction" value="pp"/>
    <graphics width="1" fill="#000000"/>
  </edge>
  <edge label="HSP90AB1 (pp) POMT2" source="-94" target="-136">
    <att type="string" name="canonicalName" value="HSP90AB1 (pp) POMT2"/>
    <att type="string" name="interaction" value="pp"/>
    <graphics width="1" fill="#000000"/>
  </edge>
  <edge label="HSP90AB1 (pp) STIP1" source="-94" target="-201">
    <att type="string" name="canonicalName" value="HSP90AB1 (pp) STIP1"/>
    <att type="string" name="interaction" value="pp"/>
    <graphics width="1" fill="#000000"/>
  </edge>
  <edge label="HSP90AB1 (pp) HSP90AB1 Q58FF7" source="-94" target="-115">
    <att type="string" name="canonicalName" value="HSP90AB1 (pp) HSP90AB1 Q58FF7"/>
    <att type="string" name="interaction" value="pp"/>
    <graphics width="1" fill="#000000"/>
  </edge>
  <edge label="POLA1 (pp) RAD52" source="-85" target="-293">
    <att type="string" name="canonicalName" value="POLA1 (pp) RAD52"/>
    <att type="string" name="interaction" value="pp"/>
    <graphics width="1" fill="#000000"/>
  </edge>
  <edge label="PFDN6 (pp) MAPRE1" source="-251" target="-446">
    <att type="string" name="canonicalName" value="PFDN6 (pp) MAPRE1"/>
    <att type="string" name="interaction" value="pp"/>
    <graphics width="1" fill="#000000"/>
  </edge>
  <edge label="PFDN6 (pp) TUBA1A" source="-251" target="-353">
    <att type="string" name="canonicalName" value="PFDN6 (pp) TUBA1A"/>
    <att type="string" name="interaction" value="pp"/>
    <graphics width="1" fill="#000000"/>
  </edge>
  <edge label="PFDN6 (pp) TUBG1 TUBG2" source="-251" target="-320">
    <att type="string" name="canonicalName" value="PFDN6 (pp) TUBG1 TUBG2"/>
    <att type="string" name="interaction" value="pp"/>
    <graphics width="1" fill="#000000"/>
  </edge>
  <edge label="PFDN6 (pp) TUBB2B TUBB3 TUBB2A TUBB6" source="-251" target="-41">
    <att type="string" name="canonicalName" value="PFDN6 (pp) TUBB2B TUBB3 TUBB2A TUBB6"/>
    <att type="string" name="interaction" value="pp"/>
    <graphics width="1" fill="#000000"/>
  </edge>
  <edge label="PFDN6 (pp) CCT2" source="-251" target="-343">
    <att type="string" name="canonicalName" value="PFDN6 (pp) CCT2"/>
    <att type="string" name="interaction" value="pp"/>
    <graphics width="1" fill="#000000"/>
  </edge>
  <edge label="PFDN6 (pp) CCT3" source="-251" target="-352">
    <att type="string" name="canonicalName" value="PFDN6 (pp) CCT3"/>
    <att type="string" name="interaction" value="pp"/>
    <graphics width="1" fill="#000000"/>
  </edge>
  <edge label="PFDN6 (pp) WDHD1" source="-251" target="-245">
    <att type="string" name="canonicalName" value="PFDN6 (pp) WDHD1"/>
    <att type="string" name="interaction" value="pp"/>
    <graphics width="1" fill="#000000"/>
  </edge>
  <edge label="PFDN6 (pp) TBCD" source="-251" target="-361">
    <att type="string" name="canonicalName" value="PFDN6 (pp) TBCD"/>
    <att type="string" name="interaction" value="pp"/>
    <graphics width="1" fill="#000000"/>
  </edge>
  <edge label="PFDN6 (pp) H2AFV" source="-251" target="-187">
    <att type="string" name="canonicalName" value="PFDN6 (pp) H2AFV"/>
    <att type="string" name="interaction" value="pp"/>
    <graphics width="1" fill="#000000"/>
  </edge>
  <edge label="PFDN6 (pp) RAD52" source="-251" target="-293">
    <att type="string" name="canonicalName" value="PFDN6 (pp) RAD52"/>
    <att type="string" name="interaction" value="pp"/>
    <graphics width="1" fill="#000000"/>
  </edge>
  <edge label="PFDN6 (pp) VAC14" source="-251" target="-397">
    <att type="string" name="canonicalName" value="PFDN6 (pp) VAC14"/>
    <att type="string" name="interaction" value="pp"/>
    <graphics width="1" fill="#000000"/>
  </edge>
  <edge label="PFDN6 (pp) TOP3A TOP3B" source="-251" target="-376">
    <att type="string" name="canonicalName" value="PFDN6 (pp) TOP3A TOP3B"/>
    <att type="string" name="interaction" value="pp"/>
    <graphics width="1" fill="#000000"/>
  </edge>
  <edge label="PFDN6 (pp) GPT2" source="-251" target="-129">
    <att type="string" name="canonicalName" value="PFDN6 (pp) GPT2"/>
    <att type="string" name="interaction" value="pp"/>
    <graphics width="1" fill="#000000"/>
  </edge>
  <edge label="PFDN6 (pp) ACTR6" source="-251" target="-163">
    <att type="string" name="canonicalName" value="PFDN6 (pp) ACTR6"/>
    <att type="string" name="interaction" value="pp"/>
    <graphics width="1" fill="#000000"/>
  </edge>
  <edge label="PFDN6 (pp) BUB1 BUB1B" source="-251" target="-326">
    <att type="string" name="canonicalName" value="PFDN6 (pp) BUB1 BUB1B"/>
    <att type="string" name="interaction" value="pp"/>
    <graphics width="1" fill="#000000"/>
  </edge>
  <edge label="PFDN6 (pp) CAPZB" source="-251" target="-305">
    <att type="string" name="canonicalName" value="PFDN6 (pp) CAPZB"/>
    <att type="string" name="interaction" value="pp"/>
    <graphics width="1" fill="#000000"/>
  </edge>
  <edge label="PFDN6 (pp) MOCS3" source="-251" target="-307">
    <att type="string" name="canonicalName" value="PFDN6 (pp) MOCS3"/>
    <att type="string" name="interaction" value="pp"/>
    <graphics width="1" fill="#000000"/>
  </edge>
  <edge label="PFDN6 (pp) VPS29" source="-251" target="-219">
    <att type="string" name="canonicalName" value="PFDN6 (pp) VPS29"/>
    <att type="string" name="interaction" value="pp"/>
    <graphics width="1" fill="#000000"/>
  </edge>
[truncated: 122,024 more chars]
