# Supplementary material for: Human synthetic lethal inference as potential anti-cancer target gene detection
Source: BMC Syst Biol. 2009 Dec 16;3:116. doi: 10.1186/1752-0509-3-116 (PMC2804737; doi:10.1186/1752-0509-3-116)
Supplement: Additional file 3 — Sub-network of SL nodes that are also drug targets, and their first SL neighbors. File in .cys format. This file must be opened with cytoscape software. [file 1752-0509-3-116-S3.ZIP › CytoscapeSession-2009_02_13-15_54/Subnetwork of drug targets3 red for cancer drugs, green for the rest.1.xgmml]

<?xml version="1.0" encoding="UTF-8" standalone="yes"?>
<graph label="Subnetwork of drug targets: red for cancer drugs, green for the rest.1" xmlns:dc="http://purl.org/dc/elements/1.1/" xmlns:xlink="http://www.w3.org/1999/xlink" xmlns:rdf="http://www.w3.org/1999/02/22-rdf-syntax-ns#" xmlns:cy="http://www.cytoscape.org" xmlns="http://www.cs.rpi.edu/XGMML" >
  <att name="documentVersion" value="1.1"/>
  <att name="networkMetadata">
    <rdf:RDF>
      <rdf:Description rdf:about="http://www.cytoscape.org/">
        <dc:type>Protein-Protein Interaction</dc:type>
        <dc:description>N/A</dc:description>
        <dc:identifier>N/A</dc:identifier>
        <dc:date>2009-02-13 15:54:43</dc:date>
        <dc:title>Subnetwork of drug targets: red for cancer drugs, green for the rest.1</dc:title>
        <dc:source>http://www.cytoscape.org/</dc:source>
        <dc:format>Cytoscape-XGMML</dc:format>
      </rdf:Description>
    </rdf:RDF>
  </att>
  <att type="string" name="backgroundColor" value="#ffffff"/>
  <att type="real" name="GRAPH_VIEW_ZOOM" value="0.4031248383155271"/>
  <att type="real" name="GRAPH_VIEW_CENTER_X" value="800.1964101197561"/>
  <att type="real" name="GRAPH_VIEW_CENTER_Y" value="502.6069913525589"/>
  <node label="GMPS" id="-130">
    <att type="list" name="cytoscape.alias.list">
      <att type="string" name="cytoscape.alias.list" value="GMPS"/>
    </att>
    <att type="string" name="canonicalName" value="GMPS"/>
    <att type="integer" name="Tragetsdroga:cancer1-nocancer2" value="1"/>
    <att type="string" name="Column 1" value="GMPS"/>
    <graphics type="ELLIPSE" h="40.0" w="40.0" x="0.0" y="1166.0" fill="#ff0000" width="1" outline="#000000"/>
  </node>
  <node label="GPT2" id="-129">
    <att type="list" name="cytoscape.alias.list">
      <att type="string" name="cytoscape.alias.list" value="GPT2"/>
    </att>
    <att type="string" name="canonicalName" value="GPT2"/>
    <att type="integer" name="Tragetsdroga:cancer1-nocancer2" value="2"/>
    <att type="string" name="Column 1" value="GPT2"/>
    <graphics type="ELLIPSE" h="40.0" w="40.0" x="412.35443115234375" y="225.51181030273438" fill="#66ff00" width="1" outline="#000000"/>
  </node>
  <node label="GCK" id="-128">
    <att type="list" name="cytoscape.alias.list">
      <att type="string" name="cytoscape.alias.list" value="GCK"/>
    </att>
    <att type="string" name="canonicalName" value="GCK"/>
    <att type="integer" name="Tragetsdroga:cancer1-nocancer2" value="2"/>
    <att type="string" name="Column 1" value="GCK"/>
    <graphics type="ELLIPSE" h="40.0" w="40.0" x="1350.0" y="1091.0" fill="#66ff00" width="1" outline="#000000"/>
  </node>
  <node label="CYC1" id="-127">
    <att type="list" name="cytoscape.alias.list">
      <att type="string" name="cytoscape.alias.list" value="CYC1"/>
    </att>
    <att type="string" name="canonicalName" value="CYC1"/>
    <att type="integer" name="Tragetsdroga:cancer1-nocancer2" value="2"/>
    <att type="string" name="Column 1" value="CYC1"/>
    <graphics type="ELLIPSE" h="40.0" w="40.0" x="378.3909606933594" y="97.5694808959961" fill="#66ff00" width="1" outline="#000000"/>
  </node>
  <node label="TBCA" id="-126">
    <att type="list" name="cytoscape.alias.list">
      <att type="string" name="cytoscape.alias.list" value="TBCA"/>
    </att>
    <att type="string" name="canonicalName" value="TBCA"/>
    <att type="integer" name="Tragetsdroga:cancer1-nocancer2" value="2"/>
    <att type="string" name="Column 1" value="TBCA"/>
    <graphics type="ELLIPSE" h="40.0" w="40.0" x="1275.0" y="1091.0" fill="#66ff00" width="1" outline="#000000"/>
  </node>
  <node label="G6PD" id="-125">
    <att type="list" name="cytoscape.alias.list">
      <att type="string" name="cytoscape.alias.list" value="G6PD"/>
    </att>
    <att type="string" name="canonicalName" value="G6PD"/>
    <att type="integer" name="Tragetsdroga:cancer1-nocancer2" value="2"/>
    <att type="string" name="Column 1" value="G6PD"/>
    <graphics type="ELLIPSE" h="40.0" w="40.0" x="1237.265380859375" y="0.4879150390625" fill="#66ff00" width="1" outline="#000000"/>
  </node>
  <node label="PYCR1 PYCR2 PYCRL" id="-124">
    <att type="list" name="cytoscape.alias.list">
      <att type="string" name="cytoscape.alias.list" value="PYCR1 PYCR2 PYCRL"/>
    </att>
    <att type="string" name="canonicalName" value="PYCR1 PYCR2 PYCRL"/>
    <att type="integer" name="Tragetsdroga:cancer1-nocancer2" value="2"/>
    <att type="string" name="Column 1" value="PYCR1 PYCR2 PYCRL"/>
    <graphics type="ELLIPSE" h="40.0" w="40.0" x="1200.0" y="1091.0" fill="#66ff00" width="1" outline="#000000"/>
  </node>
  <node label="GAPDH" id="-123">
    <att type="list" name="cytoscape.alias.list">
      <att type="string" name="cytoscape.alias.list" value="GAPDH"/>
    </att>
    <att type="string" name="canonicalName" value="GAPDH"/>
    <att type="integer" name="Tragetsdroga:cancer1-nocancer2" value="2"/>
    <att type="string" name="Column 1" value="GAPDH"/>
    <graphics type="ELLIPSE" h="40.0" w="40.0" x="1001.0" y="791.0" fill="#66ff00" width="1" outline="#000000"/>
  </node>
  <node label="AFG3L2" id="-122">
    <att type="list" name="cytoscape.alias.list">
      <att type="string" name="cytoscape.alias.list" value="AFG3L2"/>
    </att>
    <att type="string" name="canonicalName" value="AFG3L2"/>
    <att type="integer" name="Tragetsdroga:cancer1-nocancer2" value="2"/>
    <att type="string" name="Column 1" value="AFG3L2"/>
    <graphics type="ELLIPSE" h="40.0" w="40.0" x="1125.0" y="1091.0" fill="#66ff00" width="1" outline="#000000"/>
  </node>
  <node label="MARS" id="-121">
    <att type="list" name="cytoscape.alias.list">
      <att type="string" name="cytoscape.alias.list" value="MARS"/>
    </att>
    <att type="string" name="canonicalName" value="MARS"/>
    <att type="integer" name="Tragetsdroga:cancer1-nocancer2" value="2"/>
    <att type="string" name="Column 1" value="MARS"/>
    <graphics type="ELLIPSE" h="40.0" w="40.0" x="1050.0" y="1091.0" fill="#66ff00" width="1" outline="#000000"/>
  </node>
  <node label="HDAC8" id="-120">
    <att type="list" name="cytoscape.alias.list">
      <att type="string" name="cytoscape.alias.list" value="HDAC8"/>
    </att>
    <att type="string" name="canonicalName" value="HDAC8"/>
    <att type="integer" name="Tragetsdroga:cancer1-nocancer2" value="1"/>
    <att type="string" name="Column 1" value="HDAC8"/>
    <graphics type="ELLIPSE" h="40.0" w="40.0" x="975.0" y="1091.0" fill="#ff0000" width="1" outline="#000000"/>
  </node>
  <node label="TOP1 TOP1MT" id="-119">
    <att type="list" name="cytoscape.alias.list">
      <att type="string" name="cytoscape.alias.list" value="TOP1 TOP1MT"/>
    </att>
    <att type="string" name="canonicalName" value="TOP1 TOP1MT"/>
    <att type="integer" name="Tragetsdroga:cancer1-nocancer2" value="1"/>
    <att type="string" name="Column 1" value="TOP1 TOP1MT"/>
    <graphics type="ELLIPSE" h="40.0" w="40.0" x="900.0" y="1091.0" fill="#ff0000" width="1" outline="#000000"/>
  </node>
  <node label="HSPA5" id="-118">
    <att type="list" name="cytoscape.alias.list">
      <att type="string" name="cytoscape.alias.list" value="HSPA5"/>
    </att>
    <att type="string" name="canonicalName" value="HSPA5"/>
    <att type="integer" name="Tragetsdroga:cancer1-nocancer2" value="2"/>
    <att type="string" name="Column 1" value="HSPA5"/>
    <graphics type="ELLIPSE" h="40.0" w="40.0" x="825.0" y="1091.0" fill="#66ff00" width="1" outline="#000000"/>
  </node>
  <node label="DOT1L" id="-117">
    <att type="list" name="cytoscape.alias.list">
      <att type="string" name="cytoscape.alias.list" value="DOT1L"/>
    </att>
    <att type="string" name="canonicalName" value="DOT1L"/>
    <att type="integer" name="Tragetsdroga:cancer1-nocancer2" value="2"/>
    <att type="string" name="Column 1" value="DOT1L"/>
    <graphics type="ELLIPSE" h="40.0" w="40.0" x="750.0" y="1091.0" fill="#66ff00" width="1" outline="#000000"/>
  </node>
  <node label="AANAT" id="-116">
    <att type="list" name="cytoscape.alias.list">
      <att type="string" name="cytoscape.alias.list" value="AANAT"/>
    </att>
    <att type="string" name="canonicalName" value="AANAT"/>
    <att type="integer" name="Tragetsdroga:cancer1-nocancer2" value="2"/>
    <att type="string" name="Column 1" value="AANAT"/>
    <graphics type="ELLIPSE" h="40.0" w="40.0" x="675.0" y="1091.0" fill="#66ff00" width="1" outline="#000000"/>
  </node>
  <node label="HSP90AB1 Q58FF7" id="-115">
    <att type="list" name="cytoscape.alias.list">
      <att type="string" name="cytoscape.alias.list" value="HSP90AB1 Q58FF7"/>
    </att>
    <att type="string" name="canonicalName" value="HSP90AB1 Q58FF7"/>
    <att type="integer" name="Tragetsdroga:cancer1-nocancer2" value="2"/>
    <att type="string" name="Column 1" value="HSP90AB1 Q58FF7"/>
    <graphics type="ELLIPSE" h="40.0" w="40.0" x="451.0" y="48.0" fill="#66ff00" width="1" outline="#000000"/>
  </node>
  <node label="APPBP1" id="-114">
    <att type="list" name="cytoscape.alias.list">
      <att type="string" name="cytoscape.alias.list" value="APPBP1"/>
    </att>
    <att type="string" name="canonicalName" value="APPBP1"/>
    <att type="integer" name="Tragetsdroga:cancer1-nocancer2" value="2"/>
    <att type="string" name="Column 1" value="APPBP1"/>
    <graphics type="ELLIPSE" h="40.0" w="40.0" x="600.0" y="1091.0" fill="#66ff00" width="1" outline="#000000"/>
  </node>
  <node label="DDX6" id="-113">
    <att type="list" name="cytoscape.alias.list">
      <att type="string" name="cytoscape.alias.list" value="DDX6"/>
    </att>
    <att type="string" name="canonicalName" value="DDX6"/>
    <att type="integer" name="Tragetsdroga:cancer1-nocancer2" value="2"/>
    <att type="string" name="Column 1" value="DDX6"/>
    <graphics type="ELLIPSE" h="40.0" w="40.0" x="790.5" y="866.0" fill="#66ff00" width="1" outline="#000000"/>
  </node>
  <node label="SNRPA SNRPB2" id="-112">
    <att type="list" name="cytoscape.alias.list">
      <att type="string" name="cytoscape.alias.list" value="SNRPA SNRPB2"/>
    </att>
    <att type="string" name="canonicalName" value="SNRPA SNRPB2"/>
    <att type="integer" name="Tragetsdroga:cancer1-nocancer2" value="2"/>
    <att type="string" name="Column 1" value="SNRPA SNRPB2"/>
    <graphics type="ELLIPSE" h="40.0" w="40.0" x="525.0" y="1091.0" fill="#66ff00" width="1" outline="#000000"/>
  </node>
  <node label="SPTLC1" id="-111">
    <att type="list" name="cytoscape.alias.list">
      <att type="string" name="cytoscape.alias.list" value="SPTLC1"/>
    </att>
    <att type="string" name="canonicalName" value="SPTLC1"/>
    <att type="integer" name="Tragetsdroga:cancer1-nocancer2" value="2"/>
    <att type="string" name="Column 1" value="SPTLC1"/>
    <graphics type="ELLIPSE" h="40.0" w="40.0" x="450.0" y="1091.0" fill="#66ff00" width="1" outline="#000000"/>
  </node>
  <node label="SLC13A2 SLC13A5 SLC13A3 SLC13A4" id="-110">
    <att type="list" name="cytoscape.alias.list">
      <att type="string" name="cytoscape.alias.list" value="SLC13A2 SLC13A5 SLC13A3 SLC13A4"/>
    </att>
    <att type="string" name="canonicalName" value="SLC13A2 SLC13A5 SLC13A3 SLC13A4"/>
    <att type="integer" name="Tragetsdroga:cancer1-nocancer2" value="2"/>
    <att type="string" name="Column 1" value="SLC13A2 SLC13A5 SLC13A3 SLC13A4"/>
    <graphics type="ELLIPSE" h="40.0" w="40.0" x="1161.859130859375" y="0.7007827758789062" fill="#66ff00" width="1" outline="#000000"/>
  </node>
  <node label="ASNA1" id="-109">
    <att type="list" name="cytoscape.alias.list">
      <att type="string" name="cytoscape.alias.list" value="ASNA1"/>
    </att>
    <att type="string" name="canonicalName" value="ASNA1"/>
    <att type="integer" name="Tragetsdroga:cancer1-nocancer2" value="2"/>
    <att type="string" name="Column 1" value="ASNA1"/>
    <graphics type="ELLIPSE" h="40.0" w="40.0" x="203.0" y="348.0" fill="#66ff00" width="1" outline="#000000"/>
  </node>
  <node label="CANX" id="-108">
    <att type="list" name="cytoscape.alias.list">
      <att type="string" name="cytoscape.alias.list" value="CANX"/>
    </att>
    <att type="string" name="canonicalName" value="CANX"/>
    <att type="integer" name="Tragetsdroga:cancer1-nocancer2" value="2"/>
    <att type="string" name="Column 1" value="CANX"/>
    <graphics type="ELLIPSE" h="40.0" w="40.0" x="632.5" y="866.0" fill="#66ff00" width="1" outline="#000000"/>
  </node>
  <node label="FKBP1A" id="-107">
    <att type="list" name="cytoscape.alias.list">
      <att type="string" name="cytoscape.alias.list" value="FKBP1A"/>
    </att>
    <att type="string" name="canonicalName" value="FKBP1A"/>
    <att type="integer" name="Tragetsdroga:cancer1-nocancer2" value="1"/>
    <att type="string" name="Column 1" value="FKBP1A"/>
    <graphics type="ELLIPSE" h="40.0" w="40.0" x="375.0" y="1091.0" fill="#ff0000" width="1" outline="#000000"/>
  </node>
  <node label="PPP1CC" id="-106">
    <att type="list" name="cytoscape.alias.list">
      <att type="string" name="cytoscape.alias.list" value="PPP1CC"/>
    </att>
    <att type="string" name="canonicalName" value="PPP1CC"/>
    <att type="integer" name="Tragetsdroga:cancer1-nocancer2" value="2"/>
    <att type="string" name="Column 1" value="PPP1CC"/>
    <graphics type="ELLIPSE" h="40.0" w="40.0" x="300.0" y="1091.0" fill="#66ff00" width="1" outline="#000000"/>
  </node>
  <node label="GOT1" id="-105">
    <att type="list" name="cytoscape.alias.list">
      <att type="string" name="cytoscape.alias.list" value="GOT1"/>
    </att>
    <att type="string" name="canonicalName" value="GOT1"/>
    <att type="integer" name="Tragetsdroga:cancer1-nocancer2" value="2"/>
    <att type="string" name="Column 1" value="GOT1"/>
    <graphics type="ELLIPSE" h="40.0" w="40.0" x="225.0" y="1091.0" fill="#66ff00" width="1" outline="#000000"/>
  </node>
  <node label="OPRS1" id="-104">
    <att type="list" name="cytoscape.alias.list">
      <att type="string" name="cytoscape.alias.list" value="OPRS1"/>
    </att>
    <att type="string" name="canonicalName" value="OPRS1"/>
    <att type="integer" name="Tragetsdroga:cancer1-nocancer2" value="2"/>
    <att type="string" name="Column 1" value="OPRS1"/>
    <graphics type="ELLIPSE" h="40.0" w="40.0" x="150.0" y="1091.0" fill="#66ff00" width="1" outline="#000000"/>
  </node>
  <node label="SLC7A4" id="-103">
    <att type="list" name="cytoscape.alias.list">
      <att type="string" name="cytoscape.alias.list" value="SLC7A4"/>
    </att>
    <att type="string" name="canonicalName" value="SLC7A4"/>
    <att type="integer" name="Tragetsdroga:cancer1-nocancer2" value="2"/>
    <att type="string" name="Column 1" value="SLC7A4"/>
    <graphics type="ELLIPSE" h="40.0" w="40.0" x="933.0" y="300.0" fill="#66ff00" width="1" outline="#000000"/>
  </node>
  <node label="TARS" id="-102">
    <att type="list" name="cytoscape.alias.list">
      <att type="string" name="cytoscape.alias.list" value="TARS"/>
    </att>
    <att type="string" name="canonicalName" value="TARS"/>
    <att type="integer" name="Tragetsdroga:cancer1-nocancer2" value="2"/>
    <att type="string" name="Column 1" value="TARS"/>
    <graphics type="ELLIPSE" h="40.0" w="40.0" x="75.0" y="1091.0" fill="#66ff00" width="1" outline="#000000"/>
  </node>
  <node label="EPRS" id="-101">
    <att type="list" name="cytoscape.alias.list">
      <att type="string" name="cytoscape.alias.list" value="EPRS"/>
    </att>
    <att type="string" name="canonicalName" value="EPRS"/>
    <att type="integer" name="Tragetsdroga:cancer1-nocancer2" value="2"/>
    <att type="string" name="Column 1" value="EPRS"/>
    <graphics type="ELLIPSE" h="40.0" w="40.0" x="0.0" y="1091.0" fill="#66ff00" width="1" outline="#000000"/>
  </node>
  <node label="PARS2" id="-100">
    <att type="list" name="cytoscape.alias.list">
      <att type="string" name="cytoscape.alias.list" value="PARS2"/>
    </att>
    <att type="string" name="canonicalName" value="PARS2"/>
    <att type="integer" name="Tragetsdroga:cancer1-nocancer2" value="2"/>
    <att type="string" name="Column 1" value="PARS2"/>
    <graphics type="ELLIPSE" h="40.0" w="40.0" x="1350.0" y="1016.0" fill="#66ff00" width="1" outline="#000000"/>
  </node>
  <node label="DCPS" id="-99">
    <att type="list" name="cytoscape.alias.list">
      <att type="string" name="cytoscape.alias.list" value="DCPS"/>
    </att>
    <att type="string" name="canonicalName" value="DCPS"/>
    <att type="integer" name="Tragetsdroga:cancer1-nocancer2" value="2"/>
    <att type="string" name="Column 1" value="DCPS"/>
    <graphics type="ELLIPSE" h="40.0" w="40.0" x="1275.0" y="1016.0" fill="#66ff00" width="1" outline="#000000"/>
  </node>
  <node label="SHMT2" id="-98">
    <att type="list" name="cytoscape.alias.list">
      <att type="string" name="cytoscape.alias.list" value="SHMT2"/>
    </att>
    <att type="string" name="canonicalName" value="SHMT2"/>
    <att type="integer" name="Tragetsdroga:cancer1-nocancer2" value="2"/>
    <att type="string" name="Column 1" value="SHMT2"/>
    <graphics type="ELLIPSE" h="40.0" w="40.0" x="974.0" y="564.0" fill="#66ff00" width="1" outline="#000000"/>
  </node>
  <node label="SEC14L2" id="-97">
    <att type="list" name="cytoscape.alias.list">
      <att type="string" name="cytoscape.alias.list" value="SEC14L2"/>
    </att>
    <att type="string" name="canonicalName" value="SEC14L2"/>
    <att type="integer" name="Tragetsdroga:cancer1-nocancer2" value="2"/>
    <att type="string" name="Column 1" value="SEC14L2"/>
    <graphics type="ELLIPSE" h="40.0" w="40.0" x="72.5" y="616.0" fill="#66ff00" width="1" outline="#000000"/>
  </node>
  <node label="CDK2" id="-96">
    <att type="list" name="cytoscape.alias.list">
      <att type="string" name="cytoscape.alias.list" value="CDK2"/>
    </att>
    <att type="string" name="canonicalName" value="CDK2"/>
    <att type="integer" name="Tragetsdroga:cancer1-nocancer2" value="2"/>
    <att type="string" name="Column 1" value="CDK2"/>
    <graphics type="ELLIPSE" h="40.0" w="40.0" x="872.7999877929688" y="866.0" fill="#66ff00" width="1" outline="#000000"/>
  </node>
  <node label="DLAT" id="-95">
    <att type="list" name="cytoscape.alias.list">
      <att type="string" name="cytoscape.alias.list" value="DLAT"/>
    </att>
    <att type="string" name="canonicalName" value="DLAT"/>
    <att type="integer" name="Tragetsdroga:cancer1-nocancer2" value="2"/>
    <att type="string" name="Column 1" value="DLAT"/>
    <graphics type="ELLIPSE" h="40.0" w="40.0" x="202.0030975341797" y="143.57034301757812" fill="#66ff00" width="1" outline="#000000"/>
  </node>
  <node label="HSP90AB1" id="-94">
    <att type="list" name="cytoscape.alias.list">
      <att type="string" name="cytoscape.alias.list" value="HSP90AB1"/>
    </att>
    <att type="string" name="canonicalName" value="HSP90AB1"/>
    <att type="integer" name="Tragetsdroga:cancer1-nocancer2" value="2"/>
    <att type="string" name="Column 1" value="HSP90AB1"/>
    <graphics type="ELLIPSE" h="40.0" w="40.0" x="307.0" y="185.0" fill="#66ff00" width="1" outline="#000000"/>
  </node>
  <node label="RRM1" id="-93">
    <att type="list" name="cytoscape.alias.list">
      <att type="string" name="cytoscape.alias.list" value="RRM1"/>
    </att>
    <att type="string" name="canonicalName" value="RRM1"/>
    <att type="integer" name="Tragetsdroga:cancer1-nocancer2" value="1"/>
    <att type="string" name="Column 1" value="RRM1"/>
    <graphics type="ELLIPSE" h="40.0" w="40.0" x="1200.0" y="1016.0" fill="#ff0000" width="1" outline="#000000"/>
  </node>
  <node label="SOD2" id="-92">
    <att type="list" name="cytoscape.alias.list">
      <att type="string" name="cytoscape.alias.list" value="SOD2"/>
    </att>
    <att type="string" name="canonicalName" value="SOD2"/>
    <att type="integer" name="Tragetsdroga:cancer1-nocancer2" value="2"/>
    <att type="string" name="Column 1" value="SOD2"/>
    <graphics type="ELLIPSE" h="40.0" w="40.0" x="1125.0" y="1016.0" fill="#66ff00" width="1" outline="#000000"/>
  </node>
  <node label="CS" id="-91">
    <att type="list" name="cytoscape.alias.list">
      <att type="string" name="cytoscape.alias.list" value="CS"/>
    </att>
    <att type="string" name="canonicalName" value="CS"/>
    <att type="integer" name="Tragetsdroga:cancer1-nocancer2" value="2"/>
    <att type="string" name="Column 1" value="CS"/>
    <graphics type="ELLIPSE" h="40.0" w="40.0" x="906.0" y="791.0" fill="#66ff00" width="1" outline="#000000"/>
  </node>
  <node label="TARS TARS2 TARSL2" id="-90">
    <att type="list" name="cytoscape.alias.list">
      <att type="string" name="cytoscape.alias.list" value="TARS TARS2 TARSL2"/>
    </att>
    <att type="string" name="canonicalName" value="TARS TARS2 TARSL2"/>
    <att type="integer" name="Tragetsdroga:cancer1-nocancer2" value="2"/>
    <att type="string" name="Column 1" value="TARS TARS2 TARSL2"/>
    <graphics type="ELLIPSE" h="40.0" w="40.0" x="714.7999877929688" y="866.0" fill="#66ff00" width="1" outline="#000000"/>
  </node>
  <node label="ARL1" id="-89">
    <att type="list" name="cytoscape.alias.list">
      <att type="string" name="cytoscape.alias.list" value="ARL1"/>
    </att>
    <att type="string" name="canonicalName" value="ARL1"/>
    <att type="integer" name="Tragetsdroga:cancer1-nocancer2" value="2"/>
    <att type="string" name="Column 1" value="ARL1"/>
    <graphics type="ELLIPSE" h="40.0" w="40.0" x="140.0" y="452.0" fill="#66ff00" width="1" outline="#000000"/>
  </node>
  <node label="KARS" id="-88">
    <att type="list" name="cytoscape.alias.list">
      <att type="string" name="cytoscape.alias.list" value="KARS"/>
    </att>
    <att type="string" name="canonicalName" value="KARS"/>
    <att type="integer" name="Tragetsdroga:cancer1-nocancer2" value="2"/>
    <att type="string" name="Column 1" value="KARS"/>
    <graphics type="ELLIPSE" h="40.0" w="40.0" x="1050.0" y="1016.0" fill="#66ff00" width="1" outline="#000000"/>
  </node>
  <node label="CHKA CHKB" id="-87">
    <att type="list" name="cytoscape.alias.list">
      <att type="string" name="cytoscape.alias.list" value="CHKA CHKB"/>
    </att>
    <att type="string" name="canonicalName" value="CHKA CHKB"/>
    <att type="integer" name="Tragetsdroga:cancer1-nocancer2" value="2"/>
    <att type="string" name="Column 1" value="CHKA CHKB"/>
    <graphics type="ELLIPSE" h="40.0" w="40.0" x="216.70156860351562" y="695.3666381835938" fill="#66ff00" width="1" outline="#000000"/>
  </node>
  <node label="PPP3R2" id="-86">
    <att type="list" name="cytoscape.alias.list">
      <att type="string" name="cytoscape.alias.list" value="PPP3R2"/>
    </att>
    <att type="string" name="canonicalName" value="PPP3R2"/>
    <att type="integer" name="Tragetsdroga:cancer1-nocancer2" value="2"/>
    <att type="string" name="Column 1" value="PPP3R2"/>
    <graphics type="ELLIPSE" h="40.0" w="40.0" x="0.5" y="866.0" fill="#66ff00" width="1" outline="#000000"/>
  </node>
  <node label="POLA1" id="-85">
    <att type="list" name="cytoscape.alias.list">
      <att type="string" name="cytoscape.alias.list" value="POLA1"/>
    </att>
    <att type="string" name="canonicalName" value="POLA1"/>
    <att type="integer" name="Tragetsdroga:cancer1-nocancer2" value="1"/>
    <att type="string" name="Column 1" value="POLA1"/>
    <graphics type="ELLIPSE" h="40.0" w="40.0" x="975.0" y="1016.0" fill="#ff0000" width="1" outline="#000000"/>
  </node>
  <node label="TYMS" id="-84">
    <att type="list" name="cytoscape.alias.list">
      <att type="string" name="cytoscape.alias.list" value="TYMS"/>
    </att>
    <att type="string" name="canonicalName" value="TYMS"/>
    <att type="integer" name="Tragetsdroga:cancer1-nocancer2" value="1"/>
    <att type="string" name="Column 1" value="TYMS"/>
    <graphics type="ELLIPSE" h="40.0" w="40.0" x="900.0" y="1016.0" fill="#ff0000" width="1" outline="#000000"/>
  </node>
  <node label="GALE" id="-83">
    <att type="list" name="cytoscape.alias.list">
      <att type="string" name="cytoscape.alias.list" value="GALE"/>
    </att>
    <att type="string" name="canonicalName" value="GALE"/>
    <att type="integer" name="Tragetsdroga:cancer1-nocancer2" value="2"/>
    <att type="string" name="Column 1" value="GALE"/>
    <graphics type="ELLIPSE" h="40.0" w="40.0" x="299.4541015625" y="297.62249755859375" fill="#66ff00" width="1" outline="#000000"/>
  </node>
  <node label="ADA" id="-82">
    <att type="list" name="cytoscape.alias.list">
      <att type="string" name="cytoscape.alias.list" value="ADA"/>
    </att>
    <att type="string" name="canonicalName" value="ADA"/>
    <att type="integer" name="Tragetsdroga:cancer1-nocancer2" value="1"/>
    <att type="string" name="Column 1" value="ADA"/>
    <graphics type="ELLIPSE" h="40.0" w="40.0" x="825.0" y="1016.0" fill="#ff0000" width="1" outline="#000000"/>
  </node>
  <node label="SRM" id="-81">
    <att type="list" name="cytoscape.alias.list">
      <att type="string" name="cytoscape.alias.list" value="SRM"/>
    </att>
    <att type="string" name="canonicalName" value="SRM"/>
    <att type="integer" name="Tragetsdroga:cancer1-nocancer2" value="2"/>
    <att type="string" name="Column 1" value="SRM"/>
    <graphics type="ELLIPSE" h="40.0" w="40.0" x="0.05566215515136719" y="576.9473876953125" fill="#66ff00" width="1" outline="#000000"/>
  </node>
  <node label="TUFM" id="-80">
    <att type="list" name="cytoscape.alias.list">
      <att type="string" name="cytoscape.alias.list" value="TUFM"/>
    </att>
    <att type="string" name="canonicalName" value="TUFM"/>
    <att type="integer" name="Tragetsdroga:cancer1-nocancer2" value="2"/>
    <att type="string" name="Column 1" value="TUFM"/>
    <graphics type="ELLIPSE" h="40.0" w="40.0" x="750.0" y="1016.0" fill="#66ff00" width="1" outline="#000000"/>
  </node>
  <node label="SQLE" id="-79">
    <att type="list" name="cytoscape.alias.list">
      <att type="string" name="cytoscape.alias.list" value="SQLE"/>
    </att>
    <att type="string" name="canonicalName" value="SQLE"/>
    <att type="integer" name="Tragetsdroga:cancer1-nocancer2" value="2"/>
    <att type="string" name="Column 1" value="SQLE"/>
    <graphics type="ELLIPSE" h="40.0" w="40.0" x="675.0" y="1016.0" fill="#66ff00" width="1" outline="#000000"/>
  </node>
  <node label="PDHA1" id="-78">
    <att type="list" name="cytoscape.alias.list">
      <att type="string" name="cytoscape.alias.list" value="PDHA1"/>
    </att>
    <att type="string" name="canonicalName" value="PDHA1"/>
    <att type="integer" name="Tragetsdroga:cancer1-nocancer2" value="2"/>
    <att type="string" name="Column 1" value="PDHA1"/>
    <graphics type="ELLIPSE" h="40.0" w="40.0" x="246.2413330078125" y="89.87297821044922" fill="#66ff00" width="1" outline="#000000"/>
  </node>
  <node label="LIG1" id="-77">
    <att type="list" name="cytoscape.alias.list">
      <att type="string" name="cytoscape.alias.list" value="LIG1"/>
    </att>
    <att type="string" name="canonicalName" value="LIG1"/>
    <att type="integer" name="Tragetsdroga:cancer1-nocancer2" value="1"/>
    <att type="string" name="Column 1" value="LIG1"/>
    <graphics type="ELLIPSE" h="40.0" w="40.0" x="600.0" y="1016.0" fill="#ff0000" width="1" outline="#000000"/>
  </node>
  <node label="CCBL2 CCBL1" id="-76">
    <att type="list" name="cytoscape.alias.list">
      <att type="string" name="cytoscape.alias.list" value="CCBL2 CCBL1"/>
    </att>
    <att type="string" name="canonicalName" value="CCBL2 CCBL1"/>
    <att type="integer" name="Tragetsdroga:cancer1-nocancer2" value="2"/>
    <att type="string" name="Column 1" value="CCBL2 CCBL1"/>
    <graphics type="ELLIPSE" h="40.0" w="40.0" x="525.0" y="1016.0" fill="#66ff00" width="1" outline="#000000"/>
  </node>
  <node label="PISD" id="-75">
    <att type="list" name="cytoscape.alias.list">
      <att type="string" name="cytoscape.alias.list" value="PISD"/>
    </att>
    <att type="string" name="canonicalName" value="PISD"/>
    <att type="integer" name="Tragetsdroga:cancer1-nocancer2" value="2"/>
    <att type="string" name="Column 1" value="PISD"/>
    <graphics type="ELLIPSE" h="40.0" w="40.0" x="474.5" y="866.0" fill="#66ff00" width="1" outline="#000000"/>
  </node>
  <node label="SLC13A2" id="-74">
    <att type="list" name="cytoscape.alias.list">
      <att type="string" name="cytoscape.alias.list" value="SLC13A2"/>
    </att>
    <att type="string" name="canonicalName" value="SLC13A2"/>
    <att type="integer" name="Tragetsdroga:cancer1-nocancer2" value="2"/>
    <att type="string" name="Column 1" value="SLC13A2"/>
    <graphics type="ELLIPSE" h="40.0" w="40.0" x="1161.859130859375" y="165.29920959472656" fill="#66ff00" width="1" outline="#000000"/>
  </node>
  <node label="HSPA8" id="-73">
    <att type="list" name="cytoscape.alias.list">
      <att type="string" name="cytoscape.alias.list" value="HSPA8"/>
    </att>
    <att type="string" name="canonicalName" value="HSPA8"/>
    <att type="integer" name="Tragetsdroga:cancer1-nocancer2" value="2"/>
    <att type="string" name="Column 1" value="HSPA8"/>
    <graphics type="ELLIPSE" h="40.0" w="40.0" x="811.0" y="791.0" fill="#66ff00" width="1" outline="#000000"/>
  </node>
  <node label="PRKACA PRKACG" id="-72">
    <att type="list" name="cytoscape.alias.list">
      <att type="string" name="cytoscape.alias.list" value="PRKACA PRKACG"/>
    </att>
    <att type="string" name="canonicalName" value="PRKACA PRKACG"/>
    <att type="integer" name="Tragetsdroga:cancer1-nocancer2" value="2"/>
    <att type="string" name="Column 1" value="PRKACA PRKACG"/>
    <graphics type="ELLIPSE" h="40.0" w="40.0" x="158.5" y="791.0" fill="#66ff00" width="1" outline="#000000"/>
  </node>
  <node label="INDOL1 INDO" id="-71">
    <att type="list" name="cytoscape.alias.list">
      <att type="string" name="cytoscape.alias.list" value="INDOL1 INDO"/>
    </att>
    <att type="string" name="canonicalName" value="INDOL1 INDO"/>
    <att type="integer" name="Tragetsdroga:cancer1-nocancer2" value="2"/>
    <att type="string" name="Column 1" value="INDOL1 INDO"/>
    <graphics type="ELLIPSE" h="40.0" w="40.0" x="450.0" y="1016.0" fill="#66ff00" width="1" outline="#000000"/>
  </node>
  <node label="SPTLC2 SPTLC3" id="-70">
    <att type="list" name="cytoscape.alias.list">
      <att type="string" name="cytoscape.alias.list" value="SPTLC2 SPTLC3"/>
    </att>
    <att type="string" name="canonicalName" value="SPTLC2 SPTLC3"/>
    <att type="integer" name="Tragetsdroga:cancer1-nocancer2" value="2"/>
    <att type="string" name="Column 1" value="SPTLC2 SPTLC3"/>
    <graphics type="ELLIPSE" h="40.0" w="40.0" x="375.0" y="1016.0" fill="#66ff00" width="1" outline="#000000"/>
  </node>
  <node label="CDC42" id="-69">
    <att type="list" name="cytoscape.alias.list">
      <att type="string" name="cytoscape.alias.list" value="CDC42"/>
    </att>
    <att type="string" name="canonicalName" value="CDC42"/>
    <att type="integer" name="Tragetsdroga:cancer1-nocancer2" value="2"/>
    <att type="string" name="Column 1" value="CDC42"/>
    <graphics type="ELLIPSE" h="40.0" w="40.0" x="582.0" y="0.0" fill="#66ff00" width="1" outline="#000000"/>
  </node>
  <node label="YARS2" id="-68">
    <att type="list" name="cytoscape.alias.list">
      <att type="string" name="cytoscape.alias.list" value="YARS2"/>
    </att>
    <att type="string" name="canonicalName" value="YARS2"/>
    <att type="integer" name="Tragetsdroga:cancer1-nocancer2" value="2"/>
    <att type="string" name="Column 1" value="YARS2"/>
    <graphics type="ELLIPSE" h="40.0" w="40.0" x="300.0" y="1016.0" fill="#66ff00" width="1" outline="#000000"/>
  </node>
  <node label="PRKACA" id="-67">
    <att type="list" name="cytoscape.alias.list">
      <att type="string" name="cytoscape.alias.list" value="PRKACA"/>
    </att>
    <att type="string" name="canonicalName" value="PRKACA"/>
    <att type="integer" name="Tragetsdroga:cancer1-nocancer2" value="2"/>
    <att type="string" name="Column 1" value="PRKACA"/>
    <graphics type="ELLIPSE" h="40.0" w="40.0" x="240.79998779296875" y="791.0" fill="#66ff00" width="1" outline="#000000"/>
  </node>
  <node label="ATP2C1 ATP2C2" id="-66">
    <att type="list" name="cytoscape.alias.list">
      <att type="string" name="cytoscape.alias.list" value="ATP2C1 ATP2C2"/>
    </att>
    <att type="string" name="canonicalName" value="ATP2C1 ATP2C2"/>
    <att type="integer" name="Tragetsdroga:cancer1-nocancer2" value="1"/>
    <att type="string" name="Column 1" value="ATP2C1 ATP2C2"/>
    <graphics type="ELLIPSE" h="40.0" w="40.0" x="719.0" y="32.0" fill="#ff0000" width="1" outline="#000000"/>
  </node>
  <node label="LSS" id="-65">
    <att type="list" name="cytoscape.alias.list">
      <att type="string" name="cytoscape.alias.list" value="LSS"/>
    </att>
    <att type="string" name="canonicalName" value="LSS"/>
    <att type="integer" name="Tragetsdroga:cancer1-nocancer2" value="2"/>
    <att type="string" name="Column 1" value="LSS"/>
    <graphics type="ELLIPSE" h="40.0" w="40.0" x="225.0" y="1016.0" fill="#66ff00" width="1" outline="#000000"/>
  </node>
  <node label="NARS" id="-64">
    <att type="list" name="cytoscape.alias.list">
      <att type="string" name="cytoscape.alias.list" value="NARS"/>
    </att>
    <att type="string" name="canonicalName" value="NARS"/>
    <att type="integer" name="Tragetsdroga:cancer1-nocancer2" value="2"/>
    <att type="string" name="Column 1" value="NARS"/>
    <graphics type="ELLIPSE" h="40.0" w="40.0" x="150.0" y="1016.0" fill="#66ff00" width="1" outline="#000000"/>
  </node>
  <node label="SLC25A5" id="-63">
    <att type="list" name="cytoscape.alias.list">
      <att type="string" name="cytoscape.alias.list" value="SLC25A5"/>
    </att>
    <att type="string" name="canonicalName" value="SLC25A5"/>
    <att type="integer" name="Tragetsdroga:cancer1-nocancer2" value="1"/>
    <att type="string" name="Column 1" value="SLC25A5"/>
    <graphics type="ELLIPSE" h="40.0" w="40.0" x="240.79998779296875" y="866.0" fill="#ff0000" width="1" outline="#000000"/>
  </node>
  <node label="PLD1 PLD2" id="-62">
    <att type="list" name="cytoscape.alias.list">
      <att type="string" name="cytoscape.alias.list" value="PLD1 PLD2"/>
    </att>
    <att type="string" name="canonicalName" value="PLD1 PLD2"/>
    <att type="integer" name="Tragetsdroga:cancer1-nocancer2" value="2"/>
    <att type="string" name="Column 1" value="PLD1 PLD2"/>
    <graphics type="ELLIPSE" h="40.0" w="40.0" x="144.6007843017578" y="655.683349609375" fill="#66ff00" width="1" outline="#000000"/>
  </node>
  <node label="NARS2" id="-61">
    <att type="list" name="cytoscape.alias.list">
      <att type="string" name="cytoscape.alias.list" value="NARS2"/>
    </att>
    <att type="string" name="canonicalName" value="NARS2"/>
    <att type="integer" name="Tragetsdroga:cancer1-nocancer2" value="2"/>
    <att type="string" name="Column 1" value="NARS2"/>
    <graphics type="ELLIPSE" h="40.0" w="40.0" x="75.0" y="1016.0" fill="#66ff00" width="1" outline="#000000"/>
  </node>
  <node label="SV2A" id="-60">
    <att type="list" name="cytoscape.alias.list">
      <att type="string" name="cytoscape.alias.list" value="SV2A"/>
    </att>
    <att type="string" name="canonicalName" value="SV2A"/>
    <att type="integer" name="Tragetsdroga:cancer1-nocancer2" value="2"/>
    <att type="string" name="Column 1" value="SV2A"/>
    <graphics type="ELLIPSE" h="40.0" w="40.0" x="1161.5" y="83.0" fill="#66ff00" width="1" outline="#000000"/>
  </node>
  <node label="PDPK1" id="-59">
    <att type="list" name="cytoscape.alias.list">
      <att type="string" name="cytoscape.alias.list" value="PDPK1"/>
    </att>
    <att type="string" name="canonicalName" value="PDPK1"/>
    <att type="integer" name="Tragetsdroga:cancer1-nocancer2" value="1"/>
    <att type="string" name="Column 1" value="PDPK1"/>
    <graphics type="ELLIPSE" h="40.0" w="40.0" x="1360.300048828125" y="72.0" fill="#ff0000" width="1" outline="#000000"/>
  </node>
  <node label="METAP2 PA2G4" id="-58">
    <att type="list" name="cytoscape.alias.list">
      <att type="string" name="cytoscape.alias.list" value="METAP2 PA2G4"/>
    </att>
    <att type="string" name="canonicalName" value="METAP2 PA2G4"/>
    <att type="integer" name="Tragetsdroga:cancer1-nocancer2" value="2"/>
    <att type="string" name="Column 1" value="METAP2 PA2G4"/>
    <graphics type="ELLIPSE" h="40.0" w="40.0" x="0.0" y="1016.0" fill="#66ff00" width="1" outline="#000000"/>
  </node>
  <node label="MTHFD1" id="-57">
    <att type="list" name="cytoscape.alias.list">
      <att type="string" name="cytoscape.alias.list" value="MTHFD1"/>
    </att>
    <att type="string" name="canonicalName" value="MTHFD1"/>
    <att type="integer" name="Tragetsdroga:cancer1-nocancer2" value="2"/>
    <att type="string" name="Column 1" value="MTHFD1"/>
    <graphics type="ELLIPSE" h="40.0" w="40.0" x="967.0" y="432.0" fill="#66ff00" width="1" outline="#000000"/>
  </node>
  <node label="PRDX2" id="-56">
    <att type="list" name="cytoscape.alias.list">
      <att type="string" name="cytoscape.alias.list" value="PRDX2"/>
    </att>
    <att type="string" name="canonicalName" value="PRDX2"/>
    <att type="integer" name="Tragetsdroga:cancer1-nocancer2" value="2"/>
    <att type="string" name="Column 1" value="PRDX2"/>
    <graphics type="ELLIPSE" h="40.0" w="40.0" x="1234.5" y="771.0" fill="#66ff00" width="1" outline="#000000"/>
  </node>
  <node label="SGPL1" id="-55">
    <att type="list" name="cytoscape.alias.list">
      <att type="string" name="cytoscape.alias.list" value="SGPL1"/>
    </att>
    <att type="string" name="canonicalName" value="SGPL1"/>
    <att type="integer" name="Tragetsdroga:cancer1-nocancer2" value="2"/>
    <att type="string" name="Column 1" value="SGPL1"/>
    <graphics type="ELLIPSE" h="40.0" w="40.0" x="556.7999877929688" y="866.0" fill="#66ff00" width="1" outline="#000000"/>
  </node>
  <node label="HINT1 HINT2" id="-54">
    <att type="list" name="cytoscape.alias.list">
      <att type="string" name="cytoscape.alias.list" value="HINT1 HINT2"/>
    </att>
    <att type="string" name="canonicalName" value="HINT1 HINT2"/>
    <att type="integer" name="Tragetsdroga:cancer1-nocancer2" value="2"/>
    <att type="string" name="Column 1" value="HINT1 HINT2"/>
    <graphics type="ELLIPSE" h="40.0" w="40.0" x="316.5" y="866.0" fill="#66ff00" width="1" outline="#000000"/>
  </node>
  <node label="THNSL1 THNSL2" id="-53">
    <att type="list" name="cytoscape.alias.list">
      <att type="string" name="cytoscape.alias.list" value="THNSL1 THNSL2"/>
    </att>
    <att type="string" name="canonicalName" value="THNSL1 THNSL2"/>
    <att type="integer" name="Tragetsdroga:cancer1-nocancer2" value="2"/>
    <att type="string" name="Column 1" value="THNSL1 THNSL2"/>
    <graphics type="ELLIPSE" h="40.0" w="40.0" x="366.92620849609375" y="280.65362548828125" fill="#66ff00" width="1" outline="#000000"/>
  </node>
  <node label="PSMB2" id="-52">
    <att type="list" name="cytoscape.alias.list">
      <att type="string" name="cytoscape.alias.list" value="PSMB2"/>
    </att>
    <att type="string" name="canonicalName" value="PSMB2"/>
    <att type="integer" name="Tragetsdroga:cancer1-nocancer2" value="1"/>
    <att type="string" name="Column 1" value="PSMB2"/>
    <graphics type="ELLIPSE" h="40.0" w="40.0" x="1350.0" y="941.0" fill="#ff0000" width="1" outline="#000000"/>
  </node>
  <node label="PMS2" id="-51">
    <att type="list" name="cytoscape.alias.list">
      <att type="string" name="cytoscape.alias.list" value="PMS2"/>
    </att>
    <att type="string" name="canonicalName" value="PMS2"/>
    <att type="integer" name="Tragetsdroga:cancer1-nocancer2" value="2"/>
    <att type="string" name="Column 1" value="PMS2"/>
    <graphics type="ELLIPSE" h="40.0" w="40.0" x="1275.0" y="941.0" fill="#66ff00" width="1" outline="#000000"/>
  </node>
  <node label="PMPCB UQCRC1" id="-50">
    <att type="list" name="cytoscape.alias.list">
      <att type="string" name="cytoscape.alias.list" value="PMPCB UQCRC1"/>
    </att>
    <att type="string" name="canonicalName" value="PMPCB UQCRC1"/>
    <att type="integer" name="Tragetsdroga:cancer1-nocancer2" value="2"/>
    <att type="string" name="Column 1" value="PMPCB UQCRC1"/>
    <graphics type="ELLIPSE" h="40.0" w="40.0" x="1200.0" y="941.0" fill="#66ff00" width="1" outline="#000000"/>
  </node>
  <node label="CDC25B CDC25A" id="-49">
    <att type="list" name="cytoscape.alias.list">
      <att type="string" name="cytoscape.alias.list" value="CDC25B CDC25A"/>
    </att>
    <att type="string" name="canonicalName" value="CDC25B CDC25A"/>
    <att type="integer" name="Tragetsdroga:cancer1-nocancer2" value="2"/>
    <att type="string" name="Column 1" value="CDC25B CDC25A"/>
    <graphics type="ELLIPSE" h="40.0" w="40.0" x="0.5" y="791.0" fill="#66ff00" width="1" outline="#000000"/>
  </node>
  <node label="CDK7" id="-48">
    <att type="list" name="cytoscape.alias.list">
      <att type="string" name="cytoscape.alias.list" value="CDK7"/>
    </att>
    <att type="string" name="canonicalName" value="CDK7"/>
    <att type="integer" name="Tragetsdroga:cancer1-nocancer2" value="1"/>
    <att type="string" name="Column 1" value="CDK7"/>
    <graphics type="ELLIPSE" h="40.0" w="40.0" x="398.79998779296875" y="866.0" fill="#ff0000" width="1" outline="#000000"/>
  </node>
  <node label="PSAT1" id="-47">
    <att type="list" name="cytoscape.alias.list">
      <att type="string" name="cytoscape.alias.list" value="PSAT1"/>
    </att>
    <att type="string" name="canonicalName" value="PSAT1"/>
    <att type="integer" name="Tragetsdroga:cancer1-nocancer2" value="2"/>
    <att type="string" name="Column 1" value="PSAT1"/>
    <graphics type="ELLIPSE" h="40.0" w="40.0" x="1125.0" y="941.0" fill="#66ff00" width="1" outline="#000000"/>
  </node>
  <node label="SLC25A5 SLC25A4" id="-46">
    <att type="list" name="cytoscape.alias.list">
      <att type="string" name="cytoscape.alias.list" value="SLC25A5 SLC25A4"/>
    </att>
    <att type="string" name="canonicalName" value="SLC25A5 SLC25A4"/>
    <att type="integer" name="Tragetsdroga:cancer1-nocancer2" value="1"/>
    <att type="string" name="Column 1" value="SLC25A5 SLC25A4"/>
    <graphics type="ELLIPSE" h="40.0" w="40.0" x="158.5" y="866.0" fill="#ff0000" width="1" outline="#000000"/>
  </node>
  <node label="CARS" id="-45">
    <att type="list" name="cytoscape.alias.list">
      <att type="string" name="cytoscape.alias.list" value="CARS"/>
    </att>
    <att type="string" name="canonicalName" value="CARS"/>
    <att type="integer" name="Tragetsdroga:cancer1-nocancer2" value="2"/>
    <att type="string" name="Column 1" value="CARS"/>
    <graphics type="ELLIPSE" h="40.0" w="40.0" x="1050.0" y="941.0" fill="#66ff00" width="1" outline="#000000"/>
  </node>
  <node label="EIF4E EIF4E2" id="-44">
    <att type="list" name="cytoscape.alias.list">
      <att type="string" name="cytoscape.alias.list" value="EIF4E EIF4E2"/>
    </att>
    <att type="string" name="canonicalName" value="EIF4E EIF4E2"/>
    <att type="integer" name="Tragetsdroga:cancer1-nocancer2" value="2"/>
    <att type="string" name="Column 1" value="EIF4E EIF4E2"/>
    <graphics type="ELLIPSE" h="40.0" w="40.0" x="975.0" y="941.0" fill="#66ff00" width="1" outline="#000000"/>
  </node>
  <node label="PAPOLA" id="-43">
    <att type="list" name="cytoscape.alias.list">
      <att type="string" name="cytoscape.alias.list" value="PAPOLA"/>
    </att>
    <att type="string" name="canonicalName" value="PAPOLA"/>
    <att type="integer" name="Tragetsdroga:cancer1-nocancer2" value="2"/>
    <att type="string" name="Column 1" value="PAPOLA"/>
    <graphics type="ELLIPSE" h="40.0" w="40.0" x="900.0" y="941.0" fill="#66ff00" width="1" outline="#000000"/>
  </node>
  <node label="ABAT" id="-42">
    <att type="list" name="cytoscape.alias.list">
      <att type="string" name="cytoscape.alias.list" value="ABAT"/>
    </att>
    <att type="string" name="canonicalName" value="ABAT"/>
    <att type="integer" name="Tragetsdroga:cancer1-nocancer2" value="2"/>
    <att type="string" name="Column 1" value="ABAT"/>
    <graphics type="ELLIPSE" h="40.0" w="40.0" x="825.0" y="941.0" fill="#66ff00" width="1" outline="#000000"/>
  </node>
  <node label="TUBB2B TUBB3 TUBB2A TUBB6" id="-41">
    <att type="list" name="cytoscape.alias.list">
      <att type="string" name="cytoscape.alias.list" value="TUBB2B TUBB3 TUBB2A TUBB6"/>
    </att>
    <att type="string" name="canonicalName" value="TUBB2B TUBB3 TUBB2A TUBB6"/>
    <att type="integer" name="Tragetsdroga:cancer1-nocancer2" value="1"/>
    <att type="string" name="Column 1" value="TUBB2B TUBB3 TUBB2A TUBB6"/>
    <graphics type="ELLIPSE" h="40.0" w="40.0" x="750.0" y="941.0" fill="#ff0000" width="1" outline="#000000"/>
  </node>
  <node label="MTRR" id="-40">
    <att type="list" name="cytoscape.alias.list">
      <att type="string" name="cytoscape.alias.list" value="MTRR"/>
    </att>
    <att type="string" name="canonicalName" value="MTRR"/>
    <att type="integer" name="Tragetsdroga:cancer1-nocancer2" value="2"/>
    <att type="string" name="Column 1" value="MTRR"/>
    <graphics type="ELLIPSE" h="40.0" w="40.0" x="675.0" y="941.0" fill="#66ff00" width="1" outline="#000000"/>
  </node>
  <node label="KYNU" id="-39">
    <att type="list" name="cytoscape.alias.list">
      <att type="string" name="cytoscape.alias.list" value="KYNU"/>
    </att>
    <att type="string" name="canonicalName" value="KYNU"/>
    <att type="integer" name="Tragetsdroga:cancer1-nocancer2" value="2"/>
    <att type="string" name="Column 1" value="KYNU"/>
    <graphics type="ELLIPSE" h="40.0" w="40.0" x="600.0" y="941.0" fill="#66ff00" width="1" outline="#000000"/>
  </node>
  <node label="ATP8A1 ATP8A2" id="-38">
    <att type="list" name="cytoscape.alias.list">
      <att type="string" name="cytoscape.alias.list" value="ATP8A1 ATP8A2"/>
    </att>
    <att type="string" name="canonicalName" value="ATP8A1 ATP8A2"/>
    <att type="integer" name="Tragetsdroga:cancer1-nocancer2" value="2"/>
    <att type="string" name="Column 1" value="ATP8A1 ATP8A2"/>
    <graphics type="ELLIPSE" h="40.0" w="40.0" x="82.80000305175781" y="866.0" fill="#66ff00" width="1" outline="#000000"/>
  </node>
  <node label="LIPT1" id="-37">
    <att type="list" name="cytoscape.alias.list">
      <att type="string" name="cytoscape.alias.list" value="LIPT1"/>
    </att>
    <att type="string" name="canonicalName" value="LIPT1"/>
    <att type="integer" name="Tragetsdroga:cancer1-nocancer2" value="2"/>
    <att type="string" name="Column 1" value="LIPT1"/>
    <graphics type="ELLIPSE" h="40.0" w="40.0" x="313.56280517578125" y="72.31594848632812" fill="#66ff00" width="1" outline="#000000"/>
  </node>
  <node label="PRKAB1" id="-36">
    <att type="list" name="cytoscape.alias.list">
      <att type="string" name="cytoscape.alias.list" value="PRKAB1"/>
    </att>
    <att type="string" name="canonicalName" value="PRKAB1"/>
    <att type="integer" name="Tragetsdroga:cancer1-nocancer2" value="2"/>
    <att type="string" name="Column 1" value="PRKAB1"/>
    <graphics type="ELLIPSE" h="40.0" w="40.0" x="716.0" y="791.0" fill="#66ff00" width="1" outline="#000000"/>
  </node>
  <node label="SOD1" id="-35">
    <att type="list" name="cytoscape.alias.list">
      <att type="string" name="cytoscape.alias.list" value="SOD1"/>
    </att>
    <att type="string" name="canonicalName" value="SOD1"/>
    <att type="integer" name="Tragetsdroga:cancer1-nocancer2" value="2"/>
    <att type="string" name="Column 1" value="SOD1"/>
    <graphics type="ELLIPSE" h="40.0" w="40.0" x="525.0" y="941.0" fill="#66ff00" width="1" outline="#000000"/>
  </node>
  <node label="POLA2" id="-34">
    <att type="list" name="cytoscape.alias.list">
      <att type="string" name="cytoscape.alias.list" value="POLA2"/>
    </att>
    <att type="string" name="canonicalName" value="POLA2"/>
    <att type="integer" name="Tragetsdroga:cancer1-nocancer2" value="1"/>
    <att type="string" name="Column 1" value="POLA2"/>
    <graphics type="ELLIPSE" h="40.0" w="40.0" x="450.0" y="941.0" fill="#ff0000" width="1" outline="#000000"/>
  </node>
  <node label="DUT" id="-33">
    <att type="list" name="cytoscape.alias.list">
      <att type="string" name="cytoscape.alias.list" value="DUT"/>
    </att>
    <att type="string" name="canonicalName" value="DUT"/>
    <att type="integer" name="Tragetsdroga:cancer1-nocancer2" value="2"/>
    <att type="string" name="Column 1" value="DUT"/>
    <graphics type="ELLIPSE" h="40.0" w="40.0" x="375.0" y="941.0" fill="#66ff00" width="1" outline="#000000"/>
  </node>
  <node label="SC4MOL" id="-32">
    <att type="list" name="cytoscape.alias.list">
      <att type="string" name="cytoscape.alias.list" value="SC4MOL"/>
    </att>
    <att type="string" name="canonicalName" value="SC4MOL"/>
    <att type="integer" name="Tragetsdroga:cancer1-nocancer2" value="2"/>
    <att type="string" name="Column 1" value="SC4MOL"/>
    <graphics type="ELLIPSE" h="40.0" w="40.0" x="300.0" y="941.0" fill="#66ff00" width="1" outline="#000000"/>
  </node>
  <node label="IMPA1" id="-31">
    <att type="list" name="cytoscape.alias.list">
      <att type="string" name="cytoscape.alias.list" value="IMPA1"/>
    </att>
    <att type="string" name="canonicalName" value="IMPA1"/>
    <att type="integer" name="Tragetsdroga:cancer1-nocancer2" value="2"/>
    <att type="string" name="Column 1" value="IMPA1"/>
    <graphics type="ELLIPSE" h="40.0" w="40.0" x="621.0" y="791.0" fill="#66ff00" width="1" outline="#000000"/>
  </node>
  <node label="GSR" id="-30">
    <att type="list" name="cytoscape.alias.list">
      <att type="string" name="cytoscape.alias.list" value="GSR"/>
    </att>
    <att type="string" name="canonicalName" value="GSR"/>
    <att type="integer" name="Tragetsdroga:cancer1-nocancer2" value="1"/>
    <att type="string" name="Column 1" value="GSR"/>
    <graphics type="ELLIPSE" h="40.0" w="40.0" x="1316.800048828125" y="771.0" fill="#ff0000" width="1" outline="#000000"/>
  </node>
  <node label="ACSL3" id="-29">
    <att type="list" name="cytoscape.alias.list">
      <att type="string" name="cytoscape.alias.list" value="ACSL3"/>
    </att>
    <att type="string" name="canonicalName" value="ACSL3"/>
    <att type="integer" name="Tragetsdroga:cancer1-nocancer2" value="2"/>
    <att type="string" name="Column 1" value="ACSL3"/>
    <graphics type="ELLIPSE" h="40.0" w="40.0" x="526.0" y="791.0" fill="#66ff00" width="1" outline="#000000"/>
  </node>
  <node label="GCLC" id="-28">
    <att type="list" name="cytoscape.alias.list">
      <att type="string" name="cytoscape.alias.list" value="GCLC"/>
    </att>
    <att type="string" name="canonicalName" value="GCLC"/>
    <att type="integer" name="Tragetsdroga:cancer1-nocancer2" value="2"/>
    <att type="string" name="Column 1" value="GCLC"/>
    <graphics type="ELLIPSE" h="40.0" w="40.0" x="899.4976806640625" y="94.8791732788086" fill="#66ff00" width="1" outline="#000000"/>
  </node>
  <node label="SNAP25" id="-27">
    <att type="list" name="cytoscape.alias.list">
      <att type="string" name="cytoscape.alias.list" value="SNAP25"/>
    </att>
    <att type="string" name="canonicalName" value="SNAP25"/>
    <att type="integer" name="Tragetsdroga:cancer1-nocancer2" value="2"/>
    <att type="string" name="Column 1" value="SNAP25"/>
    <graphics type="ELLIPSE" h="40.0" w="40.0" x="575.0" y="94.0" fill="#66ff00" width="1" outline="#000000"/>
  </node>
  <node label="DTYMK DTYMK" id="-26">
    <att type="list" name="cytoscape.alias.list">
      <att type="string" name="cytoscape.alias.list" value="DTYMK DTYMK"/>
    </att>
    <att type="string" name="canonicalName" value="DTYMK DTYMK"/>
    <att type="integer" name="Tragetsdroga:cancer1-nocancer2" value="2"/>
    <att type="string" name="Column 1" value="DTYMK DTYMK"/>
    <graphics type="ELLIPSE" h="40.0" w="40.0" x="1278.0" y="72.0" fill="#66ff00" width="1" outline="#000000"/>
  </node>
  <node label="TRAPPC3" id="-25">
    <att type="list" name="cytoscape.alias.list">
      <att type="string" name="cytoscape.alias.list" value="TRAPPC3"/>
    </att>
    <att type="string" name="canonicalName" value="TRAPPC3"/>
    <att type="integer" name="Tragetsdroga:cancer1-nocancer2" value="2"/>
    <att type="string" name="Column 1" value="TRAPPC3"/>
    <graphics type="ELLIPSE" h="40.0" w="40.0" x="1076.5" y="771.0" fill="#66ff00" width="1" outline="#000000"/>
  </node>
  <node label="CTPS" id="-24">
    <att type="list" name="cytoscape.alias.list">
      <att type="string" name="cytoscape.alias.list" value="CTPS"/>
    </att>
    <att type="string" name="canonicalName" value="CTPS"/>
    <att type="integer" name="Tragetsdroga:cancer1-nocancer2" value="2"/>
    <att type="string" name="Column 1" value="CTPS"/>
    <graphics type="ELLIPSE" h="40.0" w="40.0" x="431.0" y="791.0" fill="#66ff00" width="1" outline="#000000"/>
  </node>
  <node label="SLC25A32" id="-23">
    <att type="list" name="cytoscape.alias.list">
      <att type="string" name="cytoscape.alias.list" value="SLC25A32"/>
    </att>
    <att type="string" name="canonicalName" value="SLC25A32"/>
    <att type="integer" name="Tragetsdroga:cancer1-nocancer2" value="2"/>
    <att type="string" name="Column 1" value="SLC25A32"/>
    <graphics type="ELLIPSE" h="40.0" w="40.0" x="197.65493774414062" y="213.00753784179688" fill="#66ff00" width="1" outline="#000000"/>
  </node>
  <node label="COPG ENSP00000331218" id="-22">
    <att type="list" name="cytoscape.alias.list">
      <att type="string" name="cytoscape.alias.list" value="COPG ENSP00000331218"/>
    </att>
    <att type="string" name="canonicalName" value="COPG ENSP00000331218"/>
    <att type="integer" name="Tragetsdroga:cancer1-nocancer2" value="2"/>
    <att type="string" name="Column 1" value="COPG ENSP00000331218 "/>
    <graphics type="ELLIPSE" h="40.0" w="40.0" x="1158.800048828125" y="771.0" fill="#66ff00" width="1" outline="#000000"/>
  </node>
  <node label="PSMD1" id="-21">
    <att type="list" name="cytoscape.alias.list">
      <att type="string" name="cytoscape.alias.list" value="PSMD1"/>
    </att>
    <att type="string" name="canonicalName" value="PSMD1"/>
    <att type="integer" name="Tragetsdroga:cancer1-nocancer2" value="1"/>
    <att type="string" name="Column 1" value="PSMD1"/>
    <graphics type="ELLIPSE" h="40.0" w="40.0" x="225.0" y="941.0" fill="#ff0000" width="1" outline="#000000"/>
  </node>
  <node label="PRDX2 PRDX1" id="-20">
    <att type="list" name="cytoscape.alias.list">
      <att type="string" name="cytoscape.alias.list" value="PRDX2 PRDX1"/>
    </att>
    <att type="string" name="canonicalName" value="PRDX2 PRDX1"/>
    <att type="integer" name="Tragetsdroga:cancer1-nocancer2" value="2"/>
    <att type="string" name="Column 1" value="PRDX2 PRDX1"/>
    <graphics type="ELLIPSE" h="40.0" w="40.0" x="1237.265380859375" y="143.5120849609375" fill="#66ff00" width="1" outline="#000000"/>
  </node>
  <node label="PDE8B PDE4B" id="-19">
    <att type="list" name="cytoscape.alias.list">
      <att type="string" name="cytoscape.alias.list" value="PDE8B PDE4B"/>
    </att>
    <att type="string" name="canonicalName" value="PDE8B PDE4B"/>
    <att type="integer" name="Tragetsdroga:cancer1-nocancer2" value="2"/>
    <att type="string" name="Column 1" value="PDE8B PDE4B"/>
    <graphics type="ELLIPSE" h="40.0" w="40.0" x="150.0" y="941.0" fill="#66ff00" width="1" outline="#000000"/>
  </node>
  <node label="ENO1" id="-18">
    <att type="list" name="cytoscape.alias.list">
      <att type="string" name="cytoscape.alias.list" value="ENO1"/>
    </att>
    <att type="string" name="canonicalName" value="ENO1"/>
    <att type="integer" name="Tragetsdroga:cancer1-nocancer2" value="2"/>
    <att type="string" name="Column 1" value="ENO1"/>
    <graphics type="ELLIPSE" h="40.0" w="40.0" x="75.0" y="941.0" fill="#66ff00" width="1" outline="#000000"/>
  </node>
  <node label="PDHB BCKDHB" id="-17">
    <att type="list" name="cytoscape.alias.list">
      <att type="string" name="cytoscape.alias.list" value="PDHB BCKDHB"/>
    </att>
    <att type="string" name="canonicalName" value="PDHB BCKDHB"/>
    <att type="integer" name="Tragetsdroga:cancer1-nocancer2" value="2"/>
    <att type="string" name="Column 1" value="PDHB BCKDHB"/>
    <graphics type="ELLIPSE" h="40.0" w="40.0" x="416.09649658203125" y="156.03932189941406" fill="#66ff00" width="1" outline="#000000"/>
  </node>
  <node label="CDK5" id="-16">
    <att type="list" name="cytoscape.alias.list">
      <att type="string" name="cytoscape.alias.list" value="CDK5"/>
    </att>
    <att type="string" name="canonicalName" value="CDK5"/>
    <att type="integer" name="Tragetsdroga:cancer1-nocancer2" value="1"/>
    <att type="string" name="Column 1" value="CDK5"/>
    <graphics type="ELLIPSE" h="40.0" w="40.0" x="835.0" y="146.0" fill="#ff0000" width="1" outline="#000000"/>
  </node>
  <node label="QPRT" id="-15">
    <att type="list" name="cytoscape.alias.list">
      <att type="string" name="cytoscape.alias.list" value="QPRT"/>
    </att>
    <att type="string" name="canonicalName" value="QPRT"/>
    <att type="integer" name="Tragetsdroga:cancer1-nocancer2" value="2"/>
    <att type="string" name="Column 1" value="QPRT"/>
    <graphics type="ELLIPSE" h="40.0" w="40.0" x="0.0" y="941.0" fill="#66ff00" width="1" outline="#000000"/>
  </node>
  <node label="PPP2CA" id="-14">
    <att type="list" name="cytoscape.alias.list">
      <att type="string" name="cytoscape.alias.list" value="PPP2CA"/>
    </att>
    <att type="string" name="canonicalName" value="PPP2CA"/>
    <att type="integer" name="Tragetsdroga:cancer1-nocancer2" value="2"/>
    <att type="string" name="Column 1" value="PPP2CA"/>
    <graphics type="ELLIPSE" h="40.0" w="40.0" x="82.80000305175781" y="791.0" fill="#66ff00" width="1" outline="#000000"/>
  </node>
  <node label="OGFOD1" id="-13">
    <att type="list" name="cytoscape.alias.list">
      <att type="string" name="cytoscape.alias.list" value="OGFOD1"/>
    </att>
    <att type="string" name="canonicalName" value="OGFOD1"/>
    <att type="integer" name="Tragetsdroga:cancer1-nocancer2" value="2"/>
    <att type="string" name="Column 1" value="OGFOD1"/>
    <graphics type="ELLIPSE" h="40.0" w="40.0" x="758.6567993164062" y="115.25910949707031" fill="#66ff00" width="1" outline="#000000"/>
  </node>
  <node label="MCM7" id="-12">
    <att type="list" name="cytoscape.alias.list">
      <att type="string" name="cytoscape.alias.list" value="MCM7"/>
    </att>
    <att type="string" name="canonicalName" value="MCM7"/>
    <att type="integer" name="Tragetsdroga:cancer1-nocancer2" value="2"/>
    <att type="string" name="Column 1" value="MCM7"/>
    <graphics type="ELLIPSE" h="40.0" w="40.0" x="1398.0" y="866.0" fill="#66ff00" width="1" outline="#000000"/>
  </node>
  <node label="GRB2 SH3GL3" id="-11">
    <att type="list" name="cytoscape.alias.list">
      <att type="string" name="cytoscape.alias.list" value="GRB2 SH3GL3"/>
    </att>
    <att type="string" name="canonicalName" value="GRB2 SH3GL3"/>
    <att type="integer" name="Tragetsdroga:cancer1-nocancer2" value="2"/>
    <att type="string" name="Column 1" value="GRB2 SH3GL3"/>
    <graphics type="ELLIPSE" h="40.0" w="40.0" x="847.4965209960938" y="227.34571838378906" fill="#66ff00" width="1" outline="#000000"/>
  </node>
  <node label="CYB5R3" id="-10">
    <att type="list" name="cytoscape.alias.list">
      <att type="string" name="cytoscape.alias.list" value="CYB5R3"/>
    </att>
    <att type="string" name="canonicalName" value="CYB5R3"/>
    <att type="integer" name="Tragetsdroga:cancer1-nocancer2" value="2"/>
    <att type="string" name="Column 1" value="CYB5R3"/>
    <graphics type="ELLIPSE" h="40.0" w="40.0" x="1323.0" y="866.0" fill="#66ff00" width="1" outline="#000000"/>
  </node>
  <node label="CYCS" id="-9">
    <att type="list" name="cytoscape.alias.list">
      <att type="string" name="cytoscape.alias.list" value="CYCS"/>
    </att>
    <att type="string" name="canonicalName" value="CYCS"/>
    <att type="integer" name="Tragetsdroga:cancer1-nocancer2" value="2"/>
    <att type="string" name="Column 1" value="CYCS"/>
    <graphics type="ELLIPSE" h="40.0" w="40.0" x="1248.0" y="866.0" fill="#66ff00" width="1" outline="#000000"/>
  </node>
  <node label="GDI1" id="-8">
    <att type="list" name="cytoscape.alias.list">
      <att type="string" name="cytoscape.alias.list" value="GDI1"/>
    </att>
    <att type="string" name="canonicalName" value="GDI1"/>
    <att type="integer" name="Tragetsdroga:cancer1-nocancer2" value="2"/>
    <att type="string" name="Column 1" value="GDI1"/>
    <graphics type="ELLIPSE" h="40.0" w="40.0" x="1173.0" y="866.0" fill="#66ff00" width="1" outline="#000000"/>
  </node>
  <node label="SHMT2 SHMT1" id="-7">
    <att type="list" name="cytoscape.alias.list">
      <att type="string" name="cytoscape.alias.list" value="SHMT2 SHMT1"/>
    </att>
    <att type="string" name="canonicalName" value="SHMT2 SHMT1"/>
    <att type="integer" name="Tragetsdroga:cancer1-nocancer2" value="1"/>
    <att type="string" name="Column 1" value="SHMT2 SHMT1"/>
    <graphics type="ELLIPSE" h="40.0" w="40.0" x="1086.0" y="424.0" fill="#ff0000" width="1" outline="#000000"/>
  </node>
  <node label="FPGS" id="-6">
    <att type="list" name="cytoscape.alias.list">
      <att type="string" name="cytoscape.alias.list" value="FPGS"/>
    </att>
    <att type="string" name="canonicalName" value="FPGS"/>
    <att type="integer" name="Tragetsdroga:cancer1-nocancer2" value="2"/>
    <att type="string" name="Column 1" value="FPGS"/>
    <graphics type="ELLIPSE" h="40.0" w="40.0" x="986.0" y="680.0" fill="#66ff00" width="1" outline="#000000"/>
  </node>
  <node label="GLRX2" id="-5">
    <att type="list" name="cytoscape.alias.list">
      <att type="string" name="cytoscape.alias.list" value="GLRX2"/>
    </att>
    <att type="string" name="canonicalName" value="GLRX2"/>
    <att type="integer" name="Tragetsdroga:cancer1-nocancer2" value="2"/>
    <att type="string" name="Column 1" value="GLRX2"/>
    <graphics type="ELLIPSE" h="40.0" w="40.0" x="336.0" y="791.0" fill="#66ff00" width="1" outline="#000000"/>
  </node>
  <node label="MAT2A MAT1A" id="-4">
    <att type="list" name="cytoscape.alias.list">
      <att type="string" name="cytoscape.alias.list" value="MAT2A MAT1A"/>
    </att>
    <att type="string" name="canonicalName" value="MAT2A MAT1A"/>
    <att type="integer" name="Tragetsdroga:cancer1-nocancer2" value="2"/>
    <att type="string" name="Column 1" value="MAT2A MAT1A"/>
    <graphics type="ELLIPSE" h="40.0" w="40.0" x="234.84878540039062" y="271.80419921875" fill="#66ff00" width="1" outline="#000000"/>
  </node>
  <node label="HDAC1" id="-3">
    <att type="list" name="cytoscape.alias.list">
      <att type="string" name="cytoscape.alias.list" value="HDAC1"/>
    </att>
    <att type="string" name="canonicalName" value="HDAC1"/>
    <att type="integer" name="Tragetsdroga:cancer1-nocancer2" value="1"/>
    <att type="string" name="Column 1" value="HDAC1"/>
    <graphics type="ELLIPSE" h="40.0" w="40.0" x="1098.0" y="866.0" fill="#ff0000" width="1" outline="#000000"/>
  </node>
  <node label="HSD17B7 HSD17B7P2" id="-2">
    <att type="list" name="cytoscape.alias.list">
      <att type="string" name="cytoscape.alias.list" value="HSD17B7 HSD17B7P2"/>
    </att>
    <att type="string" name="canonicalName" value="HSD17B7 HSD17B7P2"/>
    <att type="integer" name="Tragetsdroga:cancer1-nocancer2" value="2"/>
    <att type="string" name="Column 1" value="HSD17B7 HSD17B7P2"/>
    <graphics type="ELLIPSE" h="40.0" w="40.0" x="1023.0" y="866.0" fill="#66ff00" width="1" outline="#000000"/>
  </node>
  <node label="DARS" id="-1">
    <att type="list" name="cytoscape.alias.list">
      <att type="string" name="cytoscape.alias.list" value="DARS"/>
    </att>
    <att type="string" name="canonicalName" value="DARS"/>
    <att type="integer" name="Tragetsdroga:cancer1-nocancer2" value="2"/>
    <att type="string" name="Column 1" value="DARS"/>
    <graphics type="ELLIPSE" h="40.0" w="40.0" x="948.0" y="866.0" fill="#66ff00" width="1" outline="#000000"/>
  </node>
  <edge label="GAPDH (pp) GAPDH" source="-123" target="-123">
    <att type="string" name="canonicalName" value="GAPDH (pp) GAPDH"/>
    <att type="string" name="interaction" value="pp"/>
    <graphics width="1" fill="#000000"/>
  </edge>
  <edge label="DDX6 (pp) CDK2" source="-113" target="-96">
    <att type="string" name="canonicalName" value="DDX6 (pp) CDK2"/>
    <att type="string" name="interaction" value="pp"/>
    <graphics width="1" fill="#000000"/>
  </edge>
  <edge label="CANX (pp) TARS TARS2 TARSL2" source="-108" target="-90">
    <att type="string" name="canonicalName" value="CANX (pp) TARS TARS2 TARSL2"/>
    <att type="string" name="interaction" value="pp"/>
    <graphics width="1" fill="#000000"/>
  </edge>
  <edge label="SHMT2 (pp) MTHFD1" source="-98" target="-57">
    <att type="string" name="canonicalName" value="SHMT2 (pp) MTHFD1"/>
    <att type="string" name="interaction" value="pp"/>
    <graphics width="1" fill="#000000"/>
  </edge>
  <edge label="SEC14L2 (pp) SRM" source="-97" target="-81">
    <att type="string" name="canonicalName" value="SEC14L2 (pp) SRM"/>
    <att type="string" name="interaction" value="pp"/>
    <graphics width="1" fill="#000000"/>
  </edge>
  <edge label="SEC14L2 (pp) ARL1" source="-97" target="-89">
    <att type="string" name="canonicalName" value="SEC14L2 (pp) ARL1"/>
    <att type="string" name="interaction" value="pp"/>
    <graphics width="1" fill="#000000"/>
  </edge>
  <edge label="SEC14L2 (pp) PLD1 PLD2" source="-97" target="-62">
    <att type="string" name="canonicalName" value="PLD1 PLD2 (pp) SEC14L2"/>
    <att type="string" name="interaction" value="pp"/>
    <graphics width="1" fill="#000000"/>
  </edge>
  <edge label="HSP90AB1 (pp) GPT2" source="-94" target="-129">
    <att type="string" name="canonicalName" value="HSP90AB1 (pp) GPT2"/>
    <att type="string" name="interaction" value="pp"/>
    <graphics width="1" fill="#000000"/>
  </edge>
  <edge label="HSP90AB1 (pp) THNSL1 THNSL2" source="-94" target="-53">
    <att type="string" name="canonicalName" value="HSP90AB1 (pp) THNSL1 THNSL2"/>
    <att type="string" name="interaction" value="pp"/>
    <graphics width="1" fill="#000000"/>
  </edge>
  <edge label="HSP90AB1 (pp) PDHB BCKDHB" source="-94" target="-17">
    <att type="string" name="canonicalName" value="HSP90AB1 (pp) PDHB BCKDHB"/>
    <att type="string" name="interaction" value="pp"/>
    <graphics width="1" fill="#000000"/>
  </edge>
  <edge label="HSP90AB1 (pp) GALE" source="-94" target="-83">
    <att type="string" name="canonicalName" value="HSP90AB1 (pp) GALE"/>
    <att type="string" name="interaction" value="pp"/>
    <graphics width="1" fill="#000000"/>
  </edge>
  <edge label="HSP90AB1 (pp) CYC1" source="-94" target="-127">
    <att type="string" name="canonicalName" value="HSP90AB1 (pp) CYC1"/>
    <att type="string" name="interaction" value="pp"/>
    <graphics width="1" fill="#000000"/>
  </edge>
  <edge label="HSP90AB1 (pp) HSP90AB1 Q58FF7" source="-94" target="-115">
    <att type="string" name="canonicalName" value="HSP90AB1 (pp) HSP90AB1 Q58FF7"/>
    <att type="string" name="interaction" value="pp"/>
    <graphics width="1" fill="#000000"/>
  </edge>
  <edge label="HSP90AB1 (pp) MAT2A MAT1A" source="-94" target="-4">
    <att type="string" name="canonicalName" value="HSP90AB1 (pp) MAT2A MAT1A"/>
    <att type="string" name="interaction" value="pp"/>
    <graphics width="1" fill="#000000"/>
  </edge>
  <edge label="HSP90AB1 (pp) LIPT1" source="-94" target="-37">
    <att type="string" name="canonicalName" value="HSP90AB1 (pp) LIPT1"/>
    <att type="string" name="interaction" value="pp"/>
    <graphics width="1" fill="#000000"/>
  </edge>
  <edge label="HSP90AB1 (pp) ASNA1" source="-94" target="-109">
    <att type="string" name="canonicalName" value="HSP90AB1 (pp) ASNA1"/>
    <att type="string" name="interaction" value="pp"/>
    <graphics width="1" fill="#000000"/>
  </edge>
  <edge label="HSP90AB1 (pp) SLC25A32" source="-94" target="-23">
    <att type="string" name="canonicalName" value="HSP90AB1 (pp) SLC25A32"/>
    <att type="string" name="interaction" value="pp"/>
    <graphics width="1" fill="#000000"/>
  </edge>
  <edge label="HSP90AB1 (pp) PDHA1" source="-94" target="-78">
    <att type="string" name="canonicalName" value="HSP90AB1 (pp) PDHA1"/>
    <att type="string" name="interaction" value="pp"/>
    <graphics width="1" fill="#000000"/>
  </edge>
  <edge label="HSP90AB1 (pp) DLAT" source="-94" target="-95">
    <att type="string" name="canonicalName" value="HSP90AB1 (pp) DLAT"/>
    <att type="string" name="interaction" value="pp"/>
    <graphics width="1" fill="#000000"/>
  </edge>
  <edge label="CS (pp) CS" source="-91" target="-91">
    <att type="string" name="canonicalName" value="CS (pp) CS"/>
    <att type="string" name="interaction" value="pp"/>
    <graphics width="1" fill="#000000"/>
  </edge>
  <edge label="ARL1 (pp) ASNA1" source="-89" target="-109">
    <att type="string" name="canonicalName" value="ARL1 (pp) ASNA1"/>
    <att type="string" name="interaction" value="pp"/>
    <graphics width="1" fill="#000000"/>
  </edge>
  <edge label="PPP3R2 (pp) ATP8A1 ATP8A2" source="-86" target="-38">
    <att type="string" name="canonicalName" value="PPP3R2 (pp) ATP8A1 ATP8A2"/>
    <att type="string" name="interaction" value="pp"/>
    <graphics width="1" fill="#000000"/>
  </edge>
  <edge label="PISD (pp) SGPL1" source="-75" target="-55">
    <att type="string" name="canonicalName" value="PISD (pp) SGPL1"/>
    <att type="string" name="interaction" value="pp"/>
    <graphics width="1" fill="#000000"/>
  </edge>
  <edge label="HSPA8 (pp) HSPA8" source="-73" target="-73">
    <att type="string" name="canonicalName" value="HSPA8 (pp) HSPA8"/>
    <att type="string" name="interaction" value="pp"/>
    <graphics width="1" fill="#000000"/>
  </edge>
  <edge label="PRKACA PRKACG (pp) PRKACA" source="-72" target="-67">
    <att type="string" name="canonicalName" value="PRKACA PRKACG (pp) PRKACA"/>
    <att type="string" name="interaction" value="pp"/>
    <graphics width="1" fill="#000000"/>
  </edge>
  <edge label="CDC42 (pp) HSP90AB1 Q58FF7" source="-69" target="-115">
    <att type="string" name="canonicalName" value="CDC42 (pp) HSP90AB1 Q58FF7"/>
    <att type="string" name="interaction" value="pp"/>
    <graphics width="1" fill="#000000"/>
  </edge>
  <edge label="CDC42 (pp) ATP2C1 ATP2C2" source="-69" target="-66">
    <att type="string" name="canonicalName" value="CDC42 (pp) ATP2C1 ATP2C2"/>
    <att type="string" name="interaction" value="pp"/>
    <graphics width="1" fill="#000000"/>
  </edge>
  <edge label="PRKACA (pp) PRKACA" source="-67" target="-67">
    <att type="string" name="canonicalName" value="PRKACA (pp) PRKACA"/>
    <att type="string" name="interaction" value="pp"/>
    <graphics width="1" fill="#000000"/>
  </edge>
  <edge label="PLD1 PLD2 (pp) CHKA CHKB" source="-62" target="-87">
    <att type="string" name="canonicalName" value="PLD1 PLD2 (pp) CHKA CHKB"/>
    <att type="string" name="interaction" value="pp"/>
    <graphics width="1" fill="#000000"/>
  </edge>
  <edge label="SV2A (pp) SLC13A2" source="-60" target="-74">
    <att type="string" name="canonicalName" value="SV2A (pp) SLC13A2"/>
    <att type="string" name="interaction" value="pp"/>
    <graphics width="1" fill="#000000"/>
  </edge>
  <edge label="SV2A (pp) SLC13A2 SLC13A5 SLC13A3 SLC13A4" source="-60" target="-110">
    <att type="string" name="canonicalName" value="SV2A (pp) SLC13A2 SLC13A5 SLC13A3 SLC13A4"/>
    <att type="string" name="interaction" value="pp"/>
    <graphics width="1" fill="#000000"/>
  </edge>
  <edge label="PDPK1 (pp) PDPK1" source="-59" target="-59">
    <att type="string" name="canonicalName" value="PDPK1 (pp) PDPK1"/>
    <att type="string" name="interaction" value="pp"/>
    <graphics width="1" fill="#000000"/>
  </edge>
  <edge label="MTHFD1 (pp) SLC7A4" source="-57" target="-103">
    <att type="string" name="canonicalName" value="SLC7A4 (pp) MTHFD1"/>
    <att type="string" name="interaction" value="pp"/>
    <graphics width="1" fill="#000000"/>
  </edge>
  <edge label="PRDX2 (pp) GSR" source="-56" target="-30">
    <att type="string" name="canonicalName" value="PRDX2 (pp) GSR"/>
    <att type="string" name="interaction" value="pp"/>
    <graphics width="1" fill="#000000"/>
  </edge>
  <edge label="HINT1 HINT2 (pp) CDK7" source="-54" target="-48">
    <att type="string" name="canonicalName" value="HINT1 HINT2 (pp) CDK7"/>
    <att type="string" name="interaction" value="pp"/>
    <graphics width="1" fill="#000000"/>
  </edge>
  <edge label="CDC25B CDC25A (pp) PPP2CA" source="-49" target="-14">
    <att type="string" name="canonicalName" value="CDC25B CDC25A (pp) PPP2CA"/>
    <att type="string" name="interaction" value="pp"/>
    <graphics width="1" fill="#000000"/>
  </edge>
  <edge label="SLC25A5 SLC25A4 (pp) SLC25A5" source="-46" target="-63">
    <att type="string" name="canonicalName" value="SLC25A5 SLC25A4 (pp) SLC25A5"/>
    <att type="string" name="interaction" value="pp"/>
    <graphics width="1" fill="#000000"/>
  </edge>
  <edge label="PRKAB1 (pp) PRKAB1" source="-36" target="-36">
    <att type="string" name="canonicalName" value="PRKAB1 (pp) PRKAB1"/>
    <att type="string" name="interaction" value="pp"/>
    <graphics width="1" fill="#000000"/>
  </edge>
  <edge label="IMPA1 (pp) IMPA1" source="-31" target="-31">
    <att type="string" name="canonicalName" value="IMPA1 (pp) IMPA1"/>
    <att type="string" name="interaction" value="pp"/>
    <graphics width="1" fill="#000000"/>
  </edge>
  <edge label="ACSL3 (pp) ACSL3" source="-29" target="-29">
    <att type="string" name="canonicalName" value="ACSL3 (pp) ACSL3"/>
    <att type="string" name="interaction" value="pp"/>
    <graphics width="1" fill="#000000"/>
  </edge>
  <edge label="SNAP25 (pp) CDC42" source="-27" target="-69">
    <att type="string" name="canonicalName" value="SNAP25 (pp) CDC42"/>
    <att type="string" name="interaction" value="pp"/>
    <graphics width="1" fill="#000000"/>
  </edge>
  <edge label="DTYMK DTYMK (pp) PRDX2 PRDX1" source="-26" target="-20">
    <att type="string" name="canonicalName" value="DTYMK DTYMK (pp) PRDX2 PRDX1"/>
    <att type="string" name="interaction" value="pp"/>
    <graphics width="1" fill="#000000"/>
  </edge>
  <edge label="DTYMK DTYMK (pp) G6PD" source="-26" target="-125">
    <att type="string" name="canonicalName" value="DTYMK DTYMK (pp) G6PD"/>
    <att type="string" name="interaction" value="pp"/>
    <graphics width="1" fill="#000000"/>
  </edge>
  <edge label="DTYMK DTYMK (pp) PDPK1" source="-26" target="-59">
    <att type="string" name="canonicalName" value="DTYMK DTYMK (pp) PDPK1"/>
    <att type="string" name="interaction" value="pp"/>
    <graphics width="1" fill="#000000"/>
  </edge>
  <edge label="TRAPPC3 (pp) COPG ENSP00000331218" source="-25" target="-22">
    <att type="string" name="canonicalName" value="TRAPPC3 (pp) COPG ENSP00000331218"/>
    <att type="string" name="interaction" value="pp"/>
    <graphics width="1" fill="#000000"/>
  </edge>
  <edge label="CTPS (pp) CTPS" source="-24" target="-24">
    <att type="string" name="canonicalName" value="CTPS (pp) CTPS"/>
    <att type="string" name="interaction" value="pp"/>
    <graphics width="1" fill="#000000"/>
  </edge>
  <edge label="CDK5 (pp) GRB2 SH3GL3" source="-16" target="-11">
    <att type="string" name="canonicalName" value="CDK5 (pp) GRB2 SH3GL3"/>
    <att type="string" name="interaction" value="pp"/>
    <graphics width="1" fill="#000000"/>
  </edge>
  <edge label="CDK5 (pp) OGFOD1" source="-16" target="-13">
    <att type="string" name="canonicalName" value="CDK5 (pp) OGFOD1"/>
    <att type="string" name="interaction" value="pp"/>
    <graphics width="1" fill="#000000"/>
  </edge>
  <edge label="CDK5 (pp) SLC7A4" source="-16" target="-103">
    <att type="string" name="canonicalName" value="CDK5 (pp) SLC7A4"/>
    <att type="string" name="interaction" value="pp"/>
    <graphics width="1" fill="#000000"/>
  </edge>
  <edge label="CDK5 (pp) ATP2C1 ATP2C2" source="-16" target="-66">
    <att type="string" name="canonicalName" value="CDK5 (pp) ATP2C1 ATP2C2"/>
    <att type="string" name="interaction" value="pp"/>
    <graphics width="1" fill="#000000"/>
  </edge>
  <edge label="CDK5 (pp) GCLC" source="-16" target="-28">
    <att type="string" name="canonicalName" value="CDK5 (pp) GCLC"/>
    <att type="string" name="interaction" value="pp"/>
    <graphics width="1" fill="#000000"/>
  </edge>
  <edge label="PPP2CA (pp) PPP2CA" source="-14" target="-14">
    <att type="string" name="canonicalName" value="PPP2CA (pp) PPP2CA"/>
    <att type="string" name="interaction" value="pp"/>
    <graphics width="1" fill="#000000"/>
  </edge>
  <edge label="SHMT2 SHMT1 (pp) MTHFD1" source="-7" target="-57">
    <att type="string" name="canonicalName" value="SHMT2 SHMT1 (pp) MTHFD1"/>
    <att type="string" name="interaction" value="pp"/>
    <graphics width="1" fill="#000000"/>
  </edge>
  <edge label="FPGS (pp) SHMT2" source="-6" target="-98">
    <att type="string" name="canonicalName" value="FPGS (pp) SHMT2"/>
    <att type="string" name="interaction" value="pp"/>
    <graphics width="1" fill="#000000"/>
  </edge>
  <edge label="GLRX2 (pp) GLRX2" source="-5" target="-5">
    <att type="string" name="canonicalName" value="GLRX2 (pp) GLRX2"/>
    <att type="string" name="interaction" value="pp"/>
    <graphics width="1" fill="#000000"/>
  </edge>
</graph>
