# Supplementary material for: Human synthetic lethal inference as potential anti-cancer target gene detection
Source: BMC Syst Biol. 2009 Dec 16;3:116. doi: 10.1186/1752-0509-3-116 (PMC2804737; doi:10.1186/1752-0509-3-116)
Supplement: Additional file 8 — Drug-cancer SL network representing the set of cancer-related nodes and their SL drug-associated partners (Figure 9). File in .cys format. This file must be opened with cytoscape software. [file 1752-0509-3-116-S8.ZIP]

Archive with 7 entries (7 files):
- CytoscapeSession-2009_04_20-18_43/session_vizmap.props
- CytoscapeSession-2009_04_20-18_43/session_cytoscape.props
- CytoscapeSession-2009_04_20-18_43/session_bookmarks.xml
- CytoscapeSession-2009_04_20-18_43/cysession.xml
- CytoscapeSession-2009_04_20-18_43/Subnetwork extracted from the above, containing cancer-related nodes and drug-target nodes.xgmml
- CytoscapeSession-2009_04_20-18_43/Cancer-related nodes and first SL neighbours. Without links between neighbours.xgmml
- CytoscapeSession-2009_04_20-18_43/plugins/FilterPlugin/session_filters.props
