# Supplementary material for: Human synthetic lethal inference as potential anti-cancer target gene detection
Source: BMC Syst Biol. 2009 Dec 16;3:116. doi: 10.1186/1752-0509-3-116 (PMC2804737; doi:10.1186/1752-0509-3-116)
Supplement: Additional file 8 — Drug-cancer SL network representing the set of cancer-related nodes and their SL drug-associated partners (Figure 9). File in .cys format. This file must be opened with cytoscape software. [file 1752-0509-3-116-S8.ZIP › CytoscapeSession-2009_04_20-18_43/Subnetwork extracted from the above, containing cancer-related nodes and drug-target nodes.xgmml]

<?xml version="1.0" encoding="UTF-8" standalone="yes"?>
<graph label="Subnetwork extracted from the above, containing cancer-related nodes and drug-target nodes" id="Subnetwork extracted from the above, containing cancer-related nodes and drug-target nodes" xmlns:dc="http://purl.org/dc/elements/1.1/" xmlns="http://www.cs.rpi.edu/XGMML" xmlns:xlink="http://www.w3.org/1999/xlink" xmlns:rdf="http://www.w3.org/1999/02/22-rdf-syntax-ns#" xmlns:xsi="http://www.w3.org/2001/XMLSchema-instance">
    <att name="documentVersion" value="1.0"/>
    <att name="networkMetadata">
        <rdf:RDF>
            <rdf:Description rdf:about="http://www.cytoscape.org/">
                <dc:source>http://www.cytoscape.org/</dc:source>
                <dc:format>Cytoscape-XGMML</dc:format>
                <dc:description>N/A</dc:description>
                <dc:date>2009-02-18 16:00:19</dc:date>
                <dc:type>Protein-Protein Interaction</dc:type>
                <dc:identifier>N/A</dc:identifier>
                <dc:title>Subnetwork extracted from the above, containing cancer-related nodes and drug-target nodes</dc:title>
            </rdf:Description>
        </rdf:RDF>
    </att>
    <att name="backgroundColor" value="#ffffff"/>
    <att name="documentVersion" label="documentVersion" type="string" value="1.1"/>
    <att name="GRAPH_VIEW_ZOOM" label="GRAPH_VIEW_ZOOM" type="real" value="0.2949359583586035"/>
    <att name="GRAPH_VIEW_CENTER_X" label="GRAPH_VIEW_CENTER_X" type="real" value="1199.8348579406738"/>
    <att name="GRAPH_VIEW_CENTER_Y" label="GRAPH_VIEW_CENTER_Y" type="real" value="1075.4047956466675"/>
    <node label="NF1" id="-296">
        <att name="cytoscape.alias.list" label="cytoscape.alias.list" type="list">
            <att type="string" value="NF1"/>
        </att>
        <att name="Drugtarget_cancer:1,nocancer:2" label="Drugtarget_cancer:1,nocancer:2" type="integer"/>
        <att name="canonicalName" label="canonicalName" type="string" value="NF1"/>
        <att name="Cancer_related_shape" label="Cancer_related_shape" type="integer" value="1"/>
        <att name="alias" label="alias" type="list"/>
        <att name="Column 3" label="Column 3" type="string"/>
        <att name="node.size" label="node.size" type="string"/>
        <att name="Column 1" label="Column 1" type="string" value="NF1"/>
        <att name="node.label" label="node.label" type="string"/>
        <att name="node.fontSize" label="node.fontSize" type="string"/>
        <graphics w="30.0" h="30.0" width="1" outline="#000000" fill="#66ffff" y="772.5958251953125" x="641.0718994140625" type="triangle"/>
    </node>
    <node label="CCT2" id="-401">
        <att name="cytoscape.alias.list" label="cytoscape.alias.list" type="list">
            <att type="string" value="CCT2"/>
        </att>
        <att name="Drugtarget_cancer:1,nocancer:2" label="Drugtarget_cancer:1,nocancer:2" type="integer"/>
        <att name="canonicalName" label="canonicalName" type="string" value="CCT2"/>
        <att name="Cancer_related_shape" label="Cancer_related_shape" type="integer" value="1"/>
        <att name="alias" label="alias" type="list"/>
        <att name="Column 3" label="Column 3" type="string"/>
        <att name="node.size" label="node.size" type="string"/>
        <att name="Column 1" label="Column 1" type="string" value="CCT2"/>
        <att name="node.label" label="node.label" type="string"/>
        <att name="node.fontSize" label="node.fontSize" type="string"/>
        <graphics w="30.0" h="30.0" width="1" outline="#000000" fill="#66ffff" y="1410.48046875" x="817.850341796875" type="triangle"/>
    </node>
    <node label="MCM2" id="-381">
        <att name="cytoscape.alias.list" label="cytoscape.alias.list" type="list">
            <att type="string" value="MCM2"/>
        </att>
        <att name="Drugtarget_cancer:1,nocancer:2" label="Drugtarget_cancer:1,nocancer:2" type="integer"/>
        <att name="canonicalName" label="canonicalName" type="string" value="MCM2"/>
        <att name="Cancer_related_shape" label="Cancer_related_shape" type="integer" value="1"/>
        <att name="alias" label="alias" type="list"/>
        <att name="Column 3" label="Column 3" type="string"/>
        <att name="node.size" label="node.size" type="string"/>
        <att name="Column 1" label="Column 1" type="string" value="MCM2"/>
        <att name="node.label" label="node.label" type="string"/>
        <att name="node.fontSize" label="node.fontSize" type="string"/>
        <graphics w="30.0" h="30.0" width="1" outline="#000000" fill="#66ffff" y="647.3961791992188" x="614.720458984375" type="triangle"/>
    </node>
    <node label="HIP1" id="-377">
        <att name="cytoscape.alias.list" label="cytoscape.alias.list" type="list">
            <att type="string" value="HIP1"/>
        </att>
        <att name="Drugtarget_cancer:1,nocancer:2" label="Drugtarget_cancer:1,nocancer:2" type="integer"/>
        <att name="canonicalName" label="canonicalName" type="string" value="HIP1"/>
        <att name="Cancer_related_shape" label="Cancer_related_shape" type="integer" value="1"/>
        <att name="alias" label="alias" type="list"/>
        <att name="Column 3" label="Column 3" type="string"/>
        <att name="node.size" label="node.size" type="string"/>
        <att name="Column 1" label="Column 1" type="string" value="HIP1"/>
        <att name="node.label" label="node.label" type="string"/>
        <att name="node.fontSize" label="node.fontSize" type="string"/>
        <graphics w="30.0" h="30.0" width="1" outline="#000000" fill="#66ffff" y="1090.9967041015625" x="1270.646484375" type="triangle"/>
    </node>
    <node label="DOT1L" id="-365">
        <att name="cytoscape.alias.list" label="cytoscape.alias.list" type="list">
            <att type="string" value="DOT1L"/>
        </att>
        <att name="Drugtarget_cancer:1,nocancer:2" label="Drugtarget_cancer:1,nocancer:2" type="integer" value="2"/>
        <att name="canonicalName" label="canonicalName" type="string" value="DOT1L"/>
        <att name="Cancer_related_shape" label="Cancer_related_shape" type="integer" value="1"/>
        <att name="alias" label="alias" type="list"/>
        <att name="Column 3" label="Column 3" type="string"/>
        <att name="node.size" label="node.size" type="string"/>
        <att name="Column 1" label="Column 1" type="string" value="DOT1L"/>
        <att name="node.label" label="node.label" type="string"/>
        <att name="node.fontSize" label="node.fontSize" type="string"/>
        <graphics w="30.0" h="30.0" width="1" outline="#000000" fill="#009900" y="1106.23876953125" x="159.71023559570312" type="triangle"/>
    </node>
    <node label="TAF1 TAF1L" id="-390">
        <att name="cytoscape.alias.list" label="cytoscape.alias.list" type="list">
            <att type="string" value="TAF1 TAF1L"/>
        </att>
        <att name="Drugtarget_cancer:1,nocancer:2" label="Drugtarget_cancer:1,nocancer:2" type="integer"/>
        <att name="canonicalName" label="canonicalName" type="string" value="TAF1 TAF1L"/>
        <att name="Cancer_related_shape" label="Cancer_related_shape" type="integer" value="1"/>
        <att name="alias" label="alias" type="list"/>
        <att name="Column 3" label="Column 3" type="string"/>
        <att name="node.size" label="node.size" type="string"/>
        <att name="Column 1" label="Column 1" type="string" value="TAF1 TAF1L"/>
        <att name="node.label" label="node.label" type="string" value="TAF1_L"/>
        <att name="node.fontSize" label="node.fontSize" type="string"/>
        <graphics w="30.0" h="30.0" width="1" outline="#000000" fill="#66ffff" y="1107.0037841796875" x="515.2733154296875" type="triangle"/>
    </node>
    <node label="PLS3 LCP1 PLS1" id="-305">
        <att name="cytoscape.alias.list" label="cytoscape.alias.list" type="list">
            <att type="string" value="PLS3 LCP1 PLS1"/>
        </att>
        <att name="Drugtarget_cancer:1,nocancer:2" label="Drugtarget_cancer:1,nocancer:2" type="integer"/>
        <att name="canonicalName" label="canonicalName" type="string" value="PLS3 LCP1 PLS1"/>
        <att name="Cancer_related_shape" label="Cancer_related_shape" type="integer" value="1"/>
        <att name="alias" label="alias" type="list"/>
        <att name="Column 3" label="Column 3" type="string"/>
        <att name="node.size" label="node.size" type="string"/>
        <att name="Column 1" label="Column 1" type="string" value="PLS3 LCP1 PLS1"/>
        <att name="node.label" label="node.label" type="string" value="PLS1_3 LCP1"/>
        <att name="node.fontSize" label="node.fontSize" type="string"/>
        <graphics w="30.0" h="30.0" width="1" outline="#000000" fill="#66ffff" y="1199.9967041015625" x="1120.646484375" type="triangle"/>
    </node>
    <node label="EIF4E EIF4E2" id="-139">
        <att name="cytoscape.alias.list" label="cytoscape.alias.list" type="list">
            <att type="string" value="EIF4E EIF4E2"/>
        </att>
        <att name="Drugtarget_cancer:1,nocancer:2" label="Drugtarget_cancer:1,nocancer:2" type="integer" value="2"/>
        <att name="canonicalName" label="canonicalName" type="string" value="EIF4E EIF4E2"/>
        <att name="Cancer_related_shape" label="Cancer_related_shape" type="integer"/>
        <att name="alias" label="alias" type="list"/>
        <att name="Column 3" label="Column 3" type="string"/>
        <att name="node.size" label="node.size" type="string"/>
        <att name="Column 1" label="Column 1" type="string" value="EIF4E EIF4E2"/>
        <att name="node.label" label="node.label" type="string" value="EIF4E_2"/>
        <att name="node.fontSize" label="node.fontSize" type="string"/>
        <graphics w="30.0" h="30.0" width="1" outline="#000000" fill="#009900" y="1180.5787353515625" x="843.7039794921875" type="ellipse"/>
    </node>
    <node label="BUB1 BUB1B" id="-307">
        <att name="cytoscape.alias.list" label="cytoscape.alias.list" type="list">
            <att type="string" value="BUB1 BUB1B"/>
        </att>
        <att name="Drugtarget_cancer:1,nocancer:2" label="Drugtarget_cancer:1,nocancer:2" type="integer"/>
        <att name="canonicalName" label="canonicalName" type="string" value="BUB1 BUB1B"/>
        <att name="Cancer_related_shape" label="Cancer_related_shape" type="integer" value="1"/>
        <att name="alias" label="alias" type="list"/>
        <att name="Column 3" label="Column 3" type="string"/>
        <att name="node.size" label="node.size" type="string" value="60.0"/>
        <att name="Column 1" label="Column 1" type="string" value="BUB1 BUB1B"/>
        <att name="node.label" label="node.label" type="string" value="BUB1*"/>
        <att name="node.fontSize" label="node.fontSize" type="string" value="25.0"/>
        <graphics w="60.0" h="60.0" width="1" outline="#000000" fill="#66ffff" y="422.6598815917969" x="272.115234375" type="triangle"/>
    </node>
    <node label="HSP90AB1 Q58FF7" id="-136">
        <att name="cytoscape.alias.list" label="cytoscape.alias.list" type="list">
            <att type="string" value="HSP90AB1 Q58FF7"/>
        </att>
        <att name="Drugtarget_cancer:1,nocancer:2" label="Drugtarget_cancer:1,nocancer:2" type="integer" value="2"/>
        <att name="canonicalName" label="canonicalName" type="string" value="HSP90AB1 Q58FF7"/>
        <att name="Cancer_related_shape" label="Cancer_related_shape" type="integer"/>
        <att name="alias" label="alias" type="list"/>
        <att name="Column 3" label="Column 3" type="string"/>
        <att name="node.size" label="node.size" type="string"/>
        <att name="Column 1" label="Column 1" type="string" value="HSP90AB1 Q58FF7"/>
        <att name="node.label" label="node.label" type="string"/>
        <att name="node.fontSize" label="node.fontSize" type="string"/>
        <graphics w="30.0" h="30.0" width="1" outline="#000000" fill="#009900" y="1297.5626220703125" x="210.09884643554688" type="ellipse"/>
    </node>
    <node label="DDX24" id="-389">
        <att name="cytoscape.alias.list" label="cytoscape.alias.list" type="list">
            <att type="string" value="DDX24"/>
        </att>
        <att name="Drugtarget_cancer:1,nocancer:2" label="Drugtarget_cancer:1,nocancer:2" type="integer"/>
        <att name="canonicalName" label="canonicalName" type="string" value="DDX24"/>
        <att name="Cancer_related_shape" label="Cancer_related_shape" type="integer" value="1"/>
        <att name="alias" label="alias" type="list">
            <att type="string" value="DDX24"/>
        </att>
        <att name="Column 3" label="Column 3" type="string" value="Essential"/>
        <att name="node.size" label="node.size" type="string"/>
        <att name="Column 1" label="Column 1" type="string" value="DDX24"/>
        <att name="node.label" label="node.label" type="string"/>
        <att name="node.fontSize" label="node.fontSize" type="string"/>
        <graphics w="30.0" h="30.0" width="6" outline="#000000" fill="#66ffff" y="1623.8890380859375" x="582.1131591796875" type="triangle"/>
    </node>
    <node label="ERCC2" id="-367">
        <att name="cytoscape.alias.list" label="cytoscape.alias.list" type="list">
            <att type="string" value="ERCC2"/>
        </att>
        <att name="Drugtarget_cancer:1,nocancer:2" label="Drugtarget_cancer:1,nocancer:2" type="integer"/>
        <att name="canonicalName" label="canonicalName" type="string" value="ERCC2"/>
        <att name="Cancer_related_shape" label="Cancer_related_shape" type="integer" value="1"/>
        <att name="alias" label="alias" type="list">
            <att type="string" value="ERCC2"/>
        </att>
        <att name="Column 3" label="Column 3" type="string" value="Essential"/>
        <att name="node.size" label="node.size" type="string" value="60.0"/>
        <att name="Column 1" label="Column 1" type="string" value="ERCC2"/>
        <att name="node.label" label="node.label" type="string"/>
        <att name="node.fontSize" label="node.fontSize" type="string" value="25.0"/>
        <graphics w="60.0" h="60.0" width="6" outline="#000000" fill="#66ffff" y="187.5384521484375" x="831.4324951171875" type="triangle"/>
    </node>
    <node label="REV3L" id="-290">
        <att name="cytoscape.alias.list" label="cytoscape.alias.list" type="list">
            <att type="string" value="REV3L"/>
        </att>
        <att name="Drugtarget_cancer:1,nocancer:2" label="Drugtarget_cancer:1,nocancer:2" type="integer"/>
        <att name="canonicalName" label="canonicalName" type="string" value="REV3L"/>
        <att name="Cancer_related_shape" label="Cancer_related_shape" type="integer" value="1"/>
        <att name="alias" label="alias" type="list"/>
        <att name="Column 3" label="Column 3" type="string"/>
        <att name="node.size" label="node.size" type="string"/>
        <att name="Column 1" label="Column 1" type="string" value="REV3L"/>
        <att name="node.label" label="node.label" type="string"/>
        <att name="node.fontSize" label="node.fontSize" type="string"/>
        <graphics w="30.0" h="30.0" width="1" outline="#000000" fill="#66ffff" y="1623.8890380859375" x="675.814453125" type="triangle"/>
    </node>
    <node label="STCH" id="-298">
        <att name="cytoscape.alias.list" label="cytoscape.alias.list" type="list">
            <att type="string" value="STCH"/>
        </att>
        <att name="Drugtarget_cancer:1,nocancer:2" label="Drugtarget_cancer:1,nocancer:2" type="integer"/>
        <att name="canonicalName" label="canonicalName" type="string" value="STCH"/>
        <att name="Cancer_related_shape" label="Cancer_related_shape" type="integer" value="1"/>
        <att name="alias" label="alias" type="list"/>
        <att name="Column 3" label="Column 3" type="string"/>
        <att name="node.size" label="node.size" type="string"/>
        <att name="Column 1" label="Column 1" type="string" value="STCH"/>
        <att name="node.label" label="node.label" type="string"/>
        <att name="node.fontSize" label="node.fontSize" type="string"/>
        <graphics w="30.0" h="30.0" width="1" outline="#000000" fill="#66ffff" y="1623.8890380859375" x="754.5548706054688" type="triangle"/>
    </node>
    <node label="PIP5K3" id="-308">
        <att name="cytoscape.alias.list" label="cytoscape.alias.list" type="list">
            <att type="string" value="PIP5K3"/>
        </att>
        <att name="Drugtarget_cancer:1,nocancer:2" label="Drugtarget_cancer:1,nocancer:2" type="integer"/>
        <att name="canonicalName" label="canonicalName" type="string" value="PIP5K3"/>
        <att name="Cancer_related_shape" label="Cancer_related_shape" type="integer" value="1"/>
        <att name="alias" label="alias" type="list"/>
        <att name="Column 3" label="Column 3" type="string"/>
        <att name="node.size" label="node.size" type="string"/>
        <att name="Column 1" label="Column 1" type="string" value="PIP5K3"/>
        <att name="node.label" label="node.label" type="string"/>
        <att name="node.fontSize" label="node.fontSize" type="string"/>
        <graphics w="30.0" h="30.0" width="1" outline="#000000" fill="#66ffff" y="581.0748901367188" x="649.1815185546875" type="triangle"/>
    </node>
    <node label="PINX1" id="-403">
        <att name="cytoscape.alias.list" label="cytoscape.alias.list" type="list">
            <att type="string" value="PINX1"/>
        </att>
        <att name="Drugtarget_cancer:1,nocancer:2" label="Drugtarget_cancer:1,nocancer:2" type="integer"/>
        <att name="canonicalName" label="canonicalName" type="string" value="PINX1"/>
        <att name="Cancer_related_shape" label="Cancer_related_shape" type="integer" value="1"/>
        <att name="alias" label="alias" type="list">
            <att type="string" value="PINX1"/>
        </att>
        <att name="Column 3" label="Column 3" type="string" value="Essential"/>
        <att name="node.size" label="node.size" type="string"/>
        <att name="Column 1" label="Column 1" type="string" value="PINX1"/>
        <att name="node.label" label="node.label" type="string"/>
        <att name="node.fontSize" label="node.fontSize" type="string"/>
        <graphics w="30.0" h="30.0" width="6" outline="#000000" fill="#66ffff" y="1625.3851318359375" x="830.3028564453125" type="triangle"/>
    </node>
    <node label="NXF1" id="-392">
        <att name="cytoscape.alias.list" label="cytoscape.alias.list" type="list">
            <att type="string" value="NXF1"/>
        </att>
        <att name="Drugtarget_cancer:1,nocancer:2" label="Drugtarget_cancer:1,nocancer:2" type="integer"/>
        <att name="canonicalName" label="canonicalName" type="string" value="NXF1"/>
        <att name="Cancer_related_shape" label="Cancer_related_shape" type="integer" value="1"/>
        <att name="alias" label="alias" type="list"/>
        <att name="Column 3" label="Column 3" type="string"/>
        <att name="node.size" label="node.size" type="string"/>
        <att name="Column 1" label="Column 1" type="string" value="NXF1"/>
        <att name="node.label" label="node.label" type="string"/>
        <att name="node.fontSize" label="node.fontSize" type="string"/>
        <graphics w="30.0" h="30.0" width="1" outline="#000000" fill="#66ffff" y="1625.3851318359375" x="905.302734375" type="triangle"/>
    </node>
    <node label="MCM4" id="-382">
        <att name="cytoscape.alias.list" label="cytoscape.alias.list" type="list">
            <att type="string" value="MCM4"/>
        </att>
        <att name="Drugtarget_cancer:1,nocancer:2" label="Drugtarget_cancer:1,nocancer:2" type="integer"/>
        <att name="canonicalName" label="canonicalName" type="string" value="MCM4"/>
        <att name="Cancer_related_shape" label="Cancer_related_shape" type="integer" value="1"/>
        <att name="alias" label="alias" type="list">
            <att type="string" value="MCM4"/>
        </att>
        <att name="Column 3" label="Column 3" type="string" value="Essential"/>
        <att name="node.size" label="node.size" type="string"/>
        <att name="Column 1" label="Column 1" type="string" value="MCM4"/>
        <att name="node.label" label="node.label" type="string"/>
        <att name="node.fontSize" label="node.fontSize" type="string"/>
        <graphics w="30.0" h="30.0" width="6" outline="#000000" fill="#66ffff" y="1625.3851318359375" x="980.302734375" type="triangle"/>
    </node>
    <node label="JAZF1" id="-331">
        <att name="cytoscape.alias.list" label="cytoscape.alias.list" type="list">
            <att type="string" value="JAZF1"/>
        </att>
        <att name="Drugtarget_cancer:1,nocancer:2" label="Drugtarget_cancer:1,nocancer:2" type="integer"/>
        <att name="canonicalName" label="canonicalName" type="string" value="JAZF1"/>
        <att name="Cancer_related_shape" label="Cancer_related_shape" type="integer" value="1"/>
        <att name="alias" label="alias" type="list"/>
        <att name="Column 3" label="Column 3" type="string"/>
        <att name="node.size" label="node.size" type="string"/>
        <att name="Column 1" label="Column 1" type="string" value="JAZF1"/>
        <att name="node.label" label="node.label" type="string"/>
        <att name="node.fontSize" label="node.fontSize" type="string"/>
        <graphics w="30.0" h="30.0" width="1" outline="#000000" fill="#66ffff" y="1625.3851318359375" x="1055.302734375" type="triangle"/>
    </node>
    <node label="TERT" id="-359">
        <att name="cytoscape.alias.list" label="cytoscape.alias.list" type="list">
            <att type="string" value="TERT"/>
        </att>
        <att name="Drugtarget_cancer:1,nocancer:2" label="Drugtarget_cancer:1,nocancer:2" type="integer"/>
        <att name="canonicalName" label="canonicalName" type="string" value="TERT"/>
        <att name="Cancer_related_shape" label="Cancer_related_shape" type="integer" value="1"/>
        <att name="alias" label="alias" type="list"/>
        <att name="Column 3" label="Column 3" type="string"/>
        <att name="node.size" label="node.size" type="string"/>
        <att name="Column 1" label="Column 1" type="string" value="TERT"/>
        <att name="node.label" label="node.label" type="string"/>
        <att name="node.fontSize" label="node.fontSize" type="string"/>
        <graphics w="30.0" h="30.0" width="1" outline="#000000" fill="#66ffff" y="851.0" x="1186.0" type="triangle"/>
    </node>
    <node label="NUP93" id="-293">
        <att name="cytoscape.alias.list" label="cytoscape.alias.list" type="list">
            <att type="string" value="NUP93"/>
        </att>
        <att name="Drugtarget_cancer:1,nocancer:2" label="Drugtarget_cancer:1,nocancer:2" type="integer"/>
        <att name="canonicalName" label="canonicalName" type="string" value="NUP93"/>
        <att name="Cancer_related_shape" label="Cancer_related_shape" type="integer" value="1"/>
        <att name="alias" label="alias" type="list"/>
        <att name="Column 3" label="Column 3" type="string"/>
        <att name="node.size" label="node.size" type="string"/>
        <att name="Column 1" label="Column 1" type="string" value="NUP93"/>
        <att name="node.label" label="node.label" type="string"/>
        <att name="node.fontSize" label="node.fontSize" type="string"/>
        <graphics w="30.0" h="30.0" width="1" outline="#000000" fill="#66ffff" y="1547.7105712890625" x="-5.488044738769531" type="triangle"/>
    </node>
    <node label="PSMB2" id="-126">
        <att name="cytoscape.alias.list" label="cytoscape.alias.list" type="list">
            <att type="string" value="PSMB2"/>
        </att>
        <att name="Drugtarget_cancer:1,nocancer:2" label="Drugtarget_cancer:1,nocancer:2" type="integer" value="1"/>
        <att name="canonicalName" label="canonicalName" type="string" value="PSMB2"/>
        <att name="Cancer_related_shape" label="Cancer_related_shape" type="integer"/>
        <att name="alias" label="alias" type="list"/>
        <att name="Column 3" label="Column 3" type="string"/>
        <att name="node.size" label="node.size" type="string" value="60.0"/>
        <att name="Column 1" label="Column 1" type="string" value="PSMB2"/>
        <att name="node.label" label="node.label" type="string"/>
        <att name="node.fontSize" label="node.fontSize" type="string" value="25.0"/>
        <graphics w="60.0" h="60.0" width="1" outline="#000000" fill="#ff3333" y="1447.5447998046875" x="202.56460571289062" type="ellipse"/>
    </node>
    <node label="SLC25A5" id="-125">
        <att name="cytoscape.alias.list" label="cytoscape.alias.list" type="list">
            <att type="string" value="SLC25A5"/>
        </att>
        <att name="Drugtarget_cancer:1,nocancer:2" label="Drugtarget_cancer:1,nocancer:2" type="integer" value="1"/>
        <att name="canonicalName" label="canonicalName" type="string" value="SLC25A5"/>
        <att name="Cancer_related_shape" label="Cancer_related_shape" type="integer"/>
        <att name="alias" label="alias" type="list"/>
        <att name="Column 3" label="Column 3" type="string"/>
        <att name="node.size" label="node.size" type="string"/>
        <att name="Column 1" label="Column 1" type="string" value="SLC25A5"/>
        <att name="node.label" label="node.label" type="string"/>
        <att name="node.fontSize" label="node.fontSize" type="string"/>
        <graphics w="30.0" h="30.0" width="1" outline="#000000" fill="#ff3333" y="1489.4185791015625" x="871.404052734375" type="ellipse"/>
    </node>
    <node label="CDK5" id="-123">
        <att name="cytoscape.alias.list" label="cytoscape.alias.list" type="list">
            <att type="string" value="CDK5"/>
        </att>
        <att name="Drugtarget_cancer:1,nocancer:2" label="Drugtarget_cancer:1,nocancer:2" type="integer" value="1"/>
        <att name="canonicalName" label="canonicalName" type="string" value="CDK5"/>
        <att name="Cancer_related_shape" label="Cancer_related_shape" type="integer"/>
        <att name="alias" label="alias" type="list"/>
        <att name="Column 3" label="Column 3" type="string"/>
        <att name="node.size" label="node.size" type="string"/>
        <att name="Column 1" label="Column 1" type="string" value="CDK5"/>
        <att name="node.label" label="node.label" type="string"/>
        <att name="node.fontSize" label="node.fontSize" type="string"/>
        <graphics w="30.0" h="30.0" width="1" outline="#000000" fill="#ff3333" y="509.55670166015625" x="201.2058868408203" type="ellipse"/>
    </node>
    <node label="TFEB" id="-341">
        <att name="cytoscape.alias.list" label="cytoscape.alias.list" type="list">
            <att type="string" value="TFEB"/>
        </att>
        <att name="Drugtarget_cancer:1,nocancer:2" label="Drugtarget_cancer:1,nocancer:2" type="integer"/>
        <att name="canonicalName" label="canonicalName" type="string" value="TFEB"/>
        <att name="Cancer_related_shape" label="Cancer_related_shape" type="integer" value="1"/>
        <att name="alias" label="alias" type="list"/>
        <att name="Column 3" label="Column 3" type="string"/>
        <att name="node.size" label="node.size" type="string"/>
        <att name="Column 1" label="Column 1" type="string" value="TFEB"/>
        <att name="node.label" label="node.label" type="string"/>
        <att name="node.fontSize" label="node.fontSize" type="string"/>
        <graphics w="30.0" h="30.0" width="1" outline="#000000" fill="#66ffff" y="834.18115234375" x="542.7081298828125" type="triangle"/>
    </node>
    <node label="CDK2" id="-393">
        <att name="cytoscape.alias.list" label="cytoscape.alias.list" type="list">
            <att type="string" value="CDK2"/>
        </att>
        <att name="Drugtarget_cancer:1,nocancer:2" label="Drugtarget_cancer:1,nocancer:2" type="integer" value="2"/>
        <att name="canonicalName" label="canonicalName" type="string" value="CDK2"/>
        <att name="Cancer_related_shape" label="Cancer_related_shape" type="integer" value="1"/>
        <att name="alias" label="alias" type="list"/>
        <att name="Column 3" label="Column 3" type="string"/>
        <att name="node.size" label="node.size" type="string"/>
        <att name="Column 1" label="Column 1" type="string" value="CDK2"/>
        <att name="node.label" label="node.label" type="string"/>
        <att name="node.fontSize" label="node.fontSize" type="string"/>
        <graphics w="30.0" h="30.0" width="1" outline="#000000" fill="#009900" y="1121.14990234375" x="627.5626220703125" type="triangle"/>
    </node>
    <node label="WDR44" id="-318">
        <att name="cytoscape.alias.list" label="cytoscape.alias.list" type="list">
            <att type="string" value="WDR44"/>
        </att>
        <att name="Drugtarget_cancer:1,nocancer:2" label="Drugtarget_cancer:1,nocancer:2" type="integer"/>
        <att name="canonicalName" label="canonicalName" type="string" value="WDR44"/>
        <att name="Cancer_related_shape" label="Cancer_related_shape" type="integer" value="1"/>
        <att name="alias" label="alias" type="list"/>
        <att name="Column 3" label="Column 3" type="string"/>
        <att name="node.size" label="node.size" type="string"/>
        <att name="Column 1" label="Column 1" type="string" value="WDR44"/>
        <att name="node.label" label="node.label" type="string"/>
        <att name="node.fontSize" label="node.fontSize" type="string"/>
        <graphics w="30.0" h="30.0" width="1" outline="#000000" fill="#66ffff" y="1547.7105712890625" x="69.51195526123047" type="triangle"/>
    </node>
    <node label="GRB2 SH3GL3" id="-267">
        <att name="cytoscape.alias.list" label="cytoscape.alias.list" type="list">
            <att type="string" value="GRB2 SH3GL3"/>
        </att>
        <att name="Drugtarget_cancer:1,nocancer:2" label="Drugtarget_cancer:1,nocancer:2" type="integer" value="2"/>
        <att name="canonicalName" label="canonicalName" type="string" value="GRB2 SH3GL3"/>
        <att name="Cancer_related_shape" label="Cancer_related_shape" type="integer"/>
        <att name="alias" label="alias" type="list"/>
        <att name="Column 3" label="Column 3" type="string"/>
        <att name="node.size" label="node.size" type="string"/>
        <att name="Column 1" label="Column 1" type="string" value="GRB2 SH3GL3"/>
        <att name="node.label" label="node.label" type="string"/>
        <att name="node.fontSize" label="node.fontSize" type="string"/>
        <graphics w="30.0" h="30.0" width="1" outline="#000000" fill="#009900" y="922.0" x="78.0" type="ellipse"/>
    </node>
    <node label="MLH1" id="-295">
        <att name="cytoscape.alias.list" label="cytoscape.alias.list" type="list">
            <att type="string" value="MLH1"/>
        </att>
        <att name="Drugtarget_cancer:1,nocancer:2" label="Drugtarget_cancer:1,nocancer:2" type="integer"/>
        <att name="canonicalName" label="canonicalName" type="string" value="MLH1"/>
        <att name="Cancer_related_shape" label="Cancer_related_shape" type="integer" value="1"/>
        <att name="alias" label="alias" type="list"/>
        <att name="Column 3" label="Column 3" type="string"/>
        <att name="node.size" label="node.size" type="string"/>
        <att name="Column 1" label="Column 1" type="string" value="MLH1"/>
        <att name="node.label" label="node.label" type="string"/>
        <att name="node.fontSize" label="node.fontSize" type="string"/>
        <graphics w="30.0" h="30.0" width="1" outline="#000000" fill="#66ffff" y="1032.5167236328125" x="810.4111938476562" type="triangle"/>
    </node>
    <node label="TAF7 TAF7L" id="-345">
        <att name="cytoscape.alias.list" label="cytoscape.alias.list" type="list">
            <att type="string" value="TAF7 TAF7L"/>
        </att>
        <att name="Drugtarget_cancer:1,nocancer:2" label="Drugtarget_cancer:1,nocancer:2" type="integer"/>
        <att name="canonicalName" label="canonicalName" type="string" value="TAF7 TAF7L"/>
        <att name="Cancer_related_shape" label="Cancer_related_shape" type="integer" value="1"/>
        <att name="alias" label="alias" type="list"/>
        <att name="Column 3" label="Column 3" type="string"/>
        <att name="node.size" label="node.size" type="string"/>
        <att name="Column 1" label="Column 1" type="string" value="TAF7 TAF7L"/>
        <att name="node.label" label="node.label" type="string" value="TAF7_L"/>
        <att name="node.fontSize" label="node.fontSize" type="string"/>
        <graphics w="30.0" h="30.0" width="1" outline="#000000" fill="#66ffff" y="1548.4588623046875" x="158.72543334960938" type="triangle"/>
    </node>
    <node label="PPP1CC" id="-265">
        <att name="cytoscape.alias.list" label="cytoscape.alias.list" type="list">
            <att type="string" value="PPP1CC"/>
        </att>
        <att name="Drugtarget_cancer:1,nocancer:2" label="Drugtarget_cancer:1,nocancer:2" type="integer" value="2"/>
        <att name="canonicalName" label="canonicalName" type="string" value="PPP1CC"/>
        <att name="Cancer_related_shape" label="Cancer_related_shape" type="integer"/>
        <att name="alias" label="alias" type="list"/>
        <att name="Column 3" label="Column 3" type="string"/>
        <att name="node.size" label="node.size" type="string"/>
        <att name="Column 1" label="Column 1" type="string" value="PPP1CC"/>
        <att name="node.label" label="node.label" type="string"/>
        <att name="node.fontSize" label="node.fontSize" type="string"/>
        <graphics w="30.0" h="30.0" width="1" outline="#000000" fill="#009900" y="567.8724975585938" x="155.08309936523438" type="ellipse"/>
    </node>
    <node label="LSS" id="-119">
        <att name="cytoscape.alias.list" label="cytoscape.alias.list" type="list">
            <att type="string" value="LSS"/>
        </att>
        <att name="Drugtarget_cancer:1,nocancer:2" label="Drugtarget_cancer:1,nocancer:2" type="integer" value="2"/>
        <att name="canonicalName" label="canonicalName" type="string" value="LSS"/>
        <att name="Cancer_related_shape" label="Cancer_related_shape" type="integer"/>
        <att name="alias" label="alias" type="list">
            <att type="string" value="LSS"/>
        </att>
        <att name="Column 3" label="Column 3" type="string" value="Essential"/>
        <att name="node.size" label="node.size" type="string"/>
        <att name="Column 1" label="Column 1" type="string" value="LSS"/>
        <att name="node.label" label="node.label" type="string"/>
        <att name="node.fontSize" label="node.fontSize" type="string"/>
        <graphics w="30.0" h="30.0" width="6" outline="#000000" fill="#009900" y="485.33203125" x="1235.2354736328125" type="ellipse"/>
    </node>
    <node label="CDK7" id="-117">
        <att name="cytoscape.alias.list" label="cytoscape.alias.list" type="list">
            <att type="string" value="CDK7"/>
        </att>
        <att name="Drugtarget_cancer:1,nocancer:2" label="Drugtarget_cancer:1,nocancer:2" type="integer" value="1"/>
        <att name="canonicalName" label="canonicalName" type="string" value="CDK7"/>
        <att name="Cancer_related_shape" label="Cancer_related_shape" type="integer"/>
        <att name="alias" label="alias" type="list"/>
        <att name="Column 3" label="Column 3" type="string"/>
        <att name="node.size" label="node.size" type="string" value="60.0"/>
        <att name="Column 1" label="Column 1" type="string" value="CDK7"/>
        <att name="node.label" label="node.label" type="string"/>
        <att name="node.fontSize" label="node.fontSize" type="string" value="25.0"/>
        <graphics w="60.0" h="60.0" width="1" outline="#000000" fill="#ff3333" y="92.60804748535156" x="996.1424560546875" type="ellipse"/>
    </node>
    <node label="ATR" id="-408">
        <att name="cytoscape.alias.list" label="cytoscape.alias.list" type="list">
            <att type="string" value="ATR"/>
        </att>
        <att name="Drugtarget_cancer:1,nocancer:2" label="Drugtarget_cancer:1,nocancer:2" type="integer"/>
        <att name="canonicalName" label="canonicalName" type="string" value="ATR"/>
        <att name="Cancer_related_shape" label="Cancer_related_shape" type="integer" value="1"/>
        <att name="alias" label="alias" type="list">
            <att type="string" value="ATR"/>
        </att>
        <att name="Column 3" label="Column 3" type="string" value="Essential"/>
        <att name="node.size" label="node.size" type="string"/>
        <att name="Column 1" label="Column 1" type="string" value="ATR"/>
        <att name="node.label" label="node.label" type="string"/>
        <att name="node.fontSize" label="node.fontSize" type="string"/>
        <graphics w="30.0" h="30.0" width="6" outline="#000000" fill="#66ffff" y="394.6165466308594" x="1217.23388671875" type="triangle"/>
    </node>
    <node label="TUBB2B TUBB3 TUBB2A TUBB6" id="-256">
        <att name="cytoscape.alias.list" label="cytoscape.alias.list" type="list">
            <att type="string" value="TUBB2B TUBB3 TUBB2A TUBB6"/>
        </att>
        <att name="Drugtarget_cancer:1,nocancer:2" label="Drugtarget_cancer:1,nocancer:2" type="integer" value="1"/>
        <att name="canonicalName" label="canonicalName" type="string" value="TUBB2B TUBB3 TUBB2A TUBB6"/>
        <att name="Cancer_related_shape" label="Cancer_related_shape" type="integer"/>
        <att name="alias" label="alias" type="list"/>
        <att name="Column 3" label="Column 3" type="string"/>
        <att name="node.size" label="node.size" type="string" value="60.0"/>
        <att name="Column 1" label="Column 1" type="string" value="TUBB2B TUBB3 TUBB2A TUBB6"/>
        <att name="node.label" label="node.label" type="string" value="TUBB*"/>
        <att name="node.fontSize" label="node.fontSize" type="string" value="25.0"/>
        <graphics w="60.0" h="60.0" width="1" outline="#000000" fill="#ff3333" y="452.6231689453125" x="405.9430236816406" type="ellipse"/>
    </node>
    <node label="IPO4" id="-350">
        <att name="cytoscape.alias.list" label="cytoscape.alias.list" type="list">
            <att type="string" value="IPO4"/>
        </att>
        <att name="Drugtarget_cancer:1,nocancer:2" label="Drugtarget_cancer:1,nocancer:2" type="integer"/>
        <att name="canonicalName" label="canonicalName" type="string" value="IPO4"/>
        <att name="Cancer_related_shape" label="Cancer_related_shape" type="integer" value="1"/>
        <att name="alias" label="alias" type="list"/>
        <att name="Column 3" label="Column 3" type="string"/>
        <att name="node.size" label="node.size" type="string"/>
        <att name="Column 1" label="Column 1" type="string" value="IPO4"/>
        <att name="node.label" label="node.label" type="string"/>
        <att name="node.fontSize" label="node.fontSize" type="string"/>
        <graphics w="30.0" h="30.0" width="1" outline="#000000" fill="#66ffff" y="1548.4586181640625" x="227.74081420898438" type="triangle"/>
    </node>
    <node label="ATP8A1 ATP8A2" id="-255">
        <att name="cytoscape.alias.list" label="cytoscape.alias.list" type="list">
            <att type="string" value="ATP8A1 ATP8A2"/>
        </att>
        <att name="Drugtarget_cancer:1,nocancer:2" label="Drugtarget_cancer:1,nocancer:2" type="integer" value="2"/>
        <att name="canonicalName" label="canonicalName" type="string" value="ATP8A1 ATP8A2"/>
        <att name="Cancer_related_shape" label="Cancer_related_shape" type="integer"/>
        <att name="alias" label="alias" type="list"/>
        <att name="Column 3" label="Column 3" type="string"/>
        <att name="node.size" label="node.size" type="string"/>
        <att name="Column 1" label="Column 1" type="string" value="ATP8A1 ATP8A2"/>
        <att name="node.label" label="node.label" type="string" value="ATP8A1_2"/>
        <att name="node.fontSize" label="node.fontSize" type="string"/>
        <graphics w="30.0" h="30.0" width="1" outline="#000000" fill="#009900" y="1129.2288818359375" x="1504.918212890625" type="ellipse"/>
    </node>
    <node label="SURF1" id="-340">
        <att name="cytoscape.alias.list" label="cytoscape.alias.list" type="list">
            <att type="string" value="SURF1"/>
        </att>
        <att name="Drugtarget_cancer:1,nocancer:2" label="Drugtarget_cancer:1,nocancer:2" type="integer"/>
        <att name="canonicalName" label="canonicalName" type="string" value="SURF1"/>
        <att name="Cancer_related_shape" label="Cancer_related_shape" type="integer" value="1"/>
        <att name="alias" label="alias" type="list"/>
        <att name="Column 3" label="Column 3" type="string"/>
        <att name="node.size" label="node.size" type="string"/>
        <att name="Column 1" label="Column 1" type="string" value="SURF1"/>
        <att name="node.label" label="node.label" type="string"/>
        <att name="node.fontSize" label="node.fontSize" type="string"/>
        <graphics w="30.0" h="30.0" width="1" outline="#000000" fill="#66ffff" y="1547.7105712890625" x="294.511962890625" type="triangle"/>
    </node>
    <node label="RPN1" id="-407">
        <att name="cytoscape.alias.list" label="cytoscape.alias.list" type="list">
            <att type="string" value="RPN1"/>
        </att>
        <att name="Drugtarget_cancer:1,nocancer:2" label="Drugtarget_cancer:1,nocancer:2" type="integer"/>
        <att name="canonicalName" label="canonicalName" type="string" value="RPN1"/>
        <att name="Cancer_related_shape" label="Cancer_related_shape" type="integer" value="1"/>
        <att name="alias" label="alias" type="list"/>
        <att name="Column 3" label="Column 3" type="string"/>
        <att name="node.size" label="node.size" type="string"/>
        <att name="Column 1" label="Column 1" type="string" value="RPN1"/>
        <att name="node.label" label="node.label" type="string"/>
        <att name="node.fontSize" label="node.fontSize" type="string"/>
        <graphics w="30.0" h="30.0" width="1" outline="#000000" fill="#66ffff" y="1547.7105712890625" x="369.511962890625" type="triangle"/>
    </node>
    <node label="PIGC" id="-344">
        <att name="cytoscape.alias.list" label="cytoscape.alias.list" type="list">
            <att type="string" value="PIGC"/>
        </att>
        <att name="Drugtarget_cancer:1,nocancer:2" label="Drugtarget_cancer:1,nocancer:2" type="integer"/>
        <att name="canonicalName" label="canonicalName" type="string" value="PIGC"/>
        <att name="Cancer_related_shape" label="Cancer_related_shape" type="integer" value="1"/>
        <att name="alias" label="alias" type="list">
            <att type="string" value="PIGC"/>
        </att>
        <att name="Column 3" label="Column 3" type="string" value="Essential"/>
        <att name="node.size" label="node.size" type="string"/>
        <att name="Column 1" label="Column 1" type="string" value="PIGC"/>
        <att name="node.label" label="node.label" type="string"/>
        <att name="node.fontSize" label="node.fontSize" type="string"/>
        <graphics w="30.0" h="30.0" width="6" outline="#000000" fill="#66ffff" y="552.8642578125" x="1241.750732421875" type="triangle"/>
    </node>
    <node label="DDX6" id="-380">
        <att name="cytoscape.alias.list" label="cytoscape.alias.list" type="list">
            <att type="string" value="DDX6"/>
        </att>
        <att name="Drugtarget_cancer:1,nocancer:2" label="Drugtarget_cancer:1,nocancer:2" type="integer" value="2"/>
        <att name="canonicalName" label="canonicalName" type="string" value="DDX6"/>
        <att name="Cancer_related_shape" label="Cancer_related_shape" type="integer" value="1"/>
        <att name="alias" label="alias" type="list"/>
        <att name="Column 3" label="Column 3" type="string"/>
        <att name="node.size" label="node.size" type="string"/>
        <att name="Column 1" label="Column 1" type="string" value="DDX6"/>
        <att name="node.label" label="node.label" type="string"/>
        <att name="node.fontSize" label="node.fontSize" type="string"/>
        <graphics w="30.0" h="30.0" width="1" outline="#000000" fill="#009900" y="1187.8330078125" x="677.7666015625" type="triangle"/>
    </node>
    <node label="SCYL1" id="-372">
        <att name="cytoscape.alias.list" label="cytoscape.alias.list" type="list">
            <att type="string" value="SCYL1"/>
        </att>
        <att name="Drugtarget_cancer:1,nocancer:2" label="Drugtarget_cancer:1,nocancer:2" type="integer"/>
        <att name="canonicalName" label="canonicalName" type="string" value="SCYL1"/>
        <att name="Cancer_related_shape" label="Cancer_related_shape" type="integer" value="1"/>
        <att name="alias" label="alias" type="list"/>
        <att name="Column 3" label="Column 3" type="string"/>
        <att name="node.size" label="node.size" type="string"/>
        <att name="Column 1" label="Column 1" type="string" value="SCYL1"/>
        <att name="node.label" label="node.label" type="string"/>
        <att name="node.fontSize" label="node.fontSize" type="string"/>
        <graphics w="30.0" h="30.0" width="1" outline="#000000" fill="#66ffff" y="1547.7105712890625" x="444.511962890625" type="triangle"/>
    </node>
    <node label="PICALM SNAP91" id="-410">
        <att name="cytoscape.alias.list" label="cytoscape.alias.list" type="list">
            <att type="string" value="PICALM SNAP91"/>
        </att>
        <att name="Drugtarget_cancer:1,nocancer:2" label="Drugtarget_cancer:1,nocancer:2" type="integer"/>
        <att name="canonicalName" label="canonicalName" type="string" value="PICALM SNAP91"/>
        <att name="Cancer_related_shape" label="Cancer_related_shape" type="integer" value="1"/>
        <att name="alias" label="alias" type="list"/>
        <att name="Column 3" label="Column 3" type="string"/>
        <att name="node.size" label="node.size" type="string"/>
        <att name="Column 1" label="Column 1" type="string" value="PICALM SNAP91"/>
        <att name="node.label" label="node.label" type="string"/>
        <att name="node.fontSize" label="node.fontSize" type="string"/>
        <graphics w="30.0" h="30.0" width="1" outline="#000000" fill="#66ffff" y="945.9954833984375" x="1208.646484375" type="triangle"/>
    </node>
    <node label="RANBP10 RANBP9" id="-383">
        <att name="cytoscape.alias.list" label="cytoscape.alias.list" type="list">
            <att type="string" value="RANBP10 RANBP9"/>
        </att>
        <att name="Drugtarget_cancer:1,nocancer:2" label="Drugtarget_cancer:1,nocancer:2" type="integer"/>
        <att name="canonicalName" label="canonicalName" type="string" value="RANBP10 RANBP9"/>
        <att name="Cancer_related_shape" label="Cancer_related_shape" type="integer" value="1"/>
        <att name="alias" label="alias" type="list"/>
        <att name="Column 3" label="Column 3" type="string"/>
        <att name="node.size" label="node.size" type="string"/>
        <att name="Column 1" label="Column 1" type="string" value="RANBP10 RANBP9"/>
        <att name="node.label" label="node.label" type="string" value="RANBP9_10"/>
        <att name="node.fontSize" label="node.fontSize" type="string"/>
        <graphics w="30.0" h="30.0" width="1" outline="#000000" fill="#66ffff" y="1004.2225341796875" x="207.56625366210938" type="triangle"/>
    </node>
    <node label="PCNA" id="-409">
        <att name="cytoscape.alias.list" label="cytoscape.alias.list" type="list">
            <att type="string" value="PCNA"/>
        </att>
        <att name="Drugtarget_cancer:1,nocancer:2" label="Drugtarget_cancer:1,nocancer:2" type="integer"/>
        <att name="canonicalName" label="canonicalName" type="string" value="PCNA"/>
        <att name="Cancer_related_shape" label="Cancer_related_shape" type="integer" value="1"/>
        <att name="alias" label="alias" type="list">
            <att type="string" value="PCNA"/>
        </att>
        <att name="Column 3" label="Column 3" type="string" value="Essential"/>
        <att name="node.size" label="node.size" type="string"/>
        <att name="Column 1" label="Column 1" type="string" value="PCNA"/>
        <att name="node.label" label="node.label" type="string"/>
        <att name="node.fontSize" label="node.fontSize" type="string"/>
        <graphics w="30.0" h="30.0" width="6" outline="#000000" fill="#66ffff" y="316.6201171875" x="1119.224609375" type="triangle"/>
    </node>
    <node label="SF1" id="-399">
        <att name="cytoscape.alias.list" label="cytoscape.alias.list" type="list">
            <att type="string" value="SF1"/>
        </att>
        <att name="Drugtarget_cancer:1,nocancer:2" label="Drugtarget_cancer:1,nocancer:2" type="integer"/>
        <att name="canonicalName" label="canonicalName" type="string" value="SF1"/>
        <att name="Cancer_related_shape" label="Cancer_related_shape" type="integer" value="1"/>
        <att name="alias" label="alias" type="list"/>
        <att name="Column 3" label="Column 3" type="string"/>
        <att name="node.size" label="node.size" type="string"/>
        <att name="Column 1" label="Column 1" type="string" value="SF1"/>
        <att name="node.label" label="node.label" type="string"/>
        <att name="node.fontSize" label="node.fontSize" type="string"/>
        <graphics w="30.0" h="30.0" width="1" outline="#000000" fill="#66ffff" y="1547.7105712890625" x="519.511962890625" type="triangle"/>
    </node>
    <node label="ATP2C1 ATP2C2" id="-111">
        <att name="cytoscape.alias.list" label="cytoscape.alias.list" type="list">
            <att type="string" value="ATP2C1 ATP2C2"/>
        </att>
        <att name="Drugtarget_cancer:1,nocancer:2" label="Drugtarget_cancer:1,nocancer:2" type="integer" value="1"/>
        <att name="canonicalName" label="canonicalName" type="string" value="ATP2C1 ATP2C2"/>
        <att name="Cancer_related_shape" label="Cancer_related_shape" type="integer"/>
        <att name="alias" label="alias" type="list"/>
        <att name="Column 3" label="Column 3" type="string"/>
        <att name="node.size" label="node.size" type="string"/>
        <att name="Column 1" label="Column 1" type="string" value="ATP2C1 ATP2C2"/>
        <att name="node.label" label="node.label" type="string" value="ATP2C1_2"/>
        <att name="node.fontSize" label="node.fontSize" type="string"/>
        <graphics w="30.0" h="30.0" width="1" outline="#000000" fill="#ff3333" y="1162.2305908203125" x="1323.26220703125" type="ellipse"/>
    </node>
    <node label="GMPS" id="-301">
        <att name="cytoscape.alias.list" label="cytoscape.alias.list" type="list">
            <att type="string" value="GMPS"/>
        </att>
        <att name="Drugtarget_cancer:1,nocancer:2" label="Drugtarget_cancer:1,nocancer:2" type="integer" value="1"/>
        <att name="canonicalName" label="canonicalName" type="string" value="GMPS"/>
        <att name="Cancer_related_shape" label="Cancer_related_shape" type="integer" value="1"/>
        <att name="alias" label="alias" type="list"/>
        <att name="Column 3" label="Column 3" type="string"/>
        <att name="node.size" label="node.size" type="string"/>
        <att name="Column 1" label="Column 1" type="string" value="GMPS"/>
        <att name="node.label" label="node.label" type="string"/>
        <att name="node.fontSize" label="node.fontSize" type="string"/>
        <graphics w="30.0" h="30.0" width="1" outline="#000000" fill="#ff3333" y="1547.7105712890625" x="594.511962890625" type="triangle"/>
    </node>
    <node label="ARL1" id="-244">
        <att name="cytoscape.alias.list" label="cytoscape.alias.list" type="list">
            <att type="string" value="ARL1"/>
        </att>
        <att name="Drugtarget_cancer:1,nocancer:2" label="Drugtarget_cancer:1,nocancer:2" type="integer" value="2"/>
        <att name="canonicalName" label="canonicalName" type="string" value="ARL1"/>
        <att name="Cancer_related_shape" label="Cancer_related_shape" type="integer"/>
        <att name="alias" label="alias" type="list"/>
        <att name="Column 3" label="Column 3" type="string"/>
        <att name="node.size" label="node.size" type="string"/>
        <att name="Column 1" label="Column 1" type="string" value="ARL1"/>
        <att name="node.label" label="node.label" type="string"/>
        <att name="node.fontSize" label="node.fontSize" type="string"/>
        <graphics w="30.0" h="30.0" width="1" outline="#000000" fill="#009900" y="1407.1318359375" x="917.1806030273438" type="ellipse"/>
    </node>
    <node label="RAD18" id="-411">
        <att name="cytoscape.alias.list" label="cytoscape.alias.list" type="list">
            <att type="string" value="RAD18"/>
        </att>
        <att name="Drugtarget_cancer:1,nocancer:2" label="Drugtarget_cancer:1,nocancer:2" type="integer"/>
        <att name="canonicalName" label="canonicalName" type="string" value="RAD18"/>
        <att name="Cancer_related_shape" label="Cancer_related_shape" type="integer" value="1"/>
        <att name="alias" label="alias" type="list"/>
        <att name="Column 3" label="Column 3" type="string"/>
        <att name="node.size" label="node.size" type="string"/>
        <att name="Column 1" label="Column 1" type="string" value="RAD18"/>
        <att name="node.label" label="node.label" type="string"/>
        <att name="node.fontSize" label="node.fontSize" type="string"/>
        <graphics w="30.0" h="30.0" width="1" outline="#000000" fill="#66ffff" y="258.4450378417969" x="879.6820068359375" type="triangle"/>
    </node>
    <node label="CYCS" id="-347">
        <att name="cytoscape.alias.list" label="cytoscape.alias.list" type="list">
            <att type="string" value="CYCS"/>
        </att>
        <att name="Drugtarget_cancer:1,nocancer:2" label="Drugtarget_cancer:1,nocancer:2" type="integer" value="2"/>
        <att name="canonicalName" label="canonicalName" type="string" value="CYCS"/>
        <att name="Cancer_related_shape" label="Cancer_related_shape" type="integer" value="1"/>
        <att name="alias" label="alias" type="list"/>
        <att name="Column 3" label="Column 3" type="string"/>
        <att name="node.size" label="node.size" type="string"/>
        <att name="Column 1" label="Column 1" type="string" value="CYCS"/>
        <att name="node.label" label="node.label" type="string"/>
        <att name="node.fontSize" label="node.fontSize" type="string"/>
        <graphics w="30.0" h="30.0" width="1" outline="#000000" fill="#009900" y="1547.7105712890625" x="669.511962890625" type="triangle"/>
    </node>
    <node label="XPC" id="-358">
        <att name="cytoscape.alias.list" label="cytoscape.alias.list" type="list">
            <att type="string" value="XPC"/>
        </att>
        <att name="Drugtarget_cancer:1,nocancer:2" label="Drugtarget_cancer:1,nocancer:2" type="integer"/>
        <att name="canonicalName" label="canonicalName" type="string" value="XPC"/>
        <att name="Cancer_related_shape" label="Cancer_related_shape" type="integer" value="1"/>
        <att name="alias" label="alias" type="list"/>
        <att name="Column 3" label="Column 3" type="string"/>
        <att name="node.size" label="node.size" type="string"/>
        <att name="Column 1" label="Column 1" type="string" value="XPC"/>
        <att name="node.label" label="node.label" type="string"/>
        <att name="node.fontSize" label="node.fontSize" type="string"/>
        <graphics w="30.0" h="30.0" width="1" outline="#000000" fill="#66ffff" y="556.021240234375" x="445.9648132324219" type="triangle"/>
    </node>
    <node label="TARS" id="-243">
        <att name="cytoscape.alias.list" label="cytoscape.alias.list" type="list">
            <att type="string" value="TARS"/>
        </att>
        <att name="Drugtarget_cancer:1,nocancer:2" label="Drugtarget_cancer:1,nocancer:2" type="integer" value="2"/>
        <att name="canonicalName" label="canonicalName" type="string" value="TARS"/>
        <att name="Cancer_related_shape" label="Cancer_related_shape" type="integer"/>
        <att name="alias" label="alias" type="list">
            <att type="string" value="TARS"/>
        </att>
        <att name="Column 3" label="Column 3" type="string" value="Essential"/>
        <att name="node.size" label="node.size" type="string"/>
        <att name="Column 1" label="Column 1" type="string" value="TARS"/>
        <att name="node.label" label="node.label" type="string"/>
        <att name="node.fontSize" label="node.fontSize" type="string"/>
        <graphics w="30.0" h="30.0" width="6" outline="#000000" fill="#009900" y="602.3404541015625" x="1175.12646484375" type="ellipse"/>
    </node>
    <node label="PDCD6IP" id="-333">
        <att name="cytoscape.alias.list" label="cytoscape.alias.list" type="list">
            <att type="string" value="PDCD6IP"/>
        </att>
        <att name="Drugtarget_cancer:1,nocancer:2" label="Drugtarget_cancer:1,nocancer:2" type="integer"/>
        <att name="canonicalName" label="canonicalName" type="string" value="PDCD6IP"/>
        <att name="Cancer_related_shape" label="Cancer_related_shape" type="integer" value="1"/>
        <att name="alias" label="alias" type="list"/>
        <att name="Column 3" label="Column 3" type="string"/>
        <att name="node.size" label="node.size" type="string"/>
        <att name="Column 1" label="Column 1" type="string" value="PDCD6IP"/>
        <att name="node.label" label="node.label" type="string"/>
        <att name="node.fontSize" label="node.fontSize" type="string"/>
        <graphics w="30.0" h="30.0" width="1" outline="#000000" fill="#66ffff" y="1548.4586181640625" x="747.5042724609375" type="triangle"/>
    </node>
    <node label="FBXW7" id="-388">
        <att name="cytoscape.alias.list" label="cytoscape.alias.list" type="list">
            <att type="string" value="FBXW7"/>
        </att>
        <att name="Drugtarget_cancer:1,nocancer:2" label="Drugtarget_cancer:1,nocancer:2" type="integer"/>
        <att name="canonicalName" label="canonicalName" type="string" value="FBXW7"/>
        <att name="Cancer_related_shape" label="Cancer_related_shape" type="integer" value="1"/>
        <att name="alias" label="alias" type="list"/>
        <att name="Column 3" label="Column 3" type="string"/>
        <att name="node.size" label="node.size" type="string"/>
        <att name="Column 1" label="Column 1" type="string" value="FBXW7"/>
        <att name="node.label" label="node.label" type="string"/>
        <att name="node.fontSize" label="node.fontSize" type="string"/>
        <graphics w="30.0" h="30.0" width="1" outline="#000000" fill="#66ffff" y="1220.0523681640625" x="511.369384765625" type="triangle"/>
    </node>
    <node label="SOD1" id="-101">
        <att name="cytoscape.alias.list" label="cytoscape.alias.list" type="list">
            <att type="string" value="SOD1"/>
        </att>
        <att name="Drugtarget_cancer:1,nocancer:2" label="Drugtarget_cancer:1,nocancer:2" type="integer" value="2"/>
        <att name="canonicalName" label="canonicalName" type="string" value="SOD1"/>
        <att name="Cancer_related_shape" label="Cancer_related_shape" type="integer"/>
        <att name="alias" label="alias" type="list"/>
        <att name="Column 3" label="Column 3" type="string"/>
        <att name="node.size" label="node.size" type="string"/>
        <att name="Column 1" label="Column 1" type="string" value="SOD1"/>
        <att name="node.label" label="node.label" type="string"/>
        <att name="node.fontSize" label="node.fontSize" type="string"/>
        <graphics w="30.0" h="30.0" width="1" outline="#000000" fill="#009900" y="545.252685546875" x="860.4425048828125" type="ellipse"/>
    </node>
    <node label="RBBP4 RBBP7" id="-335">
        <att name="cytoscape.alias.list" label="cytoscape.alias.list" type="list">
            <att type="string" value="RBBP4 RBBP7"/>
        </att>
        <att name="Drugtarget_cancer:1,nocancer:2" label="Drugtarget_cancer:1,nocancer:2" type="integer"/>
        <att name="canonicalName" label="canonicalName" type="string" value="RBBP4 RBBP7"/>
        <att name="Cancer_related_shape" label="Cancer_related_shape" type="integer" value="1"/>
        <att name="alias" label="alias" type="list"/>
        <att name="Column 3" label="Column 3" type="string"/>
        <att name="node.size" label="node.size" type="string"/>
        <att name="Column 1" label="Column 1" type="string" value="RBBP4 RBBP7"/>
        <att name="node.label" label="node.label" type="string" value="RBBP4_7"/>
        <att name="node.fontSize" label="node.fontSize" type="string"/>
        <graphics w="30.0" h="30.0" width="1" outline="#000000" fill="#66ffff" y="776.4214477539062" x="725.7803955078125" type="triangle"/>
    </node>
    <node label="TAF2" id="-364">
        <att name="cytoscape.alias.list" label="cytoscape.alias.list" type="list">
            <att type="string" value="TAF2"/>
        </att>
        <att name="Drugtarget_cancer:1,nocancer:2" label="Drugtarget_cancer:1,nocancer:2" type="integer"/>
        <att name="canonicalName" label="canonicalName" type="string" value="TAF2"/>
        <att name="Cancer_related_shape" label="Cancer_related_shape" type="integer" value="1"/>
        <att name="alias" label="alias" type="list"/>
        <att name="Column 3" label="Column 3" type="string"/>
        <att name="node.size" label="node.size" type="string"/>
        <att name="Column 1" label="Column 1" type="string" value="TAF2"/>
        <att name="node.label" label="node.label" type="string"/>
        <att name="node.fontSize" label="node.fontSize" type="string"/>
        <graphics w="30.0" h="30.0" width="1" outline="#000000" fill="#66ffff" y="1547.7105712890625" x="819.511962890625" type="triangle"/>
    </node>
    <node label="DDX3X" id="-379">
        <att name="cytoscape.alias.list" label="cytoscape.alias.list" type="list">
            <att type="string" value="DDX3X"/>
        </att>
        <att name="Drugtarget_cancer:1,nocancer:2" label="Drugtarget_cancer:1,nocancer:2" type="integer"/>
        <att name="canonicalName" label="canonicalName" type="string" value="DDX3X"/>
        <att name="Cancer_related_shape" label="Cancer_related_shape" type="integer" value="1"/>
        <att name="alias" label="alias" type="list"/>
        <att name="Column 3" label="Column 3" type="string"/>
        <att name="node.size" label="node.size" type="string"/>
        <att name="Column 1" label="Column 1" type="string" value="DDX3X"/>
        <att name="node.label" label="node.label" type="string"/>
        <att name="node.fontSize" label="node.fontSize" type="string"/>
        <graphics w="30.0" h="30.0" width="1" outline="#000000" fill="#66ffff" y="1219.599609375" x="759.91650390625" type="triangle"/>
    </node>
    <node label="PICALM" id="-412">
        <att name="cytoscape.alias.list" label="cytoscape.alias.list" type="list">
            <att type="string" value="PICALM"/>
        </att>
        <att name="Drugtarget_cancer:1,nocancer:2" label="Drugtarget_cancer:1,nocancer:2" type="integer"/>
        <att name="canonicalName" label="canonicalName" type="string" value="PICALM"/>
        <att name="Cancer_related_shape" label="Cancer_related_shape" type="integer" value="1"/>
        <att name="alias" label="alias" type="list"/>
        <att name="Column 3" label="Column 3" type="string"/>
        <att name="node.size" label="node.size" type="string"/>
        <att name="Column 1" label="Column 1" type="string" value="PICALM"/>
        <att name="node.label" label="node.label" type="string"/>
        <att name="node.fontSize" label="node.fontSize" type="string"/>
        <graphics w="30.0" h="30.0" width="1" outline="#000000" fill="#66ffff" y="964.1624755859375" x="1370.8365478515625" type="triangle"/>
    </node>
    <node label="XRCC6" id="-360">
        <att name="cytoscape.alias.list" label="cytoscape.alias.list" type="list">
            <att type="string" value="XRCC6"/>
        </att>
        <att name="Drugtarget_cancer:1,nocancer:2" label="Drugtarget_cancer:1,nocancer:2" type="integer"/>
        <att name="canonicalName" label="canonicalName" type="string" value="XRCC6"/>
        <att name="Cancer_related_shape" label="Cancer_related_shape" type="integer" value="1"/>
        <att name="alias" label="alias" type="list"/>
        <att name="Column 3" label="Column 3" type="string"/>
        <att name="node.size" label="node.size" type="string"/>
        <att name="Column 1" label="Column 1" type="string" value="XRCC6"/>
        <att name="node.label" label="node.label" type="string"/>
        <att name="node.fontSize" label="node.fontSize" type="string"/>
        <graphics w="30.0" h="30.0" width="1" outline="#000000" fill="#66ffff" y="757.3138427734375" x="1233.9378662109375" type="triangle"/>
    </node>
    <node label="PPP4C" id="-310">
        <att name="cytoscape.alias.list" label="cytoscape.alias.list" type="list">
            <att type="string" value="PPP4C"/>
        </att>
        <att name="Drugtarget_cancer:1,nocancer:2" label="Drugtarget_cancer:1,nocancer:2" type="integer"/>
        <att name="canonicalName" label="canonicalName" type="string" value="PPP4C"/>
        <att name="Cancer_related_shape" label="Cancer_related_shape" type="integer" value="1"/>
        <att name="alias" label="alias" type="list"/>
        <att name="Column 3" label="Column 3" type="string"/>
        <att name="node.size" label="node.size" type="string"/>
        <att name="Column 1" label="Column 1" type="string" value="PPP4C"/>
        <att name="node.label" label="node.label" type="string"/>
        <att name="node.fontSize" label="node.fontSize" type="string"/>
        <graphics w="30.0" h="30.0" width="1" outline="#000000" fill="#66ffff" y="379.0" x="786.0" type="triangle"/>
    </node>
    <node label="IKBKAP" id="-406">
        <att name="cytoscape.alias.list" label="cytoscape.alias.list" type="list">
            <att type="string" value="IKBKAP"/>
        </att>
        <att name="Drugtarget_cancer:1,nocancer:2" label="Drugtarget_cancer:1,nocancer:2" type="integer"/>
        <att name="canonicalName" label="canonicalName" type="string" value="IKBKAP"/>
        <att name="Cancer_related_shape" label="Cancer_related_shape" type="integer" value="1"/>
        <att name="alias" label="alias" type="list"/>
        <att name="Column 3" label="Column 3" type="string"/>
        <att name="node.size" label="node.size" type="string"/>
        <att name="Column 1" label="Column 1" type="string" value="IKBKAP"/>
        <att name="node.label" label="node.label" type="string"/>
        <att name="node.fontSize" label="node.fontSize" type="string"/>
        <graphics w="30.0" h="30.0" width="1" outline="#000000" fill="#66ffff" y="1021.4959716796875" x="88.44420623779297" type="triangle"/>
    </node>
    <node label="RRM1" id="-387">
        <att name="cytoscape.alias.list" label="cytoscape.alias.list" type="list">
            <att type="string" value="RRM1"/>
        </att>
        <att name="Drugtarget_cancer:1,nocancer:2" label="Drugtarget_cancer:1,nocancer:2" type="integer" value="1"/>
        <att name="canonicalName" label="canonicalName" type="string" value="RRM1"/>
        <att name="Cancer_related_shape" label="Cancer_related_shape" type="integer" value="1"/>
        <att name="alias" label="alias" type="list"/>
        <att name="Column 3" label="Column 3" type="string"/>
        <att name="node.size" label="node.size" type="string"/>
        <att name="Column 1" label="Column 1" type="string" value="RRM1"/>
        <att name="node.label" label="node.label" type="string"/>
        <att name="node.fontSize" label="node.fontSize" type="string"/>
        <graphics w="30.0" h="30.0" width="1" outline="#000000" fill="#ff3333" y="859.087890625" x="1095.2156982421875" type="triangle"/>
    </node>
    <node label="MOSPD2" id="-297">
        <att name="cytoscape.alias.list" label="cytoscape.alias.list" type="list">
            <att type="string" value="MOSPD2"/>
        </att>
        <att name="Drugtarget_cancer:1,nocancer:2" label="Drugtarget_cancer:1,nocancer:2" type="integer"/>
        <att name="canonicalName" label="canonicalName" type="string" value="MOSPD2"/>
        <att name="Cancer_related_shape" label="Cancer_related_shape" type="integer" value="1"/>
        <att name="alias" label="alias" type="list"/>
        <att name="Column 3" label="Column 3" type="string"/>
        <att name="node.size" label="node.size" type="string"/>
        <att name="Column 1" label="Column 1" type="string" value="MOSPD2"/>
        <att name="node.label" label="node.label" type="string"/>
        <att name="node.fontSize" label="node.fontSize" type="string"/>
        <graphics w="30.0" h="30.0" width="1" outline="#000000" fill="#66ffff" y="1490.1669921875" x="1064.7196044921875" type="triangle"/>
    </node>
    <node label="FRAP1" id="-334">
        <att name="cytoscape.alias.list" label="cytoscape.alias.list" type="list">
            <att type="string" value="FRAP1"/>
        </att>
        <att name="Drugtarget_cancer:1,nocancer:2" label="Drugtarget_cancer:1,nocancer:2" type="integer"/>
        <att name="canonicalName" label="canonicalName" type="string" value="FRAP1"/>
        <att name="Cancer_related_shape" label="Cancer_related_shape" type="integer" value="1"/>
        <att name="alias" label="alias" type="list">
            <att type="string" value="FRAP1"/>
        </att>
        <att name="Column 3" label="Column 3" type="string" value="Essential"/>
        <att name="node.size" label="node.size" type="string"/>
        <att name="Column 1" label="Column 1" type="string" value="FRAP1"/>
        <att name="node.label" label="node.label" type="string"/>
        <att name="node.fontSize" label="node.fontSize" type="string"/>
        <graphics w="30.0" h="30.0" width="6" outline="#000000" fill="#66ffff" y="1117.9967041015625" x="1157.646484375" type="triangle"/>
    </node>
    <node label="HSP90AB1" id="-92">
        <att name="cytoscape.alias.list" label="cytoscape.alias.list" type="list">
            <att type="string" value="HSP90AB1"/>
        </att>
        <att name="Drugtarget_cancer:1,nocancer:2" label="Drugtarget_cancer:1,nocancer:2" type="integer" value="2"/>
        <att name="canonicalName" label="canonicalName" type="string" value="HSP90AB1"/>
        <att name="Cancer_related_shape" label="Cancer_related_shape" type="integer"/>
        <att name="alias" label="alias" type="list"/>
        <att name="Column 3" label="Column 3" type="string"/>
        <att name="node.size" label="node.size" type="string"/>
        <att name="Column 1" label="Column 1" type="string" value="HSP90AB1"/>
        <att name="node.label" label="node.label" type="string"/>
        <att name="node.fontSize" label="node.fontSize" type="string"/>
        <graphics w="30.0" h="30.0" width="1" outline="#000000" fill="#009900" y="696.0" x="408.0" type="ellipse"/>
    </node>
    <node label="GDI1" id="-228">
        <att name="cytoscape.alias.list" label="cytoscape.alias.list" type="list">
            <att type="string" value="GDI1"/>
        </att>
        <att name="Drugtarget_cancer:1,nocancer:2" label="Drugtarget_cancer:1,nocancer:2" type="integer" value="2"/>
        <att name="canonicalName" label="canonicalName" type="string" value="GDI1"/>
        <att name="Cancer_related_shape" label="Cancer_related_shape" type="integer"/>
        <att name="alias" label="alias" type="list"/>
        <att name="Column 3" label="Column 3" type="string"/>
        <att name="node.size" label="node.size" type="string"/>
        <att name="Column 1" label="Column 1" type="string" value="GDI1"/>
        <att name="node.label" label="node.label" type="string"/>
        <att name="node.fontSize" label="node.fontSize" type="string"/>
        <graphics w="30.0" h="30.0" width="1" outline="#000000" fill="#009900" y="1238.4962158203125" x="82.6297607421875" type="ellipse"/>
    </node>
    <node label="ERN1 ERN2" id="-346">
        <att name="cytoscape.alias.list" label="cytoscape.alias.list" type="list">
            <att type="string" value="ERN1 ERN2"/>
        </att>
        <att name="Drugtarget_cancer:1,nocancer:2" label="Drugtarget_cancer:1,nocancer:2" type="integer"/>
        <att name="canonicalName" label="canonicalName" type="string" value="ERN1 ERN2"/>
        <att name="Cancer_related_shape" label="Cancer_related_shape" type="integer" value="1"/>
        <att name="alias" label="alias" type="list"/>
        <att name="Column 3" label="Column 3" type="string"/>
        <att name="node.size" label="node.size" type="string"/>
        <att name="Column 1" label="Column 1" type="string" value="ERN1 ERN2"/>
        <att name="node.label" label="node.label" type="string" value="ERN1_2"/>
        <att name="node.fontSize" label="node.fontSize" type="string"/>
        <graphics w="30.0" h="30.0" width="1" outline="#000000" fill="#66ffff" y="1549.9547119140625" x="898.2522583007812" type="triangle"/>
    </node>
    <node label="POLE" id="-368">
        <att name="cytoscape.alias.list" label="cytoscape.alias.list" type="list">
            <att type="string" value="POLE"/>
        </att>
        <att name="Drugtarget_cancer:1,nocancer:2" label="Drugtarget_cancer:1,nocancer:2" type="integer"/>
        <att name="canonicalName" label="canonicalName" type="string" value="POLE"/>
        <att name="Cancer_related_shape" label="Cancer_related_shape" type="integer" value="1"/>
        <att name="alias" label="alias" type="list"/>
        <att name="Column 3" label="Column 3" type="string"/>
        <att name="node.size" label="node.size" type="string"/>
        <att name="Column 1" label="Column 1" type="string" value="POLE"/>
        <att name="node.label" label="node.label" type="string"/>
        <att name="node.fontSize" label="node.fontSize" type="string"/>
        <graphics w="30.0" h="30.0" width="1" outline="#000000" fill="#66ffff" y="140.48020935058594" x="1040.838134765625" type="triangle"/>
    </node>
    <node label="PDHA1" id="-84">
        <att name="cytoscape.alias.list" label="cytoscape.alias.list" type="list">
            <att type="string" value="PDHA1"/>
        </att>
        <att name="Drugtarget_cancer:1,nocancer:2" label="Drugtarget_cancer:1,nocancer:2" type="integer" value="2"/>
        <att name="canonicalName" label="canonicalName" type="string" value="PDHA1"/>
        <att name="Cancer_related_shape" label="Cancer_related_shape" type="integer"/>
        <att name="alias" label="alias" type="list"/>
        <att name="Column 3" label="Column 3" type="string"/>
        <att name="node.size" label="node.size" type="string"/>
        <att name="Column 1" label="Column 1" type="string" value="PDHA1"/>
        <att name="node.label" label="node.label" type="string"/>
        <att name="node.fontSize" label="node.fontSize" type="string"/>
        <graphics w="30.0" h="30.0" width="1" outline="#000000" fill="#009900" y="1135.8331298828125" x="373.05438232421875" type="ellipse"/>
    </node>
    <node label="P11388-2 TOP2B" id="-291">
        <att name="cytoscape.alias.list" label="cytoscape.alias.list" type="list">
            <att type="string" value="P11388-2 TOP2B"/>
        </att>
        <att name="Drugtarget_cancer:1,nocancer:2" label="Drugtarget_cancer:1,nocancer:2" type="integer"/>
        <att name="canonicalName" label="canonicalName" type="string" value="P11388-2 TOP2B"/>
        <att name="Cancer_related_shape" label="Cancer_related_shape" type="integer" value="1"/>
        <att name="alias" label="alias" type="list"/>
        <att name="Column 3" label="Column 3" type="string"/>
        <att name="node.size" label="node.size" type="string"/>
        <att name="Column 1" label="Column 1" type="string" value="P11388-2 TOP2B"/>
        <att name="node.label" label="node.label" type="string"/>
        <att name="node.fontSize" label="node.fontSize" type="string"/>
        <graphics w="30.0" h="30.0" width="1" outline="#000000" fill="#66ffff" y="740.748291015625" x="905.7310180664062" type="triangle"/>
    </node>
    <node label="MSH6" id="-317">
        <att name="cytoscape.alias.list" label="cytoscape.alias.list" type="list">
            <att type="string" value="MSH6"/>
        </att>
        <att name="Drugtarget_cancer:1,nocancer:2" label="Drugtarget_cancer:1,nocancer:2" type="integer"/>
        <att name="canonicalName" label="canonicalName" type="string" value="MSH6"/>
        <att name="Cancer_related_shape" label="Cancer_related_shape" type="integer" value="1"/>
        <att name="alias" label="alias" type="list"/>
        <att name="Column 3" label="Column 3" type="string"/>
        <att name="node.size" label="node.size" type="string"/>
        <att name="Column 1" label="Column 1" type="string" value="MSH6"/>
        <att name="node.label" label="node.label" type="string"/>
        <att name="node.fontSize" label="node.fontSize" type="string"/>
        <graphics w="30.0" h="30.0" width="1" outline="#000000" fill="#66ffff" y="1548.4586181640625" x="974.7484130859375" type="triangle"/>
    </node>
    <node label="MASTL" id="-356">
        <att name="cytoscape.alias.list" label="cytoscape.alias.list" type="list">
            <att type="string" value="MASTL"/>
        </att>
        <att name="Drugtarget_cancer:1,nocancer:2" label="Drugtarget_cancer:1,nocancer:2" type="integer"/>
        <att name="canonicalName" label="canonicalName" type="string" value="MASTL"/>
        <att name="Cancer_related_shape" label="Cancer_related_shape" type="integer" value="1"/>
        <att name="alias" label="alias" type="list"/>
        <att name="Column 3" label="Column 3" type="string"/>
        <att name="node.size" label="node.size" type="string"/>
        <att name="Column 1" label="Column 1" type="string" value="MASTL"/>
        <att name="node.label" label="node.label" type="string"/>
        <att name="node.fontSize" label="node.fontSize" type="string"/>
        <graphics w="30.0" h="30.0" width="1" outline="#000000" fill="#66ffff" y="1548.4586181640625" x="1049.7484130859375" type="triangle"/>
    </node>
    <node label="CDC73" id="-371">
        <att name="cytoscape.alias.list" label="cytoscape.alias.list" type="list">
            <att type="string" value="CDC73"/>
        </att>
        <att name="Drugtarget_cancer:1,nocancer:2" label="Drugtarget_cancer:1,nocancer:2" type="integer"/>
        <att name="canonicalName" label="canonicalName" type="string" value="CDC73"/>
        <att name="Cancer_related_shape" label="Cancer_related_shape" type="integer" value="1"/>
        <att name="alias" label="alias" type="list"/>
        <att name="Column 3" label="Column 3" type="string"/>
        <att name="node.size" label="node.size" type="string"/>
        <att name="Column 1" label="Column 1" type="string" value="CDC73"/>
        <att name="node.label" label="node.label" type="string"/>
        <att name="node.fontSize" label="node.fontSize" type="string"/>
        <graphics w="30.0" h="30.0" width="1" outline="#000000" fill="#66ffff" y="1078.0" x="314.5" type="triangle"/>
    </node>
    <node label="MCM3" id="-385">
        <att name="cytoscape.alias.list" label="cytoscape.alias.list" type="list">
            <att type="string" value="MCM3"/>
        </att>
        <att name="Drugtarget_cancer:1,nocancer:2" label="Drugtarget_cancer:1,nocancer:2" type="integer"/>
        <att name="canonicalName" label="canonicalName" type="string" value="MCM3"/>
        <att name="Cancer_related_shape" label="Cancer_related_shape" type="integer" value="1"/>
        <att name="alias" label="alias" type="list"/>
        <att name="Column 3" label="Column 3" type="string"/>
        <att name="node.size" label="node.size" type="string"/>
        <att name="Column 1" label="Column 1" type="string" value="MCM3"/>
        <att name="node.label" label="node.label" type="string"/>
        <att name="node.fontSize" label="node.fontSize" type="string"/>
        <graphics w="30.0" h="30.0" width="1" outline="#000000" fill="#66ffff" y="723.8173217773438" x="654.3681030273438" type="triangle"/>
    </node>
    <node label="PDPK1" id="-299">
        <att name="cytoscape.alias.list" label="cytoscape.alias.list" type="list">
            <att type="string" value="PDPK1"/>
        </att>
        <att name="Drugtarget_cancer:1,nocancer:2" label="Drugtarget_cancer:1,nocancer:2" type="integer" value="1"/>
        <att name="canonicalName" label="canonicalName" type="string" value="PDPK1"/>
        <att name="Cancer_related_shape" label="Cancer_related_shape" type="integer" value="1"/>
        <att name="alias" label="alias" type="list"/>
        <att name="Column 3" label="Column 3" type="string"/>
        <att name="node.size" label="node.size" type="string"/>
        <att name="Column 1" label="Column 1" type="string" value="PDPK1"/>
        <att name="node.label" label="node.label" type="string"/>
        <att name="node.fontSize" label="node.fontSize" type="string"/>
        <graphics w="30.0" h="30.0" width="1" outline="#000000" fill="#ff3333" y="999.6306762695312" x="1016.067626953125" type="triangle"/>
    </node>
    <node label="RAD50" id="-326">
        <att name="cytoscape.alias.list" label="cytoscape.alias.list" type="list">
            <att type="string" value="RAD50"/>
        </att>
        <att name="Drugtarget_cancer:1,nocancer:2" label="Drugtarget_cancer:1,nocancer:2" type="integer"/>
        <att name="canonicalName" label="canonicalName" type="string" value="RAD50"/>
        <att name="Cancer_related_shape" label="Cancer_related_shape" type="integer" value="1"/>
        <att name="alias" label="alias" type="list"/>
        <att name="Column 3" label="Column 3" type="string"/>
        <att name="node.size" label="node.size" type="string" value="60.0"/>
        <att name="Column 1" label="Column 1" type="string" value="RAD50"/>
        <att name="node.label" label="node.label" type="string"/>
        <att name="node.fontSize" label="node.fontSize" type="string" value="25.0"/>
        <graphics w="60.0" h="60.0" width="1" outline="#000000" fill="#66ffff" y="412.52435302734375" x="906.9268188476562" type="triangle"/>
    </node>
    <node label="HSPA5" id="-71">
        <att name="cytoscape.alias.list" label="cytoscape.alias.list" type="list">
            <att type="string" value="HSPA5"/>
        </att>
        <att name="Drugtarget_cancer:1,nocancer:2" label="Drugtarget_cancer:1,nocancer:2" type="integer" value="2"/>
        <att name="canonicalName" label="canonicalName" type="string" value="HSPA5"/>
        <att name="Cancer_related_shape" label="Cancer_related_shape" type="integer"/>
        <att name="alias" label="alias" type="list"/>
        <att name="Column 3" label="Column 3" type="string"/>
        <att name="node.size" label="node.size" type="string"/>
        <att name="Column 1" label="Column 1" type="string" value="HSPA5"/>
        <att name="node.label" label="node.label" type="string"/>
        <att name="node.fontSize" label="node.fontSize" type="string"/>
        <graphics w="30.0" h="30.0" width="1" outline="#000000" fill="#009900" y="1413.8646240234375" x="1146.4041748046875" type="ellipse"/>
    </node>
    <node label="RFC4" id="-328">
        <att name="cytoscape.alias.list" label="cytoscape.alias.list" type="list">
            <att type="string" value="RFC4"/>
        </att>
        <att name="Drugtarget_cancer:1,nocancer:2" label="Drugtarget_cancer:1,nocancer:2" type="integer"/>
        <att name="canonicalName" label="canonicalName" type="string" value="RFC4"/>
        <att name="Cancer_related_shape" label="Cancer_related_shape" type="integer" value="1"/>
        <att name="alias" label="alias" type="list">
            <att type="string" value="RFC4"/>
        </att>
        <att name="Column 3" label="Column 3" type="string" value="Essential"/>
        <att name="node.size" label="node.size" type="string"/>
        <att name="Column 1" label="Column 1" type="string" value="RFC4"/>
        <att name="node.label" label="node.label" type="string"/>
        <att name="node.fontSize" label="node.fontSize" type="string"/>
        <graphics w="30.0" h="30.0" width="6" outline="#000000" fill="#66ffff" y="263.13604736328125" x="1046.031005859375" type="triangle"/>
    </node>
    <node label="ZRF1" id="-306">
        <att name="cytoscape.alias.list" label="cytoscape.alias.list" type="list">
            <att type="string" value="ZRF1"/>
        </att>
        <att name="Drugtarget_cancer:1,nocancer:2" label="Drugtarget_cancer:1,nocancer:2" type="integer"/>
        <att name="canonicalName" label="canonicalName" type="string" value="ZRF1"/>
        <att name="Cancer_related_shape" label="Cancer_related_shape" type="integer" value="1"/>
        <att name="alias" label="alias" type="list"/>
        <att name="Column 3" label="Column 3" type="string"/>
        <att name="node.size" label="node.size" type="string"/>
        <att name="Column 1" label="Column 1" type="string" value="ZRF1"/>
        <att name="node.label" label="node.label" type="string"/>
        <att name="node.fontSize" label="node.fontSize" type="string"/>
        <graphics w="30.0" h="30.0" width="1" outline="#000000" fill="#66ffff" y="1547.7105712890625" x="1119.511962890625" type="triangle"/>
    </node>
    <node label="NCOA7" id="-369">
        <att name="cytoscape.alias.list" label="cytoscape.alias.list" type="list">
            <att type="string" value="NCOA7"/>
        </att>
        <att name="Drugtarget_cancer:1,nocancer:2" label="Drugtarget_cancer:1,nocancer:2" type="integer"/>
        <att name="canonicalName" label="canonicalName" type="string" value="NCOA7"/>
        <att name="Cancer_related_shape" label="Cancer_related_shape" type="integer" value="1"/>
        <att name="alias" label="alias" type="list"/>
        <att name="Column 3" label="Column 3" type="string"/>
        <att name="node.size" label="node.size" type="string"/>
        <att name="Column 1" label="Column 1" type="string" value="NCOA7"/>
        <att name="node.label" label="node.label" type="string"/>
        <att name="node.fontSize" label="node.fontSize" type="string"/>
        <graphics w="30.0" h="30.0" width="1" outline="#000000" fill="#66ffff" y="1547.7105712890625" x="1194.511962890625" type="triangle"/>
    </node>
    <node label="CDC7" id="-294">
        <att name="cytoscape.alias.list" label="cytoscape.alias.list" type="list">
            <att type="string" value="CDC7"/>
        </att>
        <att name="Drugtarget_cancer:1,nocancer:2" label="Drugtarget_cancer:1,nocancer:2" type="integer"/>
        <att name="canonicalName" label="canonicalName" type="string" value="CDC7"/>
        <att name="Cancer_related_shape" label="Cancer_related_shape" type="integer" value="1"/>
        <att name="alias" label="alias" type="list"/>
        <att name="Column 3" label="Column 3" type="string"/>
        <att name="node.size" label="node.size" type="string"/>
        <att name="Column 1" label="Column 1" type="string" value="CDC7"/>
        <att name="node.label" label="node.label" type="string"/>
        <att name="node.fontSize" label="node.fontSize" type="string"/>
        <graphics w="30.0" h="30.0" width="1" outline="#000000" fill="#66ffff" y="1006.0" x="732.5" type="triangle"/>
    </node>
    <node label="PRDX2" id="-214">
        <att name="cytoscape.alias.list" label="cytoscape.alias.list" type="list">
            <att type="string" value="PRDX2"/>
        </att>
        <att name="Drugtarget_cancer:1,nocancer:2" label="Drugtarget_cancer:1,nocancer:2" type="integer" value="2"/>
        <att name="canonicalName" label="canonicalName" type="string" value="PRDX2"/>
        <att name="Cancer_related_shape" label="Cancer_related_shape" type="integer"/>
        <att name="alias" label="alias" type="list"/>
        <att name="Column 3" label="Column 3" type="string"/>
        <att name="node.size" label="node.size" type="string" value="60.0"/>
        <att name="Column 1" label="Column 1" type="string" value="PRDX2"/>
        <att name="node.label" label="node.label" type="string"/>
        <att name="node.fontSize" label="node.fontSize" type="string" value="25.0"/>
        <graphics w="60.0" h="60.0" width="1" outline="#000000" fill="#009900" y="274.92767333984375" x="696.7379150390625" type="ellipse"/>
    </node>
    <node label="TOP3A TOP3B" id="-329">
        <att name="cytoscape.alias.list" label="cytoscape.alias.list" type="list">
            <att type="string" value="TOP3A TOP3B"/>
        </att>
        <att name="Drugtarget_cancer:1,nocancer:2" label="Drugtarget_cancer:1,nocancer:2" type="integer"/>
        <att name="canonicalName" label="canonicalName" type="string" value="TOP3A TOP3B"/>
        <att name="Cancer_related_shape" label="Cancer_related_shape" type="integer" value="1"/>
        <att name="alias" label="alias" type="list"/>
        <att name="Column 3" label="Column 3" type="string"/>
        <att name="node.size" label="node.size" type="string"/>
        <att name="Column 1" label="Column 1" type="string" value="TOP3A TOP3B"/>
        <att name="node.label" label="node.label" type="string" value="TOP3A_B"/>
        <att name="node.fontSize" label="node.fontSize" type="string"/>
        <graphics w="30.0" h="30.0" width="1" outline="#000000" fill="#66ffff" y="827.725341796875" x="836.01220703125" type="triangle"/>
    </node>
    <node label="USP25 USP28" id="-312">
        <att name="cytoscape.alias.list" label="cytoscape.alias.list" type="list">
            <att type="string" value="USP25 USP28"/>
        </att>
        <att name="Drugtarget_cancer:1,nocancer:2" label="Drugtarget_cancer:1,nocancer:2" type="integer"/>
        <att name="canonicalName" label="canonicalName" type="string" value="USP25 USP28"/>
        <att name="Cancer_related_shape" label="Cancer_related_shape" type="integer" value="1"/>
        <att name="alias" label="alias" type="list"/>
        <att name="Column 3" label="Column 3" type="string"/>
        <att name="node.size" label="node.size" type="string"/>
        <att name="Column 1" label="Column 1" type="string" value="USP25 USP28"/>
        <att name="node.label" label="node.label" type="string" value="USP25_28"/>
        <att name="node.fontSize" label="node.fontSize" type="string"/>
        <graphics w="30.0" h="30.0" width="1" outline="#000000" fill="#66ffff" y="946.1315307617188" x="337.2668151855469" type="triangle"/>
    </node>
    <node label="CLCN4" id="-363">
        <att name="cytoscape.alias.list" label="cytoscape.alias.list" type="list">
            <att type="string" value="CLCN4"/>
        </att>
        <att name="Drugtarget_cancer:1,nocancer:2" label="Drugtarget_cancer:1,nocancer:2" type="integer"/>
        <att name="canonicalName" label="canonicalName" type="string" value="CLCN4"/>
        <att name="Cancer_related_shape" label="Cancer_related_shape" type="integer" value="1"/>
        <att name="alias" label="alias" type="list"/>
        <att name="Column 3" label="Column 3" type="string"/>
        <att name="node.size" label="node.size" type="string"/>
        <att name="Column 1" label="Column 1" type="string" value="CLCN4"/>
        <att name="node.label" label="node.label" type="string"/>
        <att name="node.fontSize" label="node.fontSize" type="string"/>
        <graphics w="30.0" h="30.0" width="1" outline="#000000" fill="#66ffff" y="1547.7105712890625" x="1269.511962890625" type="triangle"/>
    </node>
    <node label="IMPA1" id="-395">
        <att name="cytoscape.alias.list" label="cytoscape.alias.list" type="list">
            <att type="string" value="IMPA1"/>
        </att>
        <att name="Drugtarget_cancer:1,nocancer:2" label="Drugtarget_cancer:1,nocancer:2" type="integer" value="2"/>
        <att name="canonicalName" label="canonicalName" type="string" value="IMPA1"/>
        <att name="Cancer_related_shape" label="Cancer_related_shape" type="integer" value="1"/>
        <att name="alias" label="alias" type="list"/>
        <att name="Column 3" label="Column 3" type="string"/>
        <att name="node.size" label="node.size" type="string"/>
        <att name="Column 1" label="Column 1" type="string" value="IMPA1"/>
        <att name="node.label" label="node.label" type="string"/>
        <att name="node.fontSize" label="node.fontSize" type="string"/>
        <graphics w="30.0" h="30.0" width="1" outline="#000000" fill="#009900" y="1478.0" x="564.0" type="triangle"/>
    </node>
    <node label="PPP2CA" id="-208">
        <att name="cytoscape.alias.list" label="cytoscape.alias.list" type="list">
            <att type="string" value="PPP2CA"/>
        </att>
        <att name="Drugtarget_cancer:1,nocancer:2" label="Drugtarget_cancer:1,nocancer:2" type="integer" value="2"/>
        <att name="canonicalName" label="canonicalName" type="string" value="PPP2CA"/>
        <att name="Cancer_related_shape" label="Cancer_related_shape" type="integer"/>
        <att name="alias" label="alias" type="list"/>
        <att name="Column 3" label="Column 3" type="string"/>
        <att name="node.size" label="node.size" type="string"/>
        <att name="Column 1" label="Column 1" type="string" value="PPP2CA"/>
        <att name="node.label" label="node.label" type="string"/>
        <att name="node.fontSize" label="node.fontSize" type="string"/>
        <graphics w="30.0" h="30.0" width="1" outline="#000000" fill="#009900" y="1415.3602294921875" x="1267.760986328125" type="ellipse"/>
    </node>
    <node label="SQLE" id="-65">
        <att name="cytoscape.alias.list" label="cytoscape.alias.list" type="list">
            <att type="string" value="SQLE"/>
        </att>
        <att name="Drugtarget_cancer:1,nocancer:2" label="Drugtarget_cancer:1,nocancer:2" type="integer" value="2"/>
        <att name="canonicalName" label="canonicalName" type="string" value="SQLE"/>
        <att name="Cancer_related_shape" label="Cancer_related_shape" type="integer"/>
        <att name="alias" label="alias" type="list">
            <att type="string" value="SQLE"/>
        </att>
        <att name="Column 3" label="Column 3" type="string" value="Essential"/>
        <att name="node.size" label="node.size" type="string"/>
        <att name="Column 1" label="Column 1" type="string" value="SQLE"/>
        <att name="node.label" label="node.label" type="string"/>
        <att name="node.fontSize" label="node.fontSize" type="string"/>
        <graphics w="30.0" h="30.0" width="6" outline="#000000" fill="#009900" y="606.3623657226562" x="1088.6072998046875" type="ellipse"/>
    </node>
    <node label="NTHL1" id="-339">
        <att name="cytoscape.alias.list" label="cytoscape.alias.list" type="list">
            <att type="string" value="NTHL1"/>
        </att>
        <att name="Drugtarget_cancer:1,nocancer:2" label="Drugtarget_cancer:1,nocancer:2" type="integer"/>
        <att name="canonicalName" label="canonicalName" type="string" value="NTHL1"/>
        <att name="Cancer_related_shape" label="Cancer_related_shape" type="integer" value="1"/>
        <att name="alias" label="alias" type="list"/>
        <att name="Column 3" label="Column 3" type="string"/>
        <att name="node.size" label="node.size" type="string"/>
        <att name="Column 1" label="Column 1" type="string" value="NTHL1"/>
        <att name="node.label" label="node.label" type="string"/>
        <att name="node.fontSize" label="node.fontSize" type="string"/>
        <graphics w="30.0" h="30.0" width="1" outline="#000000" fill="#66ffff" y="250.826904296875" x="1291.80126953125" type="triangle"/>
    </node>
    <node label="SNAP25" id="-205">
        <att name="cytoscape.alias.list" label="cytoscape.alias.list" type="list">
            <att type="string" value="SNAP25"/>
        </att>
        <att name="Drugtarget_cancer:1,nocancer:2" label="Drugtarget_cancer:1,nocancer:2" type="integer" value="2"/>
        <att name="canonicalName" label="canonicalName" type="string" value="SNAP25"/>
        <att name="Cancer_related_shape" label="Cancer_related_shape" type="integer"/>
        <att name="alias" label="alias" type="list"/>
        <att name="Column 3" label="Column 3" type="string"/>
        <att name="node.size" label="node.size" type="string"/>
        <att name="Column 1" label="Column 1" type="string" value="SNAP25"/>
        <att name="node.label" label="node.label" type="string"/>
        <att name="node.fontSize" label="node.fontSize" type="string"/>
        <graphics w="30.0" h="30.0" width="1" outline="#000000" fill="#009900" y="1245.48583984375" x="-56.667015075683594" type="ellipse"/>
    </node>
    <node label="ERCC4" id="-405">
        <att name="cytoscape.alias.list" label="cytoscape.alias.list" type="list">
            <att type="string" value="ERCC4"/>
        </att>
        <att name="Drugtarget_cancer:1,nocancer:2" label="Drugtarget_cancer:1,nocancer:2" type="integer"/>
        <att name="canonicalName" label="canonicalName" type="string" value="ERCC4"/>
        <att name="Cancer_related_shape" label="Cancer_related_shape" type="integer" value="1"/>
        <att name="alias" label="alias" type="list"/>
        <att name="Column 3" label="Column 3" type="string"/>
        <att name="node.size" label="node.size" type="string"/>
        <att name="Column 1" label="Column 1" type="string" value="ERCC4"/>
        <att name="node.label" label="node.label" type="string"/>
        <att name="node.fontSize" label="node.fontSize" type="string"/>
        <graphics w="30.0" h="30.0" width="1" outline="#000000" fill="#66ffff" y="341.088623046875" x="1282.7059326171875" type="triangle"/>
    </node>
    <node label="CDC25B CDC25A" id="-349">
        <att name="cytoscape.alias.list" label="cytoscape.alias.list" type="list">
            <att type="string" value="CDC25B CDC25A"/>
        </att>
        <att name="Drugtarget_cancer:1,nocancer:2" label="Drugtarget_cancer:1,nocancer:2" type="integer" value="2"/>
        <att name="canonicalName" label="canonicalName" type="string" value="CDC25B CDC25A"/>
        <att name="Cancer_related_shape" label="Cancer_related_shape" type="integer" value="1"/>
        <att name="alias" label="alias" type="list"/>
        <att name="Column 3" label="Column 3" type="string"/>
        <att name="node.size" label="node.size" type="string"/>
        <att name="Column 1" label="Column 1" type="string" value="CDC25B CDC25A"/>
        <att name="node.label" label="node.label" type="string" value="CDC25A_B"/>
        <att name="node.fontSize" label="node.fontSize" type="string"/>
        <graphics w="30.0" h="30.0" width="1" outline="#000000" fill="#009900" y="1495.403076171875" x="1312.6326904296875" type="triangle"/>
    </node>
    <node label="CDC27" id="-313">
        <att name="cytoscape.alias.list" label="cytoscape.alias.list" type="list">
            <att type="string" value="CDC27"/>
        </att>
        <att name="Drugtarget_cancer:1,nocancer:2" label="Drugtarget_cancer:1,nocancer:2" type="integer"/>
        <att name="canonicalName" label="canonicalName" type="string" value="CDC27"/>
        <att name="Cancer_related_shape" label="Cancer_related_shape" type="integer" value="1"/>
        <att name="alias" label="alias" type="list">
            <att type="string" value="CDC27"/>
        </att>
        <att name="Column 3" label="Column 3" type="string" value="Essential"/>
        <att name="node.size" label="node.size" type="string"/>
        <att name="Column 1" label="Column 1" type="string" value="CDC27"/>
        <att name="node.label" label="node.label" type="string"/>
        <att name="node.fontSize" label="node.fontSize" type="string"/>
        <graphics w="30.0" h="30.0" width="6" outline="#000000" fill="#66ffff" y="1547.7105712890625" x="1344.511962890625" type="triangle"/>
    </node>
    <node label="NIPBL" id="-324">
        <att name="cytoscape.alias.list" label="cytoscape.alias.list" type="list">
            <att type="string" value="NIPBL"/>
        </att>
        <att name="Drugtarget_cancer:1,nocancer:2" label="Drugtarget_cancer:1,nocancer:2" type="integer"/>
        <att name="canonicalName" label="canonicalName" type="string" value="NIPBL"/>
        <att name="Cancer_related_shape" label="Cancer_related_shape" type="integer" value="1"/>
        <att name="alias" label="alias" type="list">
            <att type="string" value="NIPBL"/>
        </att>
        <att name="Column 3" label="Column 3" type="string" value="Essential"/>
        <att name="node.size" label="node.size" type="string"/>
        <att name="Column 1" label="Column 1" type="string" value="NIPBL"/>
        <att name="node.label" label="node.label" type="string"/>
        <att name="node.fontSize" label="node.fontSize" type="string"/>
        <graphics w="30.0" h="30.0" width="6" outline="#000000" fill="#66ffff" y="1547.7105712890625" x="1419.511962890625" type="triangle"/>
    </node>
    <node label="GCK" id="-336">
        <att name="cytoscape.alias.list" label="cytoscape.alias.list" type="list">
            <att type="string" value="GCK"/>
        </att>
        <att name="Drugtarget_cancer:1,nocancer:2" label="Drugtarget_cancer:1,nocancer:2" type="integer" value="2"/>
        <att name="canonicalName" label="canonicalName" type="string" value="GCK"/>
        <att name="Cancer_related_shape" label="Cancer_related_shape" type="integer" value="1"/>
        <att name="alias" label="alias" type="list"/>
        <att name="Column 3" label="Column 3" type="string"/>
        <att name="node.size" label="node.size" type="string"/>
        <att name="Column 1" label="Column 1" type="string" value="GCK"/>
        <att name="node.label" label="node.label" type="string"/>
        <att name="node.fontSize" label="node.fontSize" type="string"/>
        <graphics w="30.0" h="30.0" width="1" outline="#000000" fill="#009900" y="1547.7105712890625" x="1494.511962890625" type="triangle"/>
    </node>
    <node label="CDC45L" id="-325">
        <att name="cytoscape.alias.list" label="cytoscape.alias.list" type="list">
            <att type="string" value="CDC45L"/>
        </att>
        <att name="Drugtarget_cancer:1,nocancer:2" label="Drugtarget_cancer:1,nocancer:2" type="integer"/>
        <att name="canonicalName" label="canonicalName" type="string" value="CDC45L"/>
        <att name="Cancer_related_shape" label="Cancer_related_shape" type="integer" value="1"/>
        <att name="alias" label="alias" type="list">
            <att type="string" value="CDC45L"/>
        </att>
        <att name="Column 3" label="Column 3" type="string" value="Essential"/>
        <att name="node.size" label="node.size" type="string"/>
        <att name="Column 1" label="Column 1" type="string" value="CDC45L"/>
        <att name="node.label" label="node.label" type="string"/>
        <att name="node.fontSize" label="node.fontSize" type="string"/>
        <graphics w="30.0" h="30.0" width="6" outline="#000000" fill="#66ffff" y="654.8261108398438" x="738.212890625" type="triangle"/>
    </node>
    <node label="PRKAG1 PRKAG2" id="-352">
        <att name="cytoscape.alias.list" label="cytoscape.alias.list" type="list">
            <att type="string" value="PRKAG1 PRKAG2"/>
        </att>
        <att name="Drugtarget_cancer:1,nocancer:2" label="Drugtarget_cancer:1,nocancer:2" type="integer"/>
        <att name="canonicalName" label="canonicalName" type="string" value="PRKAG1 PRKAG2"/>
        <att name="Cancer_related_shape" label="Cancer_related_shape" type="integer" value="1"/>
        <att name="alias" label="alias" type="list"/>
        <att name="Column 3" label="Column 3" type="string"/>
        <att name="node.size" label="node.size" type="string"/>
        <att name="Column 1" label="Column 1" type="string" value="PRKAG1 PRKAG2"/>
        <att name="node.label" label="node.label" type="string" value="PRKAG1_2"/>
        <att name="node.fontSize" label="node.fontSize" type="string"/>
        <graphics w="30.0" h="30.0" width="1" outline="#000000" fill="#66ffff" y="704.0396728515625" x="147.36500549316406" type="triangle"/>
    </node>
    <node label="PPP6C" id="-353">
        <att name="cytoscape.alias.list" label="cytoscape.alias.list" type="list">
            <att type="string" value="PPP6C"/>
        </att>
        <att name="Drugtarget_cancer:1,nocancer:2" label="Drugtarget_cancer:1,nocancer:2" type="integer"/>
        <att name="canonicalName" label="canonicalName" type="string" value="PPP6C"/>
        <att name="Cancer_related_shape" label="Cancer_related_shape" type="integer" value="1"/>
        <att name="alias" label="alias" type="list"/>
        <att name="Column 3" label="Column 3" type="string"/>
        <att name="node.size" label="node.size" type="string" value="60.0"/>
        <att name="Column 1" label="Column 1" type="string" value="PPP6C"/>
        <att name="node.label" label="node.label" type="string"/>
        <att name="node.fontSize" label="node.fontSize" type="string" value="25.0"/>
        <graphics w="60.0" h="60.0" width="1" outline="#000000" fill="#66ffff" y="1447.801025390625" x="68.25890350341797" type="triangle"/>
    </node>
    <node label="PIGN" id="-370">
        <att name="cytoscape.alias.list" label="cytoscape.alias.list" type="list">
            <att type="string" value="PIGN"/>
        </att>
        <att name="Drugtarget_cancer:1,nocancer:2" label="Drugtarget_cancer:1,nocancer:2" type="integer"/>
        <att name="canonicalName" label="canonicalName" type="string" value="PIGN"/>
        <att name="Cancer_related_shape" label="Cancer_related_shape" type="integer" value="1"/>
        <att name="alias" label="alias" type="list">
            <att type="string" value="PIGN"/>
        </att>
        <att name="Column 3" label="Column 3" type="string" value="Essential"/>
        <att name="node.size" label="node.size" type="string"/>
        <att name="Column 1" label="Column 1" type="string" value="PIGN"/>
        <att name="node.label" label="node.label" type="string"/>
        <att name="node.fontSize" label="node.fontSize" type="string"/>
        <graphics w="30.0" h="30.0" width="6" outline="#000000" fill="#66ffff" y="1625.542724609375" x="1125.2286376953125" type="triangle"/>
    </node>
    <node label="VAC14" id="-300">
        <att name="cytoscape.alias.list" label="cytoscape.alias.list" type="list">
            <att type="string" value="VAC14"/>
        </att>
        <att name="Drugtarget_cancer:1,nocancer:2" label="Drugtarget_cancer:1,nocancer:2" type="integer"/>
        <att name="canonicalName" label="canonicalName" type="string" value="VAC14"/>
        <att name="Cancer_related_shape" label="Cancer_related_shape" type="integer" value="1"/>
        <att name="alias" label="alias" type="list"/>
        <att name="Column 3" label="Column 3" type="string"/>
        <att name="node.size" label="node.size" type="string"/>
        <att name="Column 1" label="Column 1" type="string" value="VAC14"/>
        <att name="node.label" label="node.label" type="string"/>
        <att name="node.fontSize" label="node.fontSize" type="string"/>
        <graphics w="30.0" h="30.0" width="1" outline="#000000" fill="#66ffff" y="582.881591796875" x="359.99188232421875" type="triangle"/>
    </node>
    <node label="ENO1" id="-373">
        <att name="cytoscape.alias.list" label="cytoscape.alias.list" type="list">
            <att type="string" value="ENO1"/>
        </att>
        <att name="Drugtarget_cancer:1,nocancer:2" label="Drugtarget_cancer:1,nocancer:2" type="integer" value="2"/>
        <att name="canonicalName" label="canonicalName" type="string" value="ENO1"/>
        <att name="Cancer_related_shape" label="Cancer_related_shape" type="integer" value="1"/>
        <att name="alias" label="alias" type="list"/>
        <att name="Column 3" label="Column 3" type="string"/>
        <att name="node.size" label="node.size" type="string"/>
        <att name="Column 1" label="Column 1" type="string" value="ENO1"/>
        <att name="node.label" label="node.label" type="string"/>
        <att name="node.fontSize" label="node.fontSize" type="string"/>
        <graphics w="30.0" h="30.0" width="1" outline="#000000" fill="#009900" y="1627.038818359375" x="1195.740234375" type="triangle"/>
    </node>
    <node label="EXOC2" id="-323">
        <att name="cytoscape.alias.list" label="cytoscape.alias.list" type="list">
            <att type="string" value="EXOC2"/>
        </att>
        <att name="Drugtarget_cancer:1,nocancer:2" label="Drugtarget_cancer:1,nocancer:2" type="integer"/>
        <att name="canonicalName" label="canonicalName" type="string" value="EXOC2"/>
        <att name="Cancer_related_shape" label="Cancer_related_shape" type="integer" value="1"/>
        <att name="alias" label="alias" type="list">
            <att type="string" value="EXOC2"/>
        </att>
        <att name="Column 3" label="Column 3" type="string" value="Essential"/>
        <att name="node.size" label="node.size" type="string"/>
        <att name="Column 1" label="Column 1" type="string" value="EXOC2"/>
        <att name="node.label" label="node.label" type="string"/>
        <att name="node.fontSize" label="node.fontSize" type="string"/>
        <graphics w="30.0" h="30.0" width="6" outline="#000000" fill="#66ffff" y="1299.8631591796875" x="27.79004669189453" type="triangle"/>
    </node>
    <node label="PPP3R2" id="-362">
        <att name="cytoscape.alias.list" label="cytoscape.alias.list" type="list">
            <att type="string" value="PPP3R2"/>
        </att>
        <att name="Drugtarget_cancer:1,nocancer:2" label="Drugtarget_cancer:1,nocancer:2" type="integer" value="2"/>
        <att name="canonicalName" label="canonicalName" type="string" value="PPP3R2"/>
        <att name="Cancer_related_shape" label="Cancer_related_shape" type="integer" value="1"/>
        <att name="alias" label="alias" type="list"/>
        <att name="Column 3" label="Column 3" type="string"/>
        <att name="node.size" label="node.size" type="string"/>
        <att name="Column 1" label="Column 1" type="string" value="PPP3R2"/>
        <att name="node.label" label="node.label" type="string"/>
        <att name="node.fontSize" label="node.fontSize" type="string"/>
        <graphics w="30.0" h="30.0" width="1" outline="#000000" fill="#009900" y="1210.876220703125" x="1507.2373046875" type="triangle"/>
    </node>
    <node label="ARFGEF1 ARFGEF2" id="-338">
        <att name="cytoscape.alias.list" label="cytoscape.alias.list" type="list">
            <att type="string" value="ARFGEF1 ARFGEF2"/>
        </att>
        <att name="Drugtarget_cancer:1,nocancer:2" label="Drugtarget_cancer:1,nocancer:2" type="integer"/>
        <att name="canonicalName" label="canonicalName" type="string" value="ARFGEF1 ARFGEF2"/>
        <att name="Cancer_related_shape" label="Cancer_related_shape" type="integer" value="1"/>
        <att name="alias" label="alias" type="list"/>
        <att name="Column 3" label="Column 3" type="string"/>
        <att name="node.size" label="node.size" type="string"/>
        <att name="Column 1" label="Column 1" type="string" value="ARFGEF1 ARFGEF2"/>
        <att name="node.label" label="node.label" type="string" value="ARFGEF1_2"/>
        <att name="node.fontSize" label="node.fontSize" type="string"/>
        <graphics w="30.0" h="30.0" width="1" outline="#000000" fill="#66ffff" y="504.0" x="1109.5" type="triangle"/>
    </node>
    <node label="RFC1" id="-330">
        <att name="cytoscape.alias.list" label="cytoscape.alias.list" type="list">
            <att type="string" value="RFC1"/>
        </att>
        <att name="Drugtarget_cancer:1,nocancer:2" label="Drugtarget_cancer:1,nocancer:2" type="integer"/>
        <att name="canonicalName" label="canonicalName" type="string" value="RFC1"/>
        <att name="Cancer_related_shape" label="Cancer_related_shape" type="integer" value="1"/>
        <att name="alias" label="alias" type="list"/>
        <att name="Column 3" label="Column 3" type="string"/>
        <att name="node.size" label="node.size" type="string"/>
        <att name="Column 1" label="Column 1" type="string" value="RFC1"/>
        <att name="node.label" label="node.label" type="string"/>
        <att name="node.fontSize" label="node.fontSize" type="string"/>
        <graphics w="30.0" h="30.0" width="1" outline="#000000" fill="#66ffff" y="174.0" x="1137.0" type="triangle"/>
    </node>
    <node label="TOP1 TOP1MT" id="-386">
        <att name="cytoscape.alias.list" label="cytoscape.alias.list" type="list">
            <att type="string" value="TOP1 TOP1MT"/>
        </att>
        <att name="Drugtarget_cancer:1,nocancer:2" label="Drugtarget_cancer:1,nocancer:2" type="integer" value="1"/>
        <att name="canonicalName" label="canonicalName" type="string" value="TOP1 TOP1MT"/>
        <att name="Cancer_related_shape" label="Cancer_related_shape" type="integer" value="1"/>
        <att name="alias" label="alias" type="list"/>
        <att name="Column 3" label="Column 3" type="string"/>
        <att name="node.size" label="node.size" type="string"/>
        <att name="Column 1" label="Column 1" type="string" value="TOP1 TOP1MT"/>
        <att name="node.label" label="node.label" type="string"/>
        <att name="node.fontSize" label="node.fontSize" type="string"/>
        <graphics w="30.0" h="30.0" width="1" outline="#000000" fill="#ff3333" y="649.7200927734375" x="917.1961669921875" type="triangle"/>
    </node>
    <node label="LPIN2 LPIN3" id="-322">
        <att name="cytoscape.alias.list" label="cytoscape.alias.list" type="list">
            <att type="string" value="LPIN2 LPIN3"/>
        </att>
        <att name="Drugtarget_cancer:1,nocancer:2" label="Drugtarget_cancer:1,nocancer:2" type="integer"/>
        <att name="canonicalName" label="canonicalName" type="string" value="LPIN2 LPIN3"/>
        <att name="Cancer_related_shape" label="Cancer_related_shape" type="integer" value="1"/>
        <att name="alias" label="alias" type="list"/>
        <att name="Column 3" label="Column 3" type="string"/>
        <att name="node.size" label="node.size" type="string"/>
        <att name="Column 1" label="Column 1" type="string" value="LPIN2 LPIN3"/>
        <att name="node.label" label="node.label" type="string"/>
        <att name="node.fontSize" label="node.fontSize" type="string"/>
        <graphics w="30.0" h="30.0" width="1" outline="#000000" fill="#66ffff" y="196.26402282714844" x="562.1276245117188" type="triangle"/>
    </node>
    <node label="PMS2" id="-316">
        <att name="cytoscape.alias.list" label="cytoscape.alias.list" type="list">
            <att type="string" value="PMS2"/>
        </att>
        <att name="Drugtarget_cancer:1,nocancer:2" label="Drugtarget_cancer:1,nocancer:2" type="integer" value="2"/>
        <att name="canonicalName" label="canonicalName" type="string" value="PMS2"/>
        <att name="Cancer_related_shape" label="Cancer_related_shape" type="integer" value="1"/>
        <att name="alias" label="alias" type="list"/>
        <att name="Column 3" label="Column 3" type="string"/>
        <att name="node.size" label="node.size" type="string"/>
        <att name="Column 1" label="Column 1" type="string" value="PMS2"/>
        <att name="node.label" label="node.label" type="string"/>
        <att name="node.fontSize" label="node.fontSize" type="string"/>
        <graphics w="30.0" h="30.0" width="1" outline="#000000" fill="#009900" y="1627.786865234375" x="1264.0076904296875" type="triangle"/>
    </node>
    <node label="VAPB VAPA" id="-357">
        <att name="cytoscape.alias.list" label="cytoscape.alias.list" type="list">
            <att type="string" value="VAPB VAPA"/>
        </att>
        <att name="Drugtarget_cancer:1,nocancer:2" label="Drugtarget_cancer:1,nocancer:2" type="integer"/>
        <att name="canonicalName" label="canonicalName" type="string" value="VAPB VAPA"/>
        <att name="Cancer_related_shape" label="Cancer_related_shape" type="integer" value="1"/>
        <att name="alias" label="alias" type="list"/>
        <att name="Column 3" label="Column 3" type="string"/>
        <att name="node.size" label="node.size" type="string"/>
        <att name="Column 1" label="Column 1" type="string" value="VAPB VAPA"/>
        <att name="node.label" label="node.label" type="string" value="VAPB_A"/>
        <att name="node.fontSize" label="node.fontSize" type="string"/>
        <graphics w="30.0" h="30.0" width="1" outline="#000000" fill="#66ffff" y="1627.786865234375" x="1342.0001220703125" type="triangle"/>
    </node>
    <node label="SEC14L2" id="-191">
        <att name="cytoscape.alias.list" label="cytoscape.alias.list" type="list">
            <att type="string" value="SEC14L2"/>
        </att>
        <att name="Drugtarget_cancer:1,nocancer:2" label="Drugtarget_cancer:1,nocancer:2" type="integer" value="2"/>
        <att name="canonicalName" label="canonicalName" type="string" value="SEC14L2"/>
        <att name="Cancer_related_shape" label="Cancer_related_shape" type="integer"/>
        <att name="alias" label="alias" type="list"/>
        <att name="Column 3" label="Column 3" type="string"/>
        <att name="node.size" label="node.size" type="string"/>
        <att name="Column 1" label="Column 1" type="string" value="SEC14L2"/>
        <att name="node.label" label="node.label" type="string"/>
        <att name="node.fontSize" label="node.fontSize" type="string"/>
        <graphics w="30.0" h="30.0" width="1" outline="#000000" fill="#009900" y="1411.6204833984375" x="1028.052001953125" type="ellipse"/>
    </node>
    <node label="ATM" id="-361">
        <att name="cytoscape.alias.list" label="cytoscape.alias.list" type="list">
            <att type="string" value="ATM"/>
        </att>
        <att name="Drugtarget_cancer:1,nocancer:2" label="Drugtarget_cancer:1,nocancer:2" type="integer"/>
        <att name="canonicalName" label="canonicalName" type="string" value="ATM"/>
        <att name="Cancer_related_shape" label="Cancer_related_shape" type="integer" value="1"/>
        <att name="alias" label="alias" type="list"/>
        <att name="Column 3" label="Column 3" type="string"/>
        <att name="node.size" label="node.size" type="string"/>
        <att name="Column 1" label="Column 1" type="string" value="ATM"/>
        <att name="node.label" label="node.label" type="string"/>
        <att name="node.fontSize" label="node.fontSize" type="string"/>
        <graphics w="30.0" h="30.0" width="1" outline="#000000" fill="#66ffff" y="296.1412353515625" x="1207.0091552734375" type="triangle"/>
    </node>
    <node label="PDHB BCKDHB" id="-190">
        <att name="cytoscape.alias.list" label="cytoscape.alias.list" type="list">
            <att type="string" value="PDHB BCKDHB"/>
        </att>
        <att name="Drugtarget_cancer:1,nocancer:2" label="Drugtarget_cancer:1,nocancer:2" type="integer" value="2"/>
        <att name="canonicalName" label="canonicalName" type="string" value="PDHB BCKDHB"/>
        <att name="Cancer_related_shape" label="Cancer_related_shape" type="integer"/>
        <att name="alias" label="alias" type="list"/>
        <att name="Column 3" label="Column 3" type="string"/>
        <att name="node.size" label="node.size" type="string"/>
        <att name="Column 1" label="Column 1" type="string" value="PDHB BCKDHB"/>
        <att name="node.label" label="node.label" type="string"/>
        <att name="node.fontSize" label="node.fontSize" type="string"/>
        <graphics w="30.0" h="30.0" width="1" outline="#000000" fill="#009900" y="1159.1824951171875" x="248.29122924804688" type="ellipse"/>
    </node>
    <node label="POLA1" id="-314">
        <att name="cytoscape.alias.list" label="cytoscape.alias.list" type="list">
            <att type="string" value="POLA1"/>
        </att>
        <att name="Drugtarget_cancer:1,nocancer:2" label="Drugtarget_cancer:1,nocancer:2" type="integer" value="1"/>
        <att name="canonicalName" label="canonicalName" type="string" value="POLA1"/>
        <att name="Cancer_related_shape" label="Cancer_related_shape" type="integer" value="1"/>
        <att name="alias" label="alias" type="list">
            <att type="string" value="POLA1"/>
        </att>
        <att name="Column 3" label="Column 3" type="string" value="Essential"/>
        <att name="node.size" label="node.size" type="string"/>
        <att name="Column 1" label="Column 1" type="string" value="POLA1"/>
        <att name="node.label" label="node.label" type="string"/>
        <att name="node.fontSize" label="node.fontSize" type="string"/>
        <graphics w="30.0" h="30.0" width="6" outline="#000000" fill="#ff3333" y="1629.283203125" x="1425.228759765625" type="triangle"/>
    </node>
    <node label="PDCD11" id="-309">
        <att name="cytoscape.alias.list" label="cytoscape.alias.list" type="list">
            <att type="string" value="PDCD11"/>
        </att>
        <att name="Drugtarget_cancer:1,nocancer:2" label="Drugtarget_cancer:1,nocancer:2" type="integer"/>
        <att name="canonicalName" label="canonicalName" type="string" value="PDCD11"/>
        <att name="Cancer_related_shape" label="Cancer_related_shape" type="integer" value="1"/>
        <att name="alias" label="alias" type="list"/>
        <att name="Column 3" label="Column 3" type="string"/>
        <att name="node.size" label="node.size" type="string"/>
        <att name="Column 1" label="Column 1" type="string" value="PDCD11"/>
        <att name="node.label" label="node.label" type="string"/>
        <att name="node.fontSize" label="node.fontSize" type="string"/>
        <graphics w="30.0" h="30.0" width="1" outline="#000000" fill="#66ffff" y="1628.53515625" x="1508.457275390625" type="triangle"/>
    </node>
    <node label="SMC6" id="-315">
        <att name="cytoscape.alias.list" label="cytoscape.alias.list" type="list">
            <att type="string" value="SMC6"/>
        </att>
        <att name="Drugtarget_cancer:1,nocancer:2" label="Drugtarget_cancer:1,nocancer:2" type="integer"/>
        <att name="canonicalName" label="canonicalName" type="string" value="SMC6"/>
        <att name="Cancer_related_shape" label="Cancer_related_shape" type="integer" value="1"/>
        <att name="alias" label="alias" type="list">
            <att type="string" value="SMC6"/>
        </att>
        <att name="Column 3" label="Column 3" type="string" value="Essential"/>
        <att name="node.size" label="node.size" type="string"/>
        <att name="Column 1" label="Column 1" type="string" value="SMC6"/>
        <att name="node.label" label="node.label" type="string"/>
        <att name="node.fontSize" label="node.fontSize" type="string"/>
        <graphics w="30.0" h="30.0" width="6" outline="#000000" fill="#66ffff" y="1624.796142578125" x="500.24658203125" type="triangle"/>
    </node>
    <node label="TTK" id="-402">
        <att name="cytoscape.alias.list" label="cytoscape.alias.list" type="list">
            <att type="string" value="TTK"/>
        </att>
        <att name="Drugtarget_cancer:1,nocancer:2" label="Drugtarget_cancer:1,nocancer:2" type="integer"/>
        <att name="canonicalName" label="canonicalName" type="string" value="TTK"/>
        <att name="Cancer_related_shape" label="Cancer_related_shape" type="integer" value="1"/>
        <att name="alias" label="alias" type="list">
            <att type="string" value="TTK"/>
        </att>
        <att name="Column 3" label="Column 3" type="string" value="Essential"/>
        <att name="node.size" label="node.size" type="string"/>
        <att name="Column 1" label="Column 1" type="string" value="TTK"/>
        <att name="node.label" label="node.label" type="string"/>
        <att name="node.fontSize" label="node.fontSize" type="string"/>
        <graphics w="30.0" h="30.0" width="6" outline="#000000" fill="#66ffff" y="1379.757568359375" x="314.3934020996094" type="triangle"/>
    </node>
    <node label="BIN1" id="-303">
        <att name="cytoscape.alias.list" label="cytoscape.alias.list" type="list">
            <att type="string" value="BIN1"/>
        </att>
        <att name="Drugtarget_cancer:1,nocancer:2" label="Drugtarget_cancer:1,nocancer:2" type="integer"/>
        <att name="canonicalName" label="canonicalName" type="string" value="BIN1"/>
        <att name="Cancer_related_shape" label="Cancer_related_shape" type="integer" value="1"/>
        <att name="alias" label="alias" type="list"/>
        <att name="Column 3" label="Column 3" type="string"/>
        <att name="node.size" label="node.size" type="string"/>
        <att name="Column 1" label="Column 1" type="string" value="BIN1"/>
        <att name="node.label" label="node.label" type="string"/>
        <att name="node.fontSize" label="node.fontSize" type="string"/>
        <graphics w="30.0" h="30.0" width="1" outline="#000000" fill="#66ffff" y="777.0" x="258.0" type="triangle"/>
    </node>
    <node label="PIK3C3" id="-366">
        <att name="cytoscape.alias.list" label="cytoscape.alias.list" type="list">
            <att type="string" value="PIK3C3"/>
        </att>
        <att name="Drugtarget_cancer:1,nocancer:2" label="Drugtarget_cancer:1,nocancer:2" type="integer"/>
        <att name="canonicalName" label="canonicalName" type="string" value="PIK3C3"/>
        <att name="Cancer_related_shape" label="Cancer_related_shape" type="integer" value="1"/>
        <att name="alias" label="alias" type="list"/>
        <att name="Column 3" label="Column 3" type="string"/>
        <att name="node.size" label="node.size" type="string"/>
        <att name="Column 1" label="Column 1" type="string" value="PIK3C3"/>
        <att name="node.label" label="node.label" type="string"/>
        <att name="node.fontSize" label="node.fontSize" type="string"/>
        <graphics w="30.0" h="30.0" width="1" outline="#000000" fill="#66ffff" y="1045.3681640625" x="1166.0169677734375" type="triangle"/>
    </node>
    <node label="EIF4A2" id="-292">
        <att name="cytoscape.alias.list" label="cytoscape.alias.list" type="list">
            <att type="string" value="EIF4A2"/>
        </att>
        <att name="Drugtarget_cancer:1,nocancer:2" label="Drugtarget_cancer:1,nocancer:2" type="integer"/>
        <att name="canonicalName" label="canonicalName" type="string" value="EIF4A2"/>
        <att name="Cancer_related_shape" label="Cancer_related_shape" type="integer" value="1"/>
        <att name="alias" label="alias" type="list"/>
        <att name="Column 3" label="Column 3" type="string"/>
        <att name="node.size" label="node.size" type="string"/>
        <att name="Column 1" label="Column 1" type="string" value="EIF4A2"/>
        <att name="node.label" label="node.label" type="string"/>
        <att name="node.fontSize" label="node.fontSize" type="string"/>
        <graphics w="30.0" h="30.0" width="1" outline="#000000" fill="#66ffff" y="1092.8330078125" x="763.0872802734375" type="triangle"/>
    </node>
    <node label="PDE8B PDE4B" id="-174">
        <att name="cytoscape.alias.list" label="cytoscape.alias.list" type="list">
            <att type="string" value="PDE8B PDE4B"/>
        </att>
        <att name="Drugtarget_cancer:1,nocancer:2" label="Drugtarget_cancer:1,nocancer:2" type="integer" value="2"/>
        <att name="canonicalName" label="canonicalName" type="string" value="PDE8B PDE4B"/>
        <att name="Cancer_related_shape" label="Cancer_related_shape" type="integer"/>
        <att name="alias" label="alias" type="list"/>
        <att name="Column 3" label="Column 3" type="string"/>
        <att name="node.size" label="node.size" type="string"/>
        <att name="Column 1" label="Column 1" type="string" value="PDE8B PDE4B"/>
        <att name="node.label" label="node.label" type="string" value="PDE8B_4B"/>
        <att name="node.fontSize" label="node.fontSize" type="string"/>
        <graphics w="30.0" h="30.0" width="1" outline="#000000" fill="#009900" y="1002.2205200195312" x="606.7259521484375" type="ellipse"/>
    </node>
    <node label="XPO5" id="-396">
        <att name="cytoscape.alias.list" label="cytoscape.alias.list" type="list">
            <att type="string" value="XPO5"/>
        </att>
        <att name="Drugtarget_cancer:1,nocancer:2" label="Drugtarget_cancer:1,nocancer:2" type="integer"/>
        <att name="canonicalName" label="canonicalName" type="string" value="XPO5"/>
        <att name="Cancer_related_shape" label="Cancer_related_shape" type="integer" value="1"/>
        <att name="alias" label="alias" type="list"/>
        <att name="Column 3" label="Column 3" type="string"/>
        <att name="node.size" label="node.size" type="string"/>
        <att name="Column 1" label="Column 1" type="string" value="XPO5"/>
        <att name="node.label" label="node.label" type="string"/>
        <att name="node.fontSize" label="node.fontSize" type="string"/>
        <graphics w="30.0" h="30.0" width="1" outline="#000000" fill="#66ffff" y="986.2940673828125" x="393.92523193359375" type="triangle"/>
    </node>
    <node label="FZR1" id="-394">
        <att name="cytoscape.alias.list" label="cytoscape.alias.list" type="list">
            <att type="string" value="FZR1"/>
        </att>
        <att name="Drugtarget_cancer:1,nocancer:2" label="Drugtarget_cancer:1,nocancer:2" type="integer"/>
        <att name="canonicalName" label="canonicalName" type="string" value="FZR1"/>
        <att name="Cancer_related_shape" label="Cancer_related_shape" type="integer" value="1"/>
        <att name="alias" label="alias" type="list"/>
        <att name="Column 3" label="Column 3" type="string"/>
        <att name="node.size" label="node.size" type="string"/>
        <att name="Column 1" label="Column 1" type="string" value="FZR1"/>
        <att name="node.label" label="node.label" type="string"/>
        <att name="node.fontSize" label="node.fontSize" type="string"/>
        <graphics w="30.0" h="30.0" width="1" outline="#000000" fill="#66ffff" y="969.672607421875" x="464.43768310546875" type="triangle"/>
    </node>
    <node label="RANBP5 RANBP6" id="-378">
        <att name="cytoscape.alias.list" label="cytoscape.alias.list" type="list">
            <att type="string" value="RANBP5 RANBP6"/>
        </att>
        <att name="Drugtarget_cancer:1,nocancer:2" label="Drugtarget_cancer:1,nocancer:2" type="integer"/>
        <att name="canonicalName" label="canonicalName" type="string" value="RANBP5 RANBP6"/>
        <att name="Cancer_related_shape" label="Cancer_related_shape" type="integer" value="1"/>
        <att name="alias" label="alias" type="list"/>
        <att name="Column 3" label="Column 3" type="string"/>
        <att name="node.size" label="node.size" type="string"/>
        <att name="Column 1" label="Column 1" type="string" value="RANBP5 RANBP6"/>
        <att name="node.label" label="node.label" type="string" value="RANBP5_6"/>
        <att name="node.fontSize" label="node.fontSize" type="string"/>
        <graphics w="30.0" h="30.0" width="1" outline="#000000" fill="#66ffff" y="1415.177978515625" x="1407.5828857421875" type="triangle"/>
    </node>
    <node label="BIRC6" id="-337">
        <att name="cytoscape.alias.list" label="cytoscape.alias.list" type="list">
            <att type="string" value="BIRC6"/>
        </att>
        <att name="Drugtarget_cancer:1,nocancer:2" label="Drugtarget_cancer:1,nocancer:2" type="integer"/>
        <att name="canonicalName" label="canonicalName" type="string" value="BIRC6"/>
        <att name="Cancer_related_shape" label="Cancer_related_shape" type="integer" value="1"/>
        <att name="alias" label="alias" type="list">
            <att type="string" value="BIRC6"/>
        </att>
        <att name="Column 3" label="Column 3" type="string" value="Essential"/>
        <att name="node.size" label="node.size" type="string"/>
        <att name="Column 1" label="Column 1" type="string" value="BIRC6"/>
        <att name="node.label" label="node.label" type="string"/>
        <att name="node.fontSize" label="node.fontSize" type="string"/>
        <graphics w="30.0" h="30.0" width="6" outline="#000000" fill="#66ffff" y="1472.1590576171875" x="334.33056640625" type="triangle"/>
    </node>
    <node label="MSH2" id="-354">
        <att name="cytoscape.alias.list" label="cytoscape.alias.list" type="list">
            <att type="string" value="MSH2"/>
        </att>
        <att name="Drugtarget_cancer:1,nocancer:2" label="Drugtarget_cancer:1,nocancer:2" type="integer"/>
        <att name="canonicalName" label="canonicalName" type="string" value="MSH2"/>
        <att name="Cancer_related_shape" label="Cancer_related_shape" type="integer" value="1"/>
        <att name="alias" label="alias" type="list"/>
        <att name="Column 3" label="Column 3" type="string"/>
        <att name="node.size" label="node.size" type="string"/>
        <att name="Column 1" label="Column 1" type="string" value="MSH2"/>
        <att name="node.label" label="node.label" type="string"/>
        <att name="node.fontSize" label="node.fontSize" type="string"/>
        <graphics w="30.0" h="30.0" width="1" outline="#000000" fill="#66ffff" y="1470.8778076171875" x="416.0819091796875" type="triangle"/>
    </node>
    <node label="XAB2" id="-321">
        <att name="cytoscape.alias.list" label="cytoscape.alias.list" type="list">
            <att type="string" value="XAB2"/>
        </att>
        <att name="Drugtarget_cancer:1,nocancer:2" label="Drugtarget_cancer:1,nocancer:2" type="integer"/>
        <att name="canonicalName" label="canonicalName" type="string" value="XAB2"/>
        <att name="Cancer_related_shape" label="Cancer_related_shape" type="integer" value="1"/>
        <att name="alias" label="alias" type="list"/>
        <att name="Column 3" label="Column 3" type="string"/>
        <att name="node.size" label="node.size" type="string"/>
        <att name="Column 1" label="Column 1" type="string" value="XAB2"/>
        <att name="node.label" label="node.label" type="string"/>
        <att name="node.fontSize" label="node.fontSize" type="string"/>
        <graphics w="30.0" h="30.0" width="1" outline="#000000" fill="#66ffff" y="1470.8778076171875" x="491.08203125" type="triangle"/>
    </node>
    <node label="SMURF2" id="-384">
        <att name="cytoscape.alias.list" label="cytoscape.alias.list" type="list">
            <att type="string" value="SMURF2"/>
        </att>
        <att name="Drugtarget_cancer:1,nocancer:2" label="Drugtarget_cancer:1,nocancer:2" type="integer"/>
        <att name="canonicalName" label="canonicalName" type="string" value="SMURF2"/>
        <att name="Cancer_related_shape" label="Cancer_related_shape" type="integer" value="1"/>
        <att name="alias" label="alias" type="list"/>
        <att name="Column 3" label="Column 3" type="string"/>
        <att name="node.size" label="node.size" type="string"/>
        <att name="Column 1" label="Column 1" type="string" value="SMURF2"/>
        <att name="node.label" label="node.label" type="string"/>
        <att name="node.fontSize" label="node.fontSize" type="string"/>
        <graphics w="30.0" h="30.0" width="1" outline="#000000" fill="#66ffff" y="1478.0" x="659.0" type="triangle"/>
    </node>
    <node label="APPBP1" id="-168">
        <att name="cytoscape.alias.list" label="cytoscape.alias.list" type="list">
            <att type="string" value="APPBP1"/>
        </att>
        <att name="Drugtarget_cancer:1,nocancer:2" label="Drugtarget_cancer:1,nocancer:2" type="integer" value="2"/>
        <att name="canonicalName" label="canonicalName" type="string" value="APPBP1"/>
        <att name="Cancer_related_shape" label="Cancer_related_shape" type="integer"/>
        <att name="alias" label="alias" type="list"/>
        <att name="Column 3" label="Column 3" type="string"/>
        <att name="node.size" label="node.size" type="string"/>
        <att name="Column 1" label="Column 1" type="string" value="APPBP1"/>
        <att name="node.label" label="node.label" type="string"/>
        <att name="node.fontSize" label="node.fontSize" type="string"/>
        <graphics w="30.0" h="30.0" width="1" outline="#000000" fill="#009900" y="1238.478515625" x="363.11956787109375" type="ellipse"/>
    </node>
    <node label="NUP205" id="-400">
        <att name="cytoscape.alias.list" label="cytoscape.alias.list" type="list">
            <att type="string" value="NUP205"/>
        </att>
        <att name="Drugtarget_cancer:1,nocancer:2" label="Drugtarget_cancer:1,nocancer:2" type="integer"/>
        <att name="canonicalName" label="canonicalName" type="string" value="NUP205"/>
        <att name="Cancer_related_shape" label="Cancer_related_shape" type="integer" value="1"/>
        <att name="alias" label="alias" type="list">
            <att type="string" value="NUP205"/>
        </att>
        <att name="Column 3" label="Column 3" type="string" value="Essential"/>
        <att name="node.size" label="node.size" type="string"/>
        <att name="Column 1" label="Column 1" type="string" value="NUP205"/>
        <att name="node.label" label="node.label" type="string"/>
        <att name="node.fontSize" label="node.fontSize" type="string"/>
        <graphics w="30.0" h="30.0" width="6" outline="#000000" fill="#66ffff" y="1622.7105712890625" x="-15.961105346679688" type="triangle"/>
    </node>
    <node label="NFYC" id="-343">
        <att name="cytoscape.alias.list" label="cytoscape.alias.list" type="list">
            <att type="string" value="NFYC"/>
        </att>
        <att name="Drugtarget_cancer:1,nocancer:2" label="Drugtarget_cancer:1,nocancer:2" type="integer"/>
        <att name="canonicalName" label="canonicalName" type="string" value="NFYC"/>
        <att name="Cancer_related_shape" label="Cancer_related_shape" type="integer" value="1"/>
        <att name="alias" label="alias" type="list"/>
        <att name="Column 3" label="Column 3" type="string"/>
        <att name="node.size" label="node.size" type="string"/>
        <att name="Column 1" label="Column 1" type="string" value="NFYC"/>
        <att name="node.label" label="node.label" type="string"/>
        <att name="node.fontSize" label="node.fontSize" type="string"/>
        <graphics w="30.0" h="30.0" width="1" outline="#000000" fill="#66ffff" y="1622.7105712890625" x="59.786956787109375" type="triangle"/>
    </node>
    <node label="ERCC3" id="-311">
        <att name="cytoscape.alias.list" label="cytoscape.alias.list" type="list">
            <att type="string" value="ERCC3"/>
        </att>
        <att name="Drugtarget_cancer:1,nocancer:2" label="Drugtarget_cancer:1,nocancer:2" type="integer"/>
        <att name="canonicalName" label="canonicalName" type="string" value="ERCC3"/>
        <att name="Cancer_related_shape" label="Cancer_related_shape" type="integer" value="1"/>
        <att name="alias" label="alias" type="list"/>
        <att name="Column 3" label="Column 3" type="string"/>
        <att name="node.size" label="node.size" type="string"/>
        <att name="Column 1" label="Column 1" type="string" value="ERCC3"/>
        <att name="node.label" label="node.label" type="string"/>
        <att name="node.fontSize" label="node.fontSize" type="string"/>
        <graphics w="30.0" h="30.0" width="1" outline="#000000" fill="#66ffff" y="86.09458923339844" x="748.9744873046875" type="triangle"/>
    </node>
    <node label="ESPL1" id="-320">
        <att name="cytoscape.alias.list" label="cytoscape.alias.list" type="list">
            <att type="string" value="ESPL1"/>
        </att>
        <att name="Drugtarget_cancer:1,nocancer:2" label="Drugtarget_cancer:1,nocancer:2" type="integer"/>
        <att name="canonicalName" label="canonicalName" type="string" value="ESPL1"/>
        <att name="Cancer_related_shape" label="Cancer_related_shape" type="integer" value="1"/>
        <att name="alias" label="alias" type="list"/>
        <att name="Column 3" label="Column 3" type="string"/>
        <att name="node.size" label="node.size" type="string"/>
        <att name="Column 1" label="Column 1" type="string" value="ESPL1"/>
        <att name="node.label" label="node.label" type="string"/>
        <att name="node.fontSize" label="node.fontSize" type="string"/>
        <graphics w="30.0" h="30.0" width="1" outline="#000000" fill="#66ffff" y="1227.210205078125" x="246.08633422851562" type="triangle"/>
    </node>
    <node label="PPP1R2 Q6ZU68 PPP1R2P9" id="-355">
        <att name="cytoscape.alias.list" label="cytoscape.alias.list" type="list">
            <att type="string" value="PPP1R2 Q6ZU68 PPP1R2P9"/>
        </att>
        <att name="Drugtarget_cancer:1,nocancer:2" label="Drugtarget_cancer:1,nocancer:2" type="integer"/>
        <att name="canonicalName" label="canonicalName" type="string" value="PPP1R2 Q6ZU68 PPP1R2P9"/>
        <att name="Cancer_related_shape" label="Cancer_related_shape" type="integer" value="1"/>
        <att name="alias" label="alias" type="list"/>
        <att name="Column 3" label="Column 3" type="string"/>
        <att name="node.size" label="node.size" type="string"/>
        <att name="Column 1" label="Column 1" type="string" value="PPP1R2 Q6ZU68 PPP1R2P9"/>
        <att name="node.label" label="node.label" type="string" value="PPP1R2_P9 Q6ZU68"/>
        <att name="node.fontSize" label="node.fontSize" type="string"/>
        <graphics w="30.0" h="30.0" width="1" outline="#000000" fill="#66ffff" y="610.11083984375" x="286.76519775390625" type="triangle"/>
    </node>
    <node label="SEC63" id="-348">
        <att name="cytoscape.alias.list" label="cytoscape.alias.list" type="list">
            <att type="string" value="SEC63"/>
        </att>
        <att name="Drugtarget_cancer:1,nocancer:2" label="Drugtarget_cancer:1,nocancer:2" type="integer"/>
        <att name="canonicalName" label="canonicalName" type="string" value="SEC63"/>
        <att name="Cancer_related_shape" label="Cancer_related_shape" type="integer" value="1"/>
        <att name="alias" label="alias" type="list"/>
        <att name="Column 3" label="Column 3" type="string"/>
        <att name="node.size" label="node.size" type="string"/>
        <att name="Column 1" label="Column 1" type="string" value="SEC63"/>
        <att name="node.label" label="node.label" type="string"/>
        <att name="node.fontSize" label="node.fontSize" type="string"/>
        <graphics w="30.0" h="30.0" width="1" outline="#000000" fill="#66ffff" y="1491.6624755859375" x="1184.567138671875" type="triangle"/>
    </node>
    <node label="SLC25A5 SLC25A4" id="-20">
        <att name="cytoscape.alias.list" label="cytoscape.alias.list" type="list">
            <att type="string" value="SLC25A5 SLC25A4"/>
        </att>
        <att name="Drugtarget_cancer:1,nocancer:2" label="Drugtarget_cancer:1,nocancer:2" type="integer" value="1"/>
        <att name="canonicalName" label="canonicalName" type="string" value="SLC25A5 SLC25A4"/>
        <att name="Cancer_related_shape" label="Cancer_related_shape" type="integer"/>
        <att name="alias" label="alias" type="list"/>
        <att name="Column 3" label="Column 3" type="string"/>
        <att name="node.size" label="node.size" type="string"/>
        <att name="Column 1" label="Column 1" type="string" value="SLC25A5 SLC25A4"/>
        <att name="node.label" label="node.label" type="string" value="SLC25A5_4"/>
        <att name="node.fontSize" label="node.fontSize" type="string"/>
        <graphics w="30.0" h="30.0" width="1" outline="#000000" fill="#ff3333" y="1249.9656982421875" x="1006.6474609375" type="ellipse"/>
    </node>
    <node label="MRE11A" id="-398">
        <att name="cytoscape.alias.list" label="cytoscape.alias.list" type="list">
            <att type="string" value="MRE11A"/>
        </att>
        <att name="Drugtarget_cancer:1,nocancer:2" label="Drugtarget_cancer:1,nocancer:2" type="integer"/>
        <att name="canonicalName" label="canonicalName" type="string" value="MRE11A"/>
        <att name="Cancer_related_shape" label="Cancer_related_shape" type="integer" value="1"/>
        <att name="alias" label="alias" type="list"/>
        <att name="Column 3" label="Column 3" type="string"/>
        <att name="node.size" label="node.size" type="string" value="60.0"/>
        <att name="Column 1" label="Column 1" type="string" value="MRE11A"/>
        <att name="node.label" label="node.label" type="string"/>
        <att name="node.fontSize" label="node.fontSize" type="string" value="25.0"/>
        <graphics w="60.0" h="60.0" width="1" outline="#000000" fill="#66ffff" y="485.7615966796875" x="641.9927368164062" type="triangle"/>
    </node>
    <node label="HSPA8" id="-332">
        <att name="cytoscape.alias.list" label="cytoscape.alias.list" type="list">
            <att type="string" value="HSPA8"/>
        </att>
        <att name="Drugtarget_cancer:1,nocancer:2" label="Drugtarget_cancer:1,nocancer:2" type="integer" value="2"/>
        <att name="canonicalName" label="canonicalName" type="string" value="HSPA8"/>
        <att name="Cancer_related_shape" label="Cancer_related_shape" type="integer" value="1"/>
        <att name="alias" label="alias" type="list"/>
        <att name="Column 3" label="Column 3" type="string"/>
        <att name="node.size" label="node.size" type="string"/>
        <att name="Column 1" label="Column 1" type="string" value="HSPA8"/>
        <att name="node.label" label="node.label" type="string"/>
        <att name="node.fontSize" label="node.fontSize" type="string"/>
        <graphics w="30.0" h="30.0" width="1" outline="#000000" fill="#009900" y="1478.0" x="754.0" type="triangle"/>
    </node>
    <node label="CDC42" id="-160">
        <att name="cytoscape.alias.list" label="cytoscape.alias.list" type="list">
            <att type="string" value="CDC42"/>
        </att>
        <att name="Drugtarget_cancer:1,nocancer:2" label="Drugtarget_cancer:1,nocancer:2" type="integer" value="2"/>
        <att name="canonicalName" label="canonicalName" type="string" value="CDC42"/>
        <att name="Cancer_related_shape" label="Cancer_related_shape" type="integer"/>
        <att name="alias" label="alias" type="list">
            <att type="string" value="CDC42"/>
        </att>
        <att name="Column 3" label="Column 3" type="string" value="Essential"/>
        <att name="node.size" label="node.size" type="string" value="60.0"/>
        <att name="Column 1" label="Column 1" type="string" value="CDC42"/>
        <att name="node.label" label="node.label" type="string"/>
        <att name="node.fontSize" label="node.fontSize" type="string" value="25.0"/>
        <graphics w="60.0" h="60.0" width="6" outline="#000000" fill="#009900" y="1388.6805419921875" x="2.3985137939453125" type="ellipse"/>
    </node>
    <node label="RAD21 Q9H4I0" id="-327">
        <att name="cytoscape.alias.list" label="cytoscape.alias.list" type="list">
            <att type="string" value="RAD21 Q9H4I0"/>
        </att>
        <att name="Drugtarget_cancer:1,nocancer:2" label="Drugtarget_cancer:1,nocancer:2" type="integer"/>
        <att name="canonicalName" label="canonicalName" type="string" value="RAD21 Q9H4I0"/>
        <att name="Cancer_related_shape" label="Cancer_related_shape" type="integer" value="1"/>
        <att name="alias" label="alias" type="list"/>
        <att name="Column 3" label="Column 3" type="string"/>
        <att name="node.size" label="node.size" type="string"/>
        <att name="Column 1" label="Column 1" type="string" value="RAD21 Q9H4I0"/>
        <att name="node.label" label="node.label" type="string"/>
        <att name="node.fontSize" label="node.fontSize" type="string"/>
        <graphics w="30.0" h="30.0" width="1" outline="#000000" fill="#66ffff" y="1310.0" x="545.0" type="triangle"/>
    </node>
    <node label="NCBP2 NCBP2L" id="-397">
        <att name="cytoscape.alias.list" label="cytoscape.alias.list" type="list">
            <att type="string" value="NCBP2 NCBP2L"/>
        </att>
        <att name="Drugtarget_cancer:1,nocancer:2" label="Drugtarget_cancer:1,nocancer:2" type="integer"/>
        <att name="canonicalName" label="canonicalName" type="string" value="NCBP2 NCBP2L"/>
        <att name="Cancer_related_shape" label="Cancer_related_shape" type="integer" value="1"/>
        <att name="alias" label="alias" type="list"/>
        <att name="Column 3" label="Column 3" type="string"/>
        <att name="node.size" label="node.size" type="string"/>
        <att name="Column 1" label="Column 1" type="string" value="NCBP2 NCBP2L"/>
        <att name="node.label" label="node.label" type="string" value="NCBP2_L"/>
        <att name="node.fontSize" label="node.fontSize" type="string"/>
        <graphics w="30.0" h="30.0" width="1" outline="#000000" fill="#66ffff" y="1623.4586181640625" x="141.5196533203125" type="triangle"/>
    </node>
    <node label="LIG1" id="-11">
        <att name="cytoscape.alias.list" label="cytoscape.alias.list" type="list">
            <att type="string" value="LIG1"/>
        </att>
        <att name="Drugtarget_cancer:1,nocancer:2" label="Drugtarget_cancer:1,nocancer:2" type="integer" value="1"/>
        <att name="canonicalName" label="canonicalName" type="string" value="LIG1"/>
        <att name="Cancer_related_shape" label="Cancer_related_shape" type="integer"/>
        <att name="alias" label="alias" type="list">
            <att type="string" value="LIG1"/>
        </att>
        <att name="Column 3" label="Column 3" type="string" value="Essential"/>
        <att name="node.size" label="node.size" type="string"/>
        <att name="Column 1" label="Column 1" type="string" value="LIG1"/>
        <att name="node.label" label="node.label" type="string"/>
        <att name="node.fontSize" label="node.fontSize" type="string"/>
        <graphics w="30.0" h="30.0" width="6" outline="#000000" fill="#ff3333" y="451.13897705078125" x="1049.219482421875" type="ellipse"/>
    </node>
    <node label="CUL1" id="-351">
        <att name="cytoscape.alias.list" label="cytoscape.alias.list" type="list">
            <att type="string" value="CUL1"/>
        </att>
        <att name="Drugtarget_cancer:1,nocancer:2" label="Drugtarget_cancer:1,nocancer:2" type="integer"/>
        <att name="canonicalName" label="canonicalName" type="string" value="CUL1"/>
        <att name="Cancer_related_shape" label="Cancer_related_shape" type="integer" value="1"/>
        <att name="alias" label="alias" type="list">
            <att type="string" value="CUL1"/>
        </att>
        <att name="Column 3" label="Column 3" type="string" value="Essential"/>
        <att name="node.size" label="node.size" type="string"/>
        <att name="Column 1" label="Column 1" type="string" value="CUL1"/>
        <att name="node.label" label="node.label" type="string"/>
        <att name="node.fontSize" label="node.fontSize" type="string"/>
        <graphics w="30.0" h="30.0" width="6" outline="#000000" fill="#66ffff" y="1312.478515625" x="397.11956787109375" type="triangle"/>
    </node>
    <node label="CARS" id="-342">
        <att name="cytoscape.alias.list" label="cytoscape.alias.list" type="list">
            <att type="string" value="CARS"/>
        </att>
        <att name="Drugtarget_cancer:1,nocancer:2" label="Drugtarget_cancer:1,nocancer:2" type="integer" value="2"/>
        <att name="canonicalName" label="canonicalName" type="string" value="CARS"/>
        <att name="Cancer_related_shape" label="Cancer_related_shape" type="integer" value="1"/>
        <att name="alias" label="alias" type="list">
            <att type="string" value="CARS"/>
        </att>
        <att name="Column 3" label="Column 3" type="string" value="Essential"/>
        <att name="node.size" label="node.size" type="string"/>
        <att name="Column 1" label="Column 1" type="string" value="CARS"/>
        <att name="node.label" label="node.label" type="string"/>
        <att name="node.fontSize" label="node.fontSize" type="string"/>
        <graphics w="30.0" h="30.0" width="6" outline="#000000" fill="#009900" y="1624.9547119140625" x="223.25234985351562" type="triangle"/>
    </node>
    <node label="CLTCL1" id="-404">
        <att name="cytoscape.alias.list" label="cytoscape.alias.list" type="list">
            <att type="string" value="CLTCL1"/>
        </att>
        <att name="Drugtarget_cancer:1,nocancer:2" label="Drugtarget_cancer:1,nocancer:2" type="integer"/>
        <att name="canonicalName" label="canonicalName" type="string" value="CLTCL1"/>
        <att name="Cancer_related_shape" label="Cancer_related_shape" type="integer" value="1"/>
        <att name="alias" label="alias" type="list"/>
        <att name="Column 3" label="Column 3" type="string"/>
        <att name="node.size" label="node.size" type="string"/>
        <att name="Column 1" label="Column 1" type="string" value="CLTCL1"/>
        <att name="node.label" label="node.label" type="string"/>
        <att name="node.fontSize" label="node.fontSize" type="string"/>
        <graphics w="30.0" h="30.0" width="1" outline="#000000" fill="#66ffff" y="1107.34765625" x="1391.7691650390625" type="triangle"/>
    </node>
    <node label="GAK" id="-302">
        <att name="cytoscape.alias.list" label="cytoscape.alias.list" type="list">
            <att type="string" value="GAK"/>
        </att>
        <att name="Drugtarget_cancer:1,nocancer:2" label="Drugtarget_cancer:1,nocancer:2" type="integer"/>
        <att name="canonicalName" label="canonicalName" type="string" value="GAK"/>
        <att name="Cancer_related_shape" label="Cancer_related_shape" type="integer" value="1"/>
        <att name="alias" label="alias" type="list"/>
        <att name="Column 3" label="Column 3" type="string"/>
        <att name="node.size" label="node.size" type="string"/>
        <att name="Column 1" label="Column 1" type="string" value="GAK"/>
        <att name="node.label" label="node.label" type="string"/>
        <att name="node.fontSize" label="node.fontSize" type="string"/>
        <graphics w="30.0" h="30.0" width="1" outline="#000000" fill="#66ffff" y="1026.99658203125" x="1441.646484375" type="triangle"/>
    </node>
    <node label="SIN3A SIN3B" id="-376">
        <att name="cytoscape.alias.list" label="cytoscape.alias.list" type="list">
            <att type="string" value="SIN3A SIN3B"/>
        </att>
        <att name="Drugtarget_cancer:1,nocancer:2" label="Drugtarget_cancer:1,nocancer:2" type="integer"/>
        <att name="canonicalName" label="canonicalName" type="string" value="SIN3A SIN3B"/>
        <att name="Cancer_related_shape" label="Cancer_related_shape" type="integer" value="1"/>
        <att name="alias" label="alias" type="list"/>
        <att name="Column 3" label="Column 3" type="string"/>
        <att name="node.size" label="node.size" type="string"/>
        <att name="Column 1" label="Column 1" type="string" value="SIN3A SIN3B"/>
        <att name="node.label" label="node.label" type="string" value="SIN3A_B"/>
        <att name="node.fontSize" label="node.fontSize" type="string"/>
        <graphics w="30.0" h="30.0" width="1" outline="#000000" fill="#66ffff" y="889.0" x="227.0" type="triangle"/>
    </node>
    <node label="PLCE1" id="-319">
        <att name="cytoscape.alias.list" label="cytoscape.alias.list" type="list">
            <att type="string" value="PLCE1"/>
        </att>
        <att name="Drugtarget_cancer:1,nocancer:2" label="Drugtarget_cancer:1,nocancer:2" type="integer"/>
        <att name="canonicalName" label="canonicalName" type="string" value="PLCE1"/>
        <att name="Cancer_related_shape" label="Cancer_related_shape" type="integer" value="1"/>
        <att name="alias" label="alias" type="list"/>
        <att name="Column 3" label="Column 3" type="string"/>
        <att name="node.size" label="node.size" type="string"/>
        <att name="Column 1" label="Column 1" type="string" value="PLCE1"/>
        <att name="node.label" label="node.label" type="string"/>
        <att name="node.fontSize" label="node.fontSize" type="string"/>
        <graphics w="30.0" h="30.0" width="1" outline="#000000" fill="#66ffff" y="1624.206787109375" x="293.7638854980469" type="triangle"/>
    </node>
    <node label="SMARCC2 SMARCC1" id="-304">
        <att name="cytoscape.alias.list" label="cytoscape.alias.list" type="list">
            <att type="string" value="SMARCC2 SMARCC1"/>
        </att>
        <att name="Drugtarget_cancer:1,nocancer:2" label="Drugtarget_cancer:1,nocancer:2" type="integer"/>
        <att name="canonicalName" label="canonicalName" type="string" value="SMARCC2 SMARCC1"/>
        <att name="Cancer_related_shape" label="Cancer_related_shape" type="integer" value="1"/>
        <att name="alias" label="alias" type="list"/>
        <att name="Column 3" label="Column 3" type="string"/>
        <att name="node.size" label="node.size" type="string"/>
        <att name="Column 1" label="Column 1" type="string" value="SMARCC2 SMARCC1"/>
        <att name="node.label" label="node.label" type="string" value="SMARCC2_1"/>
        <att name="node.fontSize" label="node.fontSize" type="string"/>
        <graphics w="30.0" h="30.0" width="1" outline="#000000" fill="#66ffff" y="1624.206787109375" x="395.6946716308594" type="triangle"/>
    </node>
    <node label="TNPO2 TNPO1" id="-375">
        <att name="cytoscape.alias.list" label="cytoscape.alias.list" type="list">
            <att type="string" value="TNPO2 TNPO1"/>
        </att>
        <att name="Drugtarget_cancer:1,nocancer:2" label="Drugtarget_cancer:1,nocancer:2" type="integer"/>
        <att name="canonicalName" label="canonicalName" type="string" value="TNPO2 TNPO1"/>
        <att name="Cancer_related_shape" label="Cancer_related_shape" type="integer" value="1"/>
        <att name="alias" label="alias" type="list"/>
        <att name="Column 3" label="Column 3" type="string"/>
        <att name="node.size" label="node.size" type="string"/>
        <att name="Column 1" label="Column 1" type="string" value="TNPO2 TNPO1"/>
        <att name="node.label" label="node.label" type="string" value="TNPO1_2"/>
        <att name="node.fontSize" label="node.fontSize" type="string"/>
        <graphics w="30.0" h="30.0" width="1" outline="#000000" fill="#66ffff" y="1495.2208251953125" x="1457.7164306640625" type="triangle"/>
    </node>
    <node label="DTYMK DTYMK" id="-147">
        <att name="cytoscape.alias.list" label="cytoscape.alias.list" type="list">
            <att type="string" value="DTYMK DTYMK"/>
        </att>
        <att name="Drugtarget_cancer:1,nocancer:2" label="Drugtarget_cancer:1,nocancer:2" type="integer" value="2"/>
        <att name="canonicalName" label="canonicalName" type="string" value="DTYMK DTYMK"/>
        <att name="Cancer_related_shape" label="Cancer_related_shape" type="integer"/>
        <att name="alias" label="alias" type="list"/>
        <att name="Column 3" label="Column 3" type="string"/>
        <att name="node.size" label="node.size" type="string"/>
        <att name="Column 1" label="Column 1" type="string" value="DTYMK DTYMK"/>
        <att name="node.label" label="node.label" type="string" value="DTYMK"/>
        <att name="node.fontSize" label="node.fontSize" type="string"/>
        <graphics w="30.0" h="30.0" width="1" outline="#000000" fill="#009900" y="883.1921997070312" x="998.7597045898438" type="ellipse"/>
    </node>
    <node label="BLM" id="-391">
        <att name="cytoscape.alias.list" label="cytoscape.alias.list" type="list">
            <att type="string" value="BLM"/>
        </att>
        <att name="Drugtarget_cancer:1,nocancer:2" label="Drugtarget_cancer:1,nocancer:2" type="integer"/>
        <att name="canonicalName" label="canonicalName" type="string" value="BLM"/>
        <att name="Cancer_related_shape" label="Cancer_related_shape" type="integer" value="1"/>
        <att name="alias" label="alias" type="list"/>
        <att name="Column 3" label="Column 3" type="string"/>
        <att name="node.size" label="node.size" type="string"/>
        <att name="Column 1" label="Column 1" type="string" value="BLM"/>
        <att name="node.label" label="node.label" type="string"/>
        <att name="node.fontSize" label="node.fontSize" type="string"/>
        <graphics w="30.0" h="30.0" width="1" outline="#000000" fill="#66ffff" y="732.7828369140625" x="1026.097900390625" type="triangle"/>
    </node>
    <node label="SNX2" id="-413">
        <att name="cytoscape.alias.list" label="cytoscape.alias.list" type="list">
            <att type="string" value="SNX2"/>
        </att>
        <att name="Drugtarget_cancer:1,nocancer:2" label="Drugtarget_cancer:1,nocancer:2" type="integer"/>
        <att name="canonicalName" label="canonicalName" type="string" value="SNX2"/>
        <att name="Cancer_related_shape" label="Cancer_related_shape" type="integer" value="1"/>
        <att name="alias" label="alias" type="list"/>
        <att name="Column 3" label="Column 3" type="string"/>
        <att name="node.size" label="node.size" type="string"/>
        <att name="Column 1" label="Column 1" type="string" value="SNX2"/>
        <att name="node.label" label="node.label" type="string"/>
        <att name="node.fontSize" label="node.fontSize" type="string"/>
        <graphics w="30.0" h="30.0" width="1" outline="#000000" fill="#66ffff" y="1490.915283203125" x="971.053955078125" type="triangle"/>
    </node>
    <node label="PIK3R4" id="-374">
        <att name="cytoscape.alias.list" label="cytoscape.alias.list" type="list">
            <att type="string" value="PIK3R4"/>
        </att>
        <att name="Drugtarget_cancer:1,nocancer:2" label="Drugtarget_cancer:1,nocancer:2" type="integer"/>
        <att name="canonicalName" label="canonicalName" type="string" value="PIK3R4"/>
        <att name="Cancer_related_shape" label="Cancer_related_shape" type="integer" value="1"/>
        <att name="alias" label="alias" type="list"/>
        <att name="Column 3" label="Column 3" type="string"/>
        <att name="node.size" label="node.size" type="string"/>
        <att name="Column 1" label="Column 1" type="string" value="PIK3R4"/>
        <att name="node.label" label="node.label" type="string"/>
        <att name="node.fontSize" label="node.fontSize" type="string"/>
        <graphics w="30.0" h="30.0" width="1" outline="#000000" fill="#66ffff" y="1230.6474609375" x="1224.1055908203125" type="triangle"/>
    </node>
    <edge target="-125" source="-401" label="CCT2 (pp) SLC25A5" id="CCT2 (pp) SLC25A5">
        <att name="canonicalName" label="canonicalName" type="string" value="CCT2 (pp) SLC25A5"/>
        <att name="interaction" label="interaction" type="string" value="pp"/>
        <att name="XGMML Edge Label" label="XGMML Edge Label" type="string" value="CCT2 (pp) SLC25A5"/>
        <graphics width="1" fill="#000000"/>
    </edge>
    <edge target="-385" source="-381" label="MCM2 (pp) MCM3" id="MCM2 (pp) MCM3">
        <att name="canonicalName" label="canonicalName" type="string" value="MCM2 (pp) MCM3"/>
        <att name="interaction" label="interaction" type="string" value="pp"/>
        <att name="XGMML Edge Label" label="XGMML Edge Label" type="string" value="MCM2 (pp) MCM3"/>
        <graphics width="1" fill="#000000"/>
    </edge>
    <edge target="-305" source="-377" label="HIP1 (pp) PLS3 LCP1 PLS1" id="HIP1 (pp) PLS3 LCP1 PLS1">
        <att name="canonicalName" label="canonicalName" type="string" value="HIP1 (pp) PLS3 LCP1 PLS1"/>
        <att name="interaction" label="interaction" type="string" value="pp"/>
        <att name="XGMML Edge Label" label="XGMML Edge Label" type="string" value="HIP1 (pp) PLS3 LCP1 PLS1"/>
        <graphics width="1" fill="#000000"/>
    </edge>
    <edge target="-111" source="-377" label="HIP1 (pp) ATP2C1 ATP2C2" id="HIP1 (pp) ATP2C1 ATP2C2">
        <att name="canonicalName" label="canonicalName" type="string" value="HIP1 (pp) ATP2C1 ATP2C2"/>
        <att name="interaction" label="interaction" type="string" value="pp"/>
        <att name="XGMML Edge Label" label="XGMML Edge Label" type="string" value="HIP1 (pp) ATP2C1 ATP2C2"/>
        <graphics width="1" fill="#000000"/>
    </edge>
    <edge target="-374" source="-377" label="HIP1 (pp) PIK3R4" id="HIP1 (pp) PIK3R4">
        <att name="canonicalName" label="canonicalName" type="string" value="HIP1 (pp) PIK3R4"/>
        <att name="interaction" label="interaction" type="string" value="pp"/>
        <att name="XGMML Edge Label" label="XGMML Edge Label" type="string" value="HIP1 (pp) PIK3R4"/>
        <graphics width="1" fill="#000000"/>
    </edge>
    <edge target="-366" source="-377" label="HIP1 (pp) PIK3C3" id="HIP1 (pp) PIK3C3">
        <att name="canonicalName" label="canonicalName" type="string" value="HIP1 (pp) PIK3C3"/>
        <att name="interaction" label="interaction" type="string" value="pp"/>
        <att name="XGMML Edge Label" label="XGMML Edge Label" type="string" value="HIP1 (pp) PIK3C3"/>
        <graphics width="1" fill="#000000"/>
    </edge>
    <edge target="-379" source="-139" label="EIF4E EIF4E2 (pp) DDX3X" id="EIF4E EIF4E2 (pp) DDX3X">
        <att name="canonicalName" label="canonicalName" type="string" value="EIF4E EIF4E2 (pp) DDX3X"/>
        <att name="interaction" label="interaction" type="string" value="pp"/>
        <att name="XGMML Edge Label" label="XGMML Edge Label" type="string" value="EIF4E EIF4E2 (pp) DDX3X"/>
        <graphics width="1" fill="#000000"/>
    </edge>
    <edge target="-320" source="-136" label="HSP90AB1 Q58FF7 (pp) ESPL1" id="HSP90AB1 Q58FF7 (pp) ESPL1">
        <att name="canonicalName" label="canonicalName" type="string" value="HSP90AB1 Q58FF7 (pp) ESPL1"/>
        <att name="interaction" label="interaction" type="string" value="pp"/>
        <att name="XGMML Edge Label" label="XGMML Edge Label" type="string" value="HSP90AB1 Q58FF7 (pp) ESPL1"/>
        <graphics width="1" fill="#000000"/>
    </edge>
    <edge target="-402" source="-136" label="HSP90AB1 Q58FF7 (pp) TTK" id="HSP90AB1 Q58FF7 (pp) TTK">
        <att name="canonicalName" label="canonicalName" type="string" value="HSP90AB1 Q58FF7 (pp) TTK"/>
        <att name="interaction" label="interaction" type="string" value="pp"/>
        <att name="XGMML Edge Label" label="XGMML Edge Label" type="string" value="HSP90AB1 Q58FF7 (pp) TTK"/>
        <graphics width="1" fill="#000000"/>
    </edge>
    <edge target="-311" source="-367" label="ERCC2 (pp) ERCC3" id="ERCC2 (pp) ERCC3">
        <att name="canonicalName" label="canonicalName" type="string" value="ERCC2 (pp) ERCC3"/>
        <att name="interaction" label="interaction" type="string" value="pp"/>
        <att name="XGMML Edge Label" label="XGMML Edge Label" type="string" value="ERCC2 (pp) ERCC3"/>
        <graphics width="1" fill="#000000"/>
    </edge>
    <edge target="-326" source="-367" label="ERCC2 (pp) RAD50" id="ERCC2 (pp) RAD50">
        <att name="canonicalName" label="canonicalName" type="string" value="ERCC2 (pp) RAD50"/>
        <att name="interaction" label="interaction" type="string" value="pp"/>
        <att name="XGMML Edge Label" label="XGMML Edge Label" type="string" value="ERCC2 (pp) RAD50"/>
        <graphics width="1" fill="#000000"/>
    </edge>
    <edge target="-360" source="-359" label="TERT (pp) XRCC6" id="TERT (pp) XRCC6">
        <att name="canonicalName" label="canonicalName" type="string" value="TERT (pp) XRCC6"/>
        <att name="interaction" label="interaction" type="string" value="pp"/>
        <att name="XGMML Edge Label" label="XGMML Edge Label" type="string" value="TERT (pp) XRCC6"/>
        <graphics width="1" fill="#000000"/>
    </edge>
    <edge target="-355" source="-123" label="CDK5 (pp) PPP1R2 Q6ZU68 PPP1R2P9" id="CDK5 (pp) PPP1R2 Q6ZU68 PPP1R2P9">
        <att name="canonicalName" label="canonicalName" type="string" value="CDK5 (pp) PPP1R2 Q6ZU68 PPP1R2P9"/>
        <att name="interaction" label="interaction" type="string" value="pp"/>
        <att name="XGMML Edge Label" label="XGMML Edge Label" type="string" value="CDK5 (pp) PPP1R2 Q6ZU68 PPP1R2P9"/>
        <graphics width="1" fill="#000000"/>
    </edge>
    <edge target="-394" source="-393" label="CDK2 (pp) FZR1" id="CDK2 (pp) FZR1">
        <att name="canonicalName" label="canonicalName" type="string" value="CDK2 (pp) FZR1"/>
        <att name="interaction" label="interaction" type="string" value="pp"/>
        <att name="XGMML Edge Label" label="XGMML Edge Label" type="string" value="CDK2 (pp) FZR1"/>
        <graphics width="1" fill="#000000"/>
    </edge>
    <edge target="-390" source="-393" label="CDK2 (pp) TAF1 TAF1L" id="CDK2 (pp) TAF1 TAF1L">
        <att name="canonicalName" label="canonicalName" type="string" value="CDK2 (pp) TAF1 TAF1L"/>
        <att name="interaction" label="interaction" type="string" value="pp"/>
        <att name="XGMML Edge Label" label="XGMML Edge Label" type="string" value="CDK2 (pp) TAF1 TAF1L"/>
        <graphics width="1" fill="#000000"/>
    </edge>
    <edge target="-294" source="-393" label="CDK2 (pp) CDC7" id="CDK2 (pp) CDC7">
        <att name="canonicalName" label="canonicalName" type="string" value="CDK2 (pp) CDC7"/>
        <att name="interaction" label="interaction" type="string" value="pp"/>
        <att name="XGMML Edge Label" label="XGMML Edge Label" type="string" value="CDK2 (pp) CDC7"/>
        <graphics width="1" fill="#000000"/>
    </edge>
    <edge target="-376" source="-267" label="GRB2 SH3GL3 (pp) SIN3A SIN3B" id="GRB2 SH3GL3 (pp) SIN3A SIN3B">
        <att name="canonicalName" label="canonicalName" type="string" value="GRB2 SH3GL3 (pp) SIN3A SIN3B"/>
        <att name="interaction" label="interaction" type="string" value="pp"/>
        <att name="XGMML Edge Label" label="XGMML Edge Label" type="string" value="GRB2 SH3GL3 (pp) SIN3A SIN3B"/>
        <graphics width="1" fill="#000000"/>
    </edge>
    <edge target="-355" source="-265" label="PPP1CC (pp) PPP1R2 Q6ZU68 PPP1R2P9" id="PPP1CC (pp) PPP1R2 Q6ZU68 PPP1R2P9">
        <att name="canonicalName" label="canonicalName" type="string" value="PPP1CC (pp) PPP1R2 Q6ZU68 PPP1R2P9"/>
        <att name="interaction" label="interaction" type="string" value="pp"/>
        <att name="XGMML Edge Label" label="XGMML Edge Label" type="string" value="PPP1CC (pp) PPP1R2 Q6ZU68 PPP1R2P9"/>
        <graphics width="1" fill="#000000"/>
    </edge>
    <edge target="-367" source="-117" label="CDK7 (pp) ERCC2" id="CDK7 (pp) ERCC2">
        <att name="canonicalName" label="canonicalName" type="string" value="CDK7 (pp) ERCC2"/>
        <att name="interaction" label="interaction" type="string" value="pp"/>
        <att name="XGMML Edge Label" label="XGMML Edge Label" type="string" value="CDK7 (pp) ERCC2"/>
        <graphics width="1" fill="#000000"/>
    </edge>
    <edge target="-361" source="-408" label="ATR (pp) ATM" id="ATR (pp) ATM">
        <att name="canonicalName" label="canonicalName" type="string" value="ATR (pp) ATM"/>
        <att name="interaction" label="interaction" type="string" value="pp"/>
        <att name="XGMML Edge Label" label="XGMML Edge Label" type="string" value="ATR (pp) ATM"/>
        <graphics width="1" fill="#000000"/>
    </edge>
    <edge target="-405" source="-408" label="ATR (pp) ERCC4" id="ATR (pp) ERCC4">
        <att name="canonicalName" label="canonicalName" type="string" value="ATR (pp) ERCC4"/>
        <att name="interaction" label="interaction" type="string" value="pp"/>
        <att name="XGMML Edge Label" label="XGMML Edge Label" type="string" value="ATR (pp) ERCC4"/>
        <graphics width="1" fill="#000000"/>
    </edge>
    <edge target="-326" source="-408" label="ATR (pp) RAD50" id="ATR (pp) RAD50">
        <att name="canonicalName" label="canonicalName" type="string" value="ATR (pp) RAD50"/>
        <att name="interaction" label="interaction" type="string" value="pp"/>
        <att name="XGMML Edge Label" label="XGMML Edge Label" type="string" value="ATR (pp) RAD50"/>
        <graphics width="1" fill="#000000"/>
    </edge>
    <edge target="-307" source="-256" label="TUBB2B TUBB3 TUBB2A TUBB6 (pp) BUB1 BUB1B" id="TUBB2B TUBB3 TUBB2A TUBB6 (pp) BUB1 BUB1B">
        <att name="canonicalName" label="canonicalName" type="string" value="TUBB2B TUBB3 TUBB2A TUBB6 (pp) BUB1 BUB1B"/>
        <att name="interaction" label="interaction" type="string" value="pp"/>
        <att name="XGMML Edge Label" label="XGMML Edge Label" type="string" value="TUBB2B TUBB3 TUBB2A TUBB6 (pp) BUB1 BUB1B"/>
        <graphics width="1" fill="#000000"/>
    </edge>
    <edge target="-300" source="-256" label="TUBB2B TUBB3 TUBB2A TUBB6 (pp) VAC14" id="TUBB2B TUBB3 TUBB2A TUBB6 (pp) VAC14">
        <att name="canonicalName" label="canonicalName" type="string" value="TUBB2B TUBB3 TUBB2A TUBB6 (pp) VAC14"/>
        <att name="interaction" label="interaction" type="string" value="pp"/>
        <att name="XGMML Edge Label" label="XGMML Edge Label" type="string" value="TUBB2B TUBB3 TUBB2A TUBB6 (pp) VAC14"/>
        <graphics width="1" fill="#000000"/>
    </edge>
    <edge target="-404" source="-255" label="ATP8A1 ATP8A2 (pp) CLTCL1" id="ATP8A1 ATP8A2 (pp) CLTCL1">
        <att name="canonicalName" label="canonicalName" type="string" value="ATP8A1 ATP8A2 (pp) CLTCL1"/>
        <att name="interaction" label="interaction" type="string" value="pp"/>
        <att name="XGMML Edge Label" label="XGMML Edge Label" type="string" value="ATP8A1 ATP8A2 (pp) CLTCL1"/>
        <graphics width="1" fill="#000000"/>
    </edge>
    <edge target="-379" source="-380" label="DDX6 (pp) DDX3X" id="DDX6 (pp) DDX3X">
        <att name="canonicalName" label="canonicalName" type="string" value="DDX6 (pp) DDX3X"/>
        <att name="interaction" label="interaction" type="string" value="pp"/>
        <att name="XGMML Edge Label" label="XGMML Edge Label" type="string" value="DDX6 (pp) DDX3X"/>
        <graphics width="1" fill="#000000"/>
    </edge>
    <edge target="-393" source="-380" label="DDX6 (pp) CDK2" id="DDX6 (pp) CDK2">
        <att name="canonicalName" label="canonicalName" type="string" value="DDX6 (pp) CDK2"/>
        <att name="interaction" label="interaction" type="string" value="pp"/>
        <att name="XGMML Edge Label" label="XGMML Edge Label" type="string" value="DDX6 (pp) CDK2"/>
        <graphics width="1" fill="#000000"/>
    </edge>
    <edge target="-377" source="-410" label="PICALM SNAP91 (pp) HIP1" id="PICALM SNAP91 (pp) HIP1">
        <att name="canonicalName" label="canonicalName" type="string" value="PICALM SNAP91 (pp) HIP1"/>
        <att name="interaction" label="interaction" type="string" value="pp"/>
        <att name="XGMML Edge Label" label="XGMML Edge Label" type="string" value="PICALM SNAP91 (pp) HIP1"/>
        <graphics width="1" fill="#000000"/>
    </edge>
    <edge target="-411" source="-409" label="PCNA (pp) RAD18" id="PCNA (pp) RAD18">
        <att name="canonicalName" label="canonicalName" type="string" value="PCNA (pp) RAD18"/>
        <att name="interaction" label="interaction" type="string" value="pp"/>
        <att name="XGMML Edge Label" label="XGMML Edge Label" type="string" value="PCNA (pp) RAD18"/>
        <graphics width="1" fill="#000000"/>
    </edge>
    <edge target="-326" source="-409" label="PCNA (pp) RAD50" id="PCNA (pp) RAD50">
        <att name="canonicalName" label="canonicalName" type="string" value="PCNA (pp) RAD50"/>
        <att name="interaction" label="interaction" type="string" value="pp"/>
        <att name="XGMML Edge Label" label="XGMML Edge Label" type="string" value="PCNA (pp) RAD50"/>
        <graphics width="1" fill="#000000"/>
    </edge>
    <edge target="-413" source="-244" label="ARL1 (pp) SNX2" id="ARL1 (pp) SNX2">
        <att name="canonicalName" label="canonicalName" type="string" value="ARL1 (pp) SNX2"/>
        <att name="interaction" label="interaction" type="string" value="pp"/>
        <att name="XGMML Edge Label" label="XGMML Edge Label" type="string" value="ARL1 (pp) SNX2"/>
        <graphics width="1" fill="#000000"/>
    </edge>
    <edge target="-214" source="-411" label="RAD18 (pp) PRDX2" id="RAD18 (pp) PRDX2">
        <att name="canonicalName" label="canonicalName" type="string" value="RAD18 (pp) PRDX2"/>
        <att name="interaction" label="interaction" type="string" value="pp"/>
        <att name="XGMML Edge Label" label="XGMML Edge Label" type="string" value="RAD18 (pp) PRDX2"/>
        <graphics width="1" fill="#000000"/>
    </edge>
    <edge target="-101" source="-411" label="RAD18 (pp) SOD1" id="RAD18 (pp) SOD1">
        <att name="canonicalName" label="canonicalName" type="string" value="RAD18 (pp) SOD1"/>
        <att name="interaction" label="interaction" type="string" value="pp"/>
        <att name="XGMML Edge Label" label="XGMML Edge Label" type="string" value="RAD18 (pp) SOD1"/>
        <graphics width="1" fill="#000000"/>
    </edge>
    <edge target="-351" source="-388" label="FBXW7 (pp) CUL1" id="FBXW7 (pp) CUL1">
        <att name="canonicalName" label="canonicalName" type="string" value="FBXW7 (pp) CUL1"/>
        <att name="interaction" label="interaction" type="string" value="pp"/>
        <att name="XGMML Edge Label" label="XGMML Edge Label" type="string" value="FBXW7 (pp) CUL1"/>
        <graphics width="1" fill="#000000"/>
    </edge>
    <edge target="-292" source="-379" label="DDX3X (pp) EIF4A2" id="DDX3X (pp) EIF4A2">
        <att name="canonicalName" label="canonicalName" type="string" value="DDX3X (pp) EIF4A2"/>
        <att name="interaction" label="interaction" type="string" value="pp"/>
        <att name="XGMML Edge Label" label="XGMML Edge Label" type="string" value="DDX3X (pp) EIF4A2"/>
        <graphics width="1" fill="#000000"/>
    </edge>
    <edge target="-377" source="-412" label="PICALM (pp) HIP1" id="PICALM (pp) HIP1">
        <att name="canonicalName" label="canonicalName" type="string" value="PICALM (pp) HIP1"/>
        <att name="interaction" label="interaction" type="string" value="pp"/>
        <att name="XGMML Edge Label" label="XGMML Edge Label" type="string" value="PICALM (pp) HIP1"/>
        <graphics width="1" fill="#000000"/>
    </edge>
    <edge target="-391" source="-360" label="XRCC6 (pp) BLM" id="XRCC6 (pp) BLM">
        <att name="canonicalName" label="canonicalName" type="string" value="XRCC6 (pp) BLM"/>
        <att name="interaction" label="interaction" type="string" value="pp"/>
        <att name="XGMML Edge Label" label="XGMML Edge Label" type="string" value="XRCC6 (pp) BLM"/>
        <graphics width="1" fill="#000000"/>
    </edge>
    <edge target="-326" source="-310" label="PPP4C (pp) RAD50" id="PPP4C (pp) RAD50">
        <att name="canonicalName" label="canonicalName" type="string" value="PPP4C (pp) RAD50"/>
        <att name="interaction" label="interaction" type="string" value="pp"/>
        <att name="XGMML Edge Label" label="XGMML Edge Label" type="string" value="PPP4C (pp) RAD50"/>
        <graphics width="1" fill="#000000"/>
    </edge>
    <edge target="-398" source="-310" label="PPP4C (pp) MRE11A" id="PPP4C (pp) MRE11A">
        <att name="canonicalName" label="canonicalName" type="string" value="PPP4C (pp) MRE11A"/>
        <att name="interaction" label="interaction" type="string" value="pp"/>
        <att name="XGMML Edge Label" label="XGMML Edge Label" type="string" value="PPP4C (pp) MRE11A"/>
        <graphics width="1" fill="#000000"/>
    </edge>
    <edge target="-376" source="-406" label="IKBKAP (pp) SIN3A SIN3B" id="IKBKAP (pp) SIN3A SIN3B">
        <att name="canonicalName" label="canonicalName" type="string" value="IKBKAP (pp) SIN3A SIN3B"/>
        <att name="interaction" label="interaction" type="string" value="pp"/>
        <att name="XGMML Edge Label" label="XGMML Edge Label" type="string" value="IKBKAP (pp) SIN3A SIN3B"/>
        <graphics width="1" fill="#000000"/>
    </edge>
    <edge target="-305" source="-334" label="FRAP1 (pp) PLS3 LCP1 PLS1" id="FRAP1 (pp) PLS3 LCP1 PLS1">
        <att name="canonicalName" label="canonicalName" type="string" value="FRAP1 (pp) PLS3 LCP1 PLS1"/>
        <att name="interaction" label="interaction" type="string" value="pp"/>
        <att name="XGMML Edge Label" label="XGMML Edge Label" type="string" value="FRAP1 (pp) PLS3 LCP1 PLS1"/>
        <graphics width="1" fill="#000000"/>
    </edge>
    <edge target="-377" source="-334" label="FRAP1 (pp) HIP1" id="FRAP1 (pp) HIP1">
        <att name="canonicalName" label="canonicalName" type="string" value="FRAP1 (pp) HIP1"/>
        <att name="interaction" label="interaction" type="string" value="pp"/>
        <att name="XGMML Edge Label" label="XGMML Edge Label" type="string" value="FRAP1 (pp) HIP1"/>
        <graphics width="1" fill="#000000"/>
    </edge>
    <edge target="-300" source="-92" label="HSP90AB1 (pp) VAC14" id="HSP90AB1 (pp) VAC14">
        <att name="canonicalName" label="canonicalName" type="string" value="HSP90AB1 (pp) VAC14"/>
        <att name="interaction" label="interaction" type="string" value="pp"/>
        <att name="XGMML Edge Label" label="XGMML Edge Label" type="string" value="HSP90AB1 (pp) VAC14"/>
        <graphics width="1" fill="#000000"/>
    </edge>
    <edge target="-358" source="-92" label="HSP90AB1 (pp) XPC" id="HSP90AB1 (pp) XPC">
        <att name="canonicalName" label="canonicalName" type="string" value="HSP90AB1 (pp) XPC"/>
        <att name="interaction" label="interaction" type="string" value="pp"/>
        <att name="XGMML Edge Label" label="XGMML Edge Label" type="string" value="HSP90AB1 (pp) XPC"/>
        <graphics width="1" fill="#000000"/>
    </edge>
    <edge target="-308" source="-92" label="HSP90AB1 (pp) PIP5K3" id="HSP90AB1 (pp) PIP5K3">
        <att name="canonicalName" label="canonicalName" type="string" value="HSP90AB1 (pp) PIP5K3"/>
        <att name="interaction" label="interaction" type="string" value="pp"/>
        <att name="XGMML Edge Label" label="XGMML Edge Label" type="string" value="HSP90AB1 (pp) PIP5K3"/>
        <graphics width="1" fill="#000000"/>
    </edge>
    <edge target="-376" source="-92" label="HSP90AB1 (pp) SIN3A SIN3B" id="HSP90AB1 (pp) SIN3A SIN3B">
        <att name="canonicalName" label="canonicalName" type="string" value="HSP90AB1 (pp) SIN3A SIN3B"/>
        <att name="interaction" label="interaction" type="string" value="pp"/>
        <att name="XGMML Edge Label" label="XGMML Edge Label" type="string" value="HSP90AB1 (pp) SIN3A SIN3B"/>
        <graphics width="1" fill="#000000"/>
    </edge>
    <edge target="-296" source="-92" label="HSP90AB1 (pp) NF1" id="HSP90AB1 (pp) NF1">
        <att name="canonicalName" label="canonicalName" type="string" value="HSP90AB1 (pp) NF1"/>
        <att name="interaction" label="interaction" type="string" value="pp"/>
        <att name="XGMML Edge Label" label="XGMML Edge Label" type="string" value="HSP90AB1 (pp) NF1"/>
        <graphics width="1" fill="#000000"/>
    </edge>
    <edge target="-355" source="-92" label="HSP90AB1 (pp) PPP1R2 Q6ZU68 PPP1R2P9" id="HSP90AB1 (pp) PPP1R2 Q6ZU68 PPP1R2P9">
        <att name="canonicalName" label="canonicalName" type="string" value="HSP90AB1 (pp) PPP1R2 Q6ZU68 PPP1R2P9"/>
        <att name="interaction" label="interaction" type="string" value="pp"/>
        <att name="XGMML Edge Label" label="XGMML Edge Label" type="string" value="HSP90AB1 (pp) PPP1R2 Q6ZU68 PPP1R2P9"/>
        <graphics width="1" fill="#000000"/>
    </edge>
    <edge target="-398" source="-92" label="HSP90AB1 (pp) MRE11A" id="HSP90AB1 (pp) MRE11A">
        <att name="canonicalName" label="canonicalName" type="string" value="HSP90AB1 (pp) MRE11A"/>
        <att name="interaction" label="interaction" type="string" value="pp"/>
        <att name="XGMML Edge Label" label="XGMML Edge Label" type="string" value="HSP90AB1 (pp) MRE11A"/>
        <graphics width="1" fill="#000000"/>
    </edge>
    <edge target="-303" source="-92" label="HSP90AB1 (pp) BIN1" id="HSP90AB1 (pp) BIN1">
        <att name="canonicalName" label="canonicalName" type="string" value="HSP90AB1 (pp) BIN1"/>
        <att name="interaction" label="interaction" type="string" value="pp"/>
        <att name="XGMML Edge Label" label="XGMML Edge Label" type="string" value="HSP90AB1 (pp) BIN1"/>
        <graphics width="1" fill="#000000"/>
    </edge>
    <edge target="-352" source="-92" label="HSP90AB1 (pp) PRKAG1 PRKAG2" id="HSP90AB1 (pp) PRKAG1 PRKAG2">
        <att name="canonicalName" label="canonicalName" type="string" value="HSP90AB1 (pp) PRKAG1 PRKAG2"/>
        <att name="interaction" label="interaction" type="string" value="pp"/>
        <att name="XGMML Edge Label" label="XGMML Edge Label" type="string" value="HSP90AB1 (pp) PRKAG1 PRKAG2"/>
        <graphics width="1" fill="#000000"/>
    </edge>
    <edge target="-341" source="-92" label="HSP90AB1 (pp) TFEB" id="HSP90AB1 (pp) TFEB">
        <att name="canonicalName" label="canonicalName" type="string" value="HSP90AB1 (pp) TFEB"/>
        <att name="interaction" label="interaction" type="string" value="pp"/>
        <att name="XGMML Edge Label" label="XGMML Edge Label" type="string" value="HSP90AB1 (pp) TFEB"/>
        <graphics width="1" fill="#000000"/>
    </edge>
    <edge target="-394" source="-92" label="HSP90AB1 (pp) FZR1" id="HSP90AB1 (pp) FZR1">
        <att name="canonicalName" label="canonicalName" type="string" value="HSP90AB1 (pp) FZR1"/>
        <att name="interaction" label="interaction" type="string" value="pp"/>
        <att name="XGMML Edge Label" label="XGMML Edge Label" type="string" value="HSP90AB1 (pp) FZR1"/>
        <graphics width="1" fill="#000000"/>
    </edge>
    <edge target="-84" source="-371" label="CDC73 (pp) PDHA1" id="CDC73 (pp) PDHA1">
        <att name="canonicalName" label="canonicalName" type="string" value="CDC73 (pp) PDHA1"/>
        <att name="interaction" label="interaction" type="string" value="pp"/>
        <att name="XGMML Edge Label" label="XGMML Edge Label" type="string" value="CDC73 (pp) PDHA1"/>
        <graphics width="1" fill="#000000"/>
    </edge>
    <edge target="-190" source="-371" label="CDC73 (pp) PDHB BCKDHB" id="CDC73 (pp) PDHB BCKDHB">
        <att name="canonicalName" label="canonicalName" type="string" value="CDC73 (pp) PDHB BCKDHB"/>
        <att name="interaction" label="interaction" type="string" value="pp"/>
        <att name="XGMML Edge Label" label="XGMML Edge Label" type="string" value="CDC73 (pp) PDHB BCKDHB"/>
        <graphics width="1" fill="#000000"/>
    </edge>
    <edge target="-396" source="-371" label="CDC73 (pp) XPO5" id="CDC73 (pp) XPO5">
        <att name="canonicalName" label="canonicalName" type="string" value="CDC73 (pp) XPO5"/>
        <att name="interaction" label="interaction" type="string" value="pp"/>
        <att name="XGMML Edge Label" label="XGMML Edge Label" type="string" value="CDC73 (pp) XPO5"/>
        <graphics width="1" fill="#000000"/>
    </edge>
    <edge target="-365" source="-371" label="CDC73 (pp) DOT1L" id="CDC73 (pp) DOT1L">
        <att name="canonicalName" label="canonicalName" type="string" value="CDC73 (pp) DOT1L"/>
        <att name="interaction" label="interaction" type="string" value="pp"/>
        <att name="XGMML Edge Label" label="XGMML Edge Label" type="string" value="CDC73 (pp) DOT1L"/>
        <graphics width="1" fill="#000000"/>
    </edge>
    <edge target="-174" source="-371" label="CDC73 (pp) PDE8B PDE4B" id="CDC73 (pp) PDE8B PDE4B">
        <att name="canonicalName" label="canonicalName" type="string" value="CDC73 (pp) PDE8B PDE4B"/>
        <att name="interaction" label="interaction" type="string" value="pp"/>
        <att name="XGMML Edge Label" label="XGMML Edge Label" type="string" value="CDC73 (pp) PDE8B PDE4B"/>
        <graphics width="1" fill="#000000"/>
    </edge>
    <edge target="-312" source="-371" label="CDC73 (pp) USP25 USP28" id="CDC73 (pp) USP25 USP28">
        <att name="canonicalName" label="canonicalName" type="string" value="CDC73 (pp) USP25 USP28"/>
        <att name="interaction" label="interaction" type="string" value="pp"/>
        <att name="XGMML Edge Label" label="XGMML Edge Label" type="string" value="CDC73 (pp) USP25 USP28"/>
        <graphics width="1" fill="#000000"/>
    </edge>
    <edge target="-376" source="-371" label="CDC73 (pp) SIN3A SIN3B" id="CDC73 (pp) SIN3A SIN3B">
        <att name="canonicalName" label="canonicalName" type="string" value="CDC73 (pp) SIN3A SIN3B"/>
        <att name="interaction" label="interaction" type="string" value="pp"/>
        <att name="XGMML Edge Label" label="XGMML Edge Label" type="string" value="CDC73 (pp) SIN3A SIN3B"/>
        <graphics width="1" fill="#000000"/>
    </edge>
    <edge target="-406" source="-371" label="CDC73 (pp) IKBKAP" id="CDC73 (pp) IKBKAP">
        <att name="canonicalName" label="canonicalName" type="string" value="IKBKAP (pp) CDC73"/>
        <att name="interaction" label="interaction" type="string" value="pp"/>
        <att name="XGMML Edge Label" label="XGMML Edge Label" type="string" value="CDC73 (pp) IKBKAP"/>
        <graphics width="1" fill="#000000"/>
    </edge>
    <edge target="-383" source="-371" label="CDC73 (pp) RANBP10 RANBP9" id="CDC73 (pp) RANBP10 RANBP9">
        <att name="canonicalName" label="canonicalName" type="string" value="CDC73 (pp) RANBP10 RANBP9"/>
        <att name="interaction" label="interaction" type="string" value="pp"/>
        <att name="XGMML Edge Label" label="XGMML Edge Label" type="string" value="CDC73 (pp) RANBP10 RANBP9"/>
        <graphics width="1" fill="#000000"/>
    </edge>
    <edge target="-299" source="-299" label="PDPK1 (pp) PDPK1" id="PDPK1 (pp) PDPK1">
        <att name="canonicalName" label="canonicalName" type="string" value="PDPK1 (pp) PDPK1"/>
        <att name="interaction" label="interaction" type="string" value="pp"/>
        <att name="XGMML Edge Label" label="XGMML Edge Label" type="string" value="PDPK1 (pp) PDPK1"/>
        <graphics width="1" fill="#000000"/>
    </edge>
    <edge target="-11" source="-326" label="RAD50 (pp) LIG1" id="RAD50 (pp) LIG1">
        <att name="canonicalName" label="canonicalName" type="string" value="RAD50 (pp) LIG1"/>
        <att name="interaction" label="interaction" type="string" value="pp"/>
        <att name="XGMML Edge Label" label="XGMML Edge Label" type="string" value="RAD50 (pp) LIG1"/>
        <graphics width="1" fill="#000000"/>
    </edge>
    <edge target="-325" source="-326" label="RAD50 (pp) CDC45L" id="RAD50 (pp) CDC45L">
        <att name="canonicalName" label="canonicalName" type="string" value="RAD50 (pp) CDC45L"/>
        <att name="interaction" label="interaction" type="string" value="pp"/>
        <att name="XGMML Edge Label" label="XGMML Edge Label" type="string" value="RAD50 (pp) CDC45L"/>
        <graphics width="1" fill="#000000"/>
    </edge>
    <edge target="-101" source="-326" label="RAD50 (pp) SOD1" id="RAD50 (pp) SOD1">
        <att name="canonicalName" label="canonicalName" type="string" value="RAD50 (pp) SOD1"/>
        <att name="interaction" label="interaction" type="string" value="pp"/>
        <att name="XGMML Edge Label" label="XGMML Edge Label" type="string" value="RAD50 (pp) SOD1"/>
        <graphics width="1" fill="#000000"/>
    </edge>
    <edge target="-328" source="-326" label="RAD50 (pp) RFC4" id="RAD50 (pp) RFC4">
        <att name="canonicalName" label="canonicalName" type="string" value="RAD50 (pp) RFC4"/>
        <att name="interaction" label="interaction" type="string" value="pp"/>
        <att name="XGMML Edge Label" label="XGMML Edge Label" type="string" value="RAD50 (pp) RFC4"/>
        <graphics width="1" fill="#000000"/>
    </edge>
    <edge target="-348" source="-71" label="HSPA5 (pp) SEC63" id="HSPA5 (pp) SEC63">
        <att name="canonicalName" label="canonicalName" type="string" value="HSPA5 (pp) SEC63"/>
        <att name="interaction" label="interaction" type="string" value="pp"/>
        <att name="XGMML Edge Label" label="XGMML Edge Label" type="string" value="HSPA5 (pp) SEC63"/>
        <graphics width="1" fill="#000000"/>
    </edge>
    <edge target="-330" source="-328" label="RFC4 (pp) RFC1" id="RFC4 (pp) RFC1">
        <att name="canonicalName" label="canonicalName" type="string" value="RFC4 (pp) RFC1"/>
        <att name="interaction" label="interaction" type="string" value="pp"/>
        <att name="XGMML Edge Label" label="XGMML Edge Label" type="string" value="RFC4 (pp) RFC1"/>
        <graphics width="1" fill="#000000"/>
    </edge>
    <edge target="-368" source="-328" label="RFC4 (pp) POLE" id="RFC4 (pp) POLE">
        <att name="canonicalName" label="canonicalName" type="string" value="RFC4 (pp) POLE"/>
        <att name="interaction" label="interaction" type="string" value="pp"/>
        <att name="XGMML Edge Label" label="XGMML Edge Label" type="string" value="RFC4 (pp) POLE"/>
        <graphics width="1" fill="#000000"/>
    </edge>
    <edge target="-292" source="-294" label="CDC7 (pp) EIF4A2" id="CDC7 (pp) EIF4A2">
        <att name="canonicalName" label="canonicalName" type="string" value="CDC7 (pp) EIF4A2"/>
        <att name="interaction" label="interaction" type="string" value="pp"/>
        <att name="XGMML Edge Label" label="XGMML Edge Label" type="string" value="CDC7 (pp) EIF4A2"/>
        <graphics width="1" fill="#000000"/>
    </edge>
    <edge target="-329" source="-294" label="CDC7 (pp) TOP3A TOP3B" id="CDC7 (pp) TOP3A TOP3B">
        <att name="canonicalName" label="canonicalName" type="string" value="CDC7 (pp) TOP3A TOP3B"/>
        <att name="interaction" label="interaction" type="string" value="pp"/>
        <att name="XGMML Edge Label" label="XGMML Edge Label" type="string" value="CDC7 (pp) TOP3A TOP3B"/>
        <graphics width="1" fill="#000000"/>
    </edge>
    <edge target="-296" source="-294" label="CDC7 (pp) NF1" id="CDC7 (pp) NF1">
        <att name="canonicalName" label="canonicalName" type="string" value="CDC7 (pp) NF1"/>
        <att name="interaction" label="interaction" type="string" value="pp"/>
        <att name="XGMML Edge Label" label="XGMML Edge Label" type="string" value="CDC7 (pp) NF1"/>
        <graphics width="1" fill="#000000"/>
    </edge>
    <edge target="-391" source="-294" label="CDC7 (pp) BLM" id="CDC7 (pp) BLM">
        <att name="canonicalName" label="canonicalName" type="string" value="CDC7 (pp) BLM"/>
        <att name="interaction" label="interaction" type="string" value="pp"/>
        <att name="XGMML Edge Label" label="XGMML Edge Label" type="string" value="CDC7 (pp) BLM"/>
        <graphics width="1" fill="#000000"/>
    </edge>
    <edge target="-295" source="-294" label="CDC7 (pp) MLH1" id="CDC7 (pp) MLH1">
        <att name="canonicalName" label="canonicalName" type="string" value="CDC7 (pp) MLH1"/>
        <att name="interaction" label="interaction" type="string" value="pp"/>
        <att name="XGMML Edge Label" label="XGMML Edge Label" type="string" value="CDC7 (pp) MLH1"/>
        <graphics width="1" fill="#000000"/>
    </edge>
    <edge target="-174" source="-294" label="CDC7 (pp) PDE8B PDE4B" id="CDC7 (pp) PDE8B PDE4B">
        <att name="canonicalName" label="canonicalName" type="string" value="CDC7 (pp) PDE8B PDE4B"/>
        <att name="interaction" label="interaction" type="string" value="pp"/>
        <att name="XGMML Edge Label" label="XGMML Edge Label" type="string" value="CDC7 (pp) PDE8B PDE4B"/>
        <graphics width="1" fill="#000000"/>
    </edge>
    <edge target="-322" source="-214" label="PRDX2 (pp) LPIN2 LPIN3" id="PRDX2 (pp) LPIN2 LPIN3">
        <att name="canonicalName" label="canonicalName" type="string" value="PRDX2 (pp) LPIN2 LPIN3"/>
        <att name="interaction" label="interaction" type="string" value="pp"/>
        <att name="XGMML Edge Label" label="XGMML Edge Label" type="string" value="PRDX2 (pp) LPIN2 LPIN3"/>
        <graphics width="1" fill="#000000"/>
    </edge>
    <edge target="-326" source="-214" label="PRDX2 (pp) RAD50" id="PRDX2 (pp) RAD50">
        <att name="canonicalName" label="canonicalName" type="string" value="RAD50 (pp) PRDX2"/>
        <att name="interaction" label="interaction" type="string" value="pp"/>
        <att name="XGMML Edge Label" label="XGMML Edge Label" type="string" value="PRDX2 (pp) RAD50"/>
        <graphics width="1" fill="#000000"/>
    </edge>
    <edge target="-398" source="-214" label="PRDX2 (pp) MRE11A" id="PRDX2 (pp) MRE11A">
        <att name="canonicalName" label="canonicalName" type="string" value="PRDX2 (pp) MRE11A"/>
        <att name="interaction" label="interaction" type="string" value="pp"/>
        <att name="XGMML Edge Label" label="XGMML Edge Label" type="string" value="PRDX2 (pp) MRE11A"/>
        <graphics width="1" fill="#000000"/>
    </edge>
    <edge target="-395" source="-395" label="IMPA1 (pp) IMPA1" id="IMPA1 (pp) IMPA1">
        <att name="canonicalName" label="canonicalName" type="string" value="IMPA1 (pp) IMPA1"/>
        <att name="interaction" label="interaction" type="string" value="pp"/>
        <att name="XGMML Edge Label" label="XGMML Edge Label" type="string" value="IMPA1 (pp) IMPA1"/>
        <graphics width="1" fill="#000000"/>
    </edge>
    <edge target="-405" source="-339" label="NTHL1 (pp) ERCC4" id="NTHL1 (pp) ERCC4">
        <att name="canonicalName" label="canonicalName" type="string" value="NTHL1 (pp) ERCC4"/>
        <att name="interaction" label="interaction" type="string" value="pp"/>
        <att name="XGMML Edge Label" label="XGMML Edge Label" type="string" value="NTHL1 (pp) ERCC4"/>
        <graphics width="1" fill="#000000"/>
    </edge>
    <edge target="-323" source="-205" label="SNAP25 (pp) EXOC2" id="SNAP25 (pp) EXOC2">
        <att name="canonicalName" label="canonicalName" type="string" value="SNAP25 (pp) EXOC2"/>
        <att name="interaction" label="interaction" type="string" value="pp"/>
        <att name="XGMML Edge Label" label="XGMML Edge Label" type="string" value="SNAP25 (pp) EXOC2"/>
        <graphics width="1" fill="#000000"/>
    </edge>
    <edge target="-208" source="-349" label="CDC25B CDC25A (pp) PPP2CA" id="CDC25B CDC25A (pp) PPP2CA">
        <att name="canonicalName" label="canonicalName" type="string" value="CDC25B CDC25A (pp) PPP2CA"/>
        <att name="interaction" label="interaction" type="string" value="pp"/>
        <att name="XGMML Edge Label" label="XGMML Edge Label" type="string" value="CDC25B CDC25A (pp) PPP2CA"/>
        <graphics width="1" fill="#000000"/>
    </edge>
    <edge target="-386" source="-325" label="CDC45L (pp) TOP1 TOP1MT" id="CDC45L (pp) TOP1 TOP1MT">
        <att name="canonicalName" label="canonicalName" type="string" value="CDC45L (pp) TOP1 TOP1MT"/>
        <att name="interaction" label="interaction" type="string" value="pp"/>
        <att name="XGMML Edge Label" label="XGMML Edge Label" type="string" value="CDC45L (pp) TOP1 TOP1MT"/>
        <graphics width="1" fill="#000000"/>
    </edge>
    <edge target="-101" source="-325" label="CDC45L (pp) SOD1" id="CDC45L (pp) SOD1">
        <att name="canonicalName" label="canonicalName" type="string" value="CDC45L (pp) SOD1"/>
        <att name="interaction" label="interaction" type="string" value="pp"/>
        <att name="XGMML Edge Label" label="XGMML Edge Label" type="string" value="CDC45L (pp) SOD1"/>
        <graphics width="1" fill="#000000"/>
    </edge>
    <edge target="-329" source="-325" label="CDC45L (pp) TOP3A TOP3B" id="CDC45L (pp) TOP3A TOP3B">
        <att name="canonicalName" label="canonicalName" type="string" value="CDC45L (pp) TOP3A TOP3B"/>
        <att name="interaction" label="interaction" type="string" value="pp"/>
        <att name="XGMML Edge Label" label="XGMML Edge Label" type="string" value="CDC45L (pp) TOP3A TOP3B"/>
        <graphics width="1" fill="#000000"/>
    </edge>
    <edge target="-385" source="-325" label="CDC45L (pp) MCM3" id="CDC45L (pp) MCM3">
        <att name="canonicalName" label="canonicalName" type="string" value="CDC45L (pp) MCM3"/>
        <att name="interaction" label="interaction" type="string" value="pp"/>
        <att name="XGMML Edge Label" label="XGMML Edge Label" type="string" value="CDC45L (pp) MCM3"/>
        <graphics width="1" fill="#000000"/>
    </edge>
    <edge target="-381" source="-325" label="CDC45L (pp) MCM2" id="CDC45L (pp) MCM2">
        <att name="canonicalName" label="canonicalName" type="string" value="CDC45L (pp) MCM2"/>
        <att name="interaction" label="interaction" type="string" value="pp"/>
        <att name="XGMML Edge Label" label="XGMML Edge Label" type="string" value="CDC45L (pp) MCM2"/>
        <graphics width="1" fill="#000000"/>
    </edge>
    <edge target="-335" source="-325" label="CDC45L (pp) RBBP4 RBBP7" id="CDC45L (pp) RBBP4 RBBP7">
        <att name="canonicalName" label="canonicalName" type="string" value="CDC45L (pp) RBBP4 RBBP7"/>
        <att name="interaction" label="interaction" type="string" value="pp"/>
        <att name="XGMML Edge Label" label="XGMML Edge Label" type="string" value="CDC45L (pp) RBBP4 RBBP7"/>
        <graphics width="1" fill="#000000"/>
    </edge>
    <edge target="-308" source="-325" label="CDC45L (pp) PIP5K3" id="CDC45L (pp) PIP5K3">
        <att name="canonicalName" label="canonicalName" type="string" value="CDC45L (pp) PIP5K3"/>
        <att name="interaction" label="interaction" type="string" value="pp"/>
        <att name="XGMML Edge Label" label="XGMML Edge Label" type="string" value="CDC45L (pp) PIP5K3"/>
        <graphics width="1" fill="#000000"/>
    </edge>
    <edge target="-126" source="-353" label="PPP6C (pp) PSMB2" id="PPP6C (pp) PSMB2">
        <att name="canonicalName" label="canonicalName" type="string" value="PPP6C (pp) PSMB2"/>
        <att name="interaction" label="interaction" type="string" value="pp"/>
        <att name="XGMML Edge Label" label="XGMML Edge Label" type="string" value="PPP6C (pp) PSMB2"/>
        <graphics width="1" fill="#000000"/>
    </edge>
    <edge target="-228" source="-323" label="EXOC2 (pp) GDI1" id="EXOC2 (pp) GDI1">
        <att name="canonicalName" label="canonicalName" type="string" value="EXOC2 (pp) GDI1"/>
        <att name="interaction" label="interaction" type="string" value="pp"/>
        <att name="XGMML Edge Label" label="XGMML Edge Label" type="string" value="EXOC2 (pp) GDI1"/>
        <graphics width="1" fill="#000000"/>
    </edge>
    <edge target="-160" source="-323" label="EXOC2 (pp) CDC42" id="EXOC2 (pp) CDC42">
        <att name="canonicalName" label="canonicalName" type="string" value="EXOC2 (pp) CDC42"/>
        <att name="interaction" label="interaction" type="string" value="pp"/>
        <att name="XGMML Edge Label" label="XGMML Edge Label" type="string" value="EXOC2 (pp) CDC42"/>
        <graphics width="1" fill="#000000"/>
    </edge>
    <edge target="-255" source="-362" label="PPP3R2 (pp) ATP8A1 ATP8A2" id="PPP3R2 (pp) ATP8A1 ATP8A2">
        <att name="canonicalName" label="canonicalName" type="string" value="PPP3R2 (pp) ATP8A1 ATP8A2"/>
        <att name="interaction" label="interaction" type="string" value="pp"/>
        <att name="XGMML Edge Label" label="XGMML Edge Label" type="string" value="PPP3R2 (pp) ATP8A1 ATP8A2"/>
        <graphics width="1" fill="#000000"/>
    </edge>
    <edge target="-325" source="-338" label="ARFGEF1 ARFGEF2 (pp) CDC45L" id="ARFGEF1 ARFGEF2 (pp) CDC45L">
        <att name="canonicalName" label="canonicalName" type="string" value="ARFGEF1 ARFGEF2 (pp) CDC45L"/>
        <att name="interaction" label="interaction" type="string" value="pp"/>
        <att name="XGMML Edge Label" label="XGMML Edge Label" type="string" value="ARFGEF1 ARFGEF2 (pp) CDC45L"/>
        <graphics width="1" fill="#000000"/>
    </edge>
    <edge target="-119" source="-338" label="ARFGEF1 ARFGEF2 (pp) LSS" id="ARFGEF1 ARFGEF2 (pp) LSS">
        <att name="canonicalName" label="canonicalName" type="string" value="ARFGEF1 ARFGEF2 (pp) LSS"/>
        <att name="interaction" label="interaction" type="string" value="pp"/>
        <att name="XGMML Edge Label" label="XGMML Edge Label" type="string" value="ARFGEF1 ARFGEF2 (pp) LSS"/>
        <graphics width="1" fill="#000000"/>
    </edge>
    <edge target="-243" source="-338" label="ARFGEF1 ARFGEF2 (pp) TARS" id="ARFGEF1 ARFGEF2 (pp) TARS">
        <att name="canonicalName" label="canonicalName" type="string" value="ARFGEF1 ARFGEF2 (pp) TARS"/>
        <att name="interaction" label="interaction" type="string" value="pp"/>
        <att name="XGMML Edge Label" label="XGMML Edge Label" type="string" value="ARFGEF1 ARFGEF2 (pp) TARS"/>
        <graphics width="1" fill="#000000"/>
    </edge>
    <edge target="-409" source="-338" label="ARFGEF1 ARFGEF2 (pp) PCNA" id="ARFGEF1 ARFGEF2 (pp) PCNA">
        <att name="canonicalName" label="canonicalName" type="string" value="ARFGEF1 ARFGEF2 (pp) PCNA"/>
        <att name="interaction" label="interaction" type="string" value="pp"/>
        <att name="XGMML Edge Label" label="XGMML Edge Label" type="string" value="ARFGEF1 ARFGEF2 (pp) PCNA"/>
        <graphics width="1" fill="#000000"/>
    </edge>
    <edge target="-65" source="-338" label="ARFGEF1 ARFGEF2 (pp) SQLE" id="ARFGEF1 ARFGEF2 (pp) SQLE">
        <att name="canonicalName" label="canonicalName" type="string" value="ARFGEF1 ARFGEF2 (pp) SQLE"/>
        <att name="interaction" label="interaction" type="string" value="pp"/>
        <att name="XGMML Edge Label" label="XGMML Edge Label" type="string" value="ARFGEF1 ARFGEF2 (pp) SQLE"/>
        <graphics width="1" fill="#000000"/>
    </edge>
    <edge target="-344" source="-338" label="ARFGEF1 ARFGEF2 (pp) PIGC" id="ARFGEF1 ARFGEF2 (pp) PIGC">
        <att name="canonicalName" label="canonicalName" type="string" value="ARFGEF1 ARFGEF2 (pp) PIGC"/>
        <att name="interaction" label="interaction" type="string" value="pp"/>
        <att name="XGMML Edge Label" label="XGMML Edge Label" type="string" value="ARFGEF1 ARFGEF2 (pp) PIGC"/>
        <graphics width="1" fill="#000000"/>
    </edge>
    <edge target="-408" source="-338" label="ARFGEF1 ARFGEF2 (pp) ATR" id="ARFGEF1 ARFGEF2 (pp) ATR">
        <att name="canonicalName" label="canonicalName" type="string" value="ARFGEF1 ARFGEF2 (pp) ATR"/>
        <att name="interaction" label="interaction" type="string" value="pp"/>
        <att name="XGMML Edge Label" label="XGMML Edge Label" type="string" value="ARFGEF1 ARFGEF2 (pp) ATR"/>
        <graphics width="1" fill="#000000"/>
    </edge>
    <edge target="-409" source="-330" label="RFC1 (pp) PCNA" id="RFC1 (pp) PCNA">
        <att name="canonicalName" label="canonicalName" type="string" value="PCNA (pp) RFC1"/>
        <att name="interaction" label="interaction" type="string" value="pp"/>
        <att name="XGMML Edge Label" label="XGMML Edge Label" type="string" value="RFC1 (pp) PCNA"/>
        <graphics width="1" fill="#000000"/>
    </edge>
    <edge target="-326" source="-386" label="TOP1 TOP1MT (pp) RAD50" id="TOP1 TOP1MT (pp) RAD50">
        <att name="canonicalName" label="canonicalName" type="string" value="RAD50 (pp) TOP1 TOP1MT"/>
        <att name="interaction" label="interaction" type="string" value="pp"/>
        <att name="XGMML Edge Label" label="XGMML Edge Label" type="string" value="TOP1 TOP1MT (pp) RAD50"/>
        <graphics width="1" fill="#000000"/>
    </edge>
    <edge target="-391" source="-386" label="TOP1 TOP1MT (pp) BLM" id="TOP1 TOP1MT (pp) BLM">
        <att name="canonicalName" label="canonicalName" type="string" value="TOP1 TOP1MT (pp) BLM"/>
        <att name="interaction" label="interaction" type="string" value="pp"/>
        <att name="XGMML Edge Label" label="XGMML Edge Label" type="string" value="TOP1 TOP1MT (pp) BLM"/>
        <graphics width="1" fill="#000000"/>
    </edge>
    <edge target="-329" source="-386" label="TOP1 TOP1MT (pp) TOP3A TOP3B" id="TOP1 TOP1MT (pp) TOP3A TOP3B">
        <att name="canonicalName" label="canonicalName" type="string" value="TOP1 TOP1MT (pp) TOP3A TOP3B"/>
        <att name="interaction" label="interaction" type="string" value="pp"/>
        <att name="XGMML Edge Label" label="XGMML Edge Label" type="string" value="TOP1 TOP1MT (pp) TOP3A TOP3B"/>
        <graphics width="1" fill="#000000"/>
    </edge>
    <edge target="-398" source="-386" label="TOP1 TOP1MT (pp) MRE11A" id="TOP1 TOP1MT (pp) MRE11A">
        <att name="canonicalName" label="canonicalName" type="string" value="TOP1 TOP1MT (pp) MRE11A"/>
        <att name="interaction" label="interaction" type="string" value="pp"/>
        <att name="XGMML Edge Label" label="XGMML Edge Label" type="string" value="TOP1 TOP1MT (pp) MRE11A"/>
        <graphics width="1" fill="#000000"/>
    </edge>
    <edge target="-291" source="-386" label="TOP1 TOP1MT (pp) P11388-2 TOP2B" id="TOP1 TOP1MT (pp) P11388-2 TOP2B">
        <att name="canonicalName" label="canonicalName" type="string" value="TOP1 TOP1MT (pp) P11388-2 TOP2B"/>
        <att name="interaction" label="interaction" type="string" value="pp"/>
        <att name="XGMML Edge Label" label="XGMML Edge Label" type="string" value="TOP1 TOP1MT (pp) P11388-2 TOP2B"/>
        <graphics width="1" fill="#000000"/>
    </edge>
    <edge target="-297" source="-191" label="SEC14L2 (pp) MOSPD2" id="SEC14L2 (pp) MOSPD2">
        <att name="canonicalName" label="canonicalName" type="string" value="SEC14L2 (pp) MOSPD2"/>
        <att name="interaction" label="interaction" type="string" value="pp"/>
        <att name="XGMML Edge Label" label="XGMML Edge Label" type="string" value="SEC14L2 (pp) MOSPD2"/>
        <graphics width="1" fill="#000000"/>
    </edge>
    <edge target="-376" source="-303" label="BIN1 (pp) SIN3A SIN3B" id="BIN1 (pp) SIN3A SIN3B">
        <att name="canonicalName" label="canonicalName" type="string" value="BIN1 (pp) SIN3A SIN3B"/>
        <att name="interaction" label="interaction" type="string" value="pp"/>
        <att name="XGMML Edge Label" label="XGMML Edge Label" type="string" value="BIN1 (pp) SIN3A SIN3B"/>
        <graphics width="1" fill="#000000"/>
    </edge>
    <edge target="-139" source="-292" label="EIF4A2 (pp) EIF4E EIF4E2" id="EIF4A2 (pp) EIF4E EIF4E2">
        <att name="canonicalName" label="canonicalName" type="string" value="EIF4A2 (pp) EIF4E EIF4E2"/>
        <att name="interaction" label="interaction" type="string" value="pp"/>
        <att name="XGMML Edge Label" label="XGMML Edge Label" type="string" value="EIF4A2 (pp) EIF4E EIF4E2"/>
        <graphics width="1" fill="#000000"/>
    </edge>
    <edge target="-375" source="-378" label="RANBP5 RANBP6 (pp) TNPO2 TNPO1" id="RANBP5 RANBP6 (pp) TNPO2 TNPO1">
        <att name="canonicalName" label="canonicalName" type="string" value="RANBP5 RANBP6 (pp) TNPO2 TNPO1"/>
        <att name="interaction" label="interaction" type="string" value="pp"/>
        <att name="XGMML Edge Label" label="XGMML Edge Label" type="string" value="RANBP5 RANBP6 (pp) TNPO2 TNPO1"/>
        <graphics width="1" fill="#000000"/>
    </edge>
    <edge target="-384" source="-384" label="SMURF2 (pp) SMURF2" id="SMURF2 (pp) SMURF2">
        <att name="canonicalName" label="canonicalName" type="string" value="SMURF2 (pp) SMURF2"/>
        <att name="interaction" label="interaction" type="string" value="pp"/>
        <att name="XGMML Edge Label" label="XGMML Edge Label" type="string" value="SMURF2 (pp) SMURF2"/>
        <graphics width="1" fill="#000000"/>
    </edge>
    <edge target="-351" source="-168" label="APPBP1 (pp) CUL1" id="APPBP1 (pp) CUL1">
        <att name="canonicalName" label="canonicalName" type="string" value="APPBP1 (pp) CUL1"/>
        <att name="interaction" label="interaction" type="string" value="pp"/>
        <att name="XGMML Edge Label" label="XGMML Edge Label" type="string" value="APPBP1 (pp) CUL1"/>
        <graphics width="1" fill="#000000"/>
    </edge>
    <edge target="-388" source="-168" label="APPBP1 (pp) FBXW7" id="APPBP1 (pp) FBXW7">
        <att name="canonicalName" label="canonicalName" type="string" value="APPBP1 (pp) FBXW7"/>
        <att name="interaction" label="interaction" type="string" value="pp"/>
        <att name="XGMML Edge Label" label="XGMML Edge Label" type="string" value="APPBP1 (pp) FBXW7"/>
        <graphics width="1" fill="#000000"/>
    </edge>
    <edge target="-305" source="-20" label="SLC25A5 SLC25A4 (pp) PLS3 LCP1 PLS1" id="SLC25A5 SLC25A4 (pp) PLS3 LCP1 PLS1">
        <att name="canonicalName" label="canonicalName" type="string" value="SLC25A5 SLC25A4 (pp) PLS3 LCP1 PLS1"/>
        <att name="interaction" label="interaction" type="string" value="pp"/>
        <att name="XGMML Edge Label" label="XGMML Edge Label" type="string" value="SLC25A5 SLC25A4 (pp) PLS3 LCP1 PLS1"/>
        <graphics width="1" fill="#000000"/>
    </edge>
    <edge target="-326" source="-398" label="MRE11A (pp) RAD50" id="MRE11A (pp) RAD50">
        <att name="canonicalName" label="canonicalName" type="string" value="MRE11A (pp) RAD50"/>
        <att name="interaction" label="interaction" type="string" value="pp"/>
        <att name="XGMML Edge Label" label="XGMML Edge Label" type="string" value="MRE11A (pp) RAD50"/>
        <graphics width="1" fill="#000000"/>
    </edge>
    <edge target="-101" source="-398" label="MRE11A (pp) SOD1" id="MRE11A (pp) SOD1">
        <att name="canonicalName" label="canonicalName" type="string" value="MRE11A (pp) SOD1"/>
        <att name="interaction" label="interaction" type="string" value="pp"/>
        <att name="XGMML Edge Label" label="XGMML Edge Label" type="string" value="MRE11A (pp) SOD1"/>
        <graphics width="1" fill="#000000"/>
    </edge>
    <edge target="-332" source="-332" label="HSPA8 (pp) HSPA8" id="HSPA8 (pp) HSPA8">
        <att name="canonicalName" label="canonicalName" type="string" value="HSPA8 (pp) HSPA8"/>
        <att name="interaction" label="interaction" type="string" value="pp"/>
        <att name="XGMML Edge Label" label="XGMML Edge Label" type="string" value="HSPA8 (pp) HSPA8"/>
        <graphics width="1" fill="#000000"/>
    </edge>
    <edge target="-353" source="-160" label="CDC42 (pp) PPP6C" id="CDC42 (pp) PPP6C">
        <att name="canonicalName" label="canonicalName" type="string" value="CDC42 (pp) PPP6C"/>
        <att name="interaction" label="interaction" type="string" value="pp"/>
        <att name="XGMML Edge Label" label="XGMML Edge Label" type="string" value="CDC42 (pp) PPP6C"/>
        <graphics width="1" fill="#000000"/>
    </edge>
    <edge target="-393" source="-327" label="RAD21 Q9H4I0 (pp) CDK2" id="RAD21 Q9H4I0 (pp) CDK2">
        <att name="canonicalName" label="canonicalName" type="string" value="RAD21 Q9H4I0 (pp) CDK2"/>
        <att name="interaction" label="interaction" type="string" value="pp"/>
        <att name="XGMML Edge Label" label="XGMML Edge Label" type="string" value="RAD21 Q9H4I0 (pp) CDK2"/>
        <graphics width="1" fill="#000000"/>
    </edge>
    <edge target="-377" source="-404" label="CLTCL1 (pp) HIP1" id="CLTCL1 (pp) HIP1">
        <att name="canonicalName" label="canonicalName" type="string" value="CLTCL1 (pp) HIP1"/>
        <att name="interaction" label="interaction" type="string" value="pp"/>
        <att name="XGMML Edge Label" label="XGMML Edge Label" type="string" value="CLTCL1 (pp) HIP1"/>
        <graphics width="1" fill="#000000"/>
    </edge>
    <edge target="-377" source="-302" label="GAK (pp) HIP1" id="GAK (pp) HIP1">
        <att name="canonicalName" label="canonicalName" type="string" value="GAK (pp) HIP1"/>
        <att name="interaction" label="interaction" type="string" value="pp"/>
        <att name="XGMML Edge Label" label="XGMML Edge Label" type="string" value="GAK (pp) HIP1"/>
        <graphics width="1" fill="#000000"/>
    </edge>
    <edge target="-299" source="-147" label="DTYMK DTYMK (pp) PDPK1" id="DTYMK DTYMK (pp) PDPK1">
        <att name="canonicalName" label="canonicalName" type="string" value="DTYMK DTYMK (pp) PDPK1"/>
        <att name="interaction" label="interaction" type="string" value="pp"/>
        <att name="XGMML Edge Label" label="XGMML Edge Label" type="string" value="DTYMK DTYMK (pp) PDPK1"/>
        <graphics width="1" fill="#000000"/>
    </edge>
    <edge target="-329" source="-147" label="DTYMK DTYMK (pp) TOP3A TOP3B" id="DTYMK DTYMK (pp) TOP3A TOP3B">
        <att name="canonicalName" label="canonicalName" type="string" value="DTYMK DTYMK (pp) TOP3A TOP3B"/>
        <att name="interaction" label="interaction" type="string" value="pp"/>
        <att name="XGMML Edge Label" label="XGMML Edge Label" type="string" value="DTYMK DTYMK (pp) TOP3A TOP3B"/>
        <graphics width="1" fill="#000000"/>
    </edge>
    <edge target="-391" source="-147" label="DTYMK DTYMK (pp) BLM" id="DTYMK DTYMK (pp) BLM">
        <att name="canonicalName" label="canonicalName" type="string" value="DTYMK DTYMK (pp) BLM"/>
        <att name="interaction" label="interaction" type="string" value="pp"/>
        <att name="XGMML Edge Label" label="XGMML Edge Label" type="string" value="DTYMK DTYMK (pp) BLM"/>
        <graphics width="1" fill="#000000"/>
    </edge>
    <edge target="-387" source="-391" label="BLM (pp) RRM1" id="BLM (pp) RRM1">
        <att name="canonicalName" label="canonicalName" type="string" value="BLM (pp) RRM1"/>
        <att name="interaction" label="interaction" type="string" value="pp"/>
        <att name="XGMML Edge Label" label="XGMML Edge Label" type="string" value="BLM (pp) RRM1"/>
        <graphics width="1" fill="#000000"/>
    </edge>
    <edge target="-359" source="-391" label="BLM (pp) TERT" id="BLM (pp) TERT">
        <att name="canonicalName" label="canonicalName" type="string" value="BLM (pp) TERT"/>
        <att name="interaction" label="interaction" type="string" value="pp"/>
        <att name="XGMML Edge Label" label="XGMML Edge Label" type="string" value="BLM (pp) TERT"/>
        <graphics width="1" fill="#000000"/>
    </edge>
    <edge target="-101" source="-391" label="BLM (pp) SOD1" id="BLM (pp) SOD1">
        <att name="canonicalName" label="canonicalName" type="string" value="BLM (pp) SOD1"/>
        <att name="interaction" label="interaction" type="string" value="pp"/>
        <att name="XGMML Edge Label" label="XGMML Edge Label" type="string" value="BLM (pp) SOD1"/>
        <graphics width="1" fill="#000000"/>
    </edge>
    <edge target="-326" source="-391" label="BLM (pp) RAD50" id="BLM (pp) RAD50">
        <att name="canonicalName" label="canonicalName" type="string" value="BLM (pp) RAD50"/>
        <att name="interaction" label="interaction" type="string" value="pp"/>
        <att name="XGMML Edge Label" label="XGMML Edge Label" type="string" value="BLM (pp) RAD50"/>
        <graphics width="1" fill="#000000"/>
    </edge>
</graph>
