# Supplementary material for: Human synthetic lethal inference as potential anti-cancer target gene detection
Source: BMC Syst Biol. 2009 Dec 16;3:116. doi: 10.1186/1752-0509-3-116 (PMC2804737; doi:10.1186/1752-0509-3-116)
Supplement: Additional file 8 — Drug-cancer SL network representing the set of cancer-related nodes and their SL drug-associated partners (Figure 9). File in .cys format. This file must be opened with cytoscape software. [file 1752-0509-3-116-S8.ZIP › CytoscapeSession-2009_04_20-18_43/Cancer-related nodes and first SL neighbours. Without links between neighbours.xgmml]

<?xml version="1.0" encoding="UTF-8" standalone="yes"?>
<graph label="Cancer-related nodes and first SL neighbours. Without links between neighbours" id="Cancer-related nodes and first SL neighbours. Without links between neighbours" xmlns:dc="http://purl.org/dc/elements/1.1/" xmlns="http://www.cs.rpi.edu/XGMML" xmlns:xlink="http://www.w3.org/1999/xlink" xmlns:rdf="http://www.w3.org/1999/02/22-rdf-syntax-ns#" xmlns:xsi="http://www.w3.org/2001/XMLSchema-instance">
    <att name="documentVersion" value="1.0"/>
    <att name="networkMetadata">
        <rdf:RDF>
            <rdf:Description rdf:about="http://www.cytoscape.org/">
                <dc:source>http://www.cytoscape.org/</dc:source>
                <dc:format>Cytoscape-XGMML</dc:format>
                <dc:description>N/A</dc:description>
                <dc:date>2009-02-18 16:00:19</dc:date>
                <dc:type>Protein-Protein Interaction</dc:type>
                <dc:identifier>N/A</dc:identifier>
                <dc:title>Cancer-related nodes and first SL neighbours. Without links between neighbours</dc:title>
            </rdf:Description>
        </rdf:RDF>
    </att>
    <att name="backgroundColor" value="#ffffff"/>
    <att name="documentVersion" label="documentVersion" type="string" value="1.1"/>
    <att name="GRAPH_VIEW_ZOOM" label="GRAPH_VIEW_ZOOM" type="real" value="0.20663221403737095"/>
    <att name="GRAPH_VIEW_CENTER_X" label="GRAPH_VIEW_CENTER_X" type="real" value="1422.5"/>
    <att name="GRAPH_VIEW_CENTER_Y" label="GRAPH_VIEW_CENTER_Y" type="real" value="1424.1502685546875"/>
    <node label="SNX2" id="-413">
        <att name="cytoscape.alias.list" label="cytoscape.alias.list" type="list">
            <att type="string" value="SNX2"/>
        </att>
        <att name="Drugtarget_cancer:1,nocancer:2" label="Drugtarget_cancer:1,nocancer:2" type="integer"/>
        <att name="canonicalName" label="canonicalName" type="string" value="SNX2"/>
        <att name="Cancer_related_shape" label="Cancer_related_shape" type="integer" value="1"/>
        <att name="alias" label="alias" type="list"/>
        <att name="Column 3" label="Column 3" type="string"/>
        <att name="node.size" label="node.size" type="string"/>
        <att name="Column 1" label="Column 1" type="string" value="SNX2"/>
        <att name="node.label" label="node.label" type="string"/>
        <att name="node.fontSize" label="node.fontSize" type="string"/>
        <graphics w="30.0" h="30.0" width="1" outline="#000000" fill="#66ffff" y="1409.0" x="1117.0" type="triangle"/>
    </node>
    <node label="PICALM" id="-412">
        <att name="cytoscape.alias.list" label="cytoscape.alias.list" type="list">
            <att type="string" value="PICALM"/>
        </att>
        <att name="Drugtarget_cancer:1,nocancer:2" label="Drugtarget_cancer:1,nocancer:2" type="integer"/>
        <att name="canonicalName" label="canonicalName" type="string" value="PICALM"/>
        <att name="Cancer_related_shape" label="Cancer_related_shape" type="integer" value="1"/>
        <att name="alias" label="alias" type="list"/>
        <att name="Column 3" label="Column 3" type="string"/>
        <att name="node.size" label="node.size" type="string"/>
        <att name="Column 1" label="Column 1" type="string" value="PICALM"/>
        <att name="node.label" label="node.label" type="string"/>
        <att name="node.fontSize" label="node.fontSize" type="string"/>
        <graphics w="30.0" h="30.0" width="1" outline="#000000" fill="#66ffff" y="165.0" x="1453.0" type="triangle"/>
    </node>
    <node label="RAD18" id="-411">
        <att name="cytoscape.alias.list" label="cytoscape.alias.list" type="list">
            <att type="string" value="RAD18"/>
        </att>
        <att name="Drugtarget_cancer:1,nocancer:2" label="Drugtarget_cancer:1,nocancer:2" type="integer"/>
        <att name="canonicalName" label="canonicalName" type="string" value="RAD18"/>
        <att name="Cancer_related_shape" label="Cancer_related_shape" type="integer" value="1"/>
        <att name="alias" label="alias" type="list"/>
        <att name="Column 3" label="Column 3" type="string"/>
        <att name="node.size" label="node.size" type="string"/>
        <att name="Column 1" label="Column 1" type="string" value="RAD18"/>
        <att name="node.label" label="node.label" type="string"/>
        <att name="node.fontSize" label="node.fontSize" type="string"/>
        <graphics w="30.0" h="30.0" width="1" outline="#000000" fill="#66ffff" y="1567.0" x="1507.0" type="triangle"/>
    </node>
    <node label="PICALM SNAP91" id="-410">
        <att name="cytoscape.alias.list" label="cytoscape.alias.list" type="list">
            <att type="string" value="PICALM SNAP91"/>
        </att>
        <att name="Drugtarget_cancer:1,nocancer:2" label="Drugtarget_cancer:1,nocancer:2" type="integer"/>
        <att name="canonicalName" label="canonicalName" type="string" value="PICALM SNAP91"/>
        <att name="Cancer_related_shape" label="Cancer_related_shape" type="integer" value="1"/>
        <att name="alias" label="alias" type="list"/>
        <att name="Column 3" label="Column 3" type="string"/>
        <att name="node.size" label="node.size" type="string"/>
        <att name="Column 1" label="Column 1" type="string" value="PICALM SNAP91"/>
        <att name="node.label" label="node.label" type="string"/>
        <att name="node.fontSize" label="node.fontSize" type="string"/>
        <graphics w="30.0" h="30.0" width="1" outline="#000000" fill="#66ffff" y="166.0" x="1518.0" type="triangle"/>
    </node>
    <node label="PCNA" id="-409">
        <att name="cytoscape.alias.list" label="cytoscape.alias.list" type="list">
            <att type="string" value="PCNA"/>
        </att>
        <att name="Drugtarget_cancer:1,nocancer:2" label="Drugtarget_cancer:1,nocancer:2" type="integer"/>
        <att name="canonicalName" label="canonicalName" type="string" value="PCNA"/>
        <att name="Cancer_related_shape" label="Cancer_related_shape" type="integer" value="1"/>
        <att name="alias" label="alias" type="list">
            <att type="string" value="PCNA"/>
        </att>
        <att name="Column 3" label="Column 3" type="string" value="Essential"/>
        <att name="node.size" label="node.size" type="string"/>
        <att name="Column 1" label="Column 1" type="string" value="PCNA"/>
        <att name="node.label" label="node.label" type="string"/>
        <att name="node.fontSize" label="node.fontSize" type="string"/>
        <graphics w="30.0" h="30.0" width="1" outline="#000000" fill="#66ffff" y="1708.0" x="1288.0" type="triangle"/>
    </node>
    <node label="ATR" id="-408">
        <att name="cytoscape.alias.list" label="cytoscape.alias.list" type="list">
            <att type="string" value="ATR"/>
        </att>
        <att name="Drugtarget_cancer:1,nocancer:2" label="Drugtarget_cancer:1,nocancer:2" type="integer"/>
        <att name="canonicalName" label="canonicalName" type="string" value="ATR"/>
        <att name="Cancer_related_shape" label="Cancer_related_shape" type="integer" value="1"/>
        <att name="alias" label="alias" type="list">
            <att type="string" value="ATR"/>
        </att>
        <att name="Column 3" label="Column 3" type="string" value="Essential"/>
        <att name="node.size" label="node.size" type="string"/>
        <att name="Column 1" label="Column 1" type="string" value="ATR"/>
        <att name="node.label" label="node.label" type="string"/>
        <att name="node.fontSize" label="node.fontSize" type="string"/>
        <graphics w="30.0" h="30.0" width="1" outline="#000000" fill="#66ffff" y="1905.0" x="1404.5" type="triangle"/>
    </node>
    <node label="RPN1" id="-407">
        <att name="cytoscape.alias.list" label="cytoscape.alias.list" type="list">
            <att type="string" value="RPN1"/>
        </att>
        <att name="Drugtarget_cancer:1,nocancer:2" label="Drugtarget_cancer:1,nocancer:2" type="integer"/>
        <att name="canonicalName" label="canonicalName" type="string" value="RPN1"/>
        <att name="Cancer_related_shape" label="Cancer_related_shape" type="integer" value="1"/>
        <att name="alias" label="alias" type="list"/>
        <att name="Column 3" label="Column 3" type="string"/>
        <att name="node.size" label="node.size" type="string"/>
        <att name="Column 1" label="Column 1" type="string" value="RPN1"/>
        <att name="node.label" label="node.label" type="string"/>
        <att name="node.fontSize" label="node.fontSize" type="string"/>
        <graphics w="30.0" h="30.0" width="1" outline="#000000" fill="#66ffff" y="2694.0" x="591.7999877929688" type="triangle"/>
    </node>
    <node label="IKBKAP" id="-406">
        <att name="cytoscape.alias.list" label="cytoscape.alias.list" type="list">
            <att type="string" value="IKBKAP"/>
        </att>
        <att name="Drugtarget_cancer:1,nocancer:2" label="Drugtarget_cancer:1,nocancer:2" type="integer"/>
        <att name="canonicalName" label="canonicalName" type="string" value="IKBKAP"/>
        <att name="Cancer_related_shape" label="Cancer_related_shape" type="integer" value="1"/>
        <att name="alias" label="alias" type="list"/>
        <att name="Column 3" label="Column 3" type="string"/>
        <att name="node.size" label="node.size" type="string"/>
        <att name="Column 1" label="Column 1" type="string" value="IKBKAP"/>
        <att name="node.label" label="node.label" type="string"/>
        <att name="node.fontSize" label="node.fontSize" type="string"/>
        <graphics w="30.0" h="30.0" width="1" outline="#000000" fill="#66ffff" y="1312.0" x="1852.0" type="triangle"/>
    </node>
    <node label="ERCC4" id="-405">
        <att name="cytoscape.alias.list" label="cytoscape.alias.list" type="list">
            <att type="string" value="ERCC4"/>
        </att>
        <att name="Drugtarget_cancer:1,nocancer:2" label="Drugtarget_cancer:1,nocancer:2" type="integer"/>
        <att name="canonicalName" label="canonicalName" type="string" value="ERCC4"/>
        <att name="Cancer_related_shape" label="Cancer_related_shape" type="integer" value="1"/>
        <att name="alias" label="alias" type="list"/>
        <att name="Column 3" label="Column 3" type="string"/>
        <att name="node.size" label="node.size" type="string"/>
        <att name="Column 1" label="Column 1" type="string" value="ERCC4"/>
        <att name="node.label" label="node.label" type="string"/>
        <att name="node.fontSize" label="node.fontSize" type="string"/>
        <graphics w="30.0" h="30.0" width="1" outline="#000000" fill="#66ffff" y="2274.0" x="1383.5" type="triangle"/>
    </node>
    <node label="CLTCL1" id="-404">
        <att name="cytoscape.alias.list" label="cytoscape.alias.list" type="list">
            <att type="string" value="CLTCL1"/>
        </att>
        <att name="Drugtarget_cancer:1,nocancer:2" label="Drugtarget_cancer:1,nocancer:2" type="integer"/>
        <att name="canonicalName" label="canonicalName" type="string" value="CLTCL1"/>
        <att name="Cancer_related_shape" label="Cancer_related_shape" type="integer" value="1"/>
        <att name="alias" label="alias" type="list"/>
        <att name="Column 3" label="Column 3" type="string"/>
        <att name="node.size" label="node.size" type="string"/>
        <att name="Column 1" label="Column 1" type="string" value="CLTCL1"/>
        <att name="node.label" label="node.label" type="string"/>
        <att name="node.fontSize" label="node.fontSize" type="string"/>
        <graphics w="30.0" h="30.0" width="1" outline="#000000" fill="#66ffff" y="214.0" x="1825.0" type="triangle"/>
    </node>
    <node label="PINX1" id="-403">
        <att name="cytoscape.alias.list" label="cytoscape.alias.list" type="list">
            <att type="string" value="PINX1"/>
        </att>
        <att name="Drugtarget_cancer:1,nocancer:2" label="Drugtarget_cancer:1,nocancer:2" type="integer"/>
        <att name="canonicalName" label="canonicalName" type="string" value="PINX1"/>
        <att name="Cancer_related_shape" label="Cancer_related_shape" type="integer" value="1"/>
        <att name="alias" label="alias" type="list">
            <att type="string" value="PINX1"/>
        </att>
        <att name="Column 3" label="Column 3" type="string" value="Essential"/>
        <att name="node.size" label="node.size" type="string"/>
        <att name="Column 1" label="Column 1" type="string" value="PINX1"/>
        <att name="node.label" label="node.label" type="string"/>
        <att name="node.fontSize" label="node.fontSize" type="string"/>
        <graphics w="30.0" h="30.0" width="1" outline="#000000" fill="#66ffff" y="2254.0341796875" x="1664.5784912109375" type="triangle"/>
    </node>
    <node label="TTK" id="-402">
        <att name="cytoscape.alias.list" label="cytoscape.alias.list" type="list">
            <att type="string" value="TTK"/>
        </att>
        <att name="Drugtarget_cancer:1,nocancer:2" label="Drugtarget_cancer:1,nocancer:2" type="integer"/>
        <att name="canonicalName" label="canonicalName" type="string" value="TTK"/>
        <att name="Cancer_related_shape" label="Cancer_related_shape" type="integer" value="1"/>
        <att name="alias" label="alias" type="list">
            <att type="string" value="TTK"/>
        </att>
        <att name="Column 3" label="Column 3" type="string" value="Essential"/>
        <att name="node.size" label="node.size" type="string"/>
        <att name="Column 1" label="Column 1" type="string" value="TTK"/>
        <att name="node.label" label="node.label" type="string"/>
        <att name="node.fontSize" label="node.fontSize" type="string"/>
        <graphics w="30.0" h="30.0" width="1" outline="#000000" fill="#66ffff" y="1572.0" x="464.0" type="triangle"/>
    </node>
    <node label="CCT2" id="-401">
        <att name="cytoscape.alias.list" label="cytoscape.alias.list" type="list">
            <att type="string" value="CCT2"/>
        </att>
        <att name="Drugtarget_cancer:1,nocancer:2" label="Drugtarget_cancer:1,nocancer:2" type="integer"/>
        <att name="canonicalName" label="canonicalName" type="string" value="CCT2"/>
        <att name="Cancer_related_shape" label="Cancer_related_shape" type="integer" value="1"/>
        <att name="alias" label="alias" type="list"/>
        <att name="Column 3" label="Column 3" type="string"/>
        <att name="node.size" label="node.size" type="string"/>
        <att name="Column 1" label="Column 1" type="string" value="CCT2"/>
        <att name="node.label" label="node.label" type="string"/>
        <att name="node.fontSize" label="node.fontSize" type="string"/>
        <graphics w="30.0" h="30.0" width="1" outline="#000000" fill="#66ffff" y="617.0" x="735.5" type="triangle"/>
    </node>
    <node label="NUP205" id="-400">
        <att name="cytoscape.alias.list" label="cytoscape.alias.list" type="list">
            <att type="string" value="NUP205"/>
        </att>
        <att name="Drugtarget_cancer:1,nocancer:2" label="Drugtarget_cancer:1,nocancer:2" type="integer"/>
        <att name="canonicalName" label="canonicalName" type="string" value="NUP205"/>
        <att name="Cancer_related_shape" label="Cancer_related_shape" type="integer" value="1"/>
        <att name="alias" label="alias" type="list">
            <att type="string" value="NUP205"/>
        </att>
        <att name="Column 3" label="Column 3" type="string" value="Essential"/>
        <att name="node.size" label="node.size" type="string"/>
        <att name="Column 1" label="Column 1" type="string" value="NUP205"/>
        <att name="node.label" label="node.label" type="string"/>
        <att name="node.fontSize" label="node.fontSize" type="string"/>
        <graphics w="30.0" h="30.0" width="1" outline="#000000" fill="#66ffff" y="2381.0" x="1835.0" type="triangle"/>
    </node>
    <node label="SF1" id="-399">
        <att name="cytoscape.alias.list" label="cytoscape.alias.list" type="list">
            <att type="string" value="SF1"/>
        </att>
        <att name="Drugtarget_cancer:1,nocancer:2" label="Drugtarget_cancer:1,nocancer:2" type="integer"/>
        <att name="canonicalName" label="canonicalName" type="string" value="SF1"/>
        <att name="Cancer_related_shape" label="Cancer_related_shape" type="integer" value="1"/>
        <att name="alias" label="alias" type="list"/>
        <att name="Column 3" label="Column 3" type="string"/>
        <att name="node.size" label="node.size" type="string"/>
        <att name="Column 1" label="Column 1" type="string" value="SF1"/>
        <att name="node.label" label="node.label" type="string"/>
        <att name="node.fontSize" label="node.fontSize" type="string"/>
        <graphics w="30.0" h="30.0" width="1" outline="#000000" fill="#66ffff" y="2694.0" x="667.5" type="triangle"/>
    </node>
    <node label="MRE11A" id="-398">
        <att name="cytoscape.alias.list" label="cytoscape.alias.list" type="list">
            <att type="string" value="MRE11A"/>
        </att>
        <att name="Drugtarget_cancer:1,nocancer:2" label="Drugtarget_cancer:1,nocancer:2" type="integer"/>
        <att name="canonicalName" label="canonicalName" type="string" value="MRE11A"/>
        <att name="Cancer_related_shape" label="Cancer_related_shape" type="integer" value="1"/>
        <att name="alias" label="alias" type="list"/>
        <att name="Column 3" label="Column 3" type="string"/>
        <att name="node.size" label="node.size" type="string" value="60.0"/>
        <att name="Column 1" label="Column 1" type="string" value="MRE11A"/>
        <att name="node.label" label="node.label" type="string"/>
        <att name="node.fontSize" label="node.fontSize" type="string" value="25.0"/>
        <graphics w="60.0" h="60.0" width="1" outline="#000000" fill="#66ffff" y="1427.0" x="1481.0" type="triangle"/>
    </node>
    <node label="NCBP2 NCBP2L" id="-397">
        <att name="cytoscape.alias.list" label="cytoscape.alias.list" type="list">
            <att type="string" value="NCBP2 NCBP2L"/>
        </att>
        <att name="Drugtarget_cancer:1,nocancer:2" label="Drugtarget_cancer:1,nocancer:2" type="integer"/>
        <att name="canonicalName" label="canonicalName" type="string" value="NCBP2 NCBP2L"/>
        <att name="Cancer_related_shape" label="Cancer_related_shape" type="integer" value="1"/>
        <att name="alias" label="alias" type="list"/>
        <att name="Column 3" label="Column 3" type="string"/>
        <att name="node.size" label="node.size" type="string"/>
        <att name="Column 1" label="Column 1" type="string" value="NCBP2 NCBP2L"/>
        <att name="node.label" label="node.label" type="string" value="NCBP2_L"/>
        <att name="node.fontSize" label="node.fontSize" type="string"/>
        <graphics w="30.0" h="30.0" width="1" outline="#000000" fill="#66ffff" y="555.0" x="1821.0" type="triangle"/>
    </node>
    <node label="XPO5" id="-396">
        <att name="cytoscape.alias.list" label="cytoscape.alias.list" type="list">
            <att type="string" value="XPO5"/>
        </att>
        <att name="Drugtarget_cancer:1,nocancer:2" label="Drugtarget_cancer:1,nocancer:2" type="integer"/>
        <att name="canonicalName" label="canonicalName" type="string" value="XPO5"/>
        <att name="Cancer_related_shape" label="Cancer_related_shape" type="integer" value="1"/>
        <att name="alias" label="alias" type="list"/>
        <att name="Column 3" label="Column 3" type="string"/>
        <att name="node.size" label="node.size" type="string"/>
        <att name="Column 1" label="Column 1" type="string" value="XPO5"/>
        <att name="node.label" label="node.label" type="string"/>
        <att name="node.fontSize" label="node.fontSize" type="string"/>
        <graphics w="30.0" h="30.0" width="1" outline="#000000" fill="#66ffff" y="1164.0" x="1546.0" type="triangle"/>
    </node>
    <node label="IMPA1" id="-395">
        <att name="cytoscape.alias.list" label="cytoscape.alias.list" type="list">
            <att type="string" value="IMPA1"/>
        </att>
        <att name="Drugtarget_cancer:1,nocancer:2" label="Drugtarget_cancer:1,nocancer:2" type="integer" value="2"/>
        <att name="canonicalName" label="canonicalName" type="string" value="IMPA1"/>
        <att name="Cancer_related_shape" label="Cancer_related_shape" type="integer" value="1"/>
        <att name="alias" label="alias" type="list"/>
        <att name="Column 3" label="Column 3" type="string"/>
        <att name="node.size" label="node.size" type="string"/>
        <att name="Column 1" label="Column 1" type="string" value="IMPA1"/>
        <att name="node.label" label="node.label" type="string"/>
        <att name="node.fontSize" label="node.fontSize" type="string"/>
        <graphics w="30.0" h="30.0" width="1" outline="#000000" fill="#009900" y="2714.0" x="434.0" type="triangle"/>
    </node>
    <node label="FZR1" id="-394">
        <att name="cytoscape.alias.list" label="cytoscape.alias.list" type="list">
            <att type="string" value="FZR1"/>
        </att>
        <att name="Drugtarget_cancer:1,nocancer:2" label="Drugtarget_cancer:1,nocancer:2" type="integer"/>
        <att name="canonicalName" label="canonicalName" type="string" value="FZR1"/>
        <att name="Cancer_related_shape" label="Cancer_related_shape" type="integer" value="1"/>
        <att name="alias" label="alias" type="list"/>
        <att name="Column 3" label="Column 3" type="string"/>
        <att name="node.size" label="node.size" type="string"/>
        <att name="Column 1" label="Column 1" type="string" value="FZR1"/>
        <att name="node.label" label="node.label" type="string"/>
        <att name="node.fontSize" label="node.fontSize" type="string"/>
        <graphics w="30.0" h="30.0" width="1" outline="#000000" fill="#66ffff" y="1294.0" x="898.0" type="triangle"/>
    </node>
    <node label="CDK2" id="-393">
        <att name="cytoscape.alias.list" label="cytoscape.alias.list" type="list">
            <att type="string" value="CDK2"/>
        </att>
        <att name="Drugtarget_cancer:1,nocancer:2" label="Drugtarget_cancer:1,nocancer:2" type="integer" value="2"/>
        <att name="canonicalName" label="canonicalName" type="string" value="CDK2"/>
        <att name="Cancer_related_shape" label="Cancer_related_shape" type="integer" value="1"/>
        <att name="alias" label="alias" type="list"/>
        <att name="Column 3" label="Column 3" type="string"/>
        <att name="node.size" label="node.size" type="string"/>
        <att name="Column 1" label="Column 1" type="string" value="CDK2"/>
        <att name="node.label" label="node.label" type="string"/>
        <att name="node.fontSize" label="node.fontSize" type="string"/>
        <graphics w="30.0" h="30.0" width="1" outline="#000000" fill="#009900" y="1409.0" x="625.5" type="triangle"/>
    </node>
    <node label="NXF1" id="-392">
        <att name="cytoscape.alias.list" label="cytoscape.alias.list" type="list">
            <att type="string" value="NXF1"/>
        </att>
        <att name="Drugtarget_cancer:1,nocancer:2" label="Drugtarget_cancer:1,nocancer:2" type="integer"/>
        <att name="canonicalName" label="canonicalName" type="string" value="NXF1"/>
        <att name="Cancer_related_shape" label="Cancer_related_shape" type="integer" value="1"/>
        <att name="alias" label="alias" type="list"/>
        <att name="Column 3" label="Column 3" type="string"/>
        <att name="node.size" label="node.size" type="string"/>
        <att name="Column 1" label="Column 1" type="string" value="NXF1"/>
        <att name="node.label" label="node.label" type="string"/>
        <att name="node.fontSize" label="node.fontSize" type="string"/>
        <graphics w="30.0" h="30.0" width="1" outline="#000000" fill="#66ffff" y="811.42822265625" x="1646.6082763671875" type="triangle"/>
    </node>
    <node label="BLM" id="-391">
        <att name="cytoscape.alias.list" label="cytoscape.alias.list" type="list">
            <att type="string" value="BLM"/>
        </att>
        <att name="Drugtarget_cancer:1,nocancer:2" label="Drugtarget_cancer:1,nocancer:2" type="integer"/>
        <att name="canonicalName" label="canonicalName" type="string" value="BLM"/>
        <att name="Cancer_related_shape" label="Cancer_related_shape" type="integer" value="1"/>
        <att name="alias" label="alias" type="list"/>
        <att name="Column 3" label="Column 3" type="string"/>
        <att name="node.size" label="node.size" type="string"/>
        <att name="Column 1" label="Column 1" type="string" value="BLM"/>
        <att name="node.label" label="node.label" type="string"/>
        <att name="node.fontSize" label="node.fontSize" type="string"/>
        <graphics w="30.0" h="30.0" width="1" outline="#000000" fill="#66ffff" y="1555.0" x="1415.5" type="triangle"/>
    </node>
    <node label="TAF1 TAF1L" id="-390">
        <att name="cytoscape.alias.list" label="cytoscape.alias.list" type="list">
            <att type="string" value="TAF1 TAF1L"/>
        </att>
        <att name="Drugtarget_cancer:1,nocancer:2" label="Drugtarget_cancer:1,nocancer:2" type="integer"/>
        <att name="canonicalName" label="canonicalName" type="string" value="TAF1 TAF1L"/>
        <att name="Cancer_related_shape" label="Cancer_related_shape" type="integer" value="1"/>
        <att name="alias" label="alias" type="list"/>
        <att name="Column 3" label="Column 3" type="string"/>
        <att name="node.size" label="node.size" type="string"/>
        <att name="Column 1" label="Column 1" type="string" value="TAF1 TAF1L"/>
        <att name="node.label" label="node.label" type="string" value="TAF1_L"/>
        <att name="node.fontSize" label="node.fontSize" type="string"/>
        <graphics w="30.0" h="30.0" width="1" outline="#000000" fill="#66ffff" y="1203.0" x="881.0" type="triangle"/>
    </node>
    <node label="DDX24" id="-389">
        <att name="cytoscape.alias.list" label="cytoscape.alias.list" type="list">
            <att type="string" value="DDX24"/>
        </att>
        <att name="Drugtarget_cancer:1,nocancer:2" label="Drugtarget_cancer:1,nocancer:2" type="integer"/>
        <att name="canonicalName" label="canonicalName" type="string" value="DDX24"/>
        <att name="Cancer_related_shape" label="Cancer_related_shape" type="integer" value="1"/>
        <att name="alias" label="alias" type="list">
            <att type="string" value="DDX24"/>
        </att>
        <att name="Column 3" label="Column 3" type="string" value="Essential"/>
        <att name="node.size" label="node.size" type="string"/>
        <att name="Column 1" label="Column 1" type="string" value="DDX24"/>
        <att name="node.label" label="node.label" type="string"/>
        <att name="node.fontSize" label="node.fontSize" type="string"/>
        <graphics w="30.0" h="30.0" width="1" outline="#000000" fill="#66ffff" y="322.9873046875" x="1140.587158203125" type="triangle"/>
    </node>
    <node label="FBXW7" id="-388">
        <att name="cytoscape.alias.list" label="cytoscape.alias.list" type="list">
            <att type="string" value="FBXW7"/>
        </att>
        <att name="Drugtarget_cancer:1,nocancer:2" label="Drugtarget_cancer:1,nocancer:2" type="integer"/>
        <att name="canonicalName" label="canonicalName" type="string" value="FBXW7"/>
        <att name="Cancer_related_shape" label="Cancer_related_shape" type="integer" value="1"/>
        <att name="alias" label="alias" type="list"/>
        <att name="Column 3" label="Column 3" type="string"/>
        <att name="node.size" label="node.size" type="string"/>
        <att name="Column 1" label="Column 1" type="string" value="FBXW7"/>
        <att name="node.label" label="node.label" type="string"/>
        <att name="node.fontSize" label="node.fontSize" type="string"/>
        <graphics w="30.0" h="30.0" width="1" outline="#000000" fill="#66ffff" y="2145.0" x="1693.0" type="triangle"/>
    </node>
    <node label="RRM1" id="-387">
        <att name="cytoscape.alias.list" label="cytoscape.alias.list" type="list">
            <att type="string" value="RRM1"/>
        </att>
        <att name="Drugtarget_cancer:1,nocancer:2" label="Drugtarget_cancer:1,nocancer:2" type="integer" value="1"/>
        <att name="canonicalName" label="canonicalName" type="string" value="RRM1"/>
        <att name="Cancer_related_shape" label="Cancer_related_shape" type="integer" value="1"/>
        <att name="alias" label="alias" type="list"/>
        <att name="Column 3" label="Column 3" type="string"/>
        <att name="node.size" label="node.size" type="string"/>
        <att name="Column 1" label="Column 1" type="string" value="RRM1"/>
        <att name="node.label" label="node.label" type="string"/>
        <att name="node.fontSize" label="node.fontSize" type="string"/>
        <graphics w="30.0" h="30.0" width="1" outline="#000000" fill="#ff3333" y="1726.0" x="1594.0" type="triangle"/>
    </node>
    <node label="TOP1 TOP1MT" id="-386">
        <att name="cytoscape.alias.list" label="cytoscape.alias.list" type="list">
            <att type="string" value="TOP1 TOP1MT"/>
        </att>
        <att name="Drugtarget_cancer:1,nocancer:2" label="Drugtarget_cancer:1,nocancer:2" type="integer" value="1"/>
        <att name="canonicalName" label="canonicalName" type="string" value="TOP1 TOP1MT"/>
        <att name="Cancer_related_shape" label="Cancer_related_shape" type="integer" value="1"/>
        <att name="alias" label="alias" type="list"/>
        <att name="Column 3" label="Column 3" type="string"/>
        <att name="node.size" label="node.size" type="string"/>
        <att name="Column 1" label="Column 1" type="string" value="TOP1 TOP1MT"/>
        <att name="node.label" label="node.label" type="string"/>
        <att name="node.fontSize" label="node.fontSize" type="string"/>
        <graphics w="30.0" h="30.0" width="1" outline="#000000" fill="#ff3333" y="1423.0" x="1540.0" type="triangle"/>
    </node>
    <node label="MCM3" id="-385">
        <att name="cytoscape.alias.list" label="cytoscape.alias.list" type="list">
            <att type="string" value="MCM3"/>
        </att>
        <att name="Drugtarget_cancer:1,nocancer:2" label="Drugtarget_cancer:1,nocancer:2" type="integer"/>
        <att name="canonicalName" label="canonicalName" type="string" value="MCM3"/>
        <att name="Cancer_related_shape" label="Cancer_related_shape" type="integer" value="1"/>
        <att name="alias" label="alias" type="list"/>
        <att name="Column 3" label="Column 3" type="string"/>
        <att name="node.size" label="node.size" type="string"/>
        <att name="Column 1" label="Column 1" type="string" value="MCM3"/>
        <att name="node.label" label="node.label" type="string"/>
        <att name="node.fontSize" label="node.fontSize" type="string"/>
        <graphics w="30.0" h="30.0" width="1" outline="#000000" fill="#66ffff" y="1252.0" x="1791.0" type="triangle"/>
    </node>
    <node label="SMURF2" id="-384">
        <att name="cytoscape.alias.list" label="cytoscape.alias.list" type="list">
            <att type="string" value="SMURF2"/>
        </att>
        <att name="Drugtarget_cancer:1,nocancer:2" label="Drugtarget_cancer:1,nocancer:2" type="integer"/>
        <att name="canonicalName" label="canonicalName" type="string" value="SMURF2"/>
        <att name="Cancer_related_shape" label="Cancer_related_shape" type="integer" value="1"/>
        <att name="alias" label="alias" type="list"/>
        <att name="Column 3" label="Column 3" type="string"/>
        <att name="node.size" label="node.size" type="string"/>
        <att name="Column 1" label="Column 1" type="string" value="SMURF2"/>
        <att name="node.label" label="node.label" type="string"/>
        <att name="node.fontSize" label="node.fontSize" type="string"/>
        <graphics w="30.0" h="30.0" width="1" outline="#000000" fill="#66ffff" y="2714.0" x="338.79998779296875" type="triangle"/>
    </node>
    <node label="RANBP10 RANBP9" id="-383">
        <att name="cytoscape.alias.list" label="cytoscape.alias.list" type="list">
            <att type="string" value="RANBP10 RANBP9"/>
        </att>
        <att name="Drugtarget_cancer:1,nocancer:2" label="Drugtarget_cancer:1,nocancer:2" type="integer"/>
        <att name="canonicalName" label="canonicalName" type="string" value="RANBP10 RANBP9"/>
        <att name="Cancer_related_shape" label="Cancer_related_shape" type="integer" value="1"/>
        <att name="alias" label="alias" type="list"/>
        <att name="Column 3" label="Column 3" type="string"/>
        <att name="node.size" label="node.size" type="string"/>
        <att name="Column 1" label="Column 1" type="string" value="RANBP10 RANBP9"/>
        <att name="node.label" label="node.label" type="string" value="RANBP9_10"/>
        <att name="node.fontSize" label="node.fontSize" type="string"/>
        <graphics w="30.0" h="30.0" width="1" outline="#000000" fill="#66ffff" y="849.689208984375" x="1816.514892578125" type="triangle"/>
    </node>
    <node label="MCM4" id="-382">
        <att name="cytoscape.alias.list" label="cytoscape.alias.list" type="list">
            <att type="string" value="MCM4"/>
        </att>
        <att name="Drugtarget_cancer:1,nocancer:2" label="Drugtarget_cancer:1,nocancer:2" type="integer"/>
        <att name="canonicalName" label="canonicalName" type="string" value="MCM4"/>
        <att name="Cancer_related_shape" label="Cancer_related_shape" type="integer" value="1"/>
        <att name="alias" label="alias" type="list">
            <att type="string" value="MCM4"/>
        </att>
        <att name="Column 3" label="Column 3" type="string" value="Essential"/>
        <att name="node.size" label="node.size" type="string"/>
        <att name="Column 1" label="Column 1" type="string" value="MCM4"/>
        <att name="node.label" label="node.label" type="string"/>
        <att name="node.fontSize" label="node.fontSize" type="string"/>
        <graphics w="30.0" h="30.0" width="1" outline="#000000" fill="#66ffff" y="1278.0" x="663.0" type="triangle"/>
    </node>
    <node label="MCM2" id="-381">
        <att name="cytoscape.alias.list" label="cytoscape.alias.list" type="list">
            <att type="string" value="MCM2"/>
        </att>
        <att name="Drugtarget_cancer:1,nocancer:2" label="Drugtarget_cancer:1,nocancer:2" type="integer"/>
        <att name="canonicalName" label="canonicalName" type="string" value="MCM2"/>
        <att name="Cancer_related_shape" label="Cancer_related_shape" type="integer" value="1"/>
        <att name="alias" label="alias" type="list"/>
        <att name="Column 3" label="Column 3" type="string"/>
        <att name="node.size" label="node.size" type="string"/>
        <att name="Column 1" label="Column 1" type="string" value="MCM2"/>
        <att name="node.label" label="node.label" type="string"/>
        <att name="node.fontSize" label="node.fontSize" type="string"/>
        <graphics w="30.0" h="30.0" width="1" outline="#000000" fill="#66ffff" y="1288.0" x="1606.0" type="triangle"/>
    </node>
    <node label="DDX6" id="-380">
        <att name="cytoscape.alias.list" label="cytoscape.alias.list" type="list">
            <att type="string" value="DDX6"/>
        </att>
        <att name="Drugtarget_cancer:1,nocancer:2" label="Drugtarget_cancer:1,nocancer:2" type="integer" value="2"/>
        <att name="canonicalName" label="canonicalName" type="string" value="DDX6"/>
        <att name="Cancer_related_shape" label="Cancer_related_shape" type="integer" value="1"/>
        <att name="alias" label="alias" type="list"/>
        <att name="Column 3" label="Column 3" type="string"/>
        <att name="node.size" label="node.size" type="string"/>
        <att name="Column 1" label="Column 1" type="string" value="DDX6"/>
        <att name="node.label" label="node.label" type="string"/>
        <att name="node.fontSize" label="node.fontSize" type="string"/>
        <graphics w="30.0" h="30.0" width="1" outline="#000000" fill="#009900" y="1166.0" x="697.5" type="triangle"/>
    </node>
    <node label="DDX3X" id="-379">
        <att name="cytoscape.alias.list" label="cytoscape.alias.list" type="list">
            <att type="string" value="DDX3X"/>
        </att>
        <att name="Drugtarget_cancer:1,nocancer:2" label="Drugtarget_cancer:1,nocancer:2" type="integer"/>
        <att name="canonicalName" label="canonicalName" type="string" value="DDX3X"/>
        <att name="Cancer_related_shape" label="Cancer_related_shape" type="integer" value="1"/>
        <att name="alias" label="alias" type="list"/>
        <att name="Column 3" label="Column 3" type="string"/>
        <att name="node.size" label="node.size" type="string"/>
        <att name="Column 1" label="Column 1" type="string" value="DDX3X"/>
        <att name="node.label" label="node.label" type="string"/>
        <att name="node.fontSize" label="node.fontSize" type="string"/>
        <graphics w="30.0" h="30.0" width="1" outline="#000000" fill="#66ffff" y="1142.0" x="301.0" type="triangle"/>
    </node>
    <node label="RANBP5 RANBP6" id="-378">
        <att name="cytoscape.alias.list" label="cytoscape.alias.list" type="list">
            <att type="string" value="RANBP5 RANBP6"/>
        </att>
        <att name="Drugtarget_cancer:1,nocancer:2" label="Drugtarget_cancer:1,nocancer:2" type="integer"/>
        <att name="canonicalName" label="canonicalName" type="string" value="RANBP5 RANBP6"/>
        <att name="Cancer_related_shape" label="Cancer_related_shape" type="integer" value="1"/>
        <att name="alias" label="alias" type="list"/>
        <att name="Column 3" label="Column 3" type="string"/>
        <att name="node.size" label="node.size" type="string"/>
        <att name="Column 1" label="Column 1" type="string" value="RANBP5 RANBP6"/>
        <att name="node.label" label="node.label" type="string" value="RANBP5_6"/>
        <att name="node.fontSize" label="node.fontSize" type="string"/>
        <graphics w="30.0" h="30.0" width="1" outline="#000000" fill="#66ffff" y="2694.0" x="825.5" type="triangle"/>
    </node>
    <node label="HIP1" id="-377">
        <att name="cytoscape.alias.list" label="cytoscape.alias.list" type="list">
            <att type="string" value="HIP1"/>
        </att>
        <att name="Drugtarget_cancer:1,nocancer:2" label="Drugtarget_cancer:1,nocancer:2" type="integer"/>
        <att name="canonicalName" label="canonicalName" type="string" value="HIP1"/>
        <att name="Cancer_related_shape" label="Cancer_related_shape" type="integer" value="1"/>
        <att name="alias" label="alias" type="list"/>
        <att name="Column 3" label="Column 3" type="string"/>
        <att name="node.size" label="node.size" type="string"/>
        <att name="Column 1" label="Column 1" type="string" value="HIP1"/>
        <att name="node.label" label="node.label" type="string"/>
        <att name="node.fontSize" label="node.fontSize" type="string"/>
        <graphics w="30.0" h="30.0" width="1" outline="#000000" fill="#66ffff" y="496.0" x="1468.5" type="triangle"/>
    </node>
    <node label="SIN3A SIN3B" id="-376">
        <att name="cytoscape.alias.list" label="cytoscape.alias.list" type="list">
            <att type="string" value="SIN3A SIN3B"/>
        </att>
        <att name="Drugtarget_cancer:1,nocancer:2" label="Drugtarget_cancer:1,nocancer:2" type="integer"/>
        <att name="canonicalName" label="canonicalName" type="string" value="SIN3A SIN3B"/>
        <att name="Cancer_related_shape" label="Cancer_related_shape" type="integer" value="1"/>
        <att name="alias" label="alias" type="list"/>
        <att name="Column 3" label="Column 3" type="string"/>
        <att name="node.size" label="node.size" type="string"/>
        <att name="Column 1" label="Column 1" type="string" value="SIN3A SIN3B"/>
        <att name="node.label" label="node.label" type="string" value="SIN3A_B"/>
        <att name="node.fontSize" label="node.fontSize" type="string"/>
        <graphics w="30.0" h="30.0" width="1" outline="#000000" fill="#66ffff" y="990.0" x="1739.0" type="triangle"/>
    </node>
    <node label="TNPO2 TNPO1" id="-375">
        <att name="cytoscape.alias.list" label="cytoscape.alias.list" type="list">
            <att type="string" value="TNPO2 TNPO1"/>
        </att>
        <att name="Drugtarget_cancer:1,nocancer:2" label="Drugtarget_cancer:1,nocancer:2" type="integer"/>
        <att name="canonicalName" label="canonicalName" type="string" value="TNPO2 TNPO1"/>
        <att name="Cancer_related_shape" label="Cancer_related_shape" type="integer" value="1"/>
        <att name="alias" label="alias" type="list"/>
        <att name="Column 3" label="Column 3" type="string"/>
        <att name="node.size" label="node.size" type="string"/>
        <att name="Column 1" label="Column 1" type="string" value="TNPO2 TNPO1"/>
        <att name="node.label" label="node.label" type="string" value="TNPO1_2"/>
        <att name="node.fontSize" label="node.fontSize" type="string"/>
        <graphics w="30.0" h="30.0" width="1" outline="#000000" fill="#66ffff" y="2694.0" x="907.7999877929688" type="triangle"/>
    </node>
    <node label="PIK3R4" id="-374">
        <att name="cytoscape.alias.list" label="cytoscape.alias.list" type="list">
            <att type="string" value="PIK3R4"/>
        </att>
        <att name="Drugtarget_cancer:1,nocancer:2" label="Drugtarget_cancer:1,nocancer:2" type="integer"/>
        <att name="canonicalName" label="canonicalName" type="string" value="PIK3R4"/>
        <att name="Cancer_related_shape" label="Cancer_related_shape" type="integer" value="1"/>
        <att name="alias" label="alias" type="list"/>
        <att name="Column 3" label="Column 3" type="string"/>
        <att name="node.size" label="node.size" type="string"/>
        <att name="Column 1" label="Column 1" type="string" value="PIK3R4"/>
        <att name="node.label" label="node.label" type="string"/>
        <att name="node.fontSize" label="node.fontSize" type="string"/>
        <graphics w="30.0" h="30.0" width="1" outline="#000000" fill="#66ffff" y="558.0" x="1525.0" type="triangle"/>
    </node>
    <node label="ENO1" id="-373">
        <att name="cytoscape.alias.list" label="cytoscape.alias.list" type="list">
            <att type="string" value="ENO1"/>
        </att>
        <att name="Drugtarget_cancer:1,nocancer:2" label="Drugtarget_cancer:1,nocancer:2" type="integer" value="2"/>
        <att name="canonicalName" label="canonicalName" type="string" value="ENO1"/>
        <att name="Cancer_related_shape" label="Cancer_related_shape" type="integer" value="1"/>
        <att name="alias" label="alias" type="list"/>
        <att name="Column 3" label="Column 3" type="string"/>
        <att name="node.size" label="node.size" type="string"/>
        <att name="Column 1" label="Column 1" type="string" value="ENO1"/>
        <att name="node.label" label="node.label" type="string"/>
        <att name="node.fontSize" label="node.fontSize" type="string"/>
        <graphics w="30.0" h="30.0" width="1" outline="#000000" fill="#009900" y="2276.0" x="1108.0" type="triangle"/>
    </node>
    <node label="SCYL1" id="-372">
        <att name="cytoscape.alias.list" label="cytoscape.alias.list" type="list">
            <att type="string" value="SCYL1"/>
        </att>
        <att name="Drugtarget_cancer:1,nocancer:2" label="Drugtarget_cancer:1,nocancer:2" type="integer"/>
        <att name="canonicalName" label="canonicalName" type="string" value="SCYL1"/>
        <att name="Cancer_related_shape" label="Cancer_related_shape" type="integer" value="1"/>
        <att name="alias" label="alias" type="list"/>
        <att name="Column 3" label="Column 3" type="string"/>
        <att name="node.size" label="node.size" type="string"/>
        <att name="Column 1" label="Column 1" type="string" value="SCYL1"/>
        <att name="node.label" label="node.label" type="string"/>
        <att name="node.fontSize" label="node.fontSize" type="string"/>
        <graphics w="30.0" h="30.0" width="1" outline="#000000" fill="#66ffff" y="1158.2373046875" x="1493.959716796875" type="triangle"/>
    </node>
    <node label="CDC73" id="-371">
        <att name="cytoscape.alias.list" label="cytoscape.alias.list" type="list">
            <att type="string" value="CDC73"/>
        </att>
        <att name="Drugtarget_cancer:1,nocancer:2" label="Drugtarget_cancer:1,nocancer:2" type="integer"/>
        <att name="canonicalName" label="canonicalName" type="string" value="CDC73"/>
        <att name="Cancer_related_shape" label="Cancer_related_shape" type="integer" value="1"/>
        <att name="alias" label="alias" type="list"/>
        <att name="Column 3" label="Column 3" type="string"/>
        <att name="node.size" label="node.size" type="string"/>
        <att name="Column 1" label="Column 1" type="string" value="CDC73"/>
        <att name="node.label" label="node.label" type="string"/>
        <att name="node.fontSize" label="node.fontSize" type="string"/>
        <graphics w="30.0" h="30.0" width="1" outline="#000000" fill="#66ffff" y="1180.0" x="1833.0" type="triangle"/>
    </node>
    <node label="PIGN" id="-370">
        <att name="cytoscape.alias.list" label="cytoscape.alias.list" type="list">
            <att type="string" value="PIGN"/>
        </att>
        <att name="Drugtarget_cancer:1,nocancer:2" label="Drugtarget_cancer:1,nocancer:2" type="integer"/>
        <att name="canonicalName" label="canonicalName" type="string" value="PIGN"/>
        <att name="Cancer_related_shape" label="Cancer_related_shape" type="integer" value="1"/>
        <att name="alias" label="alias" type="list">
            <att type="string" value="PIGN"/>
        </att>
        <att name="Column 3" label="Column 3" type="string" value="Essential"/>
        <att name="node.size" label="node.size" type="string"/>
        <att name="Column 1" label="Column 1" type="string" value="PIGN"/>
        <att name="node.label" label="node.label" type="string"/>
        <att name="node.fontSize" label="node.fontSize" type="string"/>
        <graphics w="30.0" h="30.0" width="1" outline="#000000" fill="#66ffff" y="2128.4599609375" x="1171.9342041015625" type="triangle"/>
    </node>
    <node label="NCOA7" id="-369">
        <att name="cytoscape.alias.list" label="cytoscape.alias.list" type="list">
            <att type="string" value="NCOA7"/>
        </att>
        <att name="Drugtarget_cancer:1,nocancer:2" label="Drugtarget_cancer:1,nocancer:2" type="integer"/>
        <att name="canonicalName" label="canonicalName" type="string" value="NCOA7"/>
        <att name="Cancer_related_shape" label="Cancer_related_shape" type="integer" value="1"/>
        <att name="alias" label="alias" type="list"/>
        <att name="Column 3" label="Column 3" type="string"/>
        <att name="node.size" label="node.size" type="string"/>
        <att name="Column 1" label="Column 1" type="string" value="NCOA7"/>
        <att name="node.label" label="node.label" type="string"/>
        <att name="node.fontSize" label="node.fontSize" type="string"/>
        <graphics w="30.0" h="30.0" width="1" outline="#000000" fill="#66ffff" y="1138.752685546875" x="1379.4703369140625" type="triangle"/>
    </node>
    <node label="POLE" id="-368">
        <att name="cytoscape.alias.list" label="cytoscape.alias.list" type="list">
            <att type="string" value="POLE"/>
        </att>
        <att name="Drugtarget_cancer:1,nocancer:2" label="Drugtarget_cancer:1,nocancer:2" type="integer"/>
        <att name="canonicalName" label="canonicalName" type="string" value="POLE"/>
        <att name="Cancer_related_shape" label="Cancer_related_shape" type="integer" value="1"/>
        <att name="alias" label="alias" type="list"/>
        <att name="Column 3" label="Column 3" type="string"/>
        <att name="node.size" label="node.size" type="string"/>
        <att name="Column 1" label="Column 1" type="string" value="POLE"/>
        <att name="node.label" label="node.label" type="string"/>
        <att name="node.fontSize" label="node.fontSize" type="string"/>
        <graphics w="30.0" h="30.0" width="1" outline="#000000" fill="#66ffff" y="1043.0" x="1359.5" type="triangle"/>
    </node>
    <node label="ERCC2" id="-367">
        <att name="cytoscape.alias.list" label="cytoscape.alias.list" type="list">
            <att type="string" value="ERCC2"/>
        </att>
        <att name="Drugtarget_cancer:1,nocancer:2" label="Drugtarget_cancer:1,nocancer:2" type="integer"/>
        <att name="canonicalName" label="canonicalName" type="string" value="ERCC2"/>
        <att name="Cancer_related_shape" label="Cancer_related_shape" type="integer" value="1"/>
        <att name="alias" label="alias" type="list">
            <att type="string" value="ERCC2"/>
        </att>
        <att name="Column 3" label="Column 3" type="string" value="Essential"/>
        <att name="node.size" label="node.size" type="string" value="60.0"/>
        <att name="Column 1" label="Column 1" type="string" value="ERCC2"/>
        <att name="node.label" label="node.label" type="string"/>
        <att name="node.fontSize" label="node.fontSize" type="string" value="25.0"/>
        <graphics w="60.0" h="60.0" width="1" outline="#000000" fill="#66ffff" y="1848.0" x="1152.0" type="triangle"/>
    </node>
    <node label="PIK3C3" id="-366">
        <att name="cytoscape.alias.list" label="cytoscape.alias.list" type="list">
            <att type="string" value="PIK3C3"/>
        </att>
        <att name="Drugtarget_cancer:1,nocancer:2" label="Drugtarget_cancer:1,nocancer:2" type="integer"/>
        <att name="canonicalName" label="canonicalName" type="string" value="PIK3C3"/>
        <att name="Cancer_related_shape" label="Cancer_related_shape" type="integer" value="1"/>
        <att name="alias" label="alias" type="list"/>
        <att name="Column 3" label="Column 3" type="string"/>
        <att name="node.size" label="node.size" type="string"/>
        <att name="Column 1" label="Column 1" type="string" value="PIK3C3"/>
        <att name="node.label" label="node.label" type="string"/>
        <att name="node.fontSize" label="node.fontSize" type="string"/>
        <graphics w="30.0" h="30.0" width="1" outline="#000000" fill="#66ffff" y="835.0" x="1683.0" type="triangle"/>
    </node>
    <node label="DOT1L" id="-365">
        <att name="cytoscape.alias.list" label="cytoscape.alias.list" type="list">
            <att type="string" value="DOT1L"/>
        </att>
        <att name="Drugtarget_cancer:1,nocancer:2" label="Drugtarget_cancer:1,nocancer:2" type="integer" value="2"/>
        <att name="canonicalName" label="canonicalName" type="string" value="DOT1L"/>
        <att name="Cancer_related_shape" label="Cancer_related_shape" type="integer" value="1"/>
        <att name="alias" label="alias" type="list"/>
        <att name="Column 3" label="Column 3" type="string"/>
        <att name="node.size" label="node.size" type="string"/>
        <att name="Column 1" label="Column 1" type="string" value="DOT1L"/>
        <att name="node.label" label="node.label" type="string"/>
        <att name="node.fontSize" label="node.fontSize" type="string"/>
        <graphics w="30.0" h="30.0" width="1" outline="#000000" fill="#009900" y="1192.0" x="2643.0" type="triangle"/>
    </node>
    <node label="TAF2" id="-364">
        <att name="cytoscape.alias.list" label="cytoscape.alias.list" type="list">
            <att type="string" value="TAF2"/>
        </att>
        <att name="Drugtarget_cancer:1,nocancer:2" label="Drugtarget_cancer:1,nocancer:2" type="integer"/>
        <att name="canonicalName" label="canonicalName" type="string" value="TAF2"/>
        <att name="Cancer_related_shape" label="Cancer_related_shape" type="integer" value="1"/>
        <att name="alias" label="alias" type="list"/>
        <att name="Column 3" label="Column 3" type="string"/>
        <att name="node.size" label="node.size" type="string"/>
        <att name="Column 1" label="Column 1" type="string" value="TAF2"/>
        <att name="node.label" label="node.label" type="string"/>
        <att name="node.fontSize" label="node.fontSize" type="string"/>
        <graphics w="30.0" h="30.0" width="1" outline="#000000" fill="#66ffff" y="2165.919677734375" x="1576.4903564453125" type="triangle"/>
    </node>
    <node label="CLCN4" id="-363">
        <att name="cytoscape.alias.list" label="cytoscape.alias.list" type="list">
            <att type="string" value="CLCN4"/>
        </att>
        <att name="Drugtarget_cancer:1,nocancer:2" label="Drugtarget_cancer:1,nocancer:2" type="integer"/>
        <att name="canonicalName" label="canonicalName" type="string" value="CLCN4"/>
        <att name="Cancer_related_shape" label="Cancer_related_shape" type="integer" value="1"/>
        <att name="alias" label="alias" type="list"/>
        <att name="Column 3" label="Column 3" type="string"/>
        <att name="node.size" label="node.size" type="string"/>
        <att name="Column 1" label="Column 1" type="string" value="CLCN4"/>
        <att name="node.label" label="node.label" type="string"/>
        <att name="node.fontSize" label="node.fontSize" type="string"/>
        <graphics w="30.0" h="30.0" width="1" outline="#000000" fill="#66ffff" y="1043.8341064453125" x="1513.94384765625" type="triangle"/>
    </node>
    <node label="PPP3R2" id="-362">
        <att name="cytoscape.alias.list" label="cytoscape.alias.list" type="list">
            <att type="string" value="PPP3R2"/>
        </att>
        <att name="Drugtarget_cancer:1,nocancer:2" label="Drugtarget_cancer:1,nocancer:2" type="integer" value="2"/>
        <att name="canonicalName" label="canonicalName" type="string" value="PPP3R2"/>
        <att name="Cancer_related_shape" label="Cancer_related_shape" type="integer" value="1"/>
        <att name="alias" label="alias" type="list"/>
        <att name="Column 3" label="Column 3" type="string"/>
        <att name="node.size" label="node.size" type="string"/>
        <att name="Column 1" label="Column 1" type="string" value="PPP3R2"/>
        <att name="node.label" label="node.label" type="string"/>
        <att name="node.fontSize" label="node.fontSize" type="string"/>
        <graphics w="30.0" h="30.0" width="1" outline="#000000" fill="#009900" y="593.0" x="1807.0" type="triangle"/>
    </node>
    <node label="ATM" id="-361">
        <att name="cytoscape.alias.list" label="cytoscape.alias.list" type="list">
            <att type="string" value="ATM"/>
        </att>
        <att name="Drugtarget_cancer:1,nocancer:2" label="Drugtarget_cancer:1,nocancer:2" type="integer"/>
        <att name="canonicalName" label="canonicalName" type="string" value="ATM"/>
        <att name="Cancer_related_shape" label="Cancer_related_shape" type="integer" value="1"/>
        <att name="alias" label="alias" type="list"/>
        <att name="Column 3" label="Column 3" type="string"/>
        <att name="node.size" label="node.size" type="string"/>
        <att name="Column 1" label="Column 1" type="string" value="ATM"/>
        <att name="node.label" label="node.label" type="string"/>
        <att name="node.fontSize" label="node.fontSize" type="string"/>
        <graphics w="30.0" h="30.0" width="1" outline="#000000" fill="#66ffff" y="1854.0" x="1344.0" type="triangle"/>
    </node>
    <node label="XRCC6" id="-360">
        <att name="cytoscape.alias.list" label="cytoscape.alias.list" type="list">
            <att type="string" value="XRCC6"/>
        </att>
        <att name="Drugtarget_cancer:1,nocancer:2" label="Drugtarget_cancer:1,nocancer:2" type="integer"/>
        <att name="canonicalName" label="canonicalName" type="string" value="XRCC6"/>
        <att name="Cancer_related_shape" label="Cancer_related_shape" type="integer" value="1"/>
        <att name="alias" label="alias" type="list"/>
        <att name="Column 3" label="Column 3" type="string"/>
        <att name="node.size" label="node.size" type="string"/>
        <att name="Column 1" label="Column 1" type="string" value="XRCC6"/>
        <att name="node.label" label="node.label" type="string"/>
        <att name="node.fontSize" label="node.fontSize" type="string"/>
        <graphics w="30.0" h="30.0" width="1" outline="#000000" fill="#66ffff" y="1633.0" x="1608.0" type="triangle"/>
    </node>
    <node label="TERT" id="-359">
        <att name="cytoscape.alias.list" label="cytoscape.alias.list" type="list">
            <att type="string" value="TERT"/>
        </att>
        <att name="Drugtarget_cancer:1,nocancer:2" label="Drugtarget_cancer:1,nocancer:2" type="integer"/>
        <att name="canonicalName" label="canonicalName" type="string" value="TERT"/>
        <att name="Cancer_related_shape" label="Cancer_related_shape" type="integer" value="1"/>
        <att name="alias" label="alias" type="list"/>
        <att name="Column 3" label="Column 3" type="string"/>
        <att name="node.size" label="node.size" type="string"/>
        <att name="Column 1" label="Column 1" type="string" value="TERT"/>
        <att name="node.label" label="node.label" type="string"/>
        <att name="node.fontSize" label="node.fontSize" type="string"/>
        <graphics w="30.0" h="30.0" width="1" outline="#000000" fill="#66ffff" y="1379.0" x="1683.0" type="triangle"/>
    </node>
    <node label="XPC" id="-358">
        <att name="cytoscape.alias.list" label="cytoscape.alias.list" type="list">
            <att type="string" value="XPC"/>
        </att>
        <att name="Drugtarget_cancer:1,nocancer:2" label="Drugtarget_cancer:1,nocancer:2" type="integer"/>
        <att name="canonicalName" label="canonicalName" type="string" value="XPC"/>
        <att name="Cancer_related_shape" label="Cancer_related_shape" type="integer" value="1"/>
        <att name="alias" label="alias" type="list"/>
        <att name="Column 3" label="Column 3" type="string"/>
        <att name="node.size" label="node.size" type="string"/>
        <att name="Column 1" label="Column 1" type="string" value="XPC"/>
        <att name="node.label" label="node.label" type="string"/>
        <att name="node.fontSize" label="node.fontSize" type="string"/>
        <graphics w="30.0" h="30.0" width="1" outline="#000000" fill="#66ffff" y="863.0" x="1402.0" type="triangle"/>
    </node>
    <node label="VAPB VAPA" id="-357">
        <att name="cytoscape.alias.list" label="cytoscape.alias.list" type="list">
            <att type="string" value="VAPB VAPA"/>
        </att>
        <att name="Drugtarget_cancer:1,nocancer:2" label="Drugtarget_cancer:1,nocancer:2" type="integer"/>
        <att name="canonicalName" label="canonicalName" type="string" value="VAPB VAPA"/>
        <att name="Cancer_related_shape" label="Cancer_related_shape" type="integer" value="1"/>
        <att name="alias" label="alias" type="list"/>
        <att name="Column 3" label="Column 3" type="string"/>
        <att name="node.size" label="node.size" type="string"/>
        <att name="Column 1" label="Column 1" type="string" value="VAPB VAPA"/>
        <att name="node.label" label="node.label" type="string" value="VAPB_A"/>
        <att name="node.fontSize" label="node.fontSize" type="string"/>
        <graphics w="30.0" h="30.0" width="1" outline="#000000" fill="#66ffff" y="938.0" x="1087.0" type="triangle"/>
    </node>
    <node label="MASTL" id="-356">
        <att name="cytoscape.alias.list" label="cytoscape.alias.list" type="list">
            <att type="string" value="MASTL"/>
        </att>
        <att name="Drugtarget_cancer:1,nocancer:2" label="Drugtarget_cancer:1,nocancer:2" type="integer"/>
        <att name="canonicalName" label="canonicalName" type="string" value="MASTL"/>
        <att name="Cancer_related_shape" label="Cancer_related_shape" type="integer" value="1"/>
        <att name="alias" label="alias" type="list"/>
        <att name="Column 3" label="Column 3" type="string"/>
        <att name="node.size" label="node.size" type="string"/>
        <att name="Column 1" label="Column 1" type="string" value="MASTL"/>
        <att name="node.label" label="node.label" type="string"/>
        <att name="node.fontSize" label="node.fontSize" type="string"/>
        <graphics w="30.0" h="30.0" width="1" outline="#000000" fill="#66ffff" y="1024.1793212890625" x="1398.455322265625" type="triangle"/>
    </node>
    <node label="PPP1R2 Q6ZU68 PPP1R2P9" id="-355">
        <att name="cytoscape.alias.list" label="cytoscape.alias.list" type="list">
            <att type="string" value="PPP1R2 Q6ZU68 PPP1R2P9"/>
        </att>
        <att name="Drugtarget_cancer:1,nocancer:2" label="Drugtarget_cancer:1,nocancer:2" type="integer"/>
        <att name="canonicalName" label="canonicalName" type="string" value="PPP1R2 Q6ZU68 PPP1R2P9"/>
        <att name="Cancer_related_shape" label="Cancer_related_shape" type="integer" value="1"/>
        <att name="alias" label="alias" type="list"/>
        <att name="Column 3" label="Column 3" type="string"/>
        <att name="node.size" label="node.size" type="string"/>
        <att name="Column 1" label="Column 1" type="string" value="PPP1R2 Q6ZU68 PPP1R2P9"/>
        <att name="node.label" label="node.label" type="string" value="PPP1R2_P9 Q6ZU68"/>
        <att name="node.fontSize" label="node.fontSize" type="string"/>
        <graphics w="30.0" h="30.0" width="1" outline="#000000" fill="#66ffff" y="784.0" x="623.0" type="triangle"/>
    </node>
    <node label="MSH2" id="-354">
        <att name="cytoscape.alias.list" label="cytoscape.alias.list" type="list">
            <att type="string" value="MSH2"/>
        </att>
        <att name="Drugtarget_cancer:1,nocancer:2" label="Drugtarget_cancer:1,nocancer:2" type="integer"/>
        <att name="canonicalName" label="canonicalName" type="string" value="MSH2"/>
        <att name="Cancer_related_shape" label="Cancer_related_shape" type="integer" value="1"/>
        <att name="alias" label="alias" type="list"/>
        <att name="Column 3" label="Column 3" type="string"/>
        <att name="node.size" label="node.size" type="string"/>
        <att name="Column 1" label="Column 1" type="string" value="MSH2"/>
        <att name="node.label" label="node.label" type="string"/>
        <att name="node.fontSize" label="node.fontSize" type="string"/>
        <graphics w="30.0" h="30.0" width="1" outline="#000000" fill="#66ffff" y="1366.0245361328125" x="1285.0789794921875" type="triangle"/>
    </node>
    <node label="PPP6C" id="-353">
        <att name="cytoscape.alias.list" label="cytoscape.alias.list" type="list">
            <att type="string" value="PPP6C"/>
        </att>
        <att name="Drugtarget_cancer:1,nocancer:2" label="Drugtarget_cancer:1,nocancer:2" type="integer"/>
        <att name="canonicalName" label="canonicalName" type="string" value="PPP6C"/>
        <att name="Cancer_related_shape" label="Cancer_related_shape" type="integer" value="1"/>
        <att name="alias" label="alias" type="list"/>
        <att name="Column 3" label="Column 3" type="string"/>
        <att name="node.size" label="node.size" type="string" value="60.0"/>
        <att name="Column 1" label="Column 1" type="string" value="PPP6C"/>
        <att name="node.label" label="node.label" type="string"/>
        <att name="node.fontSize" label="node.fontSize" type="string" value="25.0"/>
        <graphics w="60.0" h="60.0" width="1" outline="#000000" fill="#66ffff" y="1640.0" x="977.5" type="triangle"/>
    </node>
    <node label="PRKAG1 PRKAG2" id="-352">
        <att name="cytoscape.alias.list" label="cytoscape.alias.list" type="list">
            <att type="string" value="PRKAG1 PRKAG2"/>
        </att>
        <att name="Drugtarget_cancer:1,nocancer:2" label="Drugtarget_cancer:1,nocancer:2" type="integer"/>
        <att name="canonicalName" label="canonicalName" type="string" value="PRKAG1 PRKAG2"/>
        <att name="Cancer_related_shape" label="Cancer_related_shape" type="integer" value="1"/>
        <att name="alias" label="alias" type="list"/>
        <att name="Column 3" label="Column 3" type="string"/>
        <att name="node.size" label="node.size" type="string"/>
        <att name="Column 1" label="Column 1" type="string" value="PRKAG1 PRKAG2"/>
        <att name="node.label" label="node.label" type="string" value="PRKAG1_2"/>
        <att name="node.fontSize" label="node.fontSize" type="string"/>
        <graphics w="30.0" h="30.0" width="1" outline="#000000" fill="#66ffff" y="764.0" x="1527.0" type="triangle"/>
    </node>
    <node label="CUL1" id="-351">
        <att name="cytoscape.alias.list" label="cytoscape.alias.list" type="list">
            <att type="string" value="CUL1"/>
        </att>
        <att name="Drugtarget_cancer:1,nocancer:2" label="Drugtarget_cancer:1,nocancer:2" type="integer"/>
        <att name="canonicalName" label="canonicalName" type="string" value="CUL1"/>
        <att name="Cancer_related_shape" label="Cancer_related_shape" type="integer" value="1"/>
        <att name="alias" label="alias" type="list">
            <att type="string" value="CUL1"/>
        </att>
        <att name="Column 3" label="Column 3" type="string" value="Essential"/>
        <att name="node.size" label="node.size" type="string"/>
        <att name="Column 1" label="Column 1" type="string" value="CUL1"/>
        <att name="node.label" label="node.label" type="string"/>
        <att name="node.fontSize" label="node.fontSize" type="string"/>
        <graphics w="30.0" h="30.0" width="1" outline="#000000" fill="#66ffff" y="2408.0" x="1546.5" type="triangle"/>
    </node>
    <node label="IPO4" id="-350">
        <att name="cytoscape.alias.list" label="cytoscape.alias.list" type="list">
            <att type="string" value="IPO4"/>
        </att>
        <att name="Drugtarget_cancer:1,nocancer:2" label="Drugtarget_cancer:1,nocancer:2" type="integer"/>
        <att name="canonicalName" label="canonicalName" type="string" value="IPO4"/>
        <att name="Cancer_related_shape" label="Cancer_related_shape" type="integer" value="1"/>
        <att name="alias" label="alias" type="list"/>
        <att name="Column 3" label="Column 3" type="string"/>
        <att name="node.size" label="node.size" type="string"/>
        <att name="Column 1" label="Column 1" type="string" value="IPO4"/>
        <att name="node.label" label="node.label" type="string"/>
        <att name="node.fontSize" label="node.fontSize" type="string"/>
        <graphics w="30.0" h="30.0" width="1" outline="#000000" fill="#66ffff" y="833.2460327148438" x="978.8675537109375" type="triangle"/>
    </node>
    <node label="CDC25B CDC25A" id="-349">
        <att name="cytoscape.alias.list" label="cytoscape.alias.list" type="list">
            <att type="string" value="CDC25B CDC25A"/>
        </att>
        <att name="Drugtarget_cancer:1,nocancer:2" label="Drugtarget_cancer:1,nocancer:2" type="integer" value="2"/>
        <att name="canonicalName" label="canonicalName" type="string" value="CDC25B CDC25A"/>
        <att name="Cancer_related_shape" label="Cancer_related_shape" type="integer" value="1"/>
        <att name="alias" label="alias" type="list"/>
        <att name="Column 3" label="Column 3" type="string"/>
        <att name="node.size" label="node.size" type="string"/>
        <att name="Column 1" label="Column 1" type="string" value="CDC25B CDC25A"/>
        <att name="node.label" label="node.label" type="string" value="CDC25A_B"/>
        <att name="node.fontSize" label="node.fontSize" type="string"/>
        <graphics w="30.0" h="30.0" width="1" outline="#000000" fill="#009900" y="1986.0" x="1777.5" type="triangle"/>
    </node>
    <node label="SEC63" id="-348">
        <att name="cytoscape.alias.list" label="cytoscape.alias.list" type="list">
            <att type="string" value="SEC63"/>
        </att>
        <att name="Drugtarget_cancer:1,nocancer:2" label="Drugtarget_cancer:1,nocancer:2" type="integer"/>
        <att name="canonicalName" label="canonicalName" type="string" value="SEC63"/>
        <att name="Cancer_related_shape" label="Cancer_related_shape" type="integer" value="1"/>
        <att name="alias" label="alias" type="list"/>
        <att name="Column 3" label="Column 3" type="string"/>
        <att name="node.size" label="node.size" type="string"/>
        <att name="Column 1" label="Column 1" type="string" value="SEC63"/>
        <att name="node.label" label="node.label" type="string"/>
        <att name="node.fontSize" label="node.fontSize" type="string"/>
        <graphics w="30.0" h="30.0" width="1" outline="#000000" fill="#66ffff" y="2694.0" x="1065.800048828125" type="triangle"/>
    </node>
    <node label="CYCS" id="-347">
        <att name="cytoscape.alias.list" label="cytoscape.alias.list" type="list">
            <att type="string" value="CYCS"/>
        </att>
        <att name="Drugtarget_cancer:1,nocancer:2" label="Drugtarget_cancer:1,nocancer:2" type="integer" value="2"/>
        <att name="canonicalName" label="canonicalName" type="string" value="CYCS"/>
        <att name="Cancer_related_shape" label="Cancer_related_shape" type="integer" value="1"/>
        <att name="alias" label="alias" type="list"/>
        <att name="Column 3" label="Column 3" type="string"/>
        <att name="node.size" label="node.size" type="string"/>
        <att name="Column 1" label="Column 1" type="string" value="CYCS"/>
        <att name="node.label" label="node.label" type="string"/>
        <att name="node.fontSize" label="node.fontSize" type="string"/>
        <graphics w="30.0" h="30.0" width="1" outline="#000000" fill="#009900" y="991.348876953125" x="939.1920166015625" type="triangle"/>
    </node>
    <node label="ERN1 ERN2" id="-346">
        <att name="cytoscape.alias.list" label="cytoscape.alias.list" type="list">
            <att type="string" value="ERN1 ERN2"/>
        </att>
        <att name="Drugtarget_cancer:1,nocancer:2" label="Drugtarget_cancer:1,nocancer:2" type="integer"/>
        <att name="canonicalName" label="canonicalName" type="string" value="ERN1 ERN2"/>
        <att name="Cancer_related_shape" label="Cancer_related_shape" type="integer" value="1"/>
        <att name="alias" label="alias" type="list"/>
        <att name="Column 3" label="Column 3" type="string"/>
        <att name="node.size" label="node.size" type="string"/>
        <att name="Column 1" label="Column 1" type="string" value="ERN1 ERN2"/>
        <att name="node.label" label="node.label" type="string" value="ERN1_2"/>
        <att name="node.fontSize" label="node.fontSize" type="string"/>
        <graphics w="30.0" h="30.0" width="1" outline="#000000" fill="#66ffff" y="2778.0" x="43.5" type="triangle"/>
    </node>
    <node label="TAF7 TAF7L" id="-345">
        <att name="cytoscape.alias.list" label="cytoscape.alias.list" type="list">
            <att type="string" value="TAF7 TAF7L"/>
        </att>
        <att name="Drugtarget_cancer:1,nocancer:2" label="Drugtarget_cancer:1,nocancer:2" type="integer"/>
        <att name="canonicalName" label="canonicalName" type="string" value="TAF7 TAF7L"/>
        <att name="Cancer_related_shape" label="Cancer_related_shape" type="integer" value="1"/>
        <att name="alias" label="alias" type="list"/>
        <att name="Column 3" label="Column 3" type="string"/>
        <att name="node.size" label="node.size" type="string"/>
        <att name="Column 1" label="Column 1" type="string" value="TAF7 TAF7L"/>
        <att name="node.label" label="node.label" type="string" value="TAF7_L"/>
        <att name="node.fontSize" label="node.fontSize" type="string"/>
        <graphics w="30.0" h="30.0" width="1" outline="#000000" fill="#66ffff" y="2075.154052734375" x="1268.400390625" type="triangle"/>
    </node>
    <node label="PIGC" id="-344">
        <att name="cytoscape.alias.list" label="cytoscape.alias.list" type="list">
            <att type="string" value="PIGC"/>
        </att>
        <att name="Drugtarget_cancer:1,nocancer:2" label="Drugtarget_cancer:1,nocancer:2" type="integer"/>
        <att name="canonicalName" label="canonicalName" type="string" value="PIGC"/>
        <att name="Cancer_related_shape" label="Cancer_related_shape" type="integer" value="1"/>
        <att name="alias" label="alias" type="list">
            <att type="string" value="PIGC"/>
        </att>
        <att name="Column 3" label="Column 3" type="string" value="Essential"/>
        <att name="node.size" label="node.size" type="string"/>
        <att name="Column 1" label="Column 1" type="string" value="PIGC"/>
        <att name="node.label" label="node.label" type="string"/>
        <att name="node.fontSize" label="node.fontSize" type="string"/>
        <graphics w="30.0" h="30.0" width="1" outline="#000000" fill="#66ffff" y="1800.0" x="918.0" type="triangle"/>
    </node>
    <node label="NFYC" id="-343">
        <att name="cytoscape.alias.list" label="cytoscape.alias.list" type="list">
            <att type="string" value="NFYC"/>
        </att>
        <att name="Drugtarget_cancer:1,nocancer:2" label="Drugtarget_cancer:1,nocancer:2" type="integer"/>
        <att name="canonicalName" label="canonicalName" type="string" value="NFYC"/>
        <att name="Cancer_related_shape" label="Cancer_related_shape" type="integer" value="1"/>
        <att name="alias" label="alias" type="list"/>
        <att name="Column 3" label="Column 3" type="string"/>
        <att name="node.size" label="node.size" type="string"/>
        <att name="Column 1" label="Column 1" type="string" value="NFYC"/>
        <att name="node.label" label="node.label" type="string"/>
        <att name="node.fontSize" label="node.fontSize" type="string"/>
        <graphics w="30.0" h="30.0" width="1" outline="#000000" fill="#66ffff" y="702.0" x="863.0" type="triangle"/>
    </node>
    <node label="CARS" id="-342">
        <att name="cytoscape.alias.list" label="cytoscape.alias.list" type="list">
            <att type="string" value="CARS"/>
        </att>
        <att name="Drugtarget_cancer:1,nocancer:2" label="Drugtarget_cancer:1,nocancer:2" type="integer" value="2"/>
        <att name="canonicalName" label="canonicalName" type="string" value="CARS"/>
        <att name="Cancer_related_shape" label="Cancer_related_shape" type="integer" value="1"/>
        <att name="alias" label="alias" type="list">
            <att type="string" value="CARS"/>
        </att>
        <att name="Column 3" label="Column 3" type="string" value="Essential"/>
        <att name="node.size" label="node.size" type="string"/>
        <att name="Column 1" label="Column 1" type="string" value="CARS"/>
        <att name="node.label" label="node.label" type="string"/>
        <att name="node.fontSize" label="node.fontSize" type="string"/>
        <graphics w="30.0" h="30.0" width="1" outline="#000000" fill="#009900" y="1648.1331787109375" x="779.8642578125" type="triangle"/>
    </node>
    <node label="TFEB" id="-341">
        <att name="cytoscape.alias.list" label="cytoscape.alias.list" type="list">
            <att type="string" value="TFEB"/>
        </att>
        <att name="Drugtarget_cancer:1,nocancer:2" label="Drugtarget_cancer:1,nocancer:2" type="integer"/>
        <att name="canonicalName" label="canonicalName" type="string" value="TFEB"/>
        <att name="Cancer_related_shape" label="Cancer_related_shape" type="integer" value="1"/>
        <att name="alias" label="alias" type="list"/>
        <att name="Column 3" label="Column 3" type="string"/>
        <att name="node.size" label="node.size" type="string"/>
        <att name="Column 1" label="Column 1" type="string" value="TFEB"/>
        <att name="node.label" label="node.label" type="string"/>
        <att name="node.fontSize" label="node.fontSize" type="string"/>
        <graphics w="30.0" h="30.0" width="1" outline="#000000" fill="#66ffff" y="1004.8523559570312" x="1070.8956298828125" type="triangle"/>
    </node>
    <node label="SURF1" id="-340">
        <att name="cytoscape.alias.list" label="cytoscape.alias.list" type="list">
            <att type="string" value="SURF1"/>
        </att>
        <att name="Drugtarget_cancer:1,nocancer:2" label="Drugtarget_cancer:1,nocancer:2" type="integer"/>
        <att name="canonicalName" label="canonicalName" type="string" value="SURF1"/>
        <att name="Cancer_related_shape" label="Cancer_related_shape" type="integer" value="1"/>
        <att name="alias" label="alias" type="list"/>
        <att name="Column 3" label="Column 3" type="string"/>
        <att name="node.size" label="node.size" type="string"/>
        <att name="Column 1" label="Column 1" type="string" value="SURF1"/>
        <att name="node.label" label="node.label" type="string"/>
        <att name="node.fontSize" label="node.fontSize" type="string"/>
        <graphics w="30.0" h="30.0" width="1" outline="#000000" fill="#66ffff" y="782.0" x="842.0" type="triangle"/>
    </node>
    <node label="NTHL1" id="-339">
        <att name="cytoscape.alias.list" label="cytoscape.alias.list" type="list">
            <att type="string" value="NTHL1"/>
        </att>
        <att name="Drugtarget_cancer:1,nocancer:2" label="Drugtarget_cancer:1,nocancer:2" type="integer"/>
        <att name="canonicalName" label="canonicalName" type="string" value="NTHL1"/>
        <att name="Cancer_related_shape" label="Cancer_related_shape" type="integer" value="1"/>
        <att name="alias" label="alias" type="list"/>
        <att name="Column 3" label="Column 3" type="string"/>
        <att name="node.size" label="node.size" type="string"/>
        <att name="Column 1" label="Column 1" type="string" value="NTHL1"/>
        <att name="node.label" label="node.label" type="string"/>
        <att name="node.fontSize" label="node.fontSize" type="string"/>
        <graphics w="30.0" h="30.0" width="1" outline="#000000" fill="#66ffff" y="2527.0" x="1464.0" type="triangle"/>
    </node>
    <node label="ARFGEF1 ARFGEF2" id="-338">
        <att name="cytoscape.alias.list" label="cytoscape.alias.list" type="list">
            <att type="string" value="ARFGEF1 ARFGEF2"/>
        </att>
        <att name="Drugtarget_cancer:1,nocancer:2" label="Drugtarget_cancer:1,nocancer:2" type="integer"/>
        <att name="canonicalName" label="canonicalName" type="string" value="ARFGEF1 ARFGEF2"/>
        <att name="Cancer_related_shape" label="Cancer_related_shape" type="integer" value="1"/>
        <att name="alias" label="alias" type="list"/>
        <att name="Column 3" label="Column 3" type="string"/>
        <att name="node.size" label="node.size" type="string"/>
        <att name="Column 1" label="Column 1" type="string" value="ARFGEF1 ARFGEF2"/>
        <att name="node.label" label="node.label" type="string" value="ARFGEF1_2"/>
        <att name="node.fontSize" label="node.fontSize" type="string"/>
        <graphics w="30.0" h="30.0" width="1" outline="#000000" fill="#66ffff" y="1938.0" x="1018.0" type="triangle"/>
    </node>
    <node label="BIRC6" id="-337">
        <att name="cytoscape.alias.list" label="cytoscape.alias.list" type="list">
            <att type="string" value="BIRC6"/>
        </att>
        <att name="Drugtarget_cancer:1,nocancer:2" label="Drugtarget_cancer:1,nocancer:2" type="integer"/>
        <att name="canonicalName" label="canonicalName" type="string" value="BIRC6"/>
        <att name="Cancer_related_shape" label="Cancer_related_shape" type="integer" value="1"/>
        <att name="alias" label="alias" type="list">
            <att type="string" value="BIRC6"/>
        </att>
        <att name="Column 3" label="Column 3" type="string" value="Essential"/>
        <att name="node.size" label="node.size" type="string"/>
        <att name="Column 1" label="Column 1" type="string" value="BIRC6"/>
        <att name="node.label" label="node.label" type="string"/>
        <att name="node.fontSize" label="node.fontSize" type="string"/>
        <graphics w="30.0" h="30.0" width="1" outline="#000000" fill="#66ffff" y="1475.8387451171875" x="1092.0831298828125" type="triangle"/>
    </node>
    <node label="GCK" id="-336">
        <att name="cytoscape.alias.list" label="cytoscape.alias.list" type="list">
            <att type="string" value="GCK"/>
        </att>
        <att name="Drugtarget_cancer:1,nocancer:2" label="Drugtarget_cancer:1,nocancer:2" type="integer" value="2"/>
        <att name="canonicalName" label="canonicalName" type="string" value="GCK"/>
        <att name="Cancer_related_shape" label="Cancer_related_shape" type="integer" value="1"/>
        <att name="alias" label="alias" type="list"/>
        <att name="Column 3" label="Column 3" type="string"/>
        <att name="node.size" label="node.size" type="string"/>
        <att name="Column 1" label="Column 1" type="string" value="GCK"/>
        <att name="node.label" label="node.label" type="string"/>
        <att name="node.fontSize" label="node.fontSize" type="string"/>
        <graphics w="30.0" h="30.0" width="1" outline="#000000" fill="#009900" y="740.0" x="922.0" type="triangle"/>
    </node>
    <node label="RBBP4 RBBP7" id="-335">
        <att name="cytoscape.alias.list" label="cytoscape.alias.list" type="list">
            <att type="string" value="RBBP4 RBBP7"/>
        </att>
        <att name="Drugtarget_cancer:1,nocancer:2" label="Drugtarget_cancer:1,nocancer:2" type="integer"/>
        <att name="canonicalName" label="canonicalName" type="string" value="RBBP4 RBBP7"/>
        <att name="Cancer_related_shape" label="Cancer_related_shape" type="integer" value="1"/>
        <att name="alias" label="alias" type="list"/>
        <att name="Column 3" label="Column 3" type="string"/>
        <att name="node.size" label="node.size" type="string"/>
        <att name="Column 1" label="Column 1" type="string" value="RBBP4 RBBP7"/>
        <att name="node.label" label="node.label" type="string" value="RBBP4_7"/>
        <att name="node.fontSize" label="node.fontSize" type="string"/>
        <graphics w="30.0" h="30.0" width="1" outline="#000000" fill="#66ffff" y="1109.0" x="940.0" type="triangle"/>
    </node>
    <node label="FRAP1" id="-334">
        <att name="cytoscape.alias.list" label="cytoscape.alias.list" type="list">
            <att type="string" value="FRAP1"/>
        </att>
        <att name="Drugtarget_cancer:1,nocancer:2" label="Drugtarget_cancer:1,nocancer:2" type="integer"/>
        <att name="canonicalName" label="canonicalName" type="string" value="FRAP1"/>
        <att name="Cancer_related_shape" label="Cancer_related_shape" type="integer" value="1"/>
        <att name="alias" label="alias" type="list">
            <att type="string" value="FRAP1"/>
        </att>
        <att name="Column 3" label="Column 3" type="string" value="Essential"/>
        <att name="node.size" label="node.size" type="string"/>
        <att name="Column 1" label="Column 1" type="string" value="FRAP1"/>
        <att name="node.label" label="node.label" type="string"/>
        <att name="node.fontSize" label="node.fontSize" type="string"/>
        <graphics w="30.0" h="30.0" width="1" outline="#000000" fill="#66ffff" y="782.0" x="1271.0" type="triangle"/>
    </node>
    <node label="PDCD6IP" id="-333">
        <att name="cytoscape.alias.list" label="cytoscape.alias.list" type="list">
            <att type="string" value="PDCD6IP"/>
        </att>
        <att name="Drugtarget_cancer:1,nocancer:2" label="Drugtarget_cancer:1,nocancer:2" type="integer"/>
        <att name="canonicalName" label="canonicalName" type="string" value="PDCD6IP"/>
        <att name="Cancer_related_shape" label="Cancer_related_shape" type="integer" value="1"/>
        <att name="alias" label="alias" type="list"/>
        <att name="Column 3" label="Column 3" type="string"/>
        <att name="node.size" label="node.size" type="string"/>
        <att name="Column 1" label="Column 1" type="string" value="PDCD6IP"/>
        <att name="node.label" label="node.label" type="string"/>
        <att name="node.fontSize" label="node.fontSize" type="string"/>
        <graphics w="30.0" h="30.0" width="1" outline="#000000" fill="#66ffff" y="1416.0" x="1319.0" type="triangle"/>
    </node>
    <node label="HSPA8" id="-332">
        <att name="cytoscape.alias.list" label="cytoscape.alias.list" type="list">
            <att type="string" value="HSPA8"/>
        </att>
        <att name="Drugtarget_cancer:1,nocancer:2" label="Drugtarget_cancer:1,nocancer:2" type="integer" value="2"/>
        <att name="canonicalName" label="canonicalName" type="string" value="HSPA8"/>
        <att name="Cancer_related_shape" label="Cancer_related_shape" type="integer" value="1"/>
        <att name="alias" label="alias" type="list"/>
        <att name="Column 3" label="Column 3" type="string"/>
        <att name="node.size" label="node.size" type="string"/>
        <att name="Column 1" label="Column 1" type="string" value="HSPA8"/>
        <att name="node.label" label="node.label" type="string"/>
        <att name="node.fontSize" label="node.fontSize" type="string"/>
        <graphics w="30.0" h="30.0" width="1" outline="#000000" fill="#009900" y="1008.0" x="567.5" type="triangle"/>
    </node>
    <node label="JAZF1" id="-331">
        <att name="cytoscape.alias.list" label="cytoscape.alias.list" type="list">
            <att type="string" value="JAZF1"/>
        </att>
        <att name="Drugtarget_cancer:1,nocancer:2" label="Drugtarget_cancer:1,nocancer:2" type="integer"/>
        <att name="canonicalName" label="canonicalName" type="string" value="JAZF1"/>
        <att name="Cancer_related_shape" label="Cancer_related_shape" type="integer" value="1"/>
        <att name="alias" label="alias" type="list"/>
        <att name="Column 3" label="Column 3" type="string"/>
        <att name="node.size" label="node.size" type="string"/>
        <att name="Column 1" label="Column 1" type="string" value="JAZF1"/>
        <att name="node.label" label="node.label" type="string"/>
        <att name="node.fontSize" label="node.fontSize" type="string"/>
        <graphics w="30.0" h="30.0" width="1" outline="#000000" fill="#66ffff" y="1671.5560302734375" x="1250.7376708984375" type="triangle"/>
    </node>
    <node label="RFC1" id="-330">
        <att name="cytoscape.alias.list" label="cytoscape.alias.list" type="list">
            <att type="string" value="RFC1"/>
        </att>
        <att name="Drugtarget_cancer:1,nocancer:2" label="Drugtarget_cancer:1,nocancer:2" type="integer"/>
        <att name="canonicalName" label="canonicalName" type="string" value="RFC1"/>
        <att name="Cancer_related_shape" label="Cancer_related_shape" type="integer" value="1"/>
        <att name="alias" label="alias" type="list"/>
        <att name="Column 3" label="Column 3" type="string"/>
        <att name="node.size" label="node.size" type="string"/>
        <att name="Column 1" label="Column 1" type="string" value="RFC1"/>
        <att name="node.label" label="node.label" type="string"/>
        <att name="node.fontSize" label="node.fontSize" type="string"/>
        <graphics w="30.0" h="30.0" width="1" outline="#000000" fill="#66ffff" y="1510.0" x="1119.0" type="triangle"/>
    </node>
    <node label="TOP3A TOP3B" id="-329">
        <att name="cytoscape.alias.list" label="cytoscape.alias.list" type="list">
            <att type="string" value="TOP3A TOP3B"/>
        </att>
        <att name="Drugtarget_cancer:1,nocancer:2" label="Drugtarget_cancer:1,nocancer:2" type="integer"/>
        <att name="canonicalName" label="canonicalName" type="string" value="TOP3A TOP3B"/>
        <att name="Cancer_related_shape" label="Cancer_related_shape" type="integer" value="1"/>
        <att name="alias" label="alias" type="list"/>
        <att name="Column 3" label="Column 3" type="string"/>
        <att name="node.size" label="node.size" type="string"/>
        <att name="Column 1" label="Column 1" type="string" value="TOP3A TOP3B"/>
        <att name="node.label" label="node.label" type="string" value="TOP3A_B"/>
        <att name="node.fontSize" label="node.fontSize" type="string"/>
        <graphics w="30.0" h="30.0" width="1" outline="#000000" fill="#66ffff" y="1315.0" x="1148.0" type="triangle"/>
    </node>
    <node label="RFC4" id="-328">
        <att name="cytoscape.alias.list" label="cytoscape.alias.list" type="list">
            <att type="string" value="RFC4"/>
        </att>
        <att name="Drugtarget_cancer:1,nocancer:2" label="Drugtarget_cancer:1,nocancer:2" type="integer"/>
        <att name="canonicalName" label="canonicalName" type="string" value="RFC4"/>
        <att name="Cancer_related_shape" label="Cancer_related_shape" type="integer" value="1"/>
        <att name="alias" label="alias" type="list">
            <att type="string" value="RFC4"/>
        </att>
        <att name="Column 3" label="Column 3" type="string" value="Essential"/>
        <att name="node.size" label="node.size" type="string"/>
        <att name="Column 1" label="Column 1" type="string" value="RFC4"/>
        <att name="node.label" label="node.label" type="string"/>
        <att name="node.fontSize" label="node.fontSize" type="string"/>
        <graphics w="30.0" h="30.0" width="1" outline="#000000" fill="#66ffff" y="1384.0" x="1372.0" type="triangle"/>
    </node>
    <node label="RAD21 Q9H4I0" id="-327">
        <att name="cytoscape.alias.list" label="cytoscape.alias.list" type="list">
            <att type="string" value="RAD21 Q9H4I0"/>
        </att>
        <att name="Drugtarget_cancer:1,nocancer:2" label="Drugtarget_cancer:1,nocancer:2" type="integer"/>
        <att name="canonicalName" label="canonicalName" type="string" value="RAD21 Q9H4I0"/>
        <att name="Cancer_related_shape" label="Cancer_related_shape" type="integer" value="1"/>
        <att name="alias" label="alias" type="list"/>
        <att name="Column 3" label="Column 3" type="string"/>
        <att name="node.size" label="node.size" type="string"/>
        <att name="Column 1" label="Column 1" type="string" value="RAD21 Q9H4I0"/>
        <att name="node.label" label="node.label" type="string"/>
        <att name="node.fontSize" label="node.fontSize" type="string"/>
        <graphics w="30.0" h="30.0" width="1" outline="#000000" fill="#66ffff" y="1240.0" x="1000.0" type="triangle"/>
    </node>
    <node label="RAD50" id="-326">
        <att name="cytoscape.alias.list" label="cytoscape.alias.list" type="list">
            <att type="string" value="RAD50"/>
        </att>
        <att name="Drugtarget_cancer:1,nocancer:2" label="Drugtarget_cancer:1,nocancer:2" type="integer"/>
        <att name="canonicalName" label="canonicalName" type="string" value="RAD50"/>
        <att name="Cancer_related_shape" label="Cancer_related_shape" type="integer" value="1"/>
        <att name="alias" label="alias" type="list"/>
        <att name="Column 3" label="Column 3" type="string"/>
        <att name="node.size" label="node.size" type="string" value="60.0"/>
        <att name="Column 1" label="Column 1" type="string" value="RAD50"/>
        <att name="node.label" label="node.label" type="string"/>
        <att name="node.fontSize" label="node.fontSize" type="string" value="25.0"/>
        <graphics w="60.0" h="60.0" width="1" outline="#000000" fill="#66ffff" y="1518.0" x="1414.5" type="triangle"/>
    </node>
    <node label="CDC45L" id="-325">
        <att name="cytoscape.alias.list" label="cytoscape.alias.list" type="list">
            <att type="string" value="CDC45L"/>
        </att>
        <att name="Drugtarget_cancer:1,nocancer:2" label="Drugtarget_cancer:1,nocancer:2" type="integer"/>
        <att name="canonicalName" label="canonicalName" type="string" value="CDC45L"/>
        <att name="Cancer_related_shape" label="Cancer_related_shape" type="integer" value="1"/>
        <att name="alias" label="alias" type="list">
            <att type="string" value="CDC45L"/>
        </att>
        <att name="Column 3" label="Column 3" type="string" value="Essential"/>
        <att name="node.size" label="node.size" type="string"/>
        <att name="Column 1" label="Column 1" type="string" value="CDC45L"/>
        <att name="node.label" label="node.label" type="string"/>
        <att name="node.fontSize" label="node.fontSize" type="string"/>
        <graphics w="30.0" h="30.0" width="1" outline="#000000" fill="#66ffff" y="1256.5" x="1326.5" type="triangle"/>
    </node>
    <node label="NIPBL" id="-324">
        <att name="cytoscape.alias.list" label="cytoscape.alias.list" type="list">
            <att type="string" value="NIPBL"/>
        </att>
        <att name="Drugtarget_cancer:1,nocancer:2" label="Drugtarget_cancer:1,nocancer:2" type="integer"/>
        <att name="canonicalName" label="canonicalName" type="string" value="NIPBL"/>
        <att name="Cancer_related_shape" label="Cancer_related_shape" type="integer" value="1"/>
        <att name="alias" label="alias" type="list">
            <att type="string" value="NIPBL"/>
        </att>
        <att name="Column 3" label="Column 3" type="string" value="Essential"/>
        <att name="node.size" label="node.size" type="string"/>
        <att name="Column 1" label="Column 1" type="string" value="NIPBL"/>
        <att name="node.label" label="node.label" type="string"/>
        <att name="node.fontSize" label="node.fontSize" type="string"/>
        <graphics w="30.0" h="30.0" width="1" outline="#000000" fill="#66ffff" y="2694.0" x="1223.800048828125" type="triangle"/>
    </node>
    <node label="EXOC2" id="-323">
        <att name="cytoscape.alias.list" label="cytoscape.alias.list" type="list">
            <att type="string" value="EXOC2"/>
        </att>
        <att name="Drugtarget_cancer:1,nocancer:2" label="Drugtarget_cancer:1,nocancer:2" type="integer"/>
        <att name="canonicalName" label="canonicalName" type="string" value="EXOC2"/>
        <att name="Cancer_related_shape" label="Cancer_related_shape" type="integer" value="1"/>
        <att name="alias" label="alias" type="list">
            <att type="string" value="EXOC2"/>
        </att>
        <att name="Column 3" label="Column 3" type="string" value="Essential"/>
        <att name="node.size" label="node.size" type="string"/>
        <att name="Column 1" label="Column 1" type="string" value="EXOC2"/>
        <att name="node.label" label="node.label" type="string"/>
        <att name="node.fontSize" label="node.fontSize" type="string"/>
        <graphics w="30.0" h="30.0" width="1" outline="#000000" fill="#66ffff" y="2031.0" x="755.5" type="triangle"/>
    </node>
    <node label="LPIN2 LPIN3" id="-322">
        <att name="cytoscape.alias.list" label="cytoscape.alias.list" type="list">
            <att type="string" value="LPIN2 LPIN3"/>
        </att>
        <att name="Drugtarget_cancer:1,nocancer:2" label="Drugtarget_cancer:1,nocancer:2" type="integer"/>
        <att name="canonicalName" label="canonicalName" type="string" value="LPIN2 LPIN3"/>
        <att name="Cancer_related_shape" label="Cancer_related_shape" type="integer" value="1"/>
        <att name="alias" label="alias" type="list"/>
        <att name="Column 3" label="Column 3" type="string"/>
        <att name="node.size" label="node.size" type="string"/>
        <att name="Column 1" label="Column 1" type="string" value="LPIN2 LPIN3"/>
        <att name="node.label" label="node.label" type="string"/>
        <att name="node.fontSize" label="node.fontSize" type="string"/>
        <graphics w="30.0" h="30.0" width="1" outline="#000000" fill="#66ffff" y="1335.0" x="1657.0" type="triangle"/>
    </node>
    <node label="XAB2" id="-321">
        <att name="cytoscape.alias.list" label="cytoscape.alias.list" type="list">
            <att type="string" value="XAB2"/>
        </att>
        <att name="Drugtarget_cancer:1,nocancer:2" label="Drugtarget_cancer:1,nocancer:2" type="integer"/>
        <att name="canonicalName" label="canonicalName" type="string" value="XAB2"/>
        <att name="Cancer_related_shape" label="Cancer_related_shape" type="integer" value="1"/>
        <att name="alias" label="alias" type="list"/>
        <att name="Column 3" label="Column 3" type="string"/>
        <att name="node.size" label="node.size" type="string"/>
        <att name="Column 1" label="Column 1" type="string" value="XAB2"/>
        <att name="node.label" label="node.label" type="string"/>
        <att name="node.fontSize" label="node.fontSize" type="string"/>
        <graphics w="30.0" h="30.0" width="1" outline="#000000" fill="#66ffff" y="2694.0" x="1381.800048828125" type="triangle"/>
    </node>
    <node label="ESPL1" id="-320">
        <att name="cytoscape.alias.list" label="cytoscape.alias.list" type="list">
            <att type="string" value="ESPL1"/>
        </att>
        <att name="Drugtarget_cancer:1,nocancer:2" label="Drugtarget_cancer:1,nocancer:2" type="integer"/>
        <att name="canonicalName" label="canonicalName" type="string" value="ESPL1"/>
        <att name="Cancer_related_shape" label="Cancer_related_shape" type="integer" value="1"/>
        <att name="alias" label="alias" type="list"/>
        <att name="Column 3" label="Column 3" type="string"/>
        <att name="node.size" label="node.size" type="string"/>
        <att name="Column 1" label="Column 1" type="string" value="ESPL1"/>
        <att name="node.label" label="node.label" type="string"/>
        <att name="node.fontSize" label="node.fontSize" type="string"/>
        <graphics w="30.0" h="30.0" width="1" outline="#000000" fill="#66ffff" y="1828.0" x="327.0" type="triangle"/>
    </node>
    <node label="PLCE1" id="-319">
        <att name="cytoscape.alias.list" label="cytoscape.alias.list" type="list">
            <att type="string" value="PLCE1"/>
        </att>
        <att name="Drugtarget_cancer:1,nocancer:2" label="Drugtarget_cancer:1,nocancer:2" type="integer"/>
        <att name="canonicalName" label="canonicalName" type="string" value="PLCE1"/>
        <att name="Cancer_related_shape" label="Cancer_related_shape" type="integer" value="1"/>
        <att name="alias" label="alias" type="list"/>
        <att name="Column 3" label="Column 3" type="string"/>
        <att name="node.size" label="node.size" type="string"/>
        <att name="Column 1" label="Column 1" type="string" value="PLCE1"/>
        <att name="node.label" label="node.label" type="string"/>
        <att name="node.fontSize" label="node.fontSize" type="string"/>
        <graphics w="30.0" h="30.0" width="1" outline="#000000" fill="#66ffff" y="1892.0" x="939.0" type="triangle"/>
    </node>
    <node label="WDR44" id="-318">
        <att name="cytoscape.alias.list" label="cytoscape.alias.list" type="list">
            <att type="string" value="WDR44"/>
        </att>
        <att name="Drugtarget_cancer:1,nocancer:2" label="Drugtarget_cancer:1,nocancer:2" type="integer"/>
        <att name="canonicalName" label="canonicalName" type="string" value="WDR44"/>
        <att name="Cancer_related_shape" label="Cancer_related_shape" type="integer" value="1"/>
        <att name="alias" label="alias" type="list"/>
        <att name="Column 3" label="Column 3" type="string"/>
        <att name="node.size" label="node.size" type="string"/>
        <att name="Column 1" label="Column 1" type="string" value="WDR44"/>
        <att name="node.label" label="node.label" type="string"/>
        <att name="node.fontSize" label="node.fontSize" type="string"/>
        <graphics w="30.0" h="30.0" width="1" outline="#000000" fill="#66ffff" y="1684.18115234375" x="907.9210205078125" type="triangle"/>
    </node>
    <node label="MSH6" id="-317">
        <att name="cytoscape.alias.list" label="cytoscape.alias.list" type="list">
            <att type="string" value="MSH6"/>
        </att>
        <att name="Drugtarget_cancer:1,nocancer:2" label="Drugtarget_cancer:1,nocancer:2" type="integer"/>
        <att name="canonicalName" label="canonicalName" type="string" value="MSH6"/>
        <att name="Cancer_related_shape" label="Cancer_related_shape" type="integer" value="1"/>
        <att name="alias" label="alias" type="list"/>
        <att name="Column 3" label="Column 3" type="string"/>
        <att name="node.size" label="node.size" type="string"/>
        <att name="Column 1" label="Column 1" type="string" value="MSH6"/>
        <att name="node.label" label="node.label" type="string"/>
        <att name="node.fontSize" label="node.fontSize" type="string"/>
        <graphics w="30.0" h="30.0" width="1" outline="#000000" fill="#66ffff" y="1275.941650390625" x="1323.5628662109375" type="triangle"/>
    </node>
    <node label="PMS2" id="-316">
        <att name="cytoscape.alias.list" label="cytoscape.alias.list" type="list">
            <att type="string" value="PMS2"/>
        </att>
        <att name="Drugtarget_cancer:1,nocancer:2" label="Drugtarget_cancer:1,nocancer:2" type="integer" value="2"/>
        <att name="canonicalName" label="canonicalName" type="string" value="PMS2"/>
        <att name="Cancer_related_shape" label="Cancer_related_shape" type="integer" value="1"/>
        <att name="alias" label="alias" type="list"/>
        <att name="Column 3" label="Column 3" type="string"/>
        <att name="node.size" label="node.size" type="string"/>
        <att name="Column 1" label="Column 1" type="string" value="PMS2"/>
        <att name="node.label" label="node.label" type="string"/>
        <att name="node.fontSize" label="node.fontSize" type="string"/>
        <graphics w="30.0" h="30.0" width="1" outline="#000000" fill="#009900" y="1354.5013427734375" x="1186.6416015625" type="triangle"/>
    </node>
    <node label="SMC6" id="-315">
        <att name="cytoscape.alias.list" label="cytoscape.alias.list" type="list">
            <att type="string" value="SMC6"/>
        </att>
        <att name="Drugtarget_cancer:1,nocancer:2" label="Drugtarget_cancer:1,nocancer:2" type="integer"/>
        <att name="canonicalName" label="canonicalName" type="string" value="SMC6"/>
        <att name="Cancer_related_shape" label="Cancer_related_shape" type="integer" value="1"/>
        <att name="alias" label="alias" type="list">
            <att type="string" value="SMC6"/>
        </att>
        <att name="Column 3" label="Column 3" type="string" value="Essential"/>
        <att name="node.size" label="node.size" type="string"/>
        <att name="Column 1" label="Column 1" type="string" value="SMC6"/>
        <att name="node.label" label="node.label" type="string"/>
        <att name="node.fontSize" label="node.fontSize" type="string"/>
        <graphics w="30.0" h="30.0" width="1" outline="#000000" fill="#66ffff" y="1935.111572265625" x="1290.1951904296875" type="triangle"/>
    </node>
    <node label="POLA1" id="-314">
        <att name="cytoscape.alias.list" label="cytoscape.alias.list" type="list">
            <att type="string" value="POLA1"/>
        </att>
        <att name="Drugtarget_cancer:1,nocancer:2" label="Drugtarget_cancer:1,nocancer:2" type="integer" value="1"/>
        <att name="canonicalName" label="canonicalName" type="string" value="POLA1"/>
        <att name="Cancer_related_shape" label="Cancer_related_shape" type="integer" value="1"/>
        <att name="alias" label="alias" type="list">
            <att type="string" value="POLA1"/>
        </att>
        <att name="Column 3" label="Column 3" type="string" value="Essential"/>
        <att name="node.size" label="node.size" type="string"/>
        <att name="Column 1" label="Column 1" type="string" value="POLA1"/>
        <att name="node.label" label="node.label" type="string"/>
        <att name="node.fontSize" label="node.fontSize" type="string"/>
        <graphics w="30.0" h="30.0" width="1" outline="#000000" fill="#ff3333" y="1912.0" x="1410.0" type="triangle"/>
    </node>
    <node label="CDC27" id="-313">
        <att name="cytoscape.alias.list" label="cytoscape.alias.list" type="list">
            <att type="string" value="CDC27"/>
        </att>
        <att name="Drugtarget_cancer:1,nocancer:2" label="Drugtarget_cancer:1,nocancer:2" type="integer"/>
        <att name="canonicalName" label="canonicalName" type="string" value="CDC27"/>
        <att name="Cancer_related_shape" label="Cancer_related_shape" type="integer" value="1"/>
        <att name="alias" label="alias" type="list">
            <att type="string" value="CDC27"/>
        </att>
        <att name="Column 3" label="Column 3" type="string" value="Essential"/>
        <att name="node.size" label="node.size" type="string"/>
        <att name="Column 1" label="Column 1" type="string" value="CDC27"/>
        <att name="node.label" label="node.label" type="string"/>
        <att name="node.fontSize" label="node.fontSize" type="string"/>
        <graphics w="30.0" h="30.0" width="1" outline="#000000" fill="#66ffff" y="1840.2738037109375" x="1335.5140380859375" type="triangle"/>
    </node>
    <node label="USP25 USP28" id="-312">
        <att name="cytoscape.alias.list" label="cytoscape.alias.list" type="list">
            <att type="string" value="USP25 USP28"/>
        </att>
        <att name="Drugtarget_cancer:1,nocancer:2" label="Drugtarget_cancer:1,nocancer:2" type="integer"/>
        <att name="canonicalName" label="canonicalName" type="string" value="USP25 USP28"/>
        <att name="Cancer_related_shape" label="Cancer_related_shape" type="integer" value="1"/>
        <att name="alias" label="alias" type="list"/>
        <att name="Column 3" label="Column 3" type="string"/>
        <att name="node.size" label="node.size" type="string"/>
        <att name="Column 1" label="Column 1" type="string" value="USP25 USP28"/>
        <att name="node.label" label="node.label" type="string" value="USP25_28"/>
        <att name="node.fontSize" label="node.fontSize" type="string"/>
        <graphics w="30.0" h="30.0" width="1" outline="#000000" fill="#66ffff" y="1302.3828125" x="1525.755126953125" type="triangle"/>
    </node>
    <node label="ERCC3" id="-311">
        <att name="cytoscape.alias.list" label="cytoscape.alias.list" type="list">
            <att type="string" value="ERCC3"/>
        </att>
        <att name="Drugtarget_cancer:1,nocancer:2" label="Drugtarget_cancer:1,nocancer:2" type="integer"/>
        <att name="canonicalName" label="canonicalName" type="string" value="ERCC3"/>
        <att name="Cancer_related_shape" label="Cancer_related_shape" type="integer" value="1"/>
        <att name="alias" label="alias" type="list"/>
        <att name="Column 3" label="Column 3" type="string"/>
        <att name="node.size" label="node.size" type="string"/>
        <att name="Column 1" label="Column 1" type="string" value="ERCC3"/>
        <att name="node.label" label="node.label" type="string"/>
        <att name="node.fontSize" label="node.fontSize" type="string"/>
        <graphics w="30.0" h="30.0" width="1" outline="#000000" fill="#66ffff" y="1859.0" x="822.0" type="triangle"/>
    </node>
    <node label="PPP4C" id="-310">
        <att name="cytoscape.alias.list" label="cytoscape.alias.list" type="list">
            <att type="string" value="PPP4C"/>
        </att>
        <att name="Drugtarget_cancer:1,nocancer:2" label="Drugtarget_cancer:1,nocancer:2" type="integer"/>
        <att name="canonicalName" label="canonicalName" type="string" value="PPP4C"/>
        <att name="Cancer_related_shape" label="Cancer_related_shape" type="integer" value="1"/>
        <att name="alias" label="alias" type="list"/>
        <att name="Column 3" label="Column 3" type="string"/>
        <att name="node.size" label="node.size" type="string"/>
        <att name="Column 1" label="Column 1" type="string" value="PPP4C"/>
        <att name="node.label" label="node.label" type="string"/>
        <att name="node.fontSize" label="node.fontSize" type="string"/>
        <graphics w="30.0" h="30.0" width="1" outline="#000000" fill="#66ffff" y="1469.0" x="1412.0" type="triangle"/>
    </node>
    <node label="PDCD11" id="-309">
        <att name="cytoscape.alias.list" label="cytoscape.alias.list" type="list">
            <att type="string" value="PDCD11"/>
        </att>
        <att name="Drugtarget_cancer:1,nocancer:2" label="Drugtarget_cancer:1,nocancer:2" type="integer"/>
        <att name="canonicalName" label="canonicalName" type="string" value="PDCD11"/>
        <att name="Cancer_related_shape" label="Cancer_related_shape" type="integer" value="1"/>
        <att name="alias" label="alias" type="list"/>
        <att name="Column 3" label="Column 3" type="string"/>
        <att name="node.size" label="node.size" type="string"/>
        <att name="Column 1" label="Column 1" type="string" value="PDCD11"/>
        <att name="node.label" label="node.label" type="string"/>
        <att name="node.fontSize" label="node.fontSize" type="string"/>
        <graphics w="30.0" h="30.0" width="1" outline="#000000" fill="#66ffff" y="2694.0" x="1457.5" type="triangle"/>
    </node>
    <node label="PIP5K3" id="-308">
        <att name="cytoscape.alias.list" label="cytoscape.alias.list" type="list">
            <att type="string" value="PIP5K3"/>
        </att>
        <att name="Drugtarget_cancer:1,nocancer:2" label="Drugtarget_cancer:1,nocancer:2" type="integer"/>
        <att name="canonicalName" label="canonicalName" type="string" value="PIP5K3"/>
        <att name="Cancer_related_shape" label="Cancer_related_shape" type="integer" value="1"/>
        <att name="alias" label="alias" type="list"/>
        <att name="Column 3" label="Column 3" type="string"/>
        <att name="node.size" label="node.size" type="string"/>
        <att name="Column 1" label="Column 1" type="string" value="PIP5K3"/>
        <att name="node.label" label="node.label" type="string"/>
        <att name="node.fontSize" label="node.fontSize" type="string"/>
        <graphics w="30.0" h="30.0" width="1" outline="#000000" fill="#66ffff" y="835.0" x="1204.0" type="triangle"/>
    </node>
    <node label="BUB1 BUB1B" id="-307">
        <att name="cytoscape.alias.list" label="cytoscape.alias.list" type="list">
            <att type="string" value="BUB1 BUB1B"/>
        </att>
        <att name="Drugtarget_cancer:1,nocancer:2" label="Drugtarget_cancer:1,nocancer:2" type="integer"/>
        <att name="canonicalName" label="canonicalName" type="string" value="BUB1 BUB1B"/>
        <att name="Cancer_related_shape" label="Cancer_related_shape" type="integer" value="1"/>
        <att name="alias" label="alias" type="list"/>
        <att name="Column 3" label="Column 3" type="string"/>
        <att name="node.size" label="node.size" type="string" value="60.0"/>
        <att name="Column 1" label="Column 1" type="string" value="BUB1 BUB1B"/>
        <att name="node.label" label="node.label" type="string" value="BUB1*"/>
        <att name="node.fontSize" label="node.fontSize" type="string" value="25.0"/>
        <graphics w="60.0" h="60.0" width="1" outline="#000000" fill="#66ffff" y="1103.0" x="1073.0" type="triangle"/>
    </node>
    <node label="ZRF1" id="-306">
        <att name="cytoscape.alias.list" label="cytoscape.alias.list" type="list">
            <att type="string" value="ZRF1"/>
        </att>
        <att name="Drugtarget_cancer:1,nocancer:2" label="Drugtarget_cancer:1,nocancer:2" type="integer"/>
        <att name="canonicalName" label="canonicalName" type="string" value="ZRF1"/>
        <att name="Cancer_related_shape" label="Cancer_related_shape" type="integer" value="1"/>
        <att name="alias" label="alias" type="list"/>
        <att name="Column 3" label="Column 3" type="string"/>
        <att name="node.size" label="node.size" type="string"/>
        <att name="Column 1" label="Column 1" type="string" value="ZRF1"/>
        <att name="node.label" label="node.label" type="string"/>
        <att name="node.fontSize" label="node.fontSize" type="string"/>
        <graphics w="30.0" h="30.0" width="1" outline="#000000" fill="#66ffff" y="936.7509765625" x="1341.1107177734375" type="triangle"/>
    </node>
    <node label="PLS3 LCP1 PLS1" id="-305">
        <att name="cytoscape.alias.list" label="cytoscape.alias.list" type="list">
            <att type="string" value="PLS3 LCP1 PLS1"/>
        </att>
        <att name="Drugtarget_cancer:1,nocancer:2" label="Drugtarget_cancer:1,nocancer:2" type="integer"/>
        <att name="canonicalName" label="canonicalName" type="string" value="PLS3 LCP1 PLS1"/>
        <att name="Cancer_related_shape" label="Cancer_related_shape" type="integer" value="1"/>
        <att name="alias" label="alias" type="list"/>
        <att name="Column 3" label="Column 3" type="string"/>
        <att name="node.size" label="node.size" type="string"/>
        <att name="Column 1" label="Column 1" type="string" value="PLS3 LCP1 PLS1"/>
        <att name="node.label" label="node.label" type="string" value="PLS1_3 LCP1"/>
        <att name="node.fontSize" label="node.fontSize" type="string"/>
        <graphics w="30.0" h="30.0" width="1" outline="#000000" fill="#66ffff" y="483.0" x="1288.0" type="triangle"/>
    </node>
    <node label="SMARCC2 SMARCC1" id="-304">
        <att name="cytoscape.alias.list" label="cytoscape.alias.list" type="list">
            <att type="string" value="SMARCC2 SMARCC1"/>
        </att>
        <att name="Drugtarget_cancer:1,nocancer:2" label="Drugtarget_cancer:1,nocancer:2" type="integer"/>
        <att name="canonicalName" label="canonicalName" type="string" value="SMARCC2 SMARCC1"/>
        <att name="Cancer_related_shape" label="Cancer_related_shape" type="integer" value="1"/>
        <att name="alias" label="alias" type="list"/>
        <att name="Column 3" label="Column 3" type="string"/>
        <att name="node.size" label="node.size" type="string"/>
        <att name="Column 1" label="Column 1" type="string" value="SMARCC2 SMARCC1"/>
        <att name="node.label" label="node.label" type="string" value="SMARCC2_1"/>
        <att name="node.fontSize" label="node.fontSize" type="string"/>
        <graphics w="30.0" h="30.0" width="1" outline="#000000" fill="#66ffff" y="1201.194091796875" x="1380.4136962890625" type="triangle"/>
    </node>
    <node label="BIN1" id="-303">
        <att name="cytoscape.alias.list" label="cytoscape.alias.list" type="list">
            <att type="string" value="BIN1"/>
        </att>
        <att name="Drugtarget_cancer:1,nocancer:2" label="Drugtarget_cancer:1,nocancer:2" type="integer"/>
        <att name="canonicalName" label="canonicalName" type="string" value="BIN1"/>
        <att name="Cancer_related_shape" label="Cancer_related_shape" type="integer" value="1"/>
        <att name="alias" label="alias" type="list"/>
        <att name="Column 3" label="Column 3" type="string"/>
        <att name="node.size" label="node.size" type="string"/>
        <att name="Column 1" label="Column 1" type="string" value="BIN1"/>
        <att name="node.label" label="node.label" type="string"/>
        <att name="node.fontSize" label="node.fontSize" type="string"/>
        <graphics w="30.0" h="30.0" width="1" outline="#000000" fill="#66ffff" y="730.0" x="1306.0" type="triangle"/>
    </node>
    <node label="GAK" id="-302">
        <att name="cytoscape.alias.list" label="cytoscape.alias.list" type="list">
            <att type="string" value="GAK"/>
        </att>
        <att name="Drugtarget_cancer:1,nocancer:2" label="Drugtarget_cancer:1,nocancer:2" type="integer"/>
        <att name="canonicalName" label="canonicalName" type="string" value="GAK"/>
        <att name="Cancer_related_shape" label="Cancer_related_shape" type="integer" value="1"/>
        <att name="alias" label="alias" type="list"/>
        <att name="Column 3" label="Column 3" type="string"/>
        <att name="node.size" label="node.size" type="string"/>
        <att name="Column 1" label="Column 1" type="string" value="GAK"/>
        <att name="node.label" label="node.label" type="string"/>
        <att name="node.fontSize" label="node.fontSize" type="string"/>
        <graphics w="30.0" h="30.0" width="1" outline="#000000" fill="#66ffff" y="648.0" x="1060.0" type="triangle"/>
    </node>
    <node label="GMPS" id="-301">
        <att name="cytoscape.alias.list" label="cytoscape.alias.list" type="list">
            <att type="string" value="GMPS"/>
        </att>
        <att name="Drugtarget_cancer:1,nocancer:2" label="Drugtarget_cancer:1,nocancer:2" type="integer" value="1"/>
        <att name="canonicalName" label="canonicalName" type="string" value="GMPS"/>
        <att name="Cancer_related_shape" label="Cancer_related_shape" type="integer" value="1"/>
        <att name="alias" label="alias" type="list"/>
        <att name="Column 3" label="Column 3" type="string"/>
        <att name="node.size" label="node.size" type="string"/>
        <att name="Column 1" label="Column 1" type="string" value="GMPS"/>
        <att name="node.label" label="node.label" type="string"/>
        <att name="node.fontSize" label="node.fontSize" type="string"/>
        <graphics w="30.0" h="30.0" width="1" outline="#000000" fill="#ff3333" y="970.6336669921875" x="1395.30322265625" type="triangle"/>
    </node>
    <node label="VAC14" id="-300">
        <att name="cytoscape.alias.list" label="cytoscape.alias.list" type="list">
            <att type="string" value="VAC14"/>
        </att>
        <att name="Drugtarget_cancer:1,nocancer:2" label="Drugtarget_cancer:1,nocancer:2" type="integer"/>
        <att name="canonicalName" label="canonicalName" type="string" value="VAC14"/>
        <att name="Cancer_related_shape" label="Cancer_related_shape" type="integer" value="1"/>
        <att name="alias" label="alias" type="list"/>
        <att name="Column 3" label="Column 3" type="string"/>
        <att name="node.size" label="node.size" type="string"/>
        <att name="Column 1" label="Column 1" type="string" value="VAC14"/>
        <att name="node.label" label="node.label" type="string"/>
        <att name="node.fontSize" label="node.fontSize" type="string"/>
        <graphics w="30.0" h="30.0" width="1" outline="#000000" fill="#66ffff" y="996.0" x="1068.0" type="triangle"/>
    </node>
    <node label="PDPK1" id="-299">
        <att name="cytoscape.alias.list" label="cytoscape.alias.list" type="list">
            <att type="string" value="PDPK1"/>
        </att>
        <att name="Drugtarget_cancer:1,nocancer:2" label="Drugtarget_cancer:1,nocancer:2" type="integer" value="1"/>
        <att name="canonicalName" label="canonicalName" type="string" value="PDPK1"/>
        <att name="Cancer_related_shape" label="Cancer_related_shape" type="integer" value="1"/>
        <att name="alias" label="alias" type="list"/>
        <att name="Column 3" label="Column 3" type="string"/>
        <att name="node.size" label="node.size" type="string"/>
        <att name="Column 1" label="Column 1" type="string" value="PDPK1"/>
        <att name="node.label" label="node.label" type="string"/>
        <att name="node.fontSize" label="node.fontSize" type="string"/>
        <graphics w="30.0" h="30.0" width="1" outline="#000000" fill="#ff3333" y="1665.904541015625" x="1067.3070068359375" type="triangle"/>
    </node>
    <node label="STCH" id="-298">
        <att name="cytoscape.alias.list" label="cytoscape.alias.list" type="list">
            <att type="string" value="STCH"/>
        </att>
        <att name="Drugtarget_cancer:1,nocancer:2" label="Drugtarget_cancer:1,nocancer:2" type="integer"/>
        <att name="canonicalName" label="canonicalName" type="string" value="STCH"/>
        <att name="Cancer_related_shape" label="Cancer_related_shape" type="integer" value="1"/>
        <att name="alias" label="alias" type="list"/>
        <att name="Column 3" label="Column 3" type="string"/>
        <att name="node.size" label="node.size" type="string"/>
        <att name="Column 1" label="Column 1" type="string" value="STCH"/>
        <att name="node.label" label="node.label" type="string"/>
        <att name="node.fontSize" label="node.fontSize" type="string"/>
        <graphics w="30.0" h="30.0" width="1" outline="#000000" fill="#66ffff" y="355.82855224609375" x="595.185302734375" type="triangle"/>
    </node>
    <node label="MOSPD2" id="-297">
        <att name="cytoscape.alias.list" label="cytoscape.alias.list" type="list">
            <att type="string" value="MOSPD2"/>
        </att>
        <att name="Drugtarget_cancer:1,nocancer:2" label="Drugtarget_cancer:1,nocancer:2" type="integer"/>
        <att name="canonicalName" label="canonicalName" type="string" value="MOSPD2"/>
        <att name="Cancer_related_shape" label="Cancer_related_shape" type="integer" value="1"/>
        <att name="alias" label="alias" type="list"/>
        <att name="Column 3" label="Column 3" type="string"/>
        <att name="node.size" label="node.size" type="string"/>
        <att name="Column 1" label="Column 1" type="string" value="MOSPD2"/>
        <att name="node.label" label="node.label" type="string"/>
        <att name="node.fontSize" label="node.fontSize" type="string"/>
        <graphics w="30.0" h="30.0" width="1" outline="#000000" fill="#66ffff" y="2694.0" x="1697.800048828125" type="triangle"/>
    </node>
    <node label="NF1" id="-296">
        <att name="cytoscape.alias.list" label="cytoscape.alias.list" type="list">
            <att type="string" value="NF1"/>
        </att>
        <att name="Drugtarget_cancer:1,nocancer:2" label="Drugtarget_cancer:1,nocancer:2" type="integer"/>
        <att name="canonicalName" label="canonicalName" type="string" value="NF1"/>
        <att name="Cancer_related_shape" label="Cancer_related_shape" type="integer" value="1"/>
        <att name="alias" label="alias" type="list"/>
        <att name="Column 3" label="Column 3" type="string"/>
        <att name="node.size" label="node.size" type="string"/>
        <att name="Column 1" label="Column 1" type="string" value="NF1"/>
        <att name="node.label" label="node.label" type="string"/>
        <att name="node.fontSize" label="node.fontSize" type="string"/>
        <graphics w="30.0" h="30.0" width="1" outline="#000000" fill="#66ffff" y="1060.0" x="809.0" type="triangle"/>
    </node>
    <node label="MLH1" id="-295">
        <att name="cytoscape.alias.list" label="cytoscape.alias.list" type="list">
            <att type="string" value="MLH1"/>
        </att>
        <att name="Drugtarget_cancer:1,nocancer:2" label="Drugtarget_cancer:1,nocancer:2" type="integer"/>
        <att name="canonicalName" label="canonicalName" type="string" value="MLH1"/>
        <att name="Cancer_related_shape" label="Cancer_related_shape" type="integer" value="1"/>
        <att name="alias" label="alias" type="list"/>
        <att name="Column 3" label="Column 3" type="string"/>
        <att name="node.size" label="node.size" type="string"/>
        <att name="Column 1" label="Column 1" type="string" value="MLH1"/>
        <att name="node.label" label="node.label" type="string"/>
        <att name="node.fontSize" label="node.fontSize" type="string"/>
        <graphics w="30.0" h="30.0" width="1" outline="#000000" fill="#66ffff" y="1304.0" x="984.0" type="triangle"/>
    </node>
    <node label="CDC7" id="-294">
        <att name="cytoscape.alias.list" label="cytoscape.alias.list" type="list">
            <att type="string" value="CDC7"/>
        </att>
        <att name="Drugtarget_cancer:1,nocancer:2" label="Drugtarget_cancer:1,nocancer:2" type="integer"/>
        <att name="canonicalName" label="canonicalName" type="string" value="CDC7"/>
        <att name="Cancer_related_shape" label="Cancer_related_shape" type="integer" value="1"/>
        <att name="alias" label="alias" type="list"/>
        <att name="Column 3" label="Column 3" type="string"/>
        <att name="node.size" label="node.size" type="string"/>
        <att name="Column 1" label="Column 1" type="string" value="CDC7"/>
        <att name="node.label" label="node.label" type="string"/>
        <att name="node.fontSize" label="node.fontSize" type="string"/>
        <graphics w="30.0" h="30.0" width="1" outline="#000000" fill="#66ffff" y="1429.0" x="798.5" type="triangle"/>
    </node>
    <node label="NUP93" id="-293">
        <att name="cytoscape.alias.list" label="cytoscape.alias.list" type="list">
            <att type="string" value="NUP93"/>
        </att>
        <att name="Drugtarget_cancer:1,nocancer:2" label="Drugtarget_cancer:1,nocancer:2" type="integer"/>
        <att name="canonicalName" label="canonicalName" type="string" value="NUP93"/>
        <att name="Cancer_related_shape" label="Cancer_related_shape" type="integer" value="1"/>
        <att name="alias" label="alias" type="list"/>
        <att name="Column 3" label="Column 3" type="string"/>
        <att name="node.size" label="node.size" type="string"/>
        <att name="Column 1" label="Column 1" type="string" value="NUP93"/>
        <att name="node.label" label="node.label" type="string"/>
        <att name="node.fontSize" label="node.fontSize" type="string"/>
        <graphics w="30.0" h="30.0" width="1" outline="#000000" fill="#66ffff" y="2694.0" x="1855.800048828125" type="triangle"/>
    </node>
    <node label="EIF4A2" id="-292">
        <att name="cytoscape.alias.list" label="cytoscape.alias.list" type="list">
            <att type="string" value="EIF4A2"/>
        </att>
        <att name="Drugtarget_cancer:1,nocancer:2" label="Drugtarget_cancer:1,nocancer:2" type="integer"/>
        <att name="canonicalName" label="canonicalName" type="string" value="EIF4A2"/>
        <att name="Cancer_related_shape" label="Cancer_related_shape" type="integer" value="1"/>
        <att name="alias" label="alias" type="list"/>
        <att name="Column 3" label="Column 3" type="string"/>
        <att name="node.size" label="node.size" type="string"/>
        <att name="Column 1" label="Column 1" type="string" value="EIF4A2"/>
        <att name="node.label" label="node.label" type="string"/>
        <att name="node.fontSize" label="node.fontSize" type="string"/>
        <graphics w="30.0" h="30.0" width="1" outline="#000000" fill="#66ffff" y="1291.0" x="205.5" type="triangle"/>
    </node>
    <node label="P11388-2 TOP2B" id="-291">
        <att name="cytoscape.alias.list" label="cytoscape.alias.list" type="list">
            <att type="string" value="P11388-2 TOP2B"/>
        </att>
        <att name="Drugtarget_cancer:1,nocancer:2" label="Drugtarget_cancer:1,nocancer:2" type="integer"/>
        <att name="canonicalName" label="canonicalName" type="string" value="P11388-2 TOP2B"/>
        <att name="Cancer_related_shape" label="Cancer_related_shape" type="integer" value="1"/>
        <att name="alias" label="alias" type="list"/>
        <att name="Column 3" label="Column 3" type="string"/>
        <att name="node.size" label="node.size" type="string"/>
        <att name="Column 1" label="Column 1" type="string" value="P11388-2 TOP2B"/>
        <att name="node.label" label="node.label" type="string"/>
        <att name="node.fontSize" label="node.fontSize" type="string"/>
        <graphics w="30.0" h="30.0" width="1" outline="#000000" fill="#66ffff" y="1503.7965087890625" x="1555.6593017578125" type="triangle"/>
    </node>
    <node label="REV3L" id="-290">
        <att name="cytoscape.alias.list" label="cytoscape.alias.list" type="list">
            <att type="string" value="REV3L"/>
        </att>
        <att name="Drugtarget_cancer:1,nocancer:2" label="Drugtarget_cancer:1,nocancer:2" type="integer"/>
        <att name="canonicalName" label="canonicalName" type="string" value="REV3L"/>
        <att name="Cancer_related_shape" label="Cancer_related_shape" type="integer" value="1"/>
        <att name="alias" label="alias" type="list"/>
        <att name="Column 3" label="Column 3" type="string"/>
        <att name="node.size" label="node.size" type="string"/>
        <att name="Column 1" label="Column 1" type="string" value="REV3L"/>
        <att name="node.label" label="node.label" type="string"/>
        <att name="node.fontSize" label="node.fontSize" type="string"/>
        <graphics w="30.0" h="30.0" width="1" outline="#000000" fill="#66ffff" y="2062.0" x="1575.0" type="triangle"/>
    </node>
    <node label="HEATR5B HEATR5A" id="-289">
        <att name="cytoscape.alias.list" label="cytoscape.alias.list" type="list"/>
        <att name="Drugtarget_cancer:1,nocancer:2" label="Drugtarget_cancer:1,nocancer:2" type="integer"/>
        <att name="canonicalName" label="canonicalName" type="string" value="HEATR5B HEATR5A"/>
        <att name="Cancer_related_shape" label="Cancer_related_shape" type="integer"/>
        <att name="alias" label="alias" type="list"/>
        <att name="Column 3" label="Column 3" type="string"/>
        <att name="node.size" label="node.size" type="string"/>
        <att name="Column 1" label="Column 1" type="string"/>
        <att name="node.label" label="node.label" type="string"/>
        <att name="node.fontSize" label="node.fontSize" type="string"/>
        <graphics w="30.0" h="30.0" width="1" outline="#000000" fill="#66ffff" y="0.0" x="1874.0" type="ellipse"/>
    </node>
    <node label="GCN5L2" id="-288">
        <att name="cytoscape.alias.list" label="cytoscape.alias.list" type="list"/>
        <att name="Drugtarget_cancer:1,nocancer:2" label="Drugtarget_cancer:1,nocancer:2" type="integer"/>
        <att name="canonicalName" label="canonicalName" type="string" value="GCN5L2"/>
        <att name="Cancer_related_shape" label="Cancer_related_shape" type="integer"/>
        <att name="alias" label="alias" type="list"/>
        <att name="Column 3" label="Column 3" type="string"/>
        <att name="node.size" label="node.size" type="string"/>
        <att name="Column 1" label="Column 1" type="string"/>
        <att name="node.label" label="node.label" type="string"/>
        <att name="node.fontSize" label="node.fontSize" type="string"/>
        <graphics w="30.0" h="30.0" width="1" outline="#000000" fill="#66ffff" y="1546.0" x="2113.0" type="ellipse"/>
    </node>
    <node label="UPF1" id="-287">
        <att name="cytoscape.alias.list" label="cytoscape.alias.list" type="list"/>
        <att name="Drugtarget_cancer:1,nocancer:2" label="Drugtarget_cancer:1,nocancer:2" type="integer"/>
        <att name="canonicalName" label="canonicalName" type="string" value="UPF1"/>
        <att name="Cancer_related_shape" label="Cancer_related_shape" type="integer"/>
        <att name="alias" label="alias" type="list"/>
        <att name="Column 3" label="Column 3" type="string"/>
        <att name="node.size" label="node.size" type="string"/>
        <att name="Column 1" label="Column 1" type="string"/>
        <att name="node.label" label="node.label" type="string"/>
        <att name="node.fontSize" label="node.fontSize" type="string"/>
        <graphics w="30.0" h="30.0" width="1" outline="#000000" fill="#66ffff" y="2694.0" x="749.7999877929688" type="ellipse"/>
    </node>
    <node label="POLE3" id="-286">
        <att name="cytoscape.alias.list" label="cytoscape.alias.list" type="list"/>
        <att name="Drugtarget_cancer:1,nocancer:2" label="Drugtarget_cancer:1,nocancer:2" type="integer"/>
        <att name="canonicalName" label="canonicalName" type="string" value="POLE3"/>
        <att name="Cancer_related_shape" label="Cancer_related_shape" type="integer"/>
        <att name="alias" label="alias" type="list"/>
        <att name="Column 3" label="Column 3" type="string"/>
        <att name="node.size" label="node.size" type="string"/>
        <att name="Column 1" label="Column 1" type="string"/>
        <att name="node.label" label="node.label" type="string"/>
        <att name="node.fontSize" label="node.fontSize" type="string"/>
        <graphics w="30.0" h="30.0" width="1" outline="#000000" fill="#66ffff" y="975.0" x="1598.0" type="ellipse"/>
    </node>
    <node label="DBNL" id="-285">
        <att name="cytoscape.alias.list" label="cytoscape.alias.list" type="list"/>
        <att name="Drugtarget_cancer:1,nocancer:2" label="Drugtarget_cancer:1,nocancer:2" type="integer"/>
        <att name="canonicalName" label="canonicalName" type="string" value="DBNL"/>
        <att name="Cancer_related_shape" label="Cancer_related_shape" type="integer"/>
        <att name="alias" label="alias" type="list"/>
        <att name="Column 3" label="Column 3" type="string"/>
        <att name="node.size" label="node.size" type="string"/>
        <att name="Column 1" label="Column 1" type="string"/>
        <att name="node.label" label="node.label" type="string"/>
        <att name="node.fontSize" label="node.fontSize" type="string"/>
        <graphics w="30.0" h="30.0" width="1" outline="#000000" fill="#66ffff" y="398.0" x="1146.0" type="ellipse"/>
    </node>
    <node label="PI4KB" id="-284">
        <att name="cytoscape.alias.list" label="cytoscape.alias.list" type="list"/>
        <att name="Drugtarget_cancer:1,nocancer:2" label="Drugtarget_cancer:1,nocancer:2" type="integer"/>
        <att name="canonicalName" label="canonicalName" type="string" value="PI4KB"/>
        <att name="Cancer_related_shape" label="Cancer_related_shape" type="integer"/>
        <att name="alias" label="alias" type="list"/>
        <att name="Column 3" label="Column 3" type="string"/>
        <att name="node.size" label="node.size" type="string"/>
        <att name="Column 1" label="Column 1" type="string"/>
        <att name="node.label" label="node.label" type="string"/>
        <att name="node.fontSize" label="node.fontSize" type="string"/>
        <graphics w="30.0" h="30.0" width="1" outline="#000000" fill="#66ffff" y="2237.0" x="635.0" type="ellipse"/>
    </node>
    <node label="WDHD1" id="-283">
        <att name="cytoscape.alias.list" label="cytoscape.alias.list" type="list"/>
        <att name="Drugtarget_cancer:1,nocancer:2" label="Drugtarget_cancer:1,nocancer:2" type="integer"/>
        <att name="canonicalName" label="canonicalName" type="string" value="WDHD1"/>
        <att name="Cancer_related_shape" label="Cancer_related_shape" type="integer"/>
        <att name="alias" label="alias" type="list"/>
        <att name="Column 3" label="Column 3" type="string"/>
        <att name="node.size" label="node.size" type="string"/>
        <att name="Column 1" label="Column 1" type="string"/>
        <att name="node.label" label="node.label" type="string"/>
        <att name="node.fontSize" label="node.fontSize" type="string"/>
        <graphics w="30.0" h="30.0" width="1" outline="#000000" fill="#66ffff" y="1325.0" x="1245.0" type="ellipse"/>
    </node>
    <node label="VPS16" id="-282">
        <att name="cytoscape.alias.list" label="cytoscape.alias.list" type="list"/>
        <att name="Drugtarget_cancer:1,nocancer:2" label="Drugtarget_cancer:1,nocancer:2" type="integer"/>
        <att name="canonicalName" label="canonicalName" type="string" value="VPS16"/>
        <att name="Cancer_related_shape" label="Cancer_related_shape" type="integer"/>
        <att name="alias" label="alias" type="list"/>
        <att name="Column 3" label="Column 3" type="string"/>
        <att name="node.size" label="node.size" type="string"/>
        <att name="Column 1" label="Column 1" type="string"/>
        <att name="node.label" label="node.label" type="string"/>
        <att name="node.fontSize" label="node.fontSize" type="string"/>
        <graphics w="30.0" h="30.0" width="1" outline="#000000" fill="#66ffff" y="572.0" x="1285.0" type="ellipse"/>
    </node>
    <node label="RTF1" id="-281">
        <att name="cytoscape.alias.list" label="cytoscape.alias.list" type="list"/>
        <att name="Drugtarget_cancer:1,nocancer:2" label="Drugtarget_cancer:1,nocancer:2" type="integer"/>
        <att name="canonicalName" label="canonicalName" type="string" value="RTF1"/>
        <att name="Cancer_related_shape" label="Cancer_related_shape" type="integer"/>
        <att name="alias" label="alias" type="list"/>
        <att name="Column 3" label="Column 3" type="string"/>
        <att name="node.size" label="node.size" type="string"/>
        <att name="Column 1" label="Column 1" type="string"/>
        <att name="node.label" label="node.label" type="string"/>
        <att name="node.fontSize" label="node.fontSize" type="string"/>
        <graphics w="30.0" h="30.0" width="1" outline="#000000" fill="#66ffff" y="1288.0" x="2080.0" type="ellipse"/>
    </node>
    <node label="CNOT3" id="-280">
        <att name="cytoscape.alias.list" label="cytoscape.alias.list" type="list"/>
        <att name="Drugtarget_cancer:1,nocancer:2" label="Drugtarget_cancer:1,nocancer:2" type="integer"/>
        <att name="canonicalName" label="canonicalName" type="string" value="CNOT3"/>
        <att name="Cancer_related_shape" label="Cancer_related_shape" type="integer"/>
        <att name="alias" label="alias" type="list"/>
        <att name="Column 3" label="Column 3" type="string"/>
        <att name="node.size" label="node.size" type="string"/>
        <att name="Column 1" label="Column 1" type="string"/>
        <att name="node.label" label="node.label" type="string"/>
        <att name="node.fontSize" label="node.fontSize" type="string"/>
        <graphics w="30.0" h="30.0" width="1" outline="#000000" fill="#66ffff" y="1238.4820556640625" x="806.7415771484375" type="ellipse"/>
    </node>
    <node label="ATP6V1C1 ATP6V1C2" id="-279">
        <att name="cytoscape.alias.list" label="cytoscape.alias.list" type="list"/>
        <att name="Drugtarget_cancer:1,nocancer:2" label="Drugtarget_cancer:1,nocancer:2" type="integer"/>
        <att name="canonicalName" label="canonicalName" type="string" value="ATP6V1C1 ATP6V1C2"/>
        <att name="Cancer_related_shape" label="Cancer_related_shape" type="integer"/>
        <att name="alias" label="alias" type="list"/>
        <att name="Column 3" label="Column 3" type="string"/>
        <att name="node.size" label="node.size" type="string"/>
        <att name="Column 1" label="Column 1" type="string"/>
        <att name="node.label" label="node.label" type="string"/>
        <att name="node.fontSize" label="node.fontSize" type="string"/>
        <graphics w="30.0" h="30.0" width="1" outline="#000000" fill="#66ffff" y="630.942138671875" x="1700.693115234375" type="ellipse"/>
    </node>
    <node label="POMT2" id="-278">
        <att name="cytoscape.alias.list" label="cytoscape.alias.list" type="list"/>
        <att name="Drugtarget_cancer:1,nocancer:2" label="Drugtarget_cancer:1,nocancer:2" type="integer"/>
        <att name="canonicalName" label="canonicalName" type="string" value="POMT2"/>
        <att name="Cancer_related_shape" label="Cancer_related_shape" type="integer"/>
        <att name="alias" label="alias" type="list"/>
        <att name="Column 3" label="Column 3" type="string"/>
        <att name="node.size" label="node.size" type="string"/>
        <att name="Column 1" label="Column 1" type="string"/>
        <att name="node.label" label="node.label" type="string"/>
        <att name="node.fontSize" label="node.fontSize" type="string"/>
        <graphics w="30.0" h="30.0" width="1" outline="#000000" fill="#66ffff" y="649.1173095703125" x="1904.936767578125" type="ellipse"/>
    </node>
    <node label="SEPT7" id="-277">
        <att name="cytoscape.alias.list" label="cytoscape.alias.list" type="list"/>
        <att name="Drugtarget_cancer:1,nocancer:2" label="Drugtarget_cancer:1,nocancer:2" type="integer"/>
        <att name="canonicalName" label="canonicalName" type="string" value="SEPT7"/>
        <att name="Cancer_related_shape" label="Cancer_related_shape" type="integer"/>
        <att name="alias" label="alias" type="list"/>
        <att name="Column 3" label="Column 3" type="string"/>
        <att name="node.size" label="node.size" type="string"/>
        <att name="Column 1" label="Column 1" type="string"/>
        <att name="node.label" label="node.label" type="string"/>
        <att name="node.fontSize" label="node.fontSize" type="string"/>
        <graphics w="30.0" h="30.0" width="1" outline="#000000" fill="#66ffff" y="2248.0" x="1582.5" type="ellipse"/>
    </node>
    <node label="TRSPAP1" id="-276">
        <att name="cytoscape.alias.list" label="cytoscape.alias.list" type="list"/>
        <att name="Drugtarget_cancer:1,nocancer:2" label="Drugtarget_cancer:1,nocancer:2" type="integer"/>
        <att name="canonicalName" label="canonicalName" type="string" value="TRSPAP1"/>
        <att name="Cancer_related_shape" label="Cancer_related_shape" type="integer"/>
        <att name="alias" label="alias" type="list"/>
        <att name="Column 3" label="Column 3" type="string"/>
        <att name="node.size" label="node.size" type="string"/>
        <att name="Column 1" label="Column 1" type="string"/>
        <att name="node.label" label="node.label" type="string"/>
        <att name="node.fontSize" label="node.fontSize" type="string"/>
        <graphics w="30.0" h="30.0" width="1" outline="#000000" fill="#66ffff" y="637.2760620117188" x="1822.9842529296875" type="ellipse"/>
    </node>
    <node label="TIA1 TIAL1" id="-275">
        <att name="cytoscape.alias.list" label="cytoscape.alias.list" type="list"/>
        <att name="Drugtarget_cancer:1,nocancer:2" label="Drugtarget_cancer:1,nocancer:2" type="integer"/>
        <att name="canonicalName" label="canonicalName" type="string" value="TIA1 TIAL1"/>
        <att name="Cancer_related_shape" label="Cancer_related_shape" type="integer"/>
        <att name="alias" label="alias" type="list"/>
        <att name="Column 3" label="Column 3" type="string"/>
        <att name="node.size" label="node.size" type="string"/>
        <att name="Column 1" label="Column 1" type="string"/>
        <att name="node.label" label="node.label" type="string"/>
        <att name="node.fontSize" label="node.fontSize" type="string"/>
        <graphics w="30.0" h="30.0" width="1" outline="#000000" fill="#66ffff" y="1621.02783203125" x="1366.3714599609375" type="ellipse"/>
    </node>
    <node label="STIP1" id="-274">
        <att name="cytoscape.alias.list" label="cytoscape.alias.list" type="list"/>
        <att name="Drugtarget_cancer:1,nocancer:2" label="Drugtarget_cancer:1,nocancer:2" type="integer"/>
        <att name="canonicalName" label="canonicalName" type="string" value="STIP1"/>
        <att name="Cancer_related_shape" label="Cancer_related_shape" type="integer"/>
        <att name="alias" label="alias" type="list"/>
        <att name="Column 3" label="Column 3" type="string"/>
        <att name="node.size" label="node.size" type="string"/>
        <att name="Column 1" label="Column 1" type="string"/>
        <att name="node.label" label="node.label" type="string"/>
        <att name="node.fontSize" label="node.fontSize" type="string"/>
        <graphics w="30.0" h="30.0" width="1" outline="#000000" fill="#66ffff" y="1765.0" x="547.0" type="ellipse"/>
    </node>
    <node label="DNAJA2" id="-273">
        <att name="cytoscape.alias.list" label="cytoscape.alias.list" type="list"/>
        <att name="Drugtarget_cancer:1,nocancer:2" label="Drugtarget_cancer:1,nocancer:2" type="integer"/>
        <att name="canonicalName" label="canonicalName" type="string" value="DNAJA2"/>
        <att name="Cancer_related_shape" label="Cancer_related_shape" type="integer"/>
        <att name="alias" label="alias" type="list"/>
        <att name="Column 3" label="Column 3" type="string"/>
        <att name="node.size" label="node.size" type="string"/>
        <att name="Column 1" label="Column 1" type="string"/>
        <att name="node.label" label="node.label" type="string"/>
        <att name="node.fontSize" label="node.fontSize" type="string"/>
        <graphics w="30.0" h="30.0" width="1" outline="#000000" fill="#66ffff" y="1292.0" x="425.0" type="ellipse"/>
    </node>
    <node label="H3F3B" id="-272">
        <att name="cytoscape.alias.list" label="cytoscape.alias.list" type="list"/>
        <att name="Drugtarget_cancer:1,nocancer:2" label="Drugtarget_cancer:1,nocancer:2" type="integer"/>
        <att name="canonicalName" label="canonicalName" type="string" value="H3F3B"/>
        <att name="Cancer_related_shape" label="Cancer_related_shape" type="integer"/>
        <att name="alias" label="alias" type="list"/>
        <att name="Column 3" label="Column 3" type="string"/>
        <att name="node.size" label="node.size" type="string"/>
        <att name="Column 1" label="Column 1" type="string"/>
        <att name="node.label" label="node.label" type="string"/>
        <att name="node.fontSize" label="node.fontSize" type="string"/>
        <graphics w="30.0" h="30.0" width="1" outline="#000000" fill="#66ffff" y="1394.1885986328125" x="1847.71923828125" type="ellipse"/>
    </node>
    <node label="MUS81" id="-271">
        <att name="cytoscape.alias.list" label="cytoscape.alias.list" type="list"/>
        <att name="Drugtarget_cancer:1,nocancer:2" label="Drugtarget_cancer:1,nocancer:2" type="integer"/>
        <att name="canonicalName" label="canonicalName" type="string" value="MUS81"/>
        <att name="Cancer_related_shape" label="Cancer_related_shape" type="integer"/>
        <att name="alias" label="alias" type="list"/>
        <att name="Column 3" label="Column 3" type="string"/>
        <att name="node.size" label="node.size" type="string"/>
        <att name="Column 1" label="Column 1" type="string"/>
        <att name="node.label" label="node.label" type="string"/>
        <att name="node.fontSize" label="node.fontSize" type="string"/>
        <graphics w="30.0" h="30.0" width="1" outline="#000000" fill="#66ffff" y="1523.0" x="1180.0" type="ellipse"/>
    </node>
    <node label="UTP15" id="-270">
        <att name="cytoscape.alias.list" label="cytoscape.alias.list" type="list"/>
        <att name="Drugtarget_cancer:1,nocancer:2" label="Drugtarget_cancer:1,nocancer:2" type="integer"/>
        <att name="canonicalName" label="canonicalName" type="string" value="UTP15"/>
        <att name="Cancer_related_shape" label="Cancer_related_shape" type="integer"/>
        <att name="alias" label="alias" type="list"/>
        <att name="Column 3" label="Column 3" type="string"/>
        <att name="node.size" label="node.size" type="string"/>
        <att name="Column 1" label="Column 1" type="string"/>
        <att name="node.label" label="node.label" type="string"/>
        <att name="node.fontSize" label="node.fontSize" type="string"/>
        <graphics w="30.0" h="30.0" width="1" outline="#000000" fill="#66ffff" y="1723.6605224609375" x="1094.348388671875" type="ellipse"/>
    </node>
    <node label="CDC37 CDC37L1" id="-269">
        <att name="cytoscape.alias.list" label="cytoscape.alias.list" type="list"/>
        <att name="Drugtarget_cancer:1,nocancer:2" label="Drugtarget_cancer:1,nocancer:2" type="integer"/>
        <att name="canonicalName" label="canonicalName" type="string" value="CDC37 CDC37L1"/>
        <att name="Cancer_related_shape" label="Cancer_related_shape" type="integer"/>
        <att name="alias" label="alias" type="list"/>
        <att name="Column 3" label="Column 3" type="string"/>
        <att name="node.size" label="node.size" type="string"/>
        <att name="Column 1" label="Column 1" type="string"/>
        <att name="node.label" label="node.label" type="string"/>
        <att name="node.fontSize" label="node.fontSize" type="string"/>
        <graphics w="30.0" h="30.0" width="1" outline="#000000" fill="#66ffff" y="1495.0" x="415.0" type="ellipse"/>
    </node>
    <node label="USP14" id="-268">
        <att name="cytoscape.alias.list" label="cytoscape.alias.list" type="list"/>
        <att name="Drugtarget_cancer:1,nocancer:2" label="Drugtarget_cancer:1,nocancer:2" type="integer"/>
        <att name="canonicalName" label="canonicalName" type="string" value="USP14"/>
        <att name="Cancer_related_shape" label="Cancer_related_shape" type="integer"/>
        <att name="alias" label="alias" type="list"/>
        <att name="Column 3" label="Column 3" type="string"/>
        <att name="node.size" label="node.size" type="string"/>
        <att name="Column 1" label="Column 1" type="string"/>
        <att name="node.label" label="node.label" type="string"/>
        <att name="node.fontSize" label="node.fontSize" type="string"/>
        <graphics w="30.0" h="30.0" width="1" outline="#000000" fill="#66ffff" y="1587.0" x="1737.0" type="ellipse"/>
    </node>
    <node label="GRB2 SH3GL3" id="-267">
        <att name="cytoscape.alias.list" label="cytoscape.alias.list" type="list">
            <att type="string" value="GRB2 SH3GL3"/>
        </att>
        <att name="Drugtarget_cancer:1,nocancer:2" label="Drugtarget_cancer:1,nocancer:2" type="integer" value="2"/>
        <att name="canonicalName" label="canonicalName" type="string" value="GRB2 SH3GL3"/>
        <att name="Cancer_related_shape" label="Cancer_related_shape" type="integer"/>
        <att name="alias" label="alias" type="list"/>
        <att name="Column 3" label="Column 3" type="string"/>
        <att name="node.size" label="node.size" type="string"/>
        <att name="Column 1" label="Column 1" type="string" value="GRB2 SH3GL3"/>
        <att name="node.label" label="node.label" type="string"/>
        <att name="node.fontSize" label="node.fontSize" type="string"/>
        <graphics w="30.0" h="30.0" width="1" outline="#000000" fill="#009900" y="851.0" x="1951.0" type="ellipse"/>
    </node>
    <node label="PIGU" id="-266">
        <att name="cytoscape.alias.list" label="cytoscape.alias.list" type="list"/>
        <att name="Drugtarget_cancer:1,nocancer:2" label="Drugtarget_cancer:1,nocancer:2" type="integer"/>
        <att name="canonicalName" label="canonicalName" type="string" value="PIGU"/>
        <att name="Cancer_related_shape" label="Cancer_related_shape" type="integer"/>
        <att name="alias" label="alias" type="list"/>
        <att name="Column 3" label="Column 3" type="string"/>
        <att name="node.size" label="node.size" type="string"/>
        <att name="Column 1" label="Column 1" type="string"/>
        <att name="node.label" label="node.label" type="string"/>
        <att name="node.fontSize" label="node.fontSize" type="string"/>
        <graphics w="30.0" h="30.0" width="1" outline="#000000" fill="#66ffff" y="1836.306884765625" x="1221.5411376953125" type="ellipse"/>
    </node>
    <node label="PPP1CC" id="-265">
        <att name="cytoscape.alias.list" label="cytoscape.alias.list" type="list">
            <att type="string" value="PPP1CC"/>
        </att>
        <att name="Drugtarget_cancer:1,nocancer:2" label="Drugtarget_cancer:1,nocancer:2" type="integer" value="2"/>
        <att name="canonicalName" label="canonicalName" type="string" value="PPP1CC"/>
        <att name="Cancer_related_shape" label="Cancer_related_shape" type="integer"/>
        <att name="alias" label="alias" type="list"/>
        <att name="Column 3" label="Column 3" type="string"/>
        <att name="node.size" label="node.size" type="string"/>
        <att name="Column 1" label="Column 1" type="string" value="PPP1CC"/>
        <att name="node.label" label="node.label" type="string"/>
        <att name="node.fontSize" label="node.fontSize" type="string"/>
        <graphics w="30.0" h="30.0" width="1" outline="#000000" fill="#009900" y="685.0" x="406.0" type="ellipse"/>
    </node>
    <node label="CDC23" id="-264">
        <att name="cytoscape.alias.list" label="cytoscape.alias.list" type="list"/>
        <att name="Drugtarget_cancer:1,nocancer:2" label="Drugtarget_cancer:1,nocancer:2" type="integer"/>
        <att name="canonicalName" label="canonicalName" type="string" value="CDC23"/>
        <att name="Cancer_related_shape" label="Cancer_related_shape" type="integer"/>
        <att name="alias" label="alias" type="list"/>
        <att name="Column 3" label="Column 3" type="string"/>
        <att name="node.size" label="node.size" type="string"/>
        <att name="Column 1" label="Column 1" type="string"/>
        <att name="node.label" label="node.label" type="string"/>
        <att name="node.fontSize" label="node.fontSize" type="string"/>
        <graphics w="30.0" h="30.0" width="1" outline="#000000" fill="#66ffff" y="1491.019775390625" x="632.2854614257812" type="ellipse"/>
    </node>
    <node label="WRNIP1" id="-263">
        <att name="cytoscape.alias.list" label="cytoscape.alias.list" type="list"/>
        <att name="Drugtarget_cancer:1,nocancer:2" label="Drugtarget_cancer:1,nocancer:2" type="integer"/>
        <att name="canonicalName" label="canonicalName" type="string" value="WRNIP1"/>
        <att name="Cancer_related_shape" label="Cancer_related_shape" type="integer"/>
        <att name="alias" label="alias" type="list"/>
        <att name="Column 3" label="Column 3" type="string"/>
        <att name="node.size" label="node.size" type="string"/>
        <att name="Column 1" label="Column 1" type="string"/>
        <att name="node.label" label="node.label" type="string"/>
        <att name="node.fontSize" label="node.fontSize" type="string"/>
        <graphics w="30.0" h="30.0" width="1" outline="#000000" fill="#66ffff" y="1832.0" x="1495.0" type="ellipse"/>
    </node>
    <node label="TRMT5" id="-262">
        <att name="cytoscape.alias.list" label="cytoscape.alias.list" type="list"/>
        <att name="Drugtarget_cancer:1,nocancer:2" label="Drugtarget_cancer:1,nocancer:2" type="integer"/>
        <att name="canonicalName" label="canonicalName" type="string" value="TRMT5"/>
        <att name="Cancer_related_shape" label="Cancer_related_shape" type="integer"/>
        <att name="alias" label="alias" type="list"/>
        <att name="Column 3" label="Column 3" type="string"/>
        <att name="node.size" label="node.size" type="string"/>
        <att name="Column 1" label="Column 1" type="string"/>
        <att name="node.label" label="node.label" type="string"/>
        <att name="node.fontSize" label="node.fontSize" type="string"/>
        <graphics w="30.0" h="30.0" width="1" outline="#000000" fill="#66ffff" y="1751.3629150390625" x="1148.142578125" type="ellipse"/>
    </node>
    <node label="SNRPD3" id="-261">
        <att name="cytoscape.alias.list" label="cytoscape.alias.list" type="list"/>
        <att name="Drugtarget_cancer:1,nocancer:2" label="Drugtarget_cancer:1,nocancer:2" type="integer"/>
        <att name="canonicalName" label="canonicalName" type="string" value="SNRPD3"/>
        <att name="Cancer_related_shape" label="Cancer_related_shape" type="integer"/>
        <att name="alias" label="alias" type="list"/>
        <att name="Column 3" label="Column 3" type="string"/>
        <att name="node.size" label="node.size" type="string"/>
        <att name="Column 1" label="Column 1" type="string"/>
        <att name="node.label" label="node.label" type="string"/>
        <att name="node.fontSize" label="node.fontSize" type="string"/>
        <graphics w="30.0" h="30.0" width="1" outline="#000000" fill="#66ffff" y="578.8126831054688" x="1899.77978515625" type="ellipse"/>
    </node>
    <node label="POLD3" id="-260">
        <att name="cytoscape.alias.list" label="cytoscape.alias.list" type="list"/>
        <att name="Drugtarget_cancer:1,nocancer:2" label="Drugtarget_cancer:1,nocancer:2" type="integer"/>
        <att name="canonicalName" label="canonicalName" type="string" value="POLD3"/>
        <att name="Cancer_related_shape" label="Cancer_related_shape" type="integer"/>
        <att name="alias" label="alias" type="list"/>
        <att name="Column 3" label="Column 3" type="string"/>
        <att name="node.size" label="node.size" type="string"/>
        <att name="Column 1" label="Column 1" type="string"/>
        <att name="node.label" label="node.label" type="string"/>
        <att name="node.fontSize" label="node.fontSize" type="string"/>
        <graphics w="30.0" h="30.0" width="1" outline="#000000" fill="#66ffff" y="1490.0" x="1293.0" type="ellipse"/>
    </node>
    <node label="GANC GANAB" id="-259">
        <att name="cytoscape.alias.list" label="cytoscape.alias.list" type="list"/>
        <att name="Drugtarget_cancer:1,nocancer:2" label="Drugtarget_cancer:1,nocancer:2" type="integer"/>
        <att name="canonicalName" label="canonicalName" type="string" value="GANC GANAB"/>
        <att name="Cancer_related_shape" label="Cancer_related_shape" type="integer"/>
        <att name="alias" label="alias" type="list"/>
        <att name="Column 3" label="Column 3" type="string"/>
        <att name="node.size" label="node.size" type="string"/>
        <att name="Column 1" label="Column 1" type="string"/>
        <att name="node.label" label="node.label" type="string"/>
        <att name="node.fontSize" label="node.fontSize" type="string"/>
        <graphics w="30.0" h="30.0" width="1" outline="#000000" fill="#66ffff" y="1522.0" x="924.0" type="ellipse"/>
    </node>
    <node label="PRMT5" id="-258">
        <att name="cytoscape.alias.list" label="cytoscape.alias.list" type="list"/>
        <att name="Drugtarget_cancer:1,nocancer:2" label="Drugtarget_cancer:1,nocancer:2" type="integer"/>
        <att name="canonicalName" label="canonicalName" type="string" value="PRMT5"/>
        <att name="Cancer_related_shape" label="Cancer_related_shape" type="integer"/>
        <att name="alias" label="alias" type="list"/>
        <att name="Column 3" label="Column 3" type="string"/>
        <att name="node.size" label="node.size" type="string"/>
        <att name="Column 1" label="Column 1" type="string"/>
        <att name="node.label" label="node.label" type="string"/>
        <att name="node.fontSize" label="node.fontSize" type="string"/>
        <graphics w="30.0" h="30.0" width="1" outline="#000000" fill="#66ffff" y="899.0" x="1978.0" type="ellipse"/>
    </node>
    <node label="TTLL10" id="-257">
        <att name="cytoscape.alias.list" label="cytoscape.alias.list" type="list"/>
        <att name="Drugtarget_cancer:1,nocancer:2" label="Drugtarget_cancer:1,nocancer:2" type="integer"/>
        <att name="canonicalName" label="canonicalName" type="string" value="TTLL10"/>
        <att name="Cancer_related_shape" label="Cancer_related_shape" type="integer"/>
        <att name="alias" label="alias" type="list"/>
        <att name="Column 3" label="Column 3" type="string"/>
        <att name="node.size" label="node.size" type="string"/>
        <att name="Column 1" label="Column 1" type="string"/>
        <att name="node.label" label="node.label" type="string"/>
        <att name="node.fontSize" label="node.fontSize" type="string"/>
        <graphics w="30.0" h="30.0" width="1" outline="#000000" fill="#66ffff" y="1478.0" x="1223.0" type="ellipse"/>
    </node>
    <node label="TUBB2B TUBB3 TUBB2A TUBB6" id="-256">
        <att name="cytoscape.alias.list" label="cytoscape.alias.list" type="list">
            <att type="string" value="TUBB2B TUBB3 TUBB2A TUBB6"/>
        </att>
        <att name="Drugtarget_cancer:1,nocancer:2" label="Drugtarget_cancer:1,nocancer:2" type="integer" value="1"/>
        <att name="canonicalName" label="canonicalName" type="string" value="TUBB2B TUBB3 TUBB2A TUBB6"/>
        <att name="Cancer_related_shape" label="Cancer_related_shape" type="integer"/>
        <att name="alias" label="alias" type="list"/>
        <att name="Column 3" label="Column 3" type="string"/>
        <att name="node.size" label="node.size" type="string" value="60.0"/>
        <att name="Column 1" label="Column 1" type="string" value="TUBB2B TUBB3 TUBB2A TUBB6"/>
        <att name="node.label" label="node.label" type="string" value="TUBB*"/>
        <att name="node.fontSize" label="node.fontSize" type="string" value="25.0"/>
        <graphics w="60.0" h="60.0" width="1" outline="#000000" fill="#ff3333" y="979.0" x="914.0" type="ellipse"/>
    </node>
    <node label="ATP8A1 ATP8A2" id="-255">
        <att name="cytoscape.alias.list" label="cytoscape.alias.list" type="list">
            <att type="string" value="ATP8A1 ATP8A2"/>
        </att>
        <att name="Drugtarget_cancer:1,nocancer:2" label="Drugtarget_cancer:1,nocancer:2" type="integer" value="2"/>
        <att name="canonicalName" label="canonicalName" type="string" value="ATP8A1 ATP8A2"/>
        <att name="Cancer_related_shape" label="Cancer_related_shape" type="integer"/>
        <att name="alias" label="alias" type="list"/>
        <att name="Column 3" label="Column 3" type="string"/>
        <att name="node.size" label="node.size" type="string"/>
        <att name="Column 1" label="Column 1" type="string" value="ATP8A1 ATP8A2"/>
        <att name="node.label" label="node.label" type="string" value="ATP8A1_2"/>
        <att name="node.fontSize" label="node.fontSize" type="string"/>
        <graphics w="30.0" h="30.0" width="1" outline="#000000" fill="#009900" y="277.0" x="1956.0" type="ellipse"/>
    </node>
    <node label="CNOT7" id="-254">
        <att name="cytoscape.alias.list" label="cytoscape.alias.list" type="list"/>
        <att name="Drugtarget_cancer:1,nocancer:2" label="Drugtarget_cancer:1,nocancer:2" type="integer"/>
        <att name="canonicalName" label="canonicalName" type="string" value="CNOT7"/>
        <att name="Cancer_related_shape" label="Cancer_related_shape" type="integer"/>
        <att name="alias" label="alias" type="list"/>
        <att name="Column 3" label="Column 3" type="string"/>
        <att name="node.size" label="node.size" type="string"/>
        <att name="Column 1" label="Column 1" type="string"/>
        <att name="node.label" label="node.label" type="string"/>
        <att name="node.fontSize" label="node.fontSize" type="string"/>
        <graphics w="30.0" h="30.0" width="1" outline="#000000" fill="#66ffff" y="1163.0" x="1356.0" type="ellipse"/>
    </node>
    <node label="CDC20" id="-253">
        <att name="cytoscape.alias.list" label="cytoscape.alias.list" type="list"/>
        <att name="Drugtarget_cancer:1,nocancer:2" label="Drugtarget_cancer:1,nocancer:2" type="integer"/>
        <att name="canonicalName" label="canonicalName" type="string" value="CDC20"/>
        <att name="Cancer_related_shape" label="Cancer_related_shape" type="integer"/>
        <att name="alias" label="alias" type="list"/>
        <att name="Column 3" label="Column 3" type="string"/>
        <att name="node.size" label="node.size" type="string"/>
        <att name="Column 1" label="Column 1" type="string"/>
        <att name="node.label" label="node.label" type="string"/>
        <att name="node.fontSize" label="node.fontSize" type="string"/>
        <graphics w="30.0" h="30.0" width="1" outline="#000000" fill="#66ffff" y="1271.0" x="751.0" type="ellipse"/>
    </node>
    <node label="PHF20L1 PHF20" id="-252">
        <att name="cytoscape.alias.list" label="cytoscape.alias.list" type="list"/>
        <att name="Drugtarget_cancer:1,nocancer:2" label="Drugtarget_cancer:1,nocancer:2" type="integer"/>
        <att name="canonicalName" label="canonicalName" type="string" value="PHF20L1 PHF20"/>
        <att name="Cancer_related_shape" label="Cancer_related_shape" type="integer"/>
        <att name="alias" label="alias" type="list"/>
        <att name="Column 3" label="Column 3" type="string"/>
        <att name="node.size" label="node.size" type="string"/>
        <att name="Column 1" label="Column 1" type="string"/>
        <att name="node.label" label="node.label" type="string"/>
        <att name="node.fontSize" label="node.fontSize" type="string"/>
        <graphics w="30.0" h="30.0" width="1" outline="#000000" fill="#66ffff" y="1055.0" x="2506.0" type="ellipse"/>
    </node>
    <node label="ENSP00000309463" id="-251">
        <att name="cytoscape.alias.list" label="cytoscape.alias.list" type="list"/>
        <att name="Drugtarget_cancer:1,nocancer:2" label="Drugtarget_cancer:1,nocancer:2" type="integer"/>
        <att name="canonicalName" label="canonicalName" type="string" value="ENSP00000309463"/>
        <att name="Cancer_related_shape" label="Cancer_related_shape" type="integer"/>
        <att name="alias" label="alias" type="list"/>
        <att name="Column 3" label="Column 3" type="string"/>
        <att name="node.size" label="node.size" type="string"/>
        <att name="Column 1" label="Column 1" type="string"/>
        <att name="node.label" label="node.label" type="string"/>
        <att name="node.fontSize" label="node.fontSize" type="string"/>
        <graphics w="30.0" h="30.0" width="1" outline="#000000" fill="#66ffff" y="1490.0941162109375" x="1718.0277099609375" type="ellipse"/>
    </node>
    <node label="MED31" id="-250">
        <att name="cytoscape.alias.list" label="cytoscape.alias.list" type="list"/>
        <att name="Drugtarget_cancer:1,nocancer:2" label="Drugtarget_cancer:1,nocancer:2" type="integer"/>
        <att name="canonicalName" label="canonicalName" type="string" value="MED31"/>
        <att name="Cancer_related_shape" label="Cancer_related_shape" type="integer"/>
        <att name="alias" label="alias" type="list"/>
        <att name="Column 3" label="Column 3" type="string"/>
        <att name="node.size" label="node.size" type="string"/>
        <att name="Column 1" label="Column 1" type="string"/>
        <att name="node.label" label="node.label" type="string"/>
        <att name="node.fontSize" label="node.fontSize" type="string"/>
        <graphics w="30.0" h="30.0" width="1" outline="#000000" fill="#66ffff" y="1281.697021484375" x="1436.5267333984375" type="ellipse"/>
    </node>
    <node label="VPS54" id="-249">
        <att name="cytoscape.alias.list" label="cytoscape.alias.list" type="list"/>
        <att name="Drugtarget_cancer:1,nocancer:2" label="Drugtarget_cancer:1,nocancer:2" type="integer"/>
        <att name="canonicalName" label="canonicalName" type="string" value="VPS54"/>
        <att name="Cancer_related_shape" label="Cancer_related_shape" type="integer"/>
        <att name="alias" label="alias" type="list"/>
        <att name="Column 3" label="Column 3" type="string"/>
        <att name="node.size" label="node.size" type="string"/>
        <att name="Column 1" label="Column 1" type="string"/>
        <att name="node.label" label="node.label" type="string"/>
        <att name="node.fontSize" label="node.fontSize" type="string"/>
        <graphics w="30.0" h="30.0" width="1" outline="#000000" fill="#66ffff" y="507.642822265625" x="1387.0277099609375" type="ellipse"/>
    </node>
    <node label="EEF1B2" id="-248">
        <att name="cytoscape.alias.list" label="cytoscape.alias.list" type="list"/>
        <att name="Drugtarget_cancer:1,nocancer:2" label="Drugtarget_cancer:1,nocancer:2" type="integer"/>
        <att name="canonicalName" label="canonicalName" type="string" value="EEF1B2"/>
        <att name="Cancer_related_shape" label="Cancer_related_shape" type="integer"/>
        <att name="alias" label="alias" type="list"/>
        <att name="Column 3" label="Column 3" type="string"/>
        <att name="node.size" label="node.size" type="string"/>
        <att name="Column 1" label="Column 1" type="string"/>
        <att name="node.label" label="node.label" type="string"/>
        <att name="node.fontSize" label="node.fontSize" type="string"/>
        <graphics w="30.0" h="30.0" width="1" outline="#000000" fill="#66ffff" y="1728.9310302734375" x="928.218994140625" type="ellipse"/>
    </node>
    <node label="SLMO2" id="-247">
        <att name="cytoscape.alias.list" label="cytoscape.alias.list" type="list"/>
        <att name="Drugtarget_cancer:1,nocancer:2" label="Drugtarget_cancer:1,nocancer:2" type="integer"/>
        <att name="canonicalName" label="canonicalName" type="string" value="SLMO2"/>
        <att name="Cancer_related_shape" label="Cancer_related_shape" type="integer"/>
        <att name="alias" label="alias" type="list"/>
        <att name="Column 3" label="Column 3" type="string"/>
        <att name="node.size" label="node.size" type="string"/>
        <att name="Column 1" label="Column 1" type="string"/>
        <att name="node.label" label="node.label" type="string"/>
        <att name="node.fontSize" label="node.fontSize" type="string"/>
        <graphics w="30.0" h="30.0" width="1" outline="#000000" fill="#66ffff" y="860.31201171875" x="1748.2855224609375" type="ellipse"/>
    </node>
    <node label="POLR2A" id="-246">
        <att name="cytoscape.alias.list" label="cytoscape.alias.list" type="list"/>
        <att name="Drugtarget_cancer:1,nocancer:2" label="Drugtarget_cancer:1,nocancer:2" type="integer"/>
        <att name="canonicalName" label="canonicalName" type="string" value="POLR2A"/>
        <att name="Cancer_related_shape" label="Cancer_related_shape" type="integer"/>
        <att name="alias" label="alias" type="list"/>
        <att name="Column 3" label="Column 3" type="string"/>
        <att name="node.size" label="node.size" type="string"/>
        <att name="Column 1" label="Column 1" type="string"/>
        <att name="node.label" label="node.label" type="string"/>
        <att name="node.fontSize" label="node.fontSize" type="string"/>
        <graphics w="30.0" h="30.0" width="1" outline="#000000" fill="#66ffff" y="1641.0" x="738.0" type="ellipse"/>
    </node>
    <node label="ATP6V1E1 ATP6V1E2" id="-245">
        <att name="cytoscape.alias.list" label="cytoscape.alias.list" type="list"/>
        <att name="Drugtarget_cancer:1,nocancer:2" label="Drugtarget_cancer:1,nocancer:2" type="integer"/>
        <att name="canonicalName" label="canonicalName" type="string" value="ATP6V1E1 ATP6V1E2"/>
        <att name="Cancer_related_shape" label="Cancer_related_shape" type="integer"/>
        <att name="alias" label="alias" type="list"/>
        <att name="Column 3" label="Column 3" type="string"/>
        <att name="node.size" label="node.size" type="string"/>
        <att name="Column 1" label="Column 1" type="string"/>
        <att name="node.label" label="node.label" type="string"/>
        <att name="node.fontSize" label="node.fontSize" type="string"/>
        <graphics w="30.0" h="30.0" width="1" outline="#000000" fill="#66ffff" y="510.94635009765625" x="1729.4888916015625" type="ellipse"/>
    </node>
    <node label="ARL1" id="-244">
        <att name="cytoscape.alias.list" label="cytoscape.alias.list" type="list">
            <att type="string" value="ARL1"/>
        </att>
        <att name="Drugtarget_cancer:1,nocancer:2" label="Drugtarget_cancer:1,nocancer:2" type="integer" value="2"/>
        <att name="canonicalName" label="canonicalName" type="string" value="ARL1"/>
        <att name="Cancer_related_shape" label="Cancer_related_shape" type="integer"/>
        <att name="alias" label="alias" type="list"/>
        <att name="Column 3" label="Column 3" type="string"/>
        <att name="node.size" label="node.size" type="string"/>
        <att name="Column 1" label="Column 1" type="string" value="ARL1"/>
        <att name="node.label" label="node.label" type="string"/>
        <att name="node.fontSize" label="node.fontSize" type="string"/>
        <graphics w="30.0" h="30.0" width="1" outline="#000000" fill="#009900" y="1458.0" x="894.0" type="ellipse"/>
    </node>
    <node label="TARS" id="-243">
        <att name="cytoscape.alias.list" label="cytoscape.alias.list" type="list">
            <att type="string" value="TARS"/>
        </att>
        <att name="Drugtarget_cancer:1,nocancer:2" label="Drugtarget_cancer:1,nocancer:2" type="integer" value="2"/>
        <att name="canonicalName" label="canonicalName" type="string" value="TARS"/>
        <att name="Cancer_related_shape" label="Cancer_related_shape" type="integer"/>
        <att name="alias" label="alias" type="list">
            <att type="string" value="TARS"/>
        </att>
        <att name="Column 3" label="Column 3" type="string" value="Essential"/>
        <att name="node.size" label="node.size" type="string"/>
        <att name="Column 1" label="Column 1" type="string" value="TARS"/>
        <att name="node.label" label="node.label" type="string"/>
        <att name="node.fontSize" label="node.fontSize" type="string"/>
        <graphics w="30.0" h="30.0" width="1" outline="#000000" fill="#009900" y="1711.4503173828125" x="1039.1119384765625" type="ellipse"/>
    </node>
    <node label="EXOC8" id="-242">
        <att name="cytoscape.alias.list" label="cytoscape.alias.list" type="list"/>
        <att name="Drugtarget_cancer:1,nocancer:2" label="Drugtarget_cancer:1,nocancer:2" type="integer"/>
        <att name="canonicalName" label="canonicalName" type="string" value="EXOC8"/>
        <att name="Cancer_related_shape" label="Cancer_related_shape" type="integer"/>
        <att name="alias" label="alias" type="list"/>
        <att name="Column 3" label="Column 3" type="string"/>
        <att name="node.size" label="node.size" type="string"/>
        <att name="Column 1" label="Column 1" type="string"/>
        <att name="node.label" label="node.label" type="string"/>
        <att name="node.fontSize" label="node.fontSize" type="string"/>
        <graphics w="30.0" h="30.0" width="1" outline="#000000" fill="#66ffff" y="1941.0" x="1265.0" type="ellipse"/>
    </node>
    <node label="LSM1" id="-241">
        <att name="cytoscape.alias.list" label="cytoscape.alias.list" type="list"/>
        <att name="Drugtarget_cancer:1,nocancer:2" label="Drugtarget_cancer:1,nocancer:2" type="integer"/>
        <att name="canonicalName" label="canonicalName" type="string" value="LSM1"/>
        <att name="Cancer_related_shape" label="Cancer_related_shape" type="integer"/>
        <att name="alias" label="alias" type="list"/>
        <att name="Column 3" label="Column 3" type="string"/>
        <att name="node.size" label="node.size" type="string"/>
        <att name="Column 1" label="Column 1" type="string"/>
        <att name="node.label" label="node.label" type="string"/>
        <att name="node.fontSize" label="node.fontSize" type="string"/>
        <graphics w="30.0" h="30.0" width="1" outline="#000000" fill="#66ffff" y="1364.0" x="1961.0" type="ellipse"/>
    </node>
    <node label="ORC2L" id="-240">
        <att name="cytoscape.alias.list" label="cytoscape.alias.list" type="list"/>
        <att name="Drugtarget_cancer:1,nocancer:2" label="Drugtarget_cancer:1,nocancer:2" type="integer"/>
        <att name="canonicalName" label="canonicalName" type="string" value="ORC2L"/>
        <att name="Cancer_related_shape" label="Cancer_related_shape" type="integer"/>
        <att name="alias" label="alias" type="list"/>
        <att name="Column 3" label="Column 3" type="string"/>
        <att name="node.size" label="node.size" type="string"/>
        <att name="Column 1" label="Column 1" type="string"/>
        <att name="node.label" label="node.label" type="string"/>
        <att name="node.fontSize" label="node.fontSize" type="string"/>
        <graphics w="30.0" h="30.0" width="1" outline="#000000" fill="#66ffff" y="1215.0" x="845.0" type="ellipse"/>
    </node>
    <node label="NP_001093246.1" id="-239">
        <att name="cytoscape.alias.list" label="cytoscape.alias.list" type="list"/>
        <att name="Drugtarget_cancer:1,nocancer:2" label="Drugtarget_cancer:1,nocancer:2" type="integer"/>
        <att name="canonicalName" label="canonicalName" type="string" value="NP_001093246.1"/>
        <att name="Cancer_related_shape" label="Cancer_related_shape" type="integer"/>
        <att name="alias" label="alias" type="list"/>
        <att name="Column 3" label="Column 3" type="string"/>
        <att name="node.size" label="node.size" type="string"/>
        <att name="Column 1" label="Column 1" type="string"/>
        <att name="node.label" label="node.label" type="string"/>
        <att name="node.fontSize" label="node.fontSize" type="string"/>
        <graphics w="30.0" h="30.0" width="1" outline="#000000" fill="#66ffff" y="1624.0" x="1313.0" type="ellipse"/>
    </node>
    <node label="PRC1" id="-238">
        <att name="cytoscape.alias.list" label="cytoscape.alias.list" type="list"/>
        <att name="Drugtarget_cancer:1,nocancer:2" label="Drugtarget_cancer:1,nocancer:2" type="integer"/>
        <att name="canonicalName" label="canonicalName" type="string" value="PRC1"/>
        <att name="Cancer_related_shape" label="Cancer_related_shape" type="integer"/>
        <att name="alias" label="alias" type="list"/>
        <att name="Column 3" label="Column 3" type="string"/>
        <att name="node.size" label="node.size" type="string"/>
        <att name="Column 1" label="Column 1" type="string"/>
        <att name="node.label" label="node.label" type="string"/>
        <att name="node.fontSize" label="node.fontSize" type="string"/>
        <graphics w="30.0" h="30.0" width="1" outline="#000000" fill="#66ffff" y="892.0" x="857.0" type="ellipse"/>
    </node>
    <node label="CHTF18" id="-237">
        <att name="cytoscape.alias.list" label="cytoscape.alias.list" type="list"/>
        <att name="Drugtarget_cancer:1,nocancer:2" label="Drugtarget_cancer:1,nocancer:2" type="integer"/>
        <att name="canonicalName" label="canonicalName" type="string" value="CHTF18"/>
        <att name="Cancer_related_shape" label="Cancer_related_shape" type="integer"/>
        <att name="alias" label="alias" type="list"/>
        <att name="Column 3" label="Column 3" type="string"/>
        <att name="node.size" label="node.size" type="string"/>
        <att name="Column 1" label="Column 1" type="string"/>
        <att name="node.label" label="node.label" type="string"/>
        <att name="node.fontSize" label="node.fontSize" type="string"/>
        <graphics w="30.0" h="30.0" width="1" outline="#000000" fill="#66ffff" y="1361.0" x="1228.0" type="ellipse"/>
    </node>
    <node label="EIF4H EIF4B" id="-236">
        <att name="cytoscape.alias.list" label="cytoscape.alias.list" type="list"/>
        <att name="Drugtarget_cancer:1,nocancer:2" label="Drugtarget_cancer:1,nocancer:2" type="integer"/>
        <att name="canonicalName" label="canonicalName" type="string" value="EIF4H EIF4B"/>
        <att name="Cancer_related_shape" label="Cancer_related_shape" type="integer"/>
        <att name="alias" label="alias" type="list"/>
        <att name="Column 3" label="Column 3" type="string"/>
        <att name="node.size" label="node.size" type="string"/>
        <att name="Column 1" label="Column 1" type="string"/>
        <att name="node.label" label="node.label" type="string"/>
        <att name="node.fontSize" label="node.fontSize" type="string"/>
        <graphics w="30.0" h="30.0" width="1" outline="#000000" fill="#66ffff" y="1368.7392578125" x="232.51654052734375" type="ellipse"/>
    </node>
    <node label="PRIM1" id="-235">
        <att name="cytoscape.alias.list" label="cytoscape.alias.list" type="list"/>
        <att name="Drugtarget_cancer:1,nocancer:2" label="Drugtarget_cancer:1,nocancer:2" type="integer"/>
        <att name="canonicalName" label="canonicalName" type="string" value="PRIM1"/>
        <att name="Cancer_related_shape" label="Cancer_related_shape" type="integer"/>
        <att name="alias" label="alias" type="list"/>
        <att name="Column 3" label="Column 3" type="string"/>
        <att name="node.size" label="node.size" type="string"/>
        <att name="Column 1" label="Column 1" type="string"/>
        <att name="node.label" label="node.label" type="string"/>
        <att name="node.fontSize" label="node.fontSize" type="string"/>
        <graphics w="30.0" h="30.0" width="1" outline="#000000" fill="#66ffff" y="2159.0" x="1513.0" type="ellipse"/>
    </node>
    <node label="FEN1" id="-234">
        <att name="cytoscape.alias.list" label="cytoscape.alias.list" type="list"/>
        <att name="Drugtarget_cancer:1,nocancer:2" label="Drugtarget_cancer:1,nocancer:2" type="integer"/>
        <att name="canonicalName" label="canonicalName" type="string" value="FEN1"/>
        <att name="Cancer_related_shape" label="Cancer_related_shape" type="integer"/>
        <att name="alias" label="alias" type="list"/>
        <att name="Column 3" label="Column 3" type="string"/>
        <att name="node.size" label="node.size" type="string"/>
        <att name="Column 1" label="Column 1" type="string"/>
        <att name="node.label" label="node.label" type="string"/>
        <att name="node.fontSize" label="node.fontSize" type="string"/>
        <graphics w="30.0" h="30.0" width="1" outline="#000000" fill="#66ffff" y="1750.5" x="1274.0" type="ellipse"/>
    </node>
    <node label="CCNB2" id="-233">
        <att name="cytoscape.alias.list" label="cytoscape.alias.list" type="list"/>
        <att name="Drugtarget_cancer:1,nocancer:2" label="Drugtarget_cancer:1,nocancer:2" type="integer"/>
        <att name="canonicalName" label="canonicalName" type="string" value="CCNB2"/>
        <att name="Cancer_related_shape" label="Cancer_related_shape" type="integer"/>
        <att name="alias" label="alias" type="list"/>
        <att name="Column 3" label="Column 3" type="string"/>
        <att name="node.size" label="node.size" type="string"/>
        <att name="Column 1" label="Column 1" type="string"/>
        <att name="node.label" label="node.label" type="string"/>
        <att name="node.fontSize" label="node.fontSize" type="string"/>
        <graphics w="30.0" h="30.0" width="1" outline="#000000" fill="#66ffff" y="1534.0" x="1046.0" type="ellipse"/>
    </node>
    <node label="CCT3" id="-232">
        <att name="cytoscape.alias.list" label="cytoscape.alias.list" type="list"/>
        <att name="Drugtarget_cancer:1,nocancer:2" label="Drugtarget_cancer:1,nocancer:2" type="integer"/>
        <att name="canonicalName" label="canonicalName" type="string" value="CCT3"/>
        <att name="Cancer_related_shape" label="Cancer_related_shape" type="integer"/>
        <att name="alias" label="alias" type="list"/>
        <att name="Column 3" label="Column 3" type="string"/>
        <att name="node.size" label="node.size" type="string"/>
        <att name="Column 1" label="Column 1" type="string"/>
        <att name="node.label" label="node.label" type="string"/>
        <att name="node.fontSize" label="node.fontSize" type="string"/>
        <graphics w="30.0" h="30.0" width="1" outline="#000000" fill="#66ffff" y="426.0" x="615.0" type="ellipse"/>
    </node>
    <node label="POLR3A" id="-231">
        <att name="cytoscape.alias.list" label="cytoscape.alias.list" type="list"/>
        <att name="Drugtarget_cancer:1,nocancer:2" label="Drugtarget_cancer:1,nocancer:2" type="integer"/>
        <att name="canonicalName" label="canonicalName" type="string" value="POLR3A"/>
        <att name="Cancer_related_shape" label="Cancer_related_shape" type="integer"/>
        <att name="alias" label="alias" type="list"/>
        <att name="Column 3" label="Column 3" type="string"/>
        <att name="node.size" label="node.size" type="string"/>
        <att name="Column 1" label="Column 1" type="string"/>
        <att name="node.label" label="node.label" type="string"/>
        <att name="node.fontSize" label="node.fontSize" type="string"/>
        <graphics w="30.0" h="30.0" width="1" outline="#000000" fill="#66ffff" y="489.0839538574219" x="1771.7215576171875" type="ellipse"/>
    </node>
    <node label="MAPRE1" id="-230">
        <att name="cytoscape.alias.list" label="cytoscape.alias.list" type="list"/>
        <att name="Drugtarget_cancer:1,nocancer:2" label="Drugtarget_cancer:1,nocancer:2" type="integer"/>
        <att name="canonicalName" label="canonicalName" type="string" value="MAPRE1"/>
        <att name="Cancer_related_shape" label="Cancer_related_shape" type="integer"/>
        <att name="alias" label="alias" type="list"/>
        <att name="Column 3" label="Column 3" type="string"/>
        <att name="node.size" label="node.size" type="string"/>
        <att name="Column 1" label="Column 1" type="string"/>
        <att name="node.label" label="node.label" type="string"/>
        <att name="node.fontSize" label="node.fontSize" type="string"/>
        <graphics w="30.0" h="30.0" width="1" outline="#000000" fill="#66ffff" y="1245.0" x="1319.0" type="ellipse"/>
    </node>
    <node label="FA2H" id="-229">
        <att name="cytoscape.alias.list" label="cytoscape.alias.list" type="list"/>
        <att name="Drugtarget_cancer:1,nocancer:2" label="Drugtarget_cancer:1,nocancer:2" type="integer"/>
        <att name="canonicalName" label="canonicalName" type="string" value="FA2H"/>
        <att name="Cancer_related_shape" label="Cancer_related_shape" type="integer"/>
        <att name="alias" label="alias" type="list"/>
        <att name="Column 3" label="Column 3" type="string"/>
        <att name="node.size" label="node.size" type="string"/>
        <att name="Column 1" label="Column 1" type="string"/>
        <att name="node.label" label="node.label" type="string"/>
        <att name="node.fontSize" label="node.fontSize" type="string"/>
        <graphics w="30.0" h="30.0" width="1" outline="#000000" fill="#66ffff" y="1355.915771484375" x="1273.046630859375" type="ellipse"/>
    </node>
    <node label="GDI1" id="-228">
        <att name="cytoscape.alias.list" label="cytoscape.alias.list" type="list">
            <att type="string" value="GDI1"/>
        </att>
        <att name="Drugtarget_cancer:1,nocancer:2" label="Drugtarget_cancer:1,nocancer:2" type="integer" value="2"/>
        <att name="canonicalName" label="canonicalName" type="string" value="GDI1"/>
        <att name="Cancer_related_shape" label="Cancer_related_shape" type="integer"/>
        <att name="alias" label="alias" type="list"/>
        <att name="Column 3" label="Column 3" type="string"/>
        <att name="node.size" label="node.size" type="string"/>
        <att name="Column 1" label="Column 1" type="string" value="GDI1"/>
        <att name="node.label" label="node.label" type="string"/>
        <att name="node.fontSize" label="node.fontSize" type="string"/>
        <graphics w="30.0" h="30.0" width="1" outline="#000000" fill="#009900" y="1950.7847900390625" x="737.0932006835938" type="ellipse"/>
    </node>
    <node label="VAMP4" id="-227">
        <att name="cytoscape.alias.list" label="cytoscape.alias.list" type="list"/>
        <att name="Drugtarget_cancer:1,nocancer:2" label="Drugtarget_cancer:1,nocancer:2" type="integer"/>
        <att name="canonicalName" label="canonicalName" type="string" value="VAMP4"/>
        <att name="Cancer_related_shape" label="Cancer_related_shape" type="integer"/>
        <att name="alias" label="alias" type="list"/>
        <att name="Column 3" label="Column 3" type="string"/>
        <att name="node.size" label="node.size" type="string"/>
        <att name="Column 1" label="Column 1" type="string"/>
        <att name="node.label" label="node.label" type="string"/>
        <att name="node.fontSize" label="node.fontSize" type="string"/>
        <graphics w="30.0" h="30.0" width="1" outline="#000000" fill="#66ffff" y="507.0" x="1782.0" type="ellipse"/>
    </node>
    <node label="RBMX2" id="-226">
        <att name="cytoscape.alias.list" label="cytoscape.alias.list" type="list"/>
        <att name="Drugtarget_cancer:1,nocancer:2" label="Drugtarget_cancer:1,nocancer:2" type="integer"/>
        <att name="canonicalName" label="canonicalName" type="string" value="RBMX2"/>
        <att name="Cancer_related_shape" label="Cancer_related_shape" type="integer"/>
        <att name="alias" label="alias" type="list"/>
        <att name="Column 3" label="Column 3" type="string"/>
        <att name="node.size" label="node.size" type="string"/>
        <att name="Column 1" label="Column 1" type="string"/>
        <att name="node.label" label="node.label" type="string"/>
        <att name="node.fontSize" label="node.fontSize" type="string"/>
        <graphics w="30.0" h="30.0" width="1" outline="#000000" fill="#66ffff" y="1510.059814453125" x="1853.916748046875" type="ellipse"/>
    </node>
    <node label="ACTR2" id="-225">
        <att name="cytoscape.alias.list" label="cytoscape.alias.list" type="list"/>
        <att name="Drugtarget_cancer:1,nocancer:2" label="Drugtarget_cancer:1,nocancer:2" type="integer"/>
        <att name="canonicalName" label="canonicalName" type="string" value="ACTR2"/>
        <att name="Cancer_related_shape" label="Cancer_related_shape" type="integer"/>
        <att name="alias" label="alias" type="list"/>
        <att name="Column 3" label="Column 3" type="string"/>
        <att name="node.size" label="node.size" type="string"/>
        <att name="Column 1" label="Column 1" type="string"/>
        <att name="node.label" label="node.label" type="string"/>
        <att name="node.fontSize" label="node.fontSize" type="string"/>
        <graphics w="30.0" h="30.0" width="1" outline="#000000" fill="#66ffff" y="277.5" x="1072.0" type="ellipse"/>
    </node>
    <node label="LARP1" id="-224">
        <att name="cytoscape.alias.list" label="cytoscape.alias.list" type="list"/>
        <att name="Drugtarget_cancer:1,nocancer:2" label="Drugtarget_cancer:1,nocancer:2" type="integer"/>
        <att name="canonicalName" label="canonicalName" type="string" value="LARP1"/>
        <att name="Cancer_related_shape" label="Cancer_related_shape" type="integer"/>
        <att name="alias" label="alias" type="list"/>
        <att name="Column 3" label="Column 3" type="string"/>
        <att name="node.size" label="node.size" type="string"/>
        <att name="Column 1" label="Column 1" type="string"/>
        <att name="node.label" label="node.label" type="string"/>
        <att name="node.fontSize" label="node.fontSize" type="string"/>
        <graphics w="30.0" h="30.0" width="1" outline="#000000" fill="#66ffff" y="1434.8994140625" x="2043.720703125" type="ellipse"/>
    </node>
    <node label="LETM1" id="-223">
        <att name="cytoscape.alias.list" label="cytoscape.alias.list" type="list"/>
        <att name="Drugtarget_cancer:1,nocancer:2" label="Drugtarget_cancer:1,nocancer:2" type="integer"/>
        <att name="canonicalName" label="canonicalName" type="string" value="LETM1"/>
        <att name="Cancer_related_shape" label="Cancer_related_shape" type="integer"/>
        <att name="alias" label="alias" type="list"/>
        <att name="Column 3" label="Column 3" type="string"/>
        <att name="node.size" label="node.size" type="string"/>
        <att name="Column 1" label="Column 1" type="string"/>
        <att name="node.label" label="node.label" type="string"/>
        <att name="node.fontSize" label="node.fontSize" type="string"/>
        <graphics w="30.0" h="30.0" width="1" outline="#000000" fill="#66ffff" y="1459.461181640625" x="1656.14306640625" type="ellipse"/>
    </node>
    <node label="KDELR1 KDELR3 KDELR2" id="-222">
        <att name="cytoscape.alias.list" label="cytoscape.alias.list" type="list"/>
        <att name="Drugtarget_cancer:1,nocancer:2" label="Drugtarget_cancer:1,nocancer:2" type="integer"/>
        <att name="canonicalName" label="canonicalName" type="string" value="KDELR1 KDELR3 KDELR2"/>
        <att name="Cancer_related_shape" label="Cancer_related_shape" type="integer"/>
        <att name="alias" label="alias" type="list"/>
        <att name="Column 3" label="Column 3" type="string"/>
        <att name="node.size" label="node.size" type="string"/>
        <att name="Column 1" label="Column 1" type="string"/>
        <att name="node.label" label="node.label" type="string"/>
        <att name="node.fontSize" label="node.fontSize" type="string"/>
        <graphics w="30.0" h="30.0" width="1" outline="#000000" fill="#66ffff" y="2848.300537109375" x="0.7083663940429688" type="ellipse"/>
    </node>
    <node label="TAF9 TAF9BTAF9B" id="-221">
        <att name="cytoscape.alias.list" label="cytoscape.alias.list" type="list"/>
        <att name="Drugtarget_cancer:1,nocancer:2" label="Drugtarget_cancer:1,nocancer:2" type="integer"/>
        <att name="canonicalName" label="canonicalName" type="string" value="TAF9 TAF9BTAF9B"/>
        <att name="Cancer_related_shape" label="Cancer_related_shape" type="integer"/>
        <att name="alias" label="alias" type="list"/>
        <att name="Column 3" label="Column 3" type="string"/>
        <att name="node.size" label="node.size" type="string"/>
        <att name="Column 1" label="Column 1" type="string"/>
        <att name="node.label" label="node.label" type="string"/>
        <att name="node.fontSize" label="node.fontSize" type="string"/>
        <graphics w="30.0" h="30.0" width="1" outline="#000000" fill="#66ffff" y="1191.0" x="1268.0" type="ellipse"/>
    </node>
    <node label="RPL18" id="-220">
        <att name="cytoscape.alias.list" label="cytoscape.alias.list" type="list"/>
        <att name="Drugtarget_cancer:1,nocancer:2" label="Drugtarget_cancer:1,nocancer:2" type="integer"/>
        <att name="canonicalName" label="canonicalName" type="string" value="RPL18"/>
        <att name="Cancer_related_shape" label="Cancer_related_shape" type="integer"/>
        <att name="alias" label="alias" type="list"/>
        <att name="Column 3" label="Column 3" type="string"/>
        <att name="node.size" label="node.size" type="string"/>
        <att name="Column 1" label="Column 1" type="string"/>
        <att name="node.label" label="node.label" type="string"/>
        <att name="node.fontSize" label="node.fontSize" type="string"/>
        <graphics w="30.0" h="30.0" width="1" outline="#000000" fill="#66ffff" y="2156.0791015625" x="1082.8997802734375" type="ellipse"/>
    </node>
    <node label="PFDN2" id="-219">
        <att name="cytoscape.alias.list" label="cytoscape.alias.list" type="list"/>
        <att name="Drugtarget_cancer:1,nocancer:2" label="Drugtarget_cancer:1,nocancer:2" type="integer"/>
        <att name="canonicalName" label="canonicalName" type="string" value="PFDN2"/>
        <att name="Cancer_related_shape" label="Cancer_related_shape" type="integer"/>
        <att name="alias" label="alias" type="list"/>
        <att name="Column 3" label="Column 3" type="string"/>
        <att name="node.size" label="node.size" type="string"/>
        <att name="Column 1" label="Column 1" type="string"/>
        <att name="node.label" label="node.label" type="string"/>
        <att name="node.fontSize" label="node.fontSize" type="string"/>
        <graphics w="30.0" h="30.0" width="1" outline="#000000" fill="#66ffff" y="796.0" x="1029.0" type="ellipse"/>
    </node>
    <node label="DNM1" id="-218">
        <att name="cytoscape.alias.list" label="cytoscape.alias.list" type="list"/>
        <att name="Drugtarget_cancer:1,nocancer:2" label="Drugtarget_cancer:1,nocancer:2" type="integer"/>
        <att name="canonicalName" label="canonicalName" type="string" value="DNM1"/>
        <att name="Cancer_related_shape" label="Cancer_related_shape" type="integer"/>
        <att name="alias" label="alias" type="list"/>
        <att name="Column 3" label="Column 3" type="string"/>
        <att name="node.size" label="node.size" type="string"/>
        <att name="Column 1" label="Column 1" type="string"/>
        <att name="node.label" label="node.label" type="string"/>
        <att name="node.fontSize" label="node.fontSize" type="string"/>
        <graphics w="30.0" h="30.0" width="1" outline="#000000" fill="#66ffff" y="318.0" x="1705.0" type="ellipse"/>
    </node>
    <node label="TPT1" id="-217">
        <att name="cytoscape.alias.list" label="cytoscape.alias.list" type="list"/>
        <att name="Drugtarget_cancer:1,nocancer:2" label="Drugtarget_cancer:1,nocancer:2" type="integer"/>
        <att name="canonicalName" label="canonicalName" type="string" value="TPT1"/>
        <att name="Cancer_related_shape" label="Cancer_related_shape" type="integer"/>
        <att name="alias" label="alias" type="list"/>
        <att name="Column 3" label="Column 3" type="string"/>
        <att name="node.size" label="node.size" type="string"/>
        <att name="Column 1" label="Column 1" type="string"/>
        <att name="node.label" label="node.label" type="string"/>
        <att name="node.fontSize" label="node.fontSize" type="string"/>
        <graphics w="30.0" h="30.0" width="1" outline="#000000" fill="#66ffff" y="1321.0546875" x="831.4935913085938" type="ellipse"/>
    </node>
    <node label="EPN1" id="-216">
        <att name="cytoscape.alias.list" label="cytoscape.alias.list" type="list"/>
        <att name="Drugtarget_cancer:1,nocancer:2" label="Drugtarget_cancer:1,nocancer:2" type="integer"/>
        <att name="canonicalName" label="canonicalName" type="string" value="EPN1"/>
        <att name="Cancer_related_shape" label="Cancer_related_shape" type="integer"/>
        <att name="alias" label="alias" type="list"/>
        <att name="Column 3" label="Column 3" type="string"/>
        <att name="node.size" label="node.size" type="string"/>
        <att name="Column 1" label="Column 1" type="string"/>
        <att name="node.label" label="node.label" type="string"/>
        <att name="node.fontSize" label="node.fontSize" type="string"/>
        <graphics w="30.0" h="30.0" width="1" outline="#000000" fill="#66ffff" y="186.0" x="1572.0" type="ellipse"/>
    </node>
    <node label="CNOT2" id="-215">
        <att name="cytoscape.alias.list" label="cytoscape.alias.list" type="list"/>
        <att name="Drugtarget_cancer:1,nocancer:2" label="Drugtarget_cancer:1,nocancer:2" type="integer"/>
        <att name="canonicalName" label="canonicalName" type="string" value="CNOT2"/>
        <att name="Cancer_related_shape" label="Cancer_related_shape" type="integer"/>
        <att name="alias" label="alias" type="list"/>
        <att name="Column 3" label="Column 3" type="string"/>
        <att name="node.size" label="node.size" type="string"/>
        <att name="Column 1" label="Column 1" type="string"/>
        <att name="node.label" label="node.label" type="string"/>
        <att name="node.fontSize" label="node.fontSize" type="string"/>
        <graphics w="30.0" h="30.0" width="1" outline="#000000" fill="#66ffff" y="1120.9134521484375" x="886.9234008789062" type="ellipse"/>
    </node>
    <node label="PRDX2" id="-214">
        <att name="cytoscape.alias.list" label="cytoscape.alias.list" type="list">
            <att type="string" value="PRDX2"/>
        </att>
        <att name="Drugtarget_cancer:1,nocancer:2" label="Drugtarget_cancer:1,nocancer:2" type="integer" value="2"/>
        <att name="canonicalName" label="canonicalName" type="string" value="PRDX2"/>
        <att name="Cancer_related_shape" label="Cancer_related_shape" type="integer"/>
        <att name="alias" label="alias" type="list"/>
        <att name="Column 3" label="Column 3" type="string"/>
        <att name="node.size" label="node.size" type="string" value="60.0"/>
        <att name="Column 1" label="Column 1" type="string" value="PRDX2"/>
        <att name="node.label" label="node.label" type="string"/>
        <att name="node.fontSize" label="node.fontSize" type="string" value="25.0"/>
        <graphics w="60.0" h="60.0" width="1" outline="#000000" fill="#009900" y="1552.0" x="1661.0" type="ellipse"/>
    </node>
    <node label="GGPS1" id="-213">
        <att name="cytoscape.alias.list" label="cytoscape.alias.list" type="list"/>
        <att name="Drugtarget_cancer:1,nocancer:2" label="Drugtarget_cancer:1,nocancer:2" type="integer"/>
        <att name="canonicalName" label="canonicalName" type="string" value="GGPS1"/>
        <att name="Cancer_related_shape" label="Cancer_related_shape" type="integer"/>
        <att name="alias" label="alias" type="list"/>
        <att name="Column 3" label="Column 3" type="string"/>
        <att name="node.size" label="node.size" type="string"/>
        <att name="Column 1" label="Column 1" type="string"/>
        <att name="node.label" label="node.label" type="string"/>
        <att name="node.fontSize" label="node.fontSize" type="string"/>
        <graphics w="30.0" h="30.0" width="1" outline="#000000" fill="#66ffff" y="632.0" x="2125.0" type="ellipse"/>
    </node>
    <node label="ATP6V1B1" id="-212">
        <att name="cytoscape.alias.list" label="cytoscape.alias.list" type="list"/>
        <att name="Drugtarget_cancer:1,nocancer:2" label="Drugtarget_cancer:1,nocancer:2" type="integer"/>
        <att name="canonicalName" label="canonicalName" type="string" value="ATP6V1B1"/>
        <att name="Cancer_related_shape" label="Cancer_related_shape" type="integer"/>
        <att name="alias" label="alias" type="list"/>
        <att name="Column 3" label="Column 3" type="string"/>
        <att name="node.size" label="node.size" type="string"/>
        <att name="Column 1" label="Column 1" type="string"/>
        <att name="node.label" label="node.label" type="string"/>
        <att name="node.fontSize" label="node.fontSize" type="string"/>
        <graphics w="30.0" h="30.0" width="1" outline="#000000" fill="#66ffff" y="572.0" x="1750.0" type="ellipse"/>
    </node>
    <node label="CNOT1" id="-211">
        <att name="cytoscape.alias.list" label="cytoscape.alias.list" type="list"/>
        <att name="Drugtarget_cancer:1,nocancer:2" label="Drugtarget_cancer:1,nocancer:2" type="integer"/>
        <att name="canonicalName" label="canonicalName" type="string" value="CNOT1"/>
        <att name="Cancer_related_shape" label="Cancer_related_shape" type="integer"/>
        <att name="alias" label="alias" type="list"/>
        <att name="Column 3" label="Column 3" type="string"/>
        <att name="node.size" label="node.size" type="string"/>
        <att name="Column 1" label="Column 1" type="string"/>
        <att name="node.label" label="node.label" type="string"/>
        <att name="node.fontSize" label="node.fontSize" type="string"/>
        <graphics w="30.0" h="30.0" width="1" outline="#000000" fill="#66ffff" y="1208.4127197265625" x="768.02978515625" type="ellipse"/>
    </node>
    <node label="CCNC" id="-210">
        <att name="cytoscape.alias.list" label="cytoscape.alias.list" type="list"/>
        <att name="Drugtarget_cancer:1,nocancer:2" label="Drugtarget_cancer:1,nocancer:2" type="integer"/>
        <att name="canonicalName" label="canonicalName" type="string" value="CCNC"/>
        <att name="Cancer_related_shape" label="Cancer_related_shape" type="integer"/>
        <att name="alias" label="alias" type="list"/>
        <att name="Column 3" label="Column 3" type="string"/>
        <att name="node.size" label="node.size" type="string"/>
        <att name="Column 1" label="Column 1" type="string"/>
        <att name="node.label" label="node.label" type="string"/>
        <att name="node.fontSize" label="node.fontSize" type="string"/>
        <graphics w="30.0" h="30.0" width="1" outline="#000000" fill="#66ffff" y="1363.5142822265625" x="1557.8646240234375" type="ellipse"/>
    </node>
    <node label="REXO4" id="-209">
        <att name="cytoscape.alias.list" label="cytoscape.alias.list" type="list"/>
        <att name="Drugtarget_cancer:1,nocancer:2" label="Drugtarget_cancer:1,nocancer:2" type="integer"/>
        <att name="canonicalName" label="canonicalName" type="string" value="REXO4"/>
        <att name="Cancer_related_shape" label="Cancer_related_shape" type="integer"/>
        <att name="alias" label="alias" type="list"/>
        <att name="Column 3" label="Column 3" type="string"/>
        <att name="node.size" label="node.size" type="string"/>
        <att name="Column 1" label="Column 1" type="string"/>
        <att name="node.label" label="node.label" type="string"/>
        <att name="node.fontSize" label="node.fontSize" type="string"/>
        <graphics w="30.0" h="30.0" width="1" outline="#000000" fill="#66ffff" y="2694.0" x="1539.800048828125" type="ellipse"/>
    </node>
    <node label="PPP2CA" id="-208">
        <att name="cytoscape.alias.list" label="cytoscape.alias.list" type="list">
            <att type="string" value="PPP2CA"/>
        </att>
        <att name="Drugtarget_cancer:1,nocancer:2" label="Drugtarget_cancer:1,nocancer:2" type="integer" value="2"/>
        <att name="canonicalName" label="canonicalName" type="string" value="PPP2CA"/>
        <att name="Cancer_related_shape" label="Cancer_related_shape" type="integer"/>
        <att name="alias" label="alias" type="list"/>
        <att name="Column 3" label="Column 3" type="string"/>
        <att name="node.size" label="node.size" type="string"/>
        <att name="Column 1" label="Column 1" type="string" value="PPP2CA"/>
        <att name="node.label" label="node.label" type="string"/>
        <att name="node.fontSize" label="node.fontSize" type="string"/>
        <graphics w="30.0" h="30.0" width="1" outline="#000000" fill="#009900" y="2042.500244140625" x="1837.341552734375" type="ellipse"/>
    </node>
    <node label="TUSC4" id="-207">
        <att name="cytoscape.alias.list" label="cytoscape.alias.list" type="list"/>
        <att name="Drugtarget_cancer:1,nocancer:2" label="Drugtarget_cancer:1,nocancer:2" type="integer"/>
        <att name="canonicalName" label="canonicalName" type="string" value="TUSC4"/>
        <att name="Cancer_related_shape" label="Cancer_related_shape" type="integer"/>
        <att name="alias" label="alias" type="list"/>
        <att name="Column 3" label="Column 3" type="string"/>
        <att name="node.size" label="node.size" type="string"/>
        <att name="Column 1" label="Column 1" type="string"/>
        <att name="node.label" label="node.label" type="string"/>
        <att name="node.fontSize" label="node.fontSize" type="string"/>
        <graphics w="30.0" h="30.0" width="1" outline="#000000" fill="#66ffff" y="1499.0" x="1681.0" type="ellipse"/>
    </node>
    <node label="ATG16L1" id="-206">
        <att name="cytoscape.alias.list" label="cytoscape.alias.list" type="list"/>
        <att name="Drugtarget_cancer:1,nocancer:2" label="Drugtarget_cancer:1,nocancer:2" type="integer"/>
        <att name="canonicalName" label="canonicalName" type="string" value="ATG16L1"/>
        <att name="Cancer_related_shape" label="Cancer_related_shape" type="integer"/>
        <att name="alias" label="alias" type="list"/>
        <att name="Column 3" label="Column 3" type="string"/>
        <att name="node.size" label="node.size" type="string"/>
        <att name="Column 1" label="Column 1" type="string"/>
        <att name="node.label" label="node.label" type="string"/>
        <att name="node.fontSize" label="node.fontSize" type="string"/>
        <graphics w="30.0" h="30.0" width="1" outline="#000000" fill="#66ffff" y="1493.0" x="1741.0" type="ellipse"/>
    </node>
    <node label="SNAP25" id="-205">
        <att name="cytoscape.alias.list" label="cytoscape.alias.list" type="list">
            <att type="string" value="SNAP25"/>
        </att>
        <att name="Drugtarget_cancer:1,nocancer:2" label="Drugtarget_cancer:1,nocancer:2" type="integer" value="2"/>
        <att name="canonicalName" label="canonicalName" type="string" value="SNAP25"/>
        <att name="Cancer_related_shape" label="Cancer_related_shape" type="integer"/>
        <att name="alias" label="alias" type="list"/>
        <att name="Column 3" label="Column 3" type="string"/>
        <att name="node.size" label="node.size" type="string"/>
        <att name="Column 1" label="Column 1" type="string" value="SNAP25"/>
        <att name="node.label" label="node.label" type="string"/>
        <att name="node.fontSize" label="node.fontSize" type="string"/>
        <graphics w="30.0" h="30.0" width="1" outline="#000000" fill="#009900" y="2279.0" x="715.0" type="ellipse"/>
    </node>
    <node label="ACTR6" id="-204">
        <att name="cytoscape.alias.list" label="cytoscape.alias.list" type="list"/>
        <att name="Drugtarget_cancer:1,nocancer:2" label="Drugtarget_cancer:1,nocancer:2" type="integer"/>
        <att name="canonicalName" label="canonicalName" type="string" value="ACTR6"/>
        <att name="Cancer_related_shape" label="Cancer_related_shape" type="integer"/>
        <att name="alias" label="alias" type="list"/>
        <att name="Column 3" label="Column 3" type="string"/>
        <att name="node.size" label="node.size" type="string"/>
        <att name="Column 1" label="Column 1" type="string"/>
        <att name="node.label" label="node.label" type="string"/>
        <att name="node.fontSize" label="node.fontSize" type="string"/>
        <graphics w="30.0" h="30.0" width="1" outline="#000000" fill="#66ffff" y="1188.0" x="1867.0" type="ellipse"/>
    </node>
    <node label="RPS17" id="-203">
        <att name="cytoscape.alias.list" label="cytoscape.alias.list" type="list"/>
        <att name="Drugtarget_cancer:1,nocancer:2" label="Drugtarget_cancer:1,nocancer:2" type="integer"/>
        <att name="canonicalName" label="canonicalName" type="string" value="RPS17"/>
        <att name="Cancer_related_shape" label="Cancer_related_shape" type="integer"/>
        <att name="alias" label="alias" type="list"/>
        <att name="Column 3" label="Column 3" type="string"/>
        <att name="node.size" label="node.size" type="string"/>
        <att name="Column 1" label="Column 1" type="string"/>
        <att name="node.label" label="node.label" type="string"/>
        <att name="node.fontSize" label="node.fontSize" type="string"/>
        <graphics w="30.0" h="30.0" width="1" outline="#000000" fill="#66ffff" y="1993.0" x="1263.5" type="ellipse"/>
    </node>
    <node label="HAT1" id="-202">
        <att name="cytoscape.alias.list" label="cytoscape.alias.list" type="list"/>
        <att name="Drugtarget_cancer:1,nocancer:2" label="Drugtarget_cancer:1,nocancer:2" type="integer"/>
        <att name="canonicalName" label="canonicalName" type="string" value="HAT1"/>
        <att name="Cancer_related_shape" label="Cancer_related_shape" type="integer"/>
        <att name="alias" label="alias" type="list"/>
        <att name="Column 3" label="Column 3" type="string"/>
        <att name="node.size" label="node.size" type="string"/>
        <att name="Column 1" label="Column 1" type="string"/>
        <att name="node.label" label="node.label" type="string"/>
        <att name="node.fontSize" label="node.fontSize" type="string"/>
        <graphics w="30.0" h="30.0" width="1" outline="#000000" fill="#66ffff" y="1339.9697265625" x="1402.484130859375" type="ellipse"/>
    </node>
    <node label="TCP1" id="-201">
        <att name="cytoscape.alias.list" label="cytoscape.alias.list" type="list"/>
        <att name="Drugtarget_cancer:1,nocancer:2" label="Drugtarget_cancer:1,nocancer:2" type="integer"/>
        <att name="canonicalName" label="canonicalName" type="string" value="TCP1"/>
        <att name="Cancer_related_shape" label="Cancer_related_shape" type="integer"/>
        <att name="alias" label="alias" type="list"/>
        <att name="Column 3" label="Column 3" type="string"/>
        <att name="node.size" label="node.size" type="string"/>
        <att name="Column 1" label="Column 1" type="string"/>
        <att name="node.label" label="node.label" type="string"/>
        <att name="node.fontSize" label="node.fontSize" type="string"/>
        <graphics w="30.0" h="30.0" width="1" outline="#000000" fill="#66ffff" y="383.0" x="517.5" type="ellipse"/>
    </node>
    <node label="RPS14" id="-200">
        <att name="cytoscape.alias.list" label="cytoscape.alias.list" type="list"/>
        <att name="Drugtarget_cancer:1,nocancer:2" label="Drugtarget_cancer:1,nocancer:2" type="integer"/>
        <att name="canonicalName" label="canonicalName" type="string" value="RPS14"/>
        <att name="Cancer_related_shape" label="Cancer_related_shape" type="integer"/>
        <att name="alias" label="alias" type="list"/>
        <att name="Column 3" label="Column 3" type="string"/>
        <att name="node.size" label="node.size" type="string"/>
        <att name="Column 1" label="Column 1" type="string"/>
        <att name="node.label" label="node.label" type="string"/>
        <att name="node.fontSize" label="node.fontSize" type="string"/>
        <graphics w="30.0" h="30.0" width="1" outline="#000000" fill="#66ffff" y="1530.5003662109375" x="847.8806762695312" type="ellipse"/>
    </node>
    <node label="ZFYVE20" id="-199">
        <att name="cytoscape.alias.list" label="cytoscape.alias.list" type="list"/>
        <att name="Drugtarget_cancer:1,nocancer:2" label="Drugtarget_cancer:1,nocancer:2" type="integer"/>
        <att name="canonicalName" label="canonicalName" type="string" value="ZFYVE20"/>
        <att name="Cancer_related_shape" label="Cancer_related_shape" type="integer"/>
        <att name="alias" label="alias" type="list"/>
        <att name="Column 3" label="Column 3" type="string"/>
        <att name="node.size" label="node.size" type="string"/>
        <att name="Column 1" label="Column 1" type="string"/>
        <att name="node.label" label="node.label" type="string"/>
        <att name="node.fontSize" label="node.fontSize" type="string"/>
        <graphics w="30.0" h="30.0" width="1" outline="#000000" fill="#66ffff" y="483.64666748046875" x="1549.8675537109375" type="ellipse"/>
    </node>
    <node label="NIP7" id="-198">
        <att name="cytoscape.alias.list" label="cytoscape.alias.list" type="list"/>
        <att name="Drugtarget_cancer:1,nocancer:2" label="Drugtarget_cancer:1,nocancer:2" type="integer"/>
        <att name="canonicalName" label="canonicalName" type="string" value="NIP7"/>
        <att name="Cancer_related_shape" label="Cancer_related_shape" type="integer"/>
        <att name="alias" label="alias" type="list"/>
        <att name="Column 3" label="Column 3" type="string"/>
        <att name="node.size" label="node.size" type="string"/>
        <att name="Column 1" label="Column 1" type="string"/>
        <att name="node.label" label="node.label" type="string"/>
        <att name="node.fontSize" label="node.fontSize" type="string"/>
        <graphics w="30.0" h="30.0" width="1" outline="#000000" fill="#66ffff" y="2049.0" x="1150.5" type="ellipse"/>
    </node>
    <node label="HYOU1" id="-197">
        <att name="cytoscape.alias.list" label="cytoscape.alias.list" type="list"/>
        <att name="Drugtarget_cancer:1,nocancer:2" label="Drugtarget_cancer:1,nocancer:2" type="integer"/>
        <att name="canonicalName" label="canonicalName" type="string" value="HYOU1"/>
        <att name="Cancer_related_shape" label="Cancer_related_shape" type="integer"/>
        <att name="alias" label="alias" type="list"/>
        <att name="Column 3" label="Column 3" type="string"/>
        <att name="node.size" label="node.size" type="string"/>
        <att name="Column 1" label="Column 1" type="string"/>
        <att name="node.label" label="node.label" type="string"/>
        <att name="node.fontSize" label="node.fontSize" type="string"/>
        <graphics w="30.0" h="30.0" width="1" outline="#000000" fill="#66ffff" y="2694.0" x="5.0" type="ellipse"/>
    </node>
    <node label="CFDP1" id="-196">
        <att name="cytoscape.alias.list" label="cytoscape.alias.list" type="list"/>
        <att name="Drugtarget_cancer:1,nocancer:2" label="Drugtarget_cancer:1,nocancer:2" type="integer"/>
        <att name="canonicalName" label="canonicalName" type="string" value="CFDP1"/>
        <att name="Cancer_related_shape" label="Cancer_related_shape" type="integer"/>
        <att name="alias" label="alias" type="list"/>
        <att name="Column 3" label="Column 3" type="string"/>
        <att name="node.size" label="node.size" type="string"/>
        <att name="Column 1" label="Column 1" type="string"/>
        <att name="node.label" label="node.label" type="string"/>
        <att name="node.fontSize" label="node.fontSize" type="string"/>
        <graphics w="30.0" h="30.0" width="1" outline="#000000" fill="#66ffff" y="1004.0" x="1912.0" type="ellipse"/>
    </node>
    <node label="TBL1XR1" id="-195">
        <att name="cytoscape.alias.list" label="cytoscape.alias.list" type="list"/>
        <att name="Drugtarget_cancer:1,nocancer:2" label="Drugtarget_cancer:1,nocancer:2" type="integer"/>
        <att name="canonicalName" label="canonicalName" type="string" value="TBL1XR1"/>
        <att name="Cancer_related_shape" label="Cancer_related_shape" type="integer"/>
        <att name="alias" label="alias" type="list"/>
        <att name="Column 3" label="Column 3" type="string"/>
        <att name="node.size" label="node.size" type="string"/>
        <att name="Column 1" label="Column 1" type="string"/>
        <att name="node.label" label="node.label" type="string"/>
        <att name="node.fontSize" label="node.fontSize" type="string"/>
        <graphics w="30.0" h="30.0" width="1" outline="#000000" fill="#66ffff" y="1235.916259765625" x="1507.0394287109375" type="ellipse"/>
    </node>
    <node label="CAPZA1" id="-194">
        <att name="cytoscape.alias.list" label="cytoscape.alias.list" type="list"/>
        <att name="Drugtarget_cancer:1,nocancer:2" label="Drugtarget_cancer:1,nocancer:2" type="integer"/>
        <att name="canonicalName" label="canonicalName" type="string" value="CAPZA1"/>
        <att name="Cancer_related_shape" label="Cancer_related_shape" type="integer"/>
        <att name="alias" label="alias" type="list"/>
        <att name="Column 3" label="Column 3" type="string"/>
        <att name="node.size" label="node.size" type="string"/>
        <att name="Column 1" label="Column 1" type="string"/>
        <att name="node.label" label="node.label" type="string"/>
        <att name="node.fontSize" label="node.fontSize" type="string"/>
        <graphics w="30.0" h="30.0" width="1" outline="#000000" fill="#66ffff" y="403.0" x="1266.0" type="ellipse"/>
    </node>
    <node label="TUBG1 TUBG2" id="-193">
        <att name="cytoscape.alias.list" label="cytoscape.alias.list" type="list"/>
        <att name="Drugtarget_cancer:1,nocancer:2" label="Drugtarget_cancer:1,nocancer:2" type="integer"/>
        <att name="canonicalName" label="canonicalName" type="string" value="TUBG1 TUBG2"/>
        <att name="Cancer_related_shape" label="Cancer_related_shape" type="integer"/>
        <att name="alias" label="alias" type="list"/>
        <att name="Column 3" label="Column 3" type="string"/>
        <att name="node.size" label="node.size" type="string"/>
        <att name="Column 1" label="Column 1" type="string"/>
        <att name="node.label" label="node.label" type="string"/>
        <att name="node.fontSize" label="node.fontSize" type="string"/>
        <graphics w="30.0" h="30.0" width="1" outline="#000000" fill="#66ffff" y="1003.58935546875" x="485.3182678222656" type="ellipse"/>
    </node>
    <node label="TAF12" id="-192">
        <att name="cytoscape.alias.list" label="cytoscape.alias.list" type="list"/>
        <att name="Drugtarget_cancer:1,nocancer:2" label="Drugtarget_cancer:1,nocancer:2" type="integer"/>
        <att name="canonicalName" label="canonicalName" type="string" value="TAF12"/>
        <att name="Cancer_related_shape" label="Cancer_related_shape" type="integer"/>
        <att name="alias" label="alias" type="list"/>
        <att name="Column 3" label="Column 3" type="string"/>
        <att name="node.size" label="node.size" type="string"/>
        <att name="Column 1" label="Column 1" type="string"/>
        <att name="node.label" label="node.label" type="string"/>
        <att name="node.fontSize" label="node.fontSize" type="string"/>
        <graphics w="30.0" h="30.0" width="1" outline="#000000" fill="#66ffff" y="1223.0" x="577.0" type="ellipse"/>
    </node>
    <node label="SEC14L2" id="-191">
        <att name="cytoscape.alias.list" label="cytoscape.alias.list" type="list">
            <att type="string" value="SEC14L2"/>
        </att>
        <att name="Drugtarget_cancer:1,nocancer:2" label="Drugtarget_cancer:1,nocancer:2" type="integer" value="2"/>
        <att name="canonicalName" label="canonicalName" type="string" value="SEC14L2"/>
        <att name="Cancer_related_shape" label="Cancer_related_shape" type="integer"/>
        <att name="alias" label="alias" type="list"/>
        <att name="Column 3" label="Column 3" type="string"/>
        <att name="node.size" label="node.size" type="string"/>
        <att name="Column 1" label="Column 1" type="string" value="SEC14L2"/>
        <att name="node.label" label="node.label" type="string"/>
        <att name="node.fontSize" label="node.fontSize" type="string"/>
        <graphics w="30.0" h="30.0" width="1" outline="#000000" fill="#009900" y="2694.0" x="1615.5" type="ellipse"/>
    </node>
    <node label="PDHB BCKDHB" id="-190">
        <att name="cytoscape.alias.list" label="cytoscape.alias.list" type="list">
            <att type="string" value="PDHB BCKDHB"/>
        </att>
        <att name="Drugtarget_cancer:1,nocancer:2" label="Drugtarget_cancer:1,nocancer:2" type="integer" value="2"/>
        <att name="canonicalName" label="canonicalName" type="string" value="PDHB BCKDHB"/>
        <att name="Cancer_related_shape" label="Cancer_related_shape" type="integer"/>
        <att name="alias" label="alias" type="list"/>
        <att name="Column 3" label="Column 3" type="string"/>
        <att name="node.size" label="node.size" type="string"/>
        <att name="Column 1" label="Column 1" type="string" value="PDHB BCKDHB"/>
        <att name="node.label" label="node.label" type="string"/>
        <att name="node.fontSize" label="node.fontSize" type="string"/>
        <graphics w="30.0" h="30.0" width="1" outline="#000000" fill="#009900" y="1167.0120849609375" x="1502.533203125" type="ellipse"/>
    </node>
    <node label="RFC3" id="-189">
        <att name="cytoscape.alias.list" label="cytoscape.alias.list" type="list"/>
        <att name="Drugtarget_cancer:1,nocancer:2" label="Drugtarget_cancer:1,nocancer:2" type="integer"/>
        <att name="canonicalName" label="canonicalName" type="string" value="RFC3"/>
        <att name="Cancer_related_shape" label="Cancer_related_shape" type="integer"/>
        <att name="alias" label="alias" type="list"/>
        <att name="Column 3" label="Column 3" type="string"/>
        <att name="node.size" label="node.size" type="string"/>
        <att name="Column 1" label="Column 1" type="string"/>
        <att name="node.label" label="node.label" type="string"/>
        <att name="node.fontSize" label="node.fontSize" type="string"/>
        <graphics w="30.0" h="30.0" width="1" outline="#000000" fill="#66ffff" y="1915.0" x="1370.0" type="ellipse"/>
    </node>
    <node label="POLD2" id="-188">
        <att name="cytoscape.alias.list" label="cytoscape.alias.list" type="list"/>
        <att name="Drugtarget_cancer:1,nocancer:2" label="Drugtarget_cancer:1,nocancer:2" type="integer"/>
        <att name="canonicalName" label="canonicalName" type="string" value="POLD2"/>
        <att name="Cancer_related_shape" label="Cancer_related_shape" type="integer"/>
        <att name="alias" label="alias" type="list"/>
        <att name="Column 3" label="Column 3" type="string"/>
        <att name="node.size" label="node.size" type="string"/>
        <att name="Column 1" label="Column 1" type="string"/>
        <att name="node.label" label="node.label" type="string"/>
        <att name="node.fontSize" label="node.fontSize" type="string"/>
        <graphics w="30.0" h="30.0" width="1" outline="#000000" fill="#66ffff" y="1830.0" x="1562.0" type="ellipse"/>
    </node>
    <node label="KIAA1109" id="-187">
        <att name="cytoscape.alias.list" label="cytoscape.alias.list" type="list"/>
        <att name="Drugtarget_cancer:1,nocancer:2" label="Drugtarget_cancer:1,nocancer:2" type="integer"/>
        <att name="canonicalName" label="canonicalName" type="string" value="KIAA1109"/>
        <att name="Cancer_related_shape" label="Cancer_related_shape" type="integer"/>
        <att name="alias" label="alias" type="list"/>
        <att name="Column 3" label="Column 3" type="string"/>
        <att name="node.size" label="node.size" type="string"/>
        <att name="Column 1" label="Column 1" type="string"/>
        <att name="node.label" label="node.label" type="string"/>
        <att name="node.fontSize" label="node.fontSize" type="string"/>
        <graphics w="30.0" h="30.0" width="1" outline="#000000" fill="#66ffff" y="479.0" x="1551.0" type="ellipse"/>
    </node>
    <node label="SLC25A40 SLC25A39" id="-186">
        <att name="cytoscape.alias.list" label="cytoscape.alias.list" type="list"/>
        <att name="Drugtarget_cancer:1,nocancer:2" label="Drugtarget_cancer:1,nocancer:2" type="integer"/>
        <att name="canonicalName" label="canonicalName" type="string" value="SLC25A40 SLC25A39"/>
        <att name="Cancer_related_shape" label="Cancer_related_shape" type="integer"/>
        <att name="alias" label="alias" type="list"/>
        <att name="Column 3" label="Column 3" type="string"/>
        <att name="node.size" label="node.size" type="string"/>
        <att name="Column 1" label="Column 1" type="string"/>
        <att name="node.label" label="node.label" type="string"/>
        <att name="node.fontSize" label="node.fontSize" type="string"/>
        <graphics w="30.0" h="30.0" width="1" outline="#000000" fill="#66ffff" y="970.9541625976562" x="1576.7252197265625" type="ellipse"/>
    </node>
    <node label="STXBP1S TXBP2 STXBP3" id="-185">
        <att name="cytoscape.alias.list" label="cytoscape.alias.list" type="list"/>
        <att name="Drugtarget_cancer:1,nocancer:2" label="Drugtarget_cancer:1,nocancer:2" type="integer"/>
        <att name="canonicalName" label="canonicalName" type="string" value="STXBP1S TXBP2 STXBP3"/>
        <att name="Cancer_related_shape" label="Cancer_related_shape" type="integer"/>
        <att name="alias" label="alias" type="list"/>
        <att name="Column 3" label="Column 3" type="string"/>
        <att name="node.size" label="node.size" type="string"/>
        <att name="Column 1" label="Column 1" type="string"/>
        <att name="node.label" label="node.label" type="string"/>
        <att name="node.fontSize" label="node.fontSize" type="string"/>
        <graphics w="30.0" h="30.0" width="1" outline="#000000" fill="#66ffff" y="1866.0" x="1113.0" type="ellipse"/>
    </node>
    <node label="RAD51" id="-184">
        <att name="cytoscape.alias.list" label="cytoscape.alias.list" type="list"/>
        <att name="Drugtarget_cancer:1,nocancer:2" label="Drugtarget_cancer:1,nocancer:2" type="integer"/>
        <att name="canonicalName" label="canonicalName" type="string" value="RAD51"/>
        <att name="Cancer_related_shape" label="Cancer_related_shape" type="integer"/>
        <att name="alias" label="alias" type="list"/>
        <att name="Column 3" label="Column 3" type="string"/>
        <att name="node.size" label="node.size" type="string"/>
        <att name="Column 1" label="Column 1" type="string"/>
        <att name="node.label" label="node.label" type="string"/>
        <att name="node.fontSize" label="node.fontSize" type="string"/>
        <graphics w="30.0" h="30.0" width="1" outline="#000000" fill="#66ffff" y="1637.0" x="1546.0" type="ellipse"/>
    </node>
    <node label="KPNA6" id="-183">
        <att name="cytoscape.alias.list" label="cytoscape.alias.list" type="list"/>
        <att name="Drugtarget_cancer:1,nocancer:2" label="Drugtarget_cancer:1,nocancer:2" type="integer"/>
        <att name="canonicalName" label="canonicalName" type="string" value="KPNA6"/>
        <att name="Cancer_related_shape" label="Cancer_related_shape" type="integer"/>
        <att name="alias" label="alias" type="list"/>
        <att name="Column 3" label="Column 3" type="string"/>
        <att name="node.size" label="node.size" type="string"/>
        <att name="Column 1" label="Column 1" type="string"/>
        <att name="node.label" label="node.label" type="string"/>
        <att name="node.fontSize" label="node.fontSize" type="string"/>
        <graphics w="30.0" h="30.0" width="1" outline="#000000" fill="#66ffff" y="1414.0" x="315.0" type="ellipse"/>
    </node>
    <node label="GCS1" id="-182">
        <att name="cytoscape.alias.list" label="cytoscape.alias.list" type="list"/>
        <att name="Drugtarget_cancer:1,nocancer:2" label="Drugtarget_cancer:1,nocancer:2" type="integer"/>
        <att name="canonicalName" label="canonicalName" type="string" value="GCS1"/>
        <att name="Cancer_related_shape" label="Cancer_related_shape" type="integer"/>
        <att name="alias" label="alias" type="list"/>
        <att name="Column 3" label="Column 3" type="string"/>
        <att name="node.size" label="node.size" type="string"/>
        <att name="Column 1" label="Column 1" type="string"/>
        <att name="node.label" label="node.label" type="string"/>
        <att name="node.fontSize" label="node.fontSize" type="string"/>
        <graphics w="30.0" h="30.0" width="1" outline="#000000" fill="#66ffff" y="579.0" x="1661.0" type="ellipse"/>
    </node>
    <node label="VBP1" id="-181">
        <att name="cytoscape.alias.list" label="cytoscape.alias.list" type="list"/>
        <att name="Drugtarget_cancer:1,nocancer:2" label="Drugtarget_cancer:1,nocancer:2" type="integer"/>
        <att name="canonicalName" label="canonicalName" type="string" value="VBP1"/>
        <att name="Cancer_related_shape" label="Cancer_related_shape" type="integer"/>
        <att name="alias" label="alias" type="list"/>
        <att name="Column 3" label="Column 3" type="string"/>
        <att name="node.size" label="node.size" type="string"/>
        <att name="Column 1" label="Column 1" type="string"/>
        <att name="node.label" label="node.label" type="string"/>
        <att name="node.fontSize" label="node.fontSize" type="string"/>
        <graphics w="30.0" h="30.0" width="1" outline="#000000" fill="#66ffff" y="927.0" x="990.5" type="ellipse"/>
    </node>
    <node label="CHMP6" id="-180">
        <att name="cytoscape.alias.list" label="cytoscape.alias.list" type="list"/>
        <att name="Drugtarget_cancer:1,nocancer:2" label="Drugtarget_cancer:1,nocancer:2" type="integer"/>
        <att name="canonicalName" label="canonicalName" type="string" value="CHMP6"/>
        <att name="Cancer_related_shape" label="Cancer_related_shape" type="integer"/>
        <att name="alias" label="alias" type="list"/>
        <att name="Column 3" label="Column 3" type="string"/>
        <att name="node.size" label="node.size" type="string"/>
        <att name="Column 1" label="Column 1" type="string"/>
        <att name="node.label" label="node.label" type="string"/>
        <att name="node.fontSize" label="node.fontSize" type="string"/>
        <graphics w="30.0" h="30.0" width="1" outline="#000000" fill="#66ffff" y="789.60498046875" x="1249.250244140625" type="ellipse"/>
    </node>
    <node label="JUP" id="-179">
        <att name="cytoscape.alias.list" label="cytoscape.alias.list" type="list"/>
        <att name="Drugtarget_cancer:1,nocancer:2" label="Drugtarget_cancer:1,nocancer:2" type="integer"/>
        <att name="canonicalName" label="canonicalName" type="string" value="JUP"/>
        <att name="Cancer_related_shape" label="Cancer_related_shape" type="integer"/>
        <att name="alias" label="alias" type="list"/>
        <att name="Column 3" label="Column 3" type="string"/>
        <att name="node.size" label="node.size" type="string"/>
        <att name="Column 1" label="Column 1" type="string"/>
        <att name="node.label" label="node.label" type="string"/>
        <att name="node.fontSize" label="node.fontSize" type="string"/>
        <graphics w="30.0" h="30.0" width="1" outline="#000000" fill="#66ffff" y="1061.7518310546875" x="2141.859619140625" type="ellipse"/>
    </node>
    <node label="ARPC1B ARPC1A" id="-178">
        <att name="cytoscape.alias.list" label="cytoscape.alias.list" type="list"/>
        <att name="Drugtarget_cancer:1,nocancer:2" label="Drugtarget_cancer:1,nocancer:2" type="integer"/>
        <att name="canonicalName" label="canonicalName" type="string" value="ARPC1B ARPC1A"/>
        <att name="Cancer_related_shape" label="Cancer_related_shape" type="integer"/>
        <att name="alias" label="alias" type="list"/>
        <att name="Column 3" label="Column 3" type="string"/>
        <att name="node.size" label="node.size" type="string"/>
        <att name="Column 1" label="Column 1" type="string"/>
        <att name="node.label" label="node.label" type="string"/>
        <att name="node.fontSize" label="node.fontSize" type="string"/>
        <graphics w="30.0" h="30.0" width="1" outline="#000000" fill="#66ffff" y="243.0" x="1284.0" type="ellipse"/>
    </node>
    <node label="VPS45" id="-177">
        <att name="cytoscape.alias.list" label="cytoscape.alias.list" type="list"/>
        <att name="Drugtarget_cancer:1,nocancer:2" label="Drugtarget_cancer:1,nocancer:2" type="integer"/>
        <att name="canonicalName" label="canonicalName" type="string" value="VPS45"/>
        <att name="Cancer_related_shape" label="Cancer_related_shape" type="integer"/>
        <att name="alias" label="alias" type="list"/>
        <att name="Column 3" label="Column 3" type="string"/>
        <att name="node.size" label="node.size" type="string"/>
        <att name="Column 1" label="Column 1" type="string"/>
        <att name="node.label" label="node.label" type="string"/>
        <att name="node.fontSize" label="node.fontSize" type="string"/>
        <graphics w="30.0" h="30.0" width="1" outline="#000000" fill="#66ffff" y="577.3129272460938" x="1481.208251953125" type="ellipse"/>
    </node>
    <node label="VPS26B VPS26A" id="-176">
        <att name="cytoscape.alias.list" label="cytoscape.alias.list" type="list"/>
        <att name="Drugtarget_cancer:1,nocancer:2" label="Drugtarget_cancer:1,nocancer:2" type="integer"/>
        <att name="canonicalName" label="canonicalName" type="string" value="VPS26B VPS26A"/>
        <att name="Cancer_related_shape" label="Cancer_related_shape" type="integer"/>
        <att name="alias" label="alias" type="list"/>
        <att name="Column 3" label="Column 3" type="string"/>
        <att name="node.size" label="node.size" type="string"/>
        <att name="Column 1" label="Column 1" type="string"/>
        <att name="node.label" label="node.label" type="string"/>
        <att name="node.fontSize" label="node.fontSize" type="string"/>
        <graphics w="30.0" h="30.0" width="1" outline="#000000" fill="#66ffff" y="414.57928466796875" x="1456.5018310546875" type="ellipse"/>
    </node>
    <node label="PWP1" id="-175">
        <att name="cytoscape.alias.list" label="cytoscape.alias.list" type="list"/>
        <att name="Drugtarget_cancer:1,nocancer:2" label="Drugtarget_cancer:1,nocancer:2" type="integer"/>
        <att name="canonicalName" label="canonicalName" type="string" value="PWP1"/>
        <att name="Cancer_related_shape" label="Cancer_related_shape" type="integer"/>
        <att name="alias" label="alias" type="list"/>
        <att name="Column 3" label="Column 3" type="string"/>
        <att name="node.size" label="node.size" type="string"/>
        <att name="Column 1" label="Column 1" type="string"/>
        <att name="node.label" label="node.label" type="string"/>
        <att name="node.fontSize" label="node.fontSize" type="string"/>
        <graphics w="30.0" h="30.0" width="1" outline="#000000" fill="#66ffff" y="2098.50341796875" x="1179.2733154296875" type="ellipse"/>
    </node>
    <node label="PDE8B PDE4B" id="-174">
        <att name="cytoscape.alias.list" label="cytoscape.alias.list" type="list">
            <att type="string" value="PDE8B PDE4B"/>
        </att>
        <att name="Drugtarget_cancer:1,nocancer:2" label="Drugtarget_cancer:1,nocancer:2" type="integer" value="2"/>
        <att name="canonicalName" label="canonicalName" type="string" value="PDE8B PDE4B"/>
        <att name="Cancer_related_shape" label="Cancer_related_shape" type="integer"/>
        <att name="alias" label="alias" type="list"/>
        <att name="Column 3" label="Column 3" type="string"/>
        <att name="node.size" label="node.size" type="string"/>
        <att name="Column 1" label="Column 1" type="string" value="PDE8B PDE4B"/>
        <att name="node.label" label="node.label" type="string" value="PDE8B_4B"/>
        <att name="node.fontSize" label="node.fontSize" type="string"/>
        <graphics w="30.0" h="30.0" width="1" outline="#000000" fill="#009900" y="1237.0" x="1246.0" type="ellipse"/>
    </node>
    <node label="SH3PXD2A SH3PXD2B" id="-173">
        <att name="cytoscape.alias.list" label="cytoscape.alias.list" type="list"/>
        <att name="Drugtarget_cancer:1,nocancer:2" label="Drugtarget_cancer:1,nocancer:2" type="integer"/>
        <att name="canonicalName" label="canonicalName" type="string" value="SH3PXD2A SH3PXD2B"/>
        <att name="Cancer_related_shape" label="Cancer_related_shape" type="integer"/>
        <att name="alias" label="alias" type="list"/>
        <att name="Column 3" label="Column 3" type="string"/>
        <att name="node.size" label="node.size" type="string"/>
        <att name="Column 1" label="Column 1" type="string"/>
        <att name="node.label" label="node.label" type="string"/>
        <att name="node.fontSize" label="node.fontSize" type="string"/>
        <graphics w="30.0" h="30.0" width="1" outline="#000000" fill="#66ffff" y="587.4391479492188" x="1919.7379150390625" type="ellipse"/>
    </node>
    <node label="NP_689929.1" id="-172">
        <att name="cytoscape.alias.list" label="cytoscape.alias.list" type="list"/>
        <att name="Drugtarget_cancer:1,nocancer:2" label="Drugtarget_cancer:1,nocancer:2" type="integer"/>
        <att name="canonicalName" label="canonicalName" type="string" value="NP_689929.1"/>
        <att name="Cancer_related_shape" label="Cancer_related_shape" type="integer"/>
        <att name="alias" label="alias" type="list"/>
        <att name="Column 3" label="Column 3" type="string"/>
        <att name="node.size" label="node.size" type="string"/>
        <att name="Column 1" label="Column 1" type="string"/>
        <att name="node.label" label="node.label" type="string"/>
        <att name="node.fontSize" label="node.fontSize" type="string"/>
        <graphics w="30.0" h="30.0" width="1" outline="#000000" fill="#66ffff" y="1446.0" x="1928.0" type="ellipse"/>
    </node>
    <node label="EXOC5" id="-171">
        <att name="cytoscape.alias.list" label="cytoscape.alias.list" type="list"/>
        <att name="Drugtarget_cancer:1,nocancer:2" label="Drugtarget_cancer:1,nocancer:2" type="integer"/>
        <att name="canonicalName" label="canonicalName" type="string" value="EXOC5"/>
        <att name="Cancer_related_shape" label="Cancer_related_shape" type="integer"/>
        <att name="alias" label="alias" type="list"/>
        <att name="Column 3" label="Column 3" type="string"/>
        <att name="node.size" label="node.size" type="string"/>
        <att name="Column 1" label="Column 1" type="string"/>
        <att name="node.label" label="node.label" type="string"/>
        <att name="node.fontSize" label="node.fontSize" type="string"/>
        <graphics w="30.0" h="30.0" width="1" outline="#000000" fill="#66ffff" y="2203.0" x="606.0" type="ellipse"/>
    </node>
    <node label="EIF3B" id="-170">
        <att name="cytoscape.alias.list" label="cytoscape.alias.list" type="list"/>
        <att name="Drugtarget_cancer:1,nocancer:2" label="Drugtarget_cancer:1,nocancer:2" type="integer"/>
        <att name="canonicalName" label="canonicalName" type="string" value="EIF3B"/>
        <att name="Cancer_related_shape" label="Cancer_related_shape" type="integer"/>
        <att name="alias" label="alias" type="list"/>
        <att name="Column 3" label="Column 3" type="string"/>
        <att name="node.size" label="node.size" type="string"/>
        <att name="Column 1" label="Column 1" type="string"/>
        <att name="node.label" label="node.label" type="string"/>
        <att name="node.fontSize" label="node.fontSize" type="string"/>
        <graphics w="30.0" h="30.0" width="1" outline="#000000" fill="#66ffff" y="2694.0" x="1141.5" type="ellipse"/>
    </node>
    <node label="MMS19" id="-169">
        <att name="cytoscape.alias.list" label="cytoscape.alias.list" type="list"/>
        <att name="Drugtarget_cancer:1,nocancer:2" label="Drugtarget_cancer:1,nocancer:2" type="integer"/>
        <att name="canonicalName" label="canonicalName" type="string" value="MMS19"/>
        <att name="Cancer_related_shape" label="Cancer_related_shape" type="integer"/>
        <att name="alias" label="alias" type="list"/>
        <att name="Column 3" label="Column 3" type="string"/>
        <att name="node.size" label="node.size" type="string"/>
        <att name="Column 1" label="Column 1" type="string"/>
        <att name="node.label" label="node.label" type="string"/>
        <att name="node.fontSize" label="node.fontSize" type="string"/>
        <graphics w="30.0" h="30.0" width="1" outline="#000000" fill="#66ffff" y="853.4657592773438" x="1885.4627685546875" type="ellipse"/>
    </node>
    <node label="APPBP1" id="-168">
        <att name="cytoscape.alias.list" label="cytoscape.alias.list" type="list">
            <att type="string" value="APPBP1"/>
        </att>
        <att name="Drugtarget_cancer:1,nocancer:2" label="Drugtarget_cancer:1,nocancer:2" type="integer" value="2"/>
        <att name="canonicalName" label="canonicalName" type="string" value="APPBP1"/>
        <att name="Cancer_related_shape" label="Cancer_related_shape" type="integer"/>
        <att name="alias" label="alias" type="list"/>
        <att name="Column 3" label="Column 3" type="string"/>
        <att name="node.size" label="node.size" type="string"/>
        <att name="Column 1" label="Column 1" type="string" value="APPBP1"/>
        <att name="node.label" label="node.label" type="string"/>
        <att name="node.fontSize" label="node.fontSize" type="string"/>
        <graphics w="30.0" h="30.0" width="1" outline="#000000" fill="#009900" y="2364.0" x="1729.0" type="ellipse"/>
    </node>
    <node label="DDX27" id="-167">
        <att name="cytoscape.alias.list" label="cytoscape.alias.list" type="list"/>
        <att name="Drugtarget_cancer:1,nocancer:2" label="Drugtarget_cancer:1,nocancer:2" type="integer"/>
        <att name="canonicalName" label="canonicalName" type="string" value="DDX27"/>
        <att name="Cancer_related_shape" label="Cancer_related_shape" type="integer"/>
        <att name="alias" label="alias" type="list"/>
        <att name="Column 3" label="Column 3" type="string"/>
        <att name="node.size" label="node.size" type="string"/>
        <att name="Column 1" label="Column 1" type="string"/>
        <att name="node.label" label="node.label" type="string"/>
        <att name="node.fontSize" label="node.fontSize" type="string"/>
        <graphics w="30.0" h="30.0" width="1" outline="#000000" fill="#66ffff" y="1889.662841796875" x="1240.3375244140625" type="ellipse"/>
    </node>
    <node label="ASF1A ASF1B" id="-166">
        <att name="cytoscape.alias.list" label="cytoscape.alias.list" type="list"/>
        <att name="Drugtarget_cancer:1,nocancer:2" label="Drugtarget_cancer:1,nocancer:2" type="integer"/>
        <att name="canonicalName" label="canonicalName" type="string" value="ASF1A ASF1B"/>
        <att name="Cancer_related_shape" label="Cancer_related_shape" type="integer"/>
        <att name="alias" label="alias" type="list"/>
        <att name="Column 3" label="Column 3" type="string"/>
        <att name="node.size" label="node.size" type="string"/>
        <att name="Column 1" label="Column 1" type="string"/>
        <att name="node.label" label="node.label" type="string"/>
        <att name="node.fontSize" label="node.fontSize" type="string"/>
        <graphics w="30.0" h="30.0" width="1" outline="#000000" fill="#66ffff" y="1221.0" x="1582.0" type="ellipse"/>
    </node>
    <node label="XRN1" id="-165">
        <att name="cytoscape.alias.list" label="cytoscape.alias.list" type="list"/>
        <att name="Drugtarget_cancer:1,nocancer:2" label="Drugtarget_cancer:1,nocancer:2" type="integer"/>
        <att name="canonicalName" label="canonicalName" type="string" value="XRN1"/>
        <att name="Cancer_related_shape" label="Cancer_related_shape" type="integer"/>
        <att name="alias" label="alias" type="list"/>
        <att name="Column 3" label="Column 3" type="string"/>
        <att name="node.size" label="node.size" type="string"/>
        <att name="Column 1" label="Column 1" type="string"/>
        <att name="node.label" label="node.label" type="string"/>
        <att name="node.fontSize" label="node.fontSize" type="string"/>
        <graphics w="30.0" h="30.0" width="1" outline="#000000" fill="#66ffff" y="1218.0" x="1978.0" type="ellipse"/>
    </node>
    <node label="SART1" id="-164">
        <att name="cytoscape.alias.list" label="cytoscape.alias.list" type="list"/>
        <att name="Drugtarget_cancer:1,nocancer:2" label="Drugtarget_cancer:1,nocancer:2" type="integer"/>
        <att name="canonicalName" label="canonicalName" type="string" value="SART1"/>
        <att name="Cancer_related_shape" label="Cancer_related_shape" type="integer"/>
        <att name="alias" label="alias" type="list"/>
        <att name="Column 3" label="Column 3" type="string"/>
        <att name="node.size" label="node.size" type="string"/>
        <att name="Column 1" label="Column 1" type="string"/>
        <att name="node.label" label="node.label" type="string"/>
        <att name="node.fontSize" label="node.fontSize" type="string"/>
        <graphics w="30.0" h="30.0" width="1" outline="#000000" fill="#66ffff" y="1028.725830078125" x="1538.9029541015625" type="ellipse"/>
    </node>
    <node label="INPP5F" id="-163">
        <att name="cytoscape.alias.list" label="cytoscape.alias.list" type="list"/>
        <att name="Drugtarget_cancer:1,nocancer:2" label="Drugtarget_cancer:1,nocancer:2" type="integer"/>
        <att name="canonicalName" label="canonicalName" type="string" value="INPP5F"/>
        <att name="Cancer_related_shape" label="Cancer_related_shape" type="integer"/>
        <att name="alias" label="alias" type="list"/>
        <att name="Column 3" label="Column 3" type="string"/>
        <att name="node.size" label="node.size" type="string"/>
        <att name="Column 1" label="Column 1" type="string"/>
        <att name="node.label" label="node.label" type="string"/>
        <att name="node.fontSize" label="node.fontSize" type="string"/>
        <graphics w="30.0" h="30.0" width="1" outline="#000000" fill="#66ffff" y="701.0" x="1481.0" type="ellipse"/>
    </node>
    <node label="TIMELESS" id="-162">
        <att name="cytoscape.alias.list" label="cytoscape.alias.list" type="list"/>
        <att name="Drugtarget_cancer:1,nocancer:2" label="Drugtarget_cancer:1,nocancer:2" type="integer"/>
        <att name="canonicalName" label="canonicalName" type="string" value="TIMELESS"/>
        <att name="Cancer_related_shape" label="Cancer_related_shape" type="integer"/>
        <att name="alias" label="alias" type="list"/>
        <att name="Column 3" label="Column 3" type="string"/>
        <att name="node.size" label="node.size" type="string"/>
        <att name="Column 1" label="Column 1" type="string"/>
        <att name="node.label" label="node.label" type="string"/>
        <att name="node.fontSize" label="node.fontSize" type="string"/>
        <graphics w="30.0" h="30.0" width="1" outline="#000000" fill="#66ffff" y="1382.0" x="1179.0" type="ellipse"/>
    </node>
    <node label="VPS18" id="-161">
        <att name="cytoscape.alias.list" label="cytoscape.alias.list" type="list"/>
        <att name="Drugtarget_cancer:1,nocancer:2" label="Drugtarget_cancer:1,nocancer:2" type="integer"/>
        <att name="canonicalName" label="canonicalName" type="string" value="VPS18"/>
        <att name="Cancer_related_shape" label="Cancer_related_shape" type="integer"/>
        <att name="alias" label="alias" type="list"/>
        <att name="Column 3" label="Column 3" type="string"/>
        <att name="node.size" label="node.size" type="string"/>
        <att name="Column 1" label="Column 1" type="string"/>
        <att name="node.label" label="node.label" type="string"/>
        <att name="node.fontSize" label="node.fontSize" type="string"/>
        <graphics w="30.0" h="30.0" width="1" outline="#000000" fill="#66ffff" y="547.0" x="1255.0" type="ellipse"/>
    </node>
    <node label="CDC42" id="-160">
        <att name="cytoscape.alias.list" label="cytoscape.alias.list" type="list">
            <att type="string" value="CDC42"/>
        </att>
        <att name="Drugtarget_cancer:1,nocancer:2" label="Drugtarget_cancer:1,nocancer:2" type="integer" value="2"/>
        <att name="canonicalName" label="canonicalName" type="string" value="CDC42"/>
        <att name="Cancer_related_shape" label="Cancer_related_shape" type="integer"/>
        <att name="alias" label="alias" type="list">
            <att type="string" value="CDC42"/>
        </att>
        <att name="Column 3" label="Column 3" type="string" value="Essential"/>
        <att name="node.size" label="node.size" type="string" value="60.0"/>
        <att name="Column 1" label="Column 1" type="string" value="CDC42"/>
        <att name="node.label" label="node.label" type="string"/>
        <att name="node.fontSize" label="node.fontSize" type="string" value="25.0"/>
        <graphics w="60.0" h="60.0" width="1" outline="#000000" fill="#009900" y="1878.0" x="857.0" type="ellipse"/>
    </node>
    <node label="PFDN6" id="-159">
        <att name="cytoscape.alias.list" label="cytoscape.alias.list" type="list"/>
        <att name="Drugtarget_cancer:1,nocancer:2" label="Drugtarget_cancer:1,nocancer:2" type="integer"/>
        <att name="canonicalName" label="canonicalName" type="string" value="PFDN6"/>
        <att name="Cancer_related_shape" label="Cancer_related_shape" type="integer"/>
        <att name="alias" label="alias" type="list"/>
        <att name="Column 3" label="Column 3" type="string"/>
        <att name="node.size" label="node.size" type="string"/>
        <att name="Column 1" label="Column 1" type="string"/>
        <att name="node.label" label="node.label" type="string"/>
        <att name="node.fontSize" label="node.fontSize" type="string"/>
        <graphics w="30.0" h="30.0" width="1" outline="#000000" fill="#66ffff" y="909.0" x="957.0" type="ellipse"/>
    </node>
    <node label="ELP3" id="-158">
        <att name="cytoscape.alias.list" label="cytoscape.alias.list" type="list"/>
        <att name="Drugtarget_cancer:1,nocancer:2" label="Drugtarget_cancer:1,nocancer:2" type="integer"/>
        <att name="canonicalName" label="canonicalName" type="string" value="ELP3"/>
        <att name="Cancer_related_shape" label="Cancer_related_shape" type="integer"/>
        <att name="alias" label="alias" type="list"/>
        <att name="Column 3" label="Column 3" type="string"/>
        <att name="node.size" label="node.size" type="string"/>
        <att name="Column 1" label="Column 1" type="string"/>
        <att name="node.label" label="node.label" type="string"/>
        <att name="node.fontSize" label="node.fontSize" type="string"/>
        <graphics w="30.0" h="30.0" width="1" outline="#000000" fill="#66ffff" y="951.0" x="1978.0" type="ellipse"/>
    </node>
    <node label="UBE2I" id="-157">
        <att name="cytoscape.alias.list" label="cytoscape.alias.list" type="list"/>
        <att name="Drugtarget_cancer:1,nocancer:2" label="Drugtarget_cancer:1,nocancer:2" type="integer"/>
        <att name="canonicalName" label="canonicalName" type="string" value="UBE2I"/>
        <att name="Cancer_related_shape" label="Cancer_related_shape" type="integer"/>
        <att name="alias" label="alias" type="list"/>
        <att name="Column 3" label="Column 3" type="string"/>
        <att name="node.size" label="node.size" type="string"/>
        <att name="Column 1" label="Column 1" type="string"/>
        <att name="node.label" label="node.label" type="string"/>
        <att name="node.fontSize" label="node.fontSize" type="string"/>
        <graphics w="30.0" h="30.0" width="1" outline="#000000" fill="#66ffff" y="1744.0" x="1646.0" type="ellipse"/>
    </node>
    <node label="ORMDL3" id="-156">
        <att name="cytoscape.alias.list" label="cytoscape.alias.list" type="list"/>
        <att name="Drugtarget_cancer:1,nocancer:2" label="Drugtarget_cancer:1,nocancer:2" type="integer"/>
        <att name="canonicalName" label="canonicalName" type="string" value="ORMDL3"/>
        <att name="Cancer_related_shape" label="Cancer_related_shape" type="integer"/>
        <att name="alias" label="alias" type="list"/>
        <att name="Column 3" label="Column 3" type="string"/>
        <att name="node.size" label="node.size" type="string"/>
        <att name="Column 1" label="Column 1" type="string"/>
        <att name="node.label" label="node.label" type="string"/>
        <att name="node.fontSize" label="node.fontSize" type="string"/>
        <graphics w="30.0" h="30.0" width="1" outline="#000000" fill="#66ffff" y="1197.0" x="1235.0" type="ellipse"/>
    </node>
    <node label="UBE2G2 UBE2G1 UBE2R2 CDC34" id="-155">
        <att name="cytoscape.alias.list" label="cytoscape.alias.list" type="list"/>
        <att name="Drugtarget_cancer:1,nocancer:2" label="Drugtarget_cancer:1,nocancer:2" type="integer"/>
        <att name="canonicalName" label="canonicalName" type="string" value="UBE2G2 UBE2G1 UBE2R2 CDC34"/>
        <att name="Cancer_related_shape" label="Cancer_related_shape" type="integer"/>
        <att name="alias" label="alias" type="list"/>
        <att name="Column 3" label="Column 3" type="string"/>
        <att name="node.size" label="node.size" type="string"/>
        <att name="Column 1" label="Column 1" type="string"/>
        <att name="node.label" label="node.label" type="string"/>
        <att name="node.fontSize" label="node.fontSize" type="string"/>
        <graphics w="30.0" h="30.0" width="1" outline="#000000" fill="#66ffff" y="2806.0" x="181.0" type="ellipse"/>
    </node>
    <node label="CNOT6L" id="-154">
        <att name="cytoscape.alias.list" label="cytoscape.alias.list" type="list"/>
        <att name="Drugtarget_cancer:1,nocancer:2" label="Drugtarget_cancer:1,nocancer:2" type="integer"/>
        <att name="canonicalName" label="canonicalName" type="string" value="CNOT6L"/>
        <att name="Cancer_related_shape" label="Cancer_related_shape" type="integer"/>
        <att name="alias" label="alias" type="list"/>
        <att name="Column 3" label="Column 3" type="string"/>
        <att name="node.size" label="node.size" type="string"/>
        <att name="Column 1" label="Column 1" type="string"/>
        <att name="node.label" label="node.label" type="string"/>
        <att name="node.fontSize" label="node.fontSize" type="string"/>
        <graphics w="30.0" h="30.0" width="1" outline="#000000" fill="#66ffff" y="1520.0" x="1565.0" type="ellipse"/>
    </node>
    <node label="EXOC3" id="-153">
        <att name="cytoscape.alias.list" label="cytoscape.alias.list" type="list"/>
        <att name="Drugtarget_cancer:1,nocancer:2" label="Drugtarget_cancer:1,nocancer:2" type="integer"/>
        <att name="canonicalName" label="canonicalName" type="string" value="EXOC3"/>
        <att name="Cancer_related_shape" label="Cancer_related_shape" type="integer"/>
        <att name="alias" label="alias" type="list"/>
        <att name="Column 3" label="Column 3" type="string"/>
        <att name="node.size" label="node.size" type="string"/>
        <att name="Column 1" label="Column 1" type="string"/>
        <att name="node.label" label="node.label" type="string"/>
        <att name="node.fontSize" label="node.fontSize" type="string"/>
        <graphics w="30.0" h="30.0" width="1" outline="#000000" fill="#66ffff" y="2165.0" x="579.0" type="ellipse"/>
    </node>
    <node label="RPAP2" id="-152">
        <att name="cytoscape.alias.list" label="cytoscape.alias.list" type="list"/>
        <att name="Drugtarget_cancer:1,nocancer:2" label="Drugtarget_cancer:1,nocancer:2" type="integer"/>
        <att name="canonicalName" label="canonicalName" type="string" value="RPAP2"/>
        <att name="Cancer_related_shape" label="Cancer_related_shape" type="integer"/>
        <att name="alias" label="alias" type="list"/>
        <att name="Column 3" label="Column 3" type="string"/>
        <att name="node.size" label="node.size" type="string"/>
        <att name="Column 1" label="Column 1" type="string"/>
        <att name="node.label" label="node.label" type="string"/>
        <att name="node.fontSize" label="node.fontSize" type="string"/>
        <graphics w="30.0" h="30.0" width="1" outline="#000000" fill="#66ffff" y="902.9375610351562" x="2013.5916748046875" type="ellipse"/>
    </node>
    <node label="PLAA" id="-151">
        <att name="cytoscape.alias.list" label="cytoscape.alias.list" type="list"/>
        <att name="Drugtarget_cancer:1,nocancer:2" label="Drugtarget_cancer:1,nocancer:2" type="integer"/>
        <att name="canonicalName" label="canonicalName" type="string" value="PLAA"/>
        <att name="Cancer_related_shape" label="Cancer_related_shape" type="integer"/>
        <att name="alias" label="alias" type="list"/>
        <att name="Column 3" label="Column 3" type="string"/>
        <att name="node.size" label="node.size" type="string"/>
        <att name="Column 1" label="Column 1" type="string"/>
        <att name="node.label" label="node.label" type="string"/>
        <att name="node.fontSize" label="node.fontSize" type="string"/>
        <graphics w="30.0" h="30.0" width="1" outline="#000000" fill="#66ffff" y="657.0" x="1622.0" type="ellipse"/>
    </node>
    <node label="POLD1" id="-150">
        <att name="cytoscape.alias.list" label="cytoscape.alias.list" type="list"/>
        <att name="Drugtarget_cancer:1,nocancer:2" label="Drugtarget_cancer:1,nocancer:2" type="integer"/>
        <att name="canonicalName" label="canonicalName" type="string" value="POLD1"/>
        <att name="Cancer_related_shape" label="Cancer_related_shape" type="integer"/>
        <att name="alias" label="alias" type="list"/>
        <att name="Column 3" label="Column 3" type="string"/>
        <att name="node.size" label="node.size" type="string"/>
        <att name="Column 1" label="Column 1" type="string"/>
        <att name="node.label" label="node.label" type="string"/>
        <att name="node.fontSize" label="node.fontSize" type="string"/>
        <graphics w="30.0" h="30.0" width="1" outline="#000000" fill="#66ffff" y="1295.0" x="1243.5" type="ellipse"/>
    </node>
    <node label="PI4KA NR_003700.1Q8N8J0" id="-149">
        <att name="cytoscape.alias.list" label="cytoscape.alias.list" type="list"/>
        <att name="Drugtarget_cancer:1,nocancer:2" label="Drugtarget_cancer:1,nocancer:2" type="integer"/>
        <att name="canonicalName" label="canonicalName" type="string" value="PI4KA NR_003700.1Q8N8J0"/>
        <att name="Cancer_related_shape" label="Cancer_related_shape" type="integer"/>
        <att name="alias" label="alias" type="list"/>
        <att name="Column 3" label="Column 3" type="string"/>
        <att name="node.size" label="node.size" type="string"/>
        <att name="Column 1" label="Column 1" type="string"/>
        <att name="node.label" label="node.label" type="string"/>
        <att name="node.fontSize" label="node.fontSize" type="string"/>
        <graphics w="30.0" h="30.0" width="1" outline="#000000" fill="#66ffff" y="893.0" x="810.0" type="ellipse"/>
    </node>
    <node label="VCP" id="-148">
        <att name="cytoscape.alias.list" label="cytoscape.alias.list" type="list"/>
        <att name="Drugtarget_cancer:1,nocancer:2" label="Drugtarget_cancer:1,nocancer:2" type="integer"/>
        <att name="canonicalName" label="canonicalName" type="string" value="VCP"/>
        <att name="Cancer_related_shape" label="Cancer_related_shape" type="integer"/>
        <att name="alias" label="alias" type="list"/>
        <att name="Column 3" label="Column 3" type="string"/>
        <att name="node.size" label="node.size" type="string"/>
        <att name="Column 1" label="Column 1" type="string"/>
        <att name="node.label" label="node.label" type="string"/>
        <att name="node.fontSize" label="node.fontSize" type="string"/>
        <graphics w="30.0" h="30.0" width="1" outline="#000000" fill="#66ffff" y="2714.0" x="256.5" type="ellipse"/>
    </node>
    <node label="DTYMK DTYMK" id="-147">
        <att name="cytoscape.alias.list" label="cytoscape.alias.list" type="list">
            <att type="string" value="DTYMK DTYMK"/>
        </att>
        <att name="Drugtarget_cancer:1,nocancer:2" label="Drugtarget_cancer:1,nocancer:2" type="integer" value="2"/>
        <att name="canonicalName" label="canonicalName" type="string" value="DTYMK DTYMK"/>
        <att name="Cancer_related_shape" label="Cancer_related_shape" type="integer"/>
        <att name="alias" label="alias" type="list"/>
        <att name="Column 3" label="Column 3" type="string"/>
        <att name="node.size" label="node.size" type="string"/>
        <att name="Column 1" label="Column 1" type="string" value="DTYMK DTYMK"/>
        <att name="node.label" label="node.label" type="string" value="DTYMK"/>
        <att name="node.fontSize" label="node.fontSize" type="string"/>
        <graphics w="30.0" h="30.0" width="1" outline="#000000" fill="#009900" y="1738.0" x="1107.0" type="ellipse"/>
    </node>
    <node label="DDX54" id="-146">
        <att name="cytoscape.alias.list" label="cytoscape.alias.list" type="list"/>
        <att name="Drugtarget_cancer:1,nocancer:2" label="Drugtarget_cancer:1,nocancer:2" type="integer"/>
        <att name="canonicalName" label="canonicalName" type="string" value="DDX54"/>
        <att name="Cancer_related_shape" label="Cancer_related_shape" type="integer"/>
        <att name="alias" label="alias" type="list"/>
        <att name="Column 3" label="Column 3" type="string"/>
        <att name="node.size" label="node.size" type="string"/>
        <att name="Column 1" label="Column 1" type="string"/>
        <att name="node.label" label="node.label" type="string"/>
        <att name="node.fontSize" label="node.fontSize" type="string"/>
        <graphics w="30.0" h="30.0" width="1" outline="#000000" fill="#66ffff" y="2571.0" x="1787.0" type="ellipse"/>
    </node>
    <node label="DOLPP1" id="-145">
        <att name="cytoscape.alias.list" label="cytoscape.alias.list" type="list"/>
        <att name="Drugtarget_cancer:1,nocancer:2" label="Drugtarget_cancer:1,nocancer:2" type="integer"/>
        <att name="canonicalName" label="canonicalName" type="string" value="DOLPP1"/>
        <att name="Cancer_related_shape" label="Cancer_related_shape" type="integer"/>
        <att name="alias" label="alias" type="list"/>
        <att name="Column 3" label="Column 3" type="string"/>
        <att name="node.size" label="node.size" type="string"/>
        <att name="Column 1" label="Column 1" type="string"/>
        <att name="node.label" label="node.label" type="string"/>
        <att name="node.fontSize" label="node.fontSize" type="string"/>
        <graphics w="30.0" h="30.0" width="1" outline="#000000" fill="#66ffff" y="705.4307250976562" x="1796.9949951171875" type="ellipse"/>
    </node>
    <node label="RBX1" id="-144">
        <att name="cytoscape.alias.list" label="cytoscape.alias.list" type="list"/>
        <att name="Drugtarget_cancer:1,nocancer:2" label="Drugtarget_cancer:1,nocancer:2" type="integer"/>
        <att name="canonicalName" label="canonicalName" type="string" value="RBX1"/>
        <att name="Cancer_related_shape" label="Cancer_related_shape" type="integer"/>
        <att name="alias" label="alias" type="list"/>
        <att name="Column 3" label="Column 3" type="string"/>
        <att name="node.size" label="node.size" type="string"/>
        <att name="Column 1" label="Column 1" type="string"/>
        <att name="node.label" label="node.label" type="string"/>
        <att name="node.fontSize" label="node.fontSize" type="string"/>
        <graphics w="30.0" h="30.0" width="1" outline="#000000" fill="#66ffff" y="2327.077880859375" x="1531.50341796875" type="ellipse"/>
    </node>
    <node label="EFTUD1" id="-143">
        <att name="cytoscape.alias.list" label="cytoscape.alias.list" type="list"/>
        <att name="Drugtarget_cancer:1,nocancer:2" label="Drugtarget_cancer:1,nocancer:2" type="integer"/>
        <att name="canonicalName" label="canonicalName" type="string" value="EFTUD1"/>
        <att name="Cancer_related_shape" label="Cancer_related_shape" type="integer"/>
        <att name="alias" label="alias" type="list"/>
        <att name="Column 3" label="Column 3" type="string"/>
        <att name="node.size" label="node.size" type="string"/>
        <att name="Column 1" label="Column 1" type="string"/>
        <att name="node.label" label="node.label" type="string"/>
        <att name="node.fontSize" label="node.fontSize" type="string"/>
        <graphics w="30.0" h="30.0" width="1" outline="#000000" fill="#66ffff" y="2133.328369140625" x="1134.6932373046875" type="ellipse"/>
    </node>
    <node label="ATP13A1" id="-142">
        <att name="cytoscape.alias.list" label="cytoscape.alias.list" type="list"/>
        <att name="Drugtarget_cancer:1,nocancer:2" label="Drugtarget_cancer:1,nocancer:2" type="integer"/>
        <att name="canonicalName" label="canonicalName" type="string" value="ATP13A1"/>
        <att name="Cancer_related_shape" label="Cancer_related_shape" type="integer"/>
        <att name="alias" label="alias" type="list"/>
        <att name="Column 3" label="Column 3" type="string"/>
        <att name="node.size" label="node.size" type="string"/>
        <att name="Column 1" label="Column 1" type="string"/>
        <att name="node.label" label="node.label" type="string"/>
        <att name="node.fontSize" label="node.fontSize" type="string"/>
        <graphics w="30.0" h="30.0" width="1" outline="#000000" fill="#66ffff" y="700.0" x="1632.0" type="ellipse"/>
    </node>
    <node label="MKI67IP" id="-141">
        <att name="cytoscape.alias.list" label="cytoscape.alias.list" type="list"/>
        <att name="Drugtarget_cancer:1,nocancer:2" label="Drugtarget_cancer:1,nocancer:2" type="integer"/>
        <att name="canonicalName" label="canonicalName" type="string" value="MKI67IP"/>
        <att name="Cancer_related_shape" label="Cancer_related_shape" type="integer"/>
        <att name="alias" label="alias" type="list"/>
        <att name="Column 3" label="Column 3" type="string"/>
        <att name="node.size" label="node.size" type="string"/>
        <att name="Column 1" label="Column 1" type="string"/>
        <att name="node.label" label="node.label" type="string"/>
        <att name="node.fontSize" label="node.fontSize" type="string"/>
        <graphics w="30.0" h="30.0" width="1" outline="#000000" fill="#66ffff" y="1845.7689208984375" x="810.000244140625" type="ellipse"/>
    </node>
    <node label="VPS72" id="-140">
        <att name="cytoscape.alias.list" label="cytoscape.alias.list" type="list"/>
        <att name="Drugtarget_cancer:1,nocancer:2" label="Drugtarget_cancer:1,nocancer:2" type="integer"/>
        <att name="canonicalName" label="canonicalName" type="string" value="VPS72"/>
        <att name="Cancer_related_shape" label="Cancer_related_shape" type="integer"/>
        <att name="alias" label="alias" type="list"/>
        <att name="Column 3" label="Column 3" type="string"/>
        <att name="node.size" label="node.size" type="string"/>
        <att name="Column 1" label="Column 1" type="string"/>
        <att name="node.label" label="node.label" type="string"/>
        <att name="node.fontSize" label="node.fontSize" type="string"/>
        <graphics w="30.0" h="30.0" width="1" outline="#000000" fill="#66ffff" y="1051.0" x="1942.0" type="ellipse"/>
    </node>
    <node label="EIF4E EIF4E2" id="-139">
        <att name="cytoscape.alias.list" label="cytoscape.alias.list" type="list">
            <att type="string" value="EIF4E EIF4E2"/>
        </att>
        <att name="Drugtarget_cancer:1,nocancer:2" label="Drugtarget_cancer:1,nocancer:2" type="integer" value="2"/>
        <att name="canonicalName" label="canonicalName" type="string" value="EIF4E EIF4E2"/>
        <att name="Cancer_related_shape" label="Cancer_related_shape" type="integer"/>
        <att name="alias" label="alias" type="list"/>
        <att name="Column 3" label="Column 3" type="string"/>
        <att name="node.size" label="node.size" type="string"/>
        <att name="Column 1" label="Column 1" type="string" value="EIF4E EIF4E2"/>
        <att name="node.label" label="node.label" type="string" value="EIF4E_2"/>
        <att name="node.fontSize" label="node.fontSize" type="string"/>
        <graphics w="30.0" h="30.0" width="1" outline="#000000" fill="#009900" y="1172.0" x="104.0" type="ellipse"/>
    </node>
    <node label="RPA1" id="-138">
        <att name="cytoscape.alias.list" label="cytoscape.alias.list" type="list"/>
        <att name="Drugtarget_cancer:1,nocancer:2" label="Drugtarget_cancer:1,nocancer:2" type="integer"/>
        <att name="canonicalName" label="canonicalName" type="string" value="RPA1"/>
        <att name="Cancer_related_shape" label="Cancer_related_shape" type="integer"/>
        <att name="alias" label="alias" type="list"/>
        <att name="Column 3" label="Column 3" type="string"/>
        <att name="node.size" label="node.size" type="string"/>
        <att name="Column 1" label="Column 1" type="string"/>
        <att name="node.label" label="node.label" type="string"/>
        <att name="node.fontSize" label="node.fontSize" type="string"/>
        <graphics w="30.0" h="30.0" width="1" outline="#000000" fill="#66ffff" y="898.0" x="1579.0" type="ellipse"/>
    </node>
    <node label="WDR43" id="-137">
        <att name="cytoscape.alias.list" label="cytoscape.alias.list" type="list"/>
        <att name="Drugtarget_cancer:1,nocancer:2" label="Drugtarget_cancer:1,nocancer:2" type="integer"/>
        <att name="canonicalName" label="canonicalName" type="string" value="WDR43"/>
        <att name="Cancer_related_shape" label="Cancer_related_shape" type="integer"/>
        <att name="alias" label="alias" type="list"/>
        <att name="Column 3" label="Column 3" type="string"/>
        <att name="node.size" label="node.size" type="string"/>
        <att name="Column 1" label="Column 1" type="string"/>
        <att name="node.label" label="node.label" type="string"/>
        <att name="node.fontSize" label="node.fontSize" type="string"/>
        <graphics w="30.0" h="30.0" width="1" outline="#000000" fill="#66ffff" y="1789.237060546875" x="1190.162841796875" type="ellipse"/>
    </node>
    <node label="HSP90AB1 Q58FF7" id="-136">
        <att name="cytoscape.alias.list" label="cytoscape.alias.list" type="list">
            <att type="string" value="HSP90AB1 Q58FF7"/>
        </att>
        <att name="Drugtarget_cancer:1,nocancer:2" label="Drugtarget_cancer:1,nocancer:2" type="integer" value="2"/>
        <att name="canonicalName" label="canonicalName" type="string" value="HSP90AB1 Q58FF7"/>
        <att name="Cancer_related_shape" label="Cancer_related_shape" type="integer"/>
        <att name="alias" label="alias" type="list"/>
        <att name="Column 3" label="Column 3" type="string"/>
        <att name="node.size" label="node.size" type="string"/>
        <att name="Column 1" label="Column 1" type="string" value="HSP90AB1 Q58FF7"/>
        <att name="node.label" label="node.label" type="string"/>
        <att name="node.fontSize" label="node.fontSize" type="string"/>
        <graphics w="30.0" h="30.0" width="1" outline="#000000" fill="#009900" y="1700.0" x="269.0" type="ellipse"/>
    </node>
    <node label="PEMT" id="-135">
        <att name="cytoscape.alias.list" label="cytoscape.alias.list" type="list"/>
        <att name="Drugtarget_cancer:1,nocancer:2" label="Drugtarget_cancer:1,nocancer:2" type="integer"/>
        <att name="canonicalName" label="canonicalName" type="string" value="PEMT"/>
        <att name="Cancer_related_shape" label="Cancer_related_shape" type="integer"/>
        <att name="alias" label="alias" type="list"/>
        <att name="Column 3" label="Column 3" type="string"/>
        <att name="node.size" label="node.size" type="string"/>
        <att name="Column 1" label="Column 1" type="string"/>
        <att name="node.label" label="node.label" type="string"/>
        <att name="node.fontSize" label="node.fontSize" type="string"/>
        <graphics w="30.0" h="30.0" width="1" outline="#000000" fill="#66ffff" y="682.2833251953125" x="1737.940185546875" type="ellipse"/>
    </node>
    <node label="BUD13" id="-134">
        <att name="cytoscape.alias.list" label="cytoscape.alias.list" type="list"/>
        <att name="Drugtarget_cancer:1,nocancer:2" label="Drugtarget_cancer:1,nocancer:2" type="integer"/>
        <att name="canonicalName" label="canonicalName" type="string" value="BUD13"/>
        <att name="Cancer_related_shape" label="Cancer_related_shape" type="integer"/>
        <att name="alias" label="alias" type="list"/>
        <att name="Column 3" label="Column 3" type="string"/>
        <att name="node.size" label="node.size" type="string"/>
        <att name="Column 1" label="Column 1" type="string"/>
        <att name="node.label" label="node.label" type="string"/>
        <att name="node.fontSize" label="node.fontSize" type="string"/>
        <graphics w="30.0" h="30.0" width="1" outline="#000000" fill="#66ffff" y="946.4761962890625" x="2067.18701171875" type="ellipse"/>
    </node>
    <node label="DDX19B DDX25 DDX19A" id="-133">
        <att name="cytoscape.alias.list" label="cytoscape.alias.list" type="list"/>
        <att name="Drugtarget_cancer:1,nocancer:2" label="Drugtarget_cancer:1,nocancer:2" type="integer"/>
        <att name="canonicalName" label="canonicalName" type="string" value="DDX19B DDX25 DDX19A"/>
        <att name="Cancer_related_shape" label="Cancer_related_shape" type="integer"/>
        <att name="alias" label="alias" type="list"/>
        <att name="Column 3" label="Column 3" type="string"/>
        <att name="node.size" label="node.size" type="string"/>
        <att name="Column 1" label="Column 1" type="string"/>
        <att name="node.label" label="node.label" type="string"/>
        <att name="node.fontSize" label="node.fontSize" type="string"/>
        <graphics w="30.0" h="30.0" width="1" outline="#000000" fill="#66ffff" y="1233.6990966796875" x="650.7012939453125" type="ellipse"/>
    </node>
    <node label="VPS53" id="-132">
        <att name="cytoscape.alias.list" label="cytoscape.alias.list" type="list"/>
        <att name="Drugtarget_cancer:1,nocancer:2" label="Drugtarget_cancer:1,nocancer:2" type="integer"/>
        <att name="canonicalName" label="canonicalName" type="string" value="VPS53"/>
        <att name="Cancer_related_shape" label="Cancer_related_shape" type="integer"/>
        <att name="alias" label="alias" type="list"/>
        <att name="Column 3" label="Column 3" type="string"/>
        <att name="node.size" label="node.size" type="string"/>
        <att name="Column 1" label="Column 1" type="string"/>
        <att name="node.label" label="node.label" type="string"/>
        <att name="node.fontSize" label="node.fontSize" type="string"/>
        <graphics w="30.0" h="30.0" width="1" outline="#000000" fill="#66ffff" y="562.5886840820312" x="1420.1343994140625" type="ellipse"/>
    </node>
    <node label="VPS52" id="-131">
        <att name="cytoscape.alias.list" label="cytoscape.alias.list" type="list"/>
        <att name="Drugtarget_cancer:1,nocancer:2" label="Drugtarget_cancer:1,nocancer:2" type="integer"/>
        <att name="canonicalName" label="canonicalName" type="string" value="VPS52"/>
        <att name="Cancer_related_shape" label="Cancer_related_shape" type="integer"/>
        <att name="alias" label="alias" type="list"/>
        <att name="Column 3" label="Column 3" type="string"/>
        <att name="node.size" label="node.size" type="string"/>
        <att name="Column 1" label="Column 1" type="string"/>
        <att name="node.label" label="node.label" type="string"/>
        <att name="node.fontSize" label="node.fontSize" type="string"/>
        <graphics w="30.0" h="30.0" width="1" outline="#000000" fill="#66ffff" y="446.7668762207031" x="1402.550048828125" type="ellipse"/>
    </node>
    <node label="RPL24 Q5T8W0" id="-130">
        <att name="cytoscape.alias.list" label="cytoscape.alias.list" type="list"/>
        <att name="Drugtarget_cancer:1,nocancer:2" label="Drugtarget_cancer:1,nocancer:2" type="integer"/>
        <att name="canonicalName" label="canonicalName" type="string" value="RPL24 Q5T8W0"/>
        <att name="Cancer_related_shape" label="Cancer_related_shape" type="integer"/>
        <att name="alias" label="alias" type="list"/>
        <att name="Column 3" label="Column 3" type="string"/>
        <att name="node.size" label="node.size" type="string"/>
        <att name="Column 1" label="Column 1" type="string"/>
        <att name="node.label" label="node.label" type="string"/>
        <att name="node.fontSize" label="node.fontSize" type="string"/>
        <graphics w="30.0" h="30.0" width="1" outline="#000000" fill="#66ffff" y="1489.4033203125" x="1465.202880859375" type="ellipse"/>
    </node>
    <node label="RNF40" id="-129">
        <att name="cytoscape.alias.list" label="cytoscape.alias.list" type="list"/>
        <att name="Drugtarget_cancer:1,nocancer:2" label="Drugtarget_cancer:1,nocancer:2" type="integer"/>
        <att name="canonicalName" label="canonicalName" type="string" value="RNF40"/>
        <att name="Cancer_related_shape" label="Cancer_related_shape" type="integer"/>
        <att name="alias" label="alias" type="list"/>
        <att name="Column 3" label="Column 3" type="string"/>
        <att name="node.size" label="node.size" type="string"/>
        <att name="Column 1" label="Column 1" type="string"/>
        <att name="node.label" label="node.label" type="string"/>
        <att name="node.fontSize" label="node.fontSize" type="string"/>
        <graphics w="30.0" h="30.0" width="1" outline="#000000" fill="#66ffff" y="1168.0" x="1671.0" type="ellipse"/>
    </node>
    <node label="PSMD8" id="-128">
        <att name="cytoscape.alias.list" label="cytoscape.alias.list" type="list"/>
        <att name="Drugtarget_cancer:1,nocancer:2" label="Drugtarget_cancer:1,nocancer:2" type="integer"/>
        <att name="canonicalName" label="canonicalName" type="string" value="PSMD8"/>
        <att name="Cancer_related_shape" label="Cancer_related_shape" type="integer"/>
        <att name="alias" label="alias" type="list"/>
        <att name="Column 3" label="Column 3" type="string"/>
        <att name="node.size" label="node.size" type="string"/>
        <att name="Column 1" label="Column 1" type="string"/>
        <att name="node.label" label="node.label" type="string"/>
        <att name="node.fontSize" label="node.fontSize" type="string"/>
        <graphics w="30.0" h="30.0" width="1" outline="#000000" fill="#66ffff" y="1484.0" x="320.0" type="ellipse"/>
    </node>
    <node label="ELP2" id="-127">
        <att name="cytoscape.alias.list" label="cytoscape.alias.list" type="list"/>
        <att name="Drugtarget_cancer:1,nocancer:2" label="Drugtarget_cancer:1,nocancer:2" type="integer"/>
        <att name="canonicalName" label="canonicalName" type="string" value="ELP2"/>
        <att name="Cancer_related_shape" label="Cancer_related_shape" type="integer"/>
        <att name="alias" label="alias" type="list"/>
        <att name="Column 3" label="Column 3" type="string"/>
        <att name="node.size" label="node.size" type="string"/>
        <att name="Column 1" label="Column 1" type="string"/>
        <att name="node.label" label="node.label" type="string"/>
        <att name="node.fontSize" label="node.fontSize" type="string"/>
        <graphics w="30.0" h="30.0" width="1" outline="#000000" fill="#66ffff" y="856.0" x="1915.0" type="ellipse"/>
    </node>
    <node label="PSMB2" id="-126">
        <att name="cytoscape.alias.list" label="cytoscape.alias.list" type="list">
            <att type="string" value="PSMB2"/>
        </att>
        <att name="Drugtarget_cancer:1,nocancer:2" label="Drugtarget_cancer:1,nocancer:2" type="integer" value="1"/>
        <att name="canonicalName" label="canonicalName" type="string" value="PSMB2"/>
        <att name="Cancer_related_shape" label="Cancer_related_shape" type="integer"/>
        <att name="alias" label="alias" type="list"/>
        <att name="Column 3" label="Column 3" type="string"/>
        <att name="node.size" label="node.size" type="string" value="60.0"/>
        <att name="Column 1" label="Column 1" type="string" value="PSMB2"/>
        <att name="node.label" label="node.label" type="string"/>
        <att name="node.fontSize" label="node.fontSize" type="string" value="25.0"/>
        <graphics w="60.0" h="60.0" width="1" outline="#000000" fill="#ff3333" y="1677.8536376953125" x="1050.5780029296875" type="ellipse"/>
    </node>
    <node label="SLC25A5" id="-125">
        <att name="cytoscape.alias.list" label="cytoscape.alias.list" type="list">
            <att type="string" value="SLC25A5"/>
        </att>
        <att name="Drugtarget_cancer:1,nocancer:2" label="Drugtarget_cancer:1,nocancer:2" type="integer" value="1"/>
        <att name="canonicalName" label="canonicalName" type="string" value="SLC25A5"/>
        <att name="Cancer_related_shape" label="Cancer_related_shape" type="integer"/>
        <att name="alias" label="alias" type="list"/>
        <att name="Column 3" label="Column 3" type="string"/>
        <att name="node.size" label="node.size" type="string"/>
        <att name="Column 1" label="Column 1" type="string" value="SLC25A5"/>
        <att name="node.label" label="node.label" type="string"/>
        <att name="node.fontSize" label="node.fontSize" type="string"/>
        <graphics w="30.0" h="30.0" width="1" outline="#000000" fill="#ff3333" y="693.4340209960938" x="704.9855346679688" type="ellipse"/>
    </node>
    <node label="SEL1L SEL1L2" id="-124">
        <att name="cytoscape.alias.list" label="cytoscape.alias.list" type="list"/>
        <att name="Drugtarget_cancer:1,nocancer:2" label="Drugtarget_cancer:1,nocancer:2" type="integer"/>
        <att name="canonicalName" label="canonicalName" type="string" value="SEL1L SEL1L2"/>
        <att name="Cancer_related_shape" label="Cancer_related_shape" type="integer"/>
        <att name="alias" label="alias" type="list"/>
        <att name="Column 3" label="Column 3" type="string"/>
        <att name="node.size" label="node.size" type="string"/>
        <att name="Column 1" label="Column 1" type="string"/>
        <att name="node.label" label="node.label" type="string"/>
        <att name="node.fontSize" label="node.fontSize" type="string"/>
        <graphics w="30.0" h="30.0" width="1" outline="#000000" fill="#66ffff" y="562.0" x="1137.0" type="ellipse"/>
    </node>
    <node label="CDK5" id="-123">
        <att name="cytoscape.alias.list" label="cytoscape.alias.list" type="list">
            <att type="string" value="CDK5"/>
        </att>
        <att name="Drugtarget_cancer:1,nocancer:2" label="Drugtarget_cancer:1,nocancer:2" type="integer" value="1"/>
        <att name="canonicalName" label="canonicalName" type="string" value="CDK5"/>
        <att name="Cancer_related_shape" label="Cancer_related_shape" type="integer"/>
        <att name="alias" label="alias" type="list"/>
        <att name="Column 3" label="Column 3" type="string"/>
        <att name="node.size" label="node.size" type="string"/>
        <att name="Column 1" label="Column 1" type="string" value="CDK5"/>
        <att name="node.label" label="node.label" type="string"/>
        <att name="node.fontSize" label="node.fontSize" type="string"/>
        <graphics w="30.0" h="30.0" width="1" outline="#000000" fill="#ff3333" y="707.0" x="423.0" type="ellipse"/>
    </node>
    <node label="EIF4G1" id="-122">
        <att name="cytoscape.alias.list" label="cytoscape.alias.list" type="list"/>
        <att name="Drugtarget_cancer:1,nocancer:2" label="Drugtarget_cancer:1,nocancer:2" type="integer"/>
        <att name="canonicalName" label="canonicalName" type="string" value="EIF4G1"/>
        <att name="Cancer_related_shape" label="Cancer_related_shape" type="integer"/>
        <att name="alias" label="alias" type="list"/>
        <att name="Column 3" label="Column 3" type="string"/>
        <att name="node.size" label="node.size" type="string"/>
        <att name="Column 1" label="Column 1" type="string"/>
        <att name="node.label" label="node.label" type="string"/>
        <att name="node.fontSize" label="node.fontSize" type="string"/>
        <graphics w="30.0" h="30.0" width="1" outline="#000000" fill="#66ffff" y="1296.0" x="0.0" type="ellipse"/>
    </node>
    <node label="GNL3L" id="-121">
        <att name="cytoscape.alias.list" label="cytoscape.alias.list" type="list"/>
        <att name="Drugtarget_cancer:1,nocancer:2" label="Drugtarget_cancer:1,nocancer:2" type="integer"/>
        <att name="canonicalName" label="canonicalName" type="string" value="GNL3L"/>
        <att name="Cancer_related_shape" label="Cancer_related_shape" type="integer"/>
        <att name="alias" label="alias" type="list"/>
        <att name="Column 3" label="Column 3" type="string"/>
        <att name="node.size" label="node.size" type="string"/>
        <att name="Column 1" label="Column 1" type="string"/>
        <att name="node.label" label="node.label" type="string"/>
        <att name="node.fontSize" label="node.fontSize" type="string"/>
        <graphics w="30.0" h="30.0" width="1" outline="#000000" fill="#66ffff" y="2053.75732421875" x="1213.884521484375" type="ellipse"/>
    </node>
    <node label="ZDHHC4" id="-120">
        <att name="cytoscape.alias.list" label="cytoscape.alias.list" type="list"/>
        <att name="Drugtarget_cancer:1,nocancer:2" label="Drugtarget_cancer:1,nocancer:2" type="integer"/>
        <att name="canonicalName" label="canonicalName" type="string" value="ZDHHC4"/>
        <att name="Cancer_related_shape" label="Cancer_related_shape" type="integer"/>
        <att name="alias" label="alias" type="list"/>
        <att name="Column 3" label="Column 3" type="string"/>
        <att name="node.size" label="node.size" type="string"/>
        <att name="Column 1" label="Column 1" type="string"/>
        <att name="node.label" label="node.label" type="string"/>
        <att name="node.fontSize" label="node.fontSize" type="string"/>
        <graphics w="30.0" h="30.0" width="1" outline="#000000" fill="#66ffff" y="1477.0" x="2140.0" type="ellipse"/>
    </node>
    <node label="LSS" id="-119">
        <att name="cytoscape.alias.list" label="cytoscape.alias.list" type="list">
            <att type="string" value="LSS"/>
        </att>
        <att name="Drugtarget_cancer:1,nocancer:2" label="Drugtarget_cancer:1,nocancer:2" type="integer" value="2"/>
        <att name="canonicalName" label="canonicalName" type="string" value="LSS"/>
        <att name="Cancer_related_shape" label="Cancer_related_shape" type="integer"/>
        <att name="alias" label="alias" type="list">
            <att type="string" value="LSS"/>
        </att>
        <att name="Column 3" label="Column 3" type="string" value="Essential"/>
        <att name="node.size" label="node.size" type="string"/>
        <att name="Column 1" label="Column 1" type="string" value="LSS"/>
        <att name="node.label" label="node.label" type="string"/>
        <att name="node.fontSize" label="node.fontSize" type="string"/>
        <graphics w="30.0" h="30.0" width="1" outline="#000000" fill="#009900" y="1757.5413818359375" x="879.4172973632812" type="ellipse"/>
    </node>
    <node label="VPS11" id="-118">
        <att name="cytoscape.alias.list" label="cytoscape.alias.list" type="list"/>
        <att name="Drugtarget_cancer:1,nocancer:2" label="Drugtarget_cancer:1,nocancer:2" type="integer"/>
        <att name="canonicalName" label="canonicalName" type="string" value="VPS11"/>
        <att name="Cancer_related_shape" label="Cancer_related_shape" type="integer"/>
        <att name="alias" label="alias" type="list"/>
        <att name="Column 3" label="Column 3" type="string"/>
        <att name="node.size" label="node.size" type="string"/>
        <att name="Column 1" label="Column 1" type="string"/>
        <att name="node.label" label="node.label" type="string"/>
        <att name="node.fontSize" label="node.fontSize" type="string"/>
        <graphics w="30.0" h="30.0" width="1" outline="#000000" fill="#66ffff" y="551.0" x="1316.0" type="ellipse"/>
    </node>
    <node label="CDK7" id="-117">
        <att name="cytoscape.alias.list" label="cytoscape.alias.list" type="list">
            <att type="string" value="CDK7"/>
        </att>
        <att name="Drugtarget_cancer:1,nocancer:2" label="Drugtarget_cancer:1,nocancer:2" type="integer" value="1"/>
        <att name="canonicalName" label="canonicalName" type="string" value="CDK7"/>
        <att name="Cancer_related_shape" label="Cancer_related_shape" type="integer"/>
        <att name="alias" label="alias" type="list"/>
        <att name="Column 3" label="Column 3" type="string"/>
        <att name="node.size" label="node.size" type="string" value="60.0"/>
        <att name="Column 1" label="Column 1" type="string" value="CDK7"/>
        <att name="node.label" label="node.label" type="string"/>
        <att name="node.fontSize" label="node.fontSize" type="string" value="25.0"/>
        <graphics w="60.0" h="60.0" width="1" outline="#000000" fill="#ff3333" y="2081.0" x="1081.0" type="ellipse"/>
    </node>
    <node label="PCID2" id="-116">
        <att name="cytoscape.alias.list" label="cytoscape.alias.list" type="list"/>
        <att name="Drugtarget_cancer:1,nocancer:2" label="Drugtarget_cancer:1,nocancer:2" type="integer"/>
        <att name="canonicalName" label="canonicalName" type="string" value="PCID2"/>
        <att name="Cancer_related_shape" label="Cancer_related_shape" type="integer"/>
        <att name="alias" label="alias" type="list"/>
        <att name="Column 3" label="Column 3" type="string"/>
        <att name="node.size" label="node.size" type="string"/>
        <att name="Column 1" label="Column 1" type="string"/>
        <att name="node.label" label="node.label" type="string"/>
        <att name="node.fontSize" label="node.fontSize" type="string"/>
        <graphics w="30.0" h="30.0" width="1" outline="#000000" fill="#66ffff" y="884.8709106445312" x="1683.749267578125" type="ellipse"/>
    </node>
    <node label="PAF1" id="-115">
        <att name="cytoscape.alias.list" label="cytoscape.alias.list" type="list"/>
        <att name="Drugtarget_cancer:1,nocancer:2" label="Drugtarget_cancer:1,nocancer:2" type="integer"/>
        <att name="canonicalName" label="canonicalName" type="string" value="PAF1"/>
        <att name="Cancer_related_shape" label="Cancer_related_shape" type="integer"/>
        <att name="alias" label="alias" type="list"/>
        <att name="Column 3" label="Column 3" type="string"/>
        <att name="node.size" label="node.size" type="string"/>
        <att name="Column 1" label="Column 1" type="string"/>
        <att name="node.label" label="node.label" type="string"/>
        <att name="node.fontSize" label="node.fontSize" type="string"/>
        <graphics w="30.0" h="30.0" width="1" outline="#000000" fill="#66ffff" y="1424.0" x="2179.0" type="ellipse"/>
    </node>
    <node label="SC5DL" id="-114">
        <att name="cytoscape.alias.list" label="cytoscape.alias.list" type="list"/>
        <att name="Drugtarget_cancer:1,nocancer:2" label="Drugtarget_cancer:1,nocancer:2" type="integer"/>
        <att name="canonicalName" label="canonicalName" type="string" value="SC5DL"/>
        <att name="Cancer_related_shape" label="Cancer_related_shape" type="integer"/>
        <att name="alias" label="alias" type="list"/>
        <att name="Column 3" label="Column 3" type="string"/>
        <att name="node.size" label="node.size" type="string"/>
        <att name="Column 1" label="Column 1" type="string"/>
        <att name="node.label" label="node.label" type="string"/>
        <att name="node.fontSize" label="node.fontSize" type="string"/>
        <graphics w="30.0" h="30.0" width="1" outline="#000000" fill="#66ffff" y="1502.0" x="888.0" type="ellipse"/>
    </node>
    <node label="GOSR1" id="-113">
        <att name="cytoscape.alias.list" label="cytoscape.alias.list" type="list"/>
        <att name="Drugtarget_cancer:1,nocancer:2" label="Drugtarget_cancer:1,nocancer:2" type="integer"/>
        <att name="canonicalName" label="canonicalName" type="string" value="GOSR1"/>
        <att name="Cancer_related_shape" label="Cancer_related_shape" type="integer"/>
        <att name="alias" label="alias" type="list"/>
        <att name="Column 3" label="Column 3" type="string"/>
        <att name="node.size" label="node.size" type="string"/>
        <att name="Column 1" label="Column 1" type="string"/>
        <att name="node.label" label="node.label" type="string"/>
        <att name="node.fontSize" label="node.fontSize" type="string"/>
        <graphics w="30.0" h="30.0" width="1" outline="#000000" fill="#66ffff" y="1507.208984375" x="1784.92431640625" type="ellipse"/>
    </node>
    <node label="ZNF289 ARFGAP3" id="-112">
        <att name="cytoscape.alias.list" label="cytoscape.alias.list" type="list"/>
        <att name="Drugtarget_cancer:1,nocancer:2" label="Drugtarget_cancer:1,nocancer:2" type="integer"/>
        <att name="canonicalName" label="canonicalName" type="string" value="ZNF289 ARFGAP3"/>
        <att name="Cancer_related_shape" label="Cancer_related_shape" type="integer"/>
        <att name="alias" label="alias" type="list"/>
        <att name="Column 3" label="Column 3" type="string"/>
        <att name="node.size" label="node.size" type="string"/>
        <att name="Column 1" label="Column 1" type="string"/>
        <att name="node.label" label="node.label" type="string"/>
        <att name="node.fontSize" label="node.fontSize" type="string"/>
        <graphics w="30.0" h="30.0" width="1" outline="#000000" fill="#66ffff" y="1034.0" x="1501.0" type="ellipse"/>
    </node>
    <node label="ATP2C1 ATP2C2" id="-111">
        <att name="cytoscape.alias.list" label="cytoscape.alias.list" type="list">
            <att type="string" value="ATP2C1 ATP2C2"/>
        </att>
        <att name="Drugtarget_cancer:1,nocancer:2" label="Drugtarget_cancer:1,nocancer:2" type="integer" value="1"/>
        <att name="canonicalName" label="canonicalName" type="string" value="ATP2C1 ATP2C2"/>
        <att name="Cancer_related_shape" label="Cancer_related_shape" type="integer"/>
        <att name="alias" label="alias" type="list"/>
        <att name="Column 3" label="Column 3" type="string"/>
        <att name="node.size" label="node.size" type="string"/>
        <att name="Column 1" label="Column 1" type="string" value="ATP2C1 ATP2C2"/>
        <att name="node.label" label="node.label" type="string" value="ATP2C1_2"/>
        <att name="node.fontSize" label="node.fontSize" type="string"/>
        <graphics w="30.0" h="30.0" width="1" outline="#000000" fill="#ff3333" y="429.8359069824219" x="1517.4449462890625" type="ellipse"/>
    </node>
    <node label="ANAPC10" id="-110">
        <att name="cytoscape.alias.list" label="cytoscape.alias.list" type="list"/>
        <att name="Drugtarget_cancer:1,nocancer:2" label="Drugtarget_cancer:1,nocancer:2" type="integer"/>
        <att name="canonicalName" label="canonicalName" type="string" value="ANAPC10"/>
        <att name="Cancer_related_shape" label="Cancer_related_shape" type="integer"/>
        <att name="alias" label="alias" type="list"/>
        <att name="Column 3" label="Column 3" type="string"/>
        <att name="node.size" label="node.size" type="string"/>
        <att name="Column 1" label="Column 1" type="string"/>
        <att name="node.label" label="node.label" type="string"/>
        <att name="node.fontSize" label="node.fontSize" type="string"/>
        <graphics w="30.0" h="30.0" width="1" outline="#000000" fill="#66ffff" y="1416.143310546875" x="543.5105590820312" type="ellipse"/>
    </node>
    <node label="PFN4" id="-109">
        <att name="cytoscape.alias.list" label="cytoscape.alias.list" type="list"/>
        <att name="Drugtarget_cancer:1,nocancer:2" label="Drugtarget_cancer:1,nocancer:2" type="integer"/>
        <att name="canonicalName" label="canonicalName" type="string" value="PFN4"/>
        <att name="Cancer_related_shape" label="Cancer_related_shape" type="integer"/>
        <att name="alias" label="alias" type="list"/>
        <att name="Column 3" label="Column 3" type="string"/>
        <att name="node.size" label="node.size" type="string"/>
        <att name="Column 1" label="Column 1" type="string"/>
        <att name="node.label" label="node.label" type="string"/>
        <att name="node.fontSize" label="node.fontSize" type="string"/>
        <graphics w="30.0" h="30.0" width="1" outline="#000000" fill="#66ffff" y="1899.9322509765625" x="793.6758422851562" type="ellipse"/>
    </node>
    <node label="CTDP1" id="-108">
        <att name="cytoscape.alias.list" label="cytoscape.alias.list" type="list"/>
        <att name="Drugtarget_cancer:1,nocancer:2" label="Drugtarget_cancer:1,nocancer:2" type="integer"/>
        <att name="canonicalName" label="canonicalName" type="string" value="CTDP1"/>
        <att name="Cancer_related_shape" label="Cancer_related_shape" type="integer"/>
        <att name="alias" label="alias" type="list"/>
        <att name="Column 3" label="Column 3" type="string"/>
        <att name="node.size" label="node.size" type="string"/>
        <att name="Column 1" label="Column 1" type="string"/>
        <att name="node.label" label="node.label" type="string"/>
        <att name="node.fontSize" label="node.fontSize" type="string"/>
        <graphics w="30.0" h="30.0" width="1" outline="#000000" fill="#66ffff" y="1479.0" x="2178.0" type="ellipse"/>
    </node>
    <node label="CCNK" id="-107">
        <att name="cytoscape.alias.list" label="cytoscape.alias.list" type="list"/>
        <att name="Drugtarget_cancer:1,nocancer:2" label="Drugtarget_cancer:1,nocancer:2" type="integer"/>
        <att name="canonicalName" label="canonicalName" type="string" value="CCNK"/>
        <att name="Cancer_related_shape" label="Cancer_related_shape" type="integer"/>
        <att name="alias" label="alias" type="list"/>
        <att name="Column 3" label="Column 3" type="string"/>
        <att name="node.size" label="node.size" type="string"/>
        <att name="Column 1" label="Column 1" type="string"/>
        <att name="node.label" label="node.label" type="string"/>
        <att name="node.fontSize" label="node.fontSize" type="string"/>
        <graphics w="30.0" h="30.0" width="1" outline="#000000" fill="#66ffff" y="650.78564453125" x="1283.6756591796875" type="ellipse"/>
    </node>
    <node label="TDP1" id="-106">
        <att name="cytoscape.alias.list" label="cytoscape.alias.list" type="list"/>
        <att name="Drugtarget_cancer:1,nocancer:2" label="Drugtarget_cancer:1,nocancer:2" type="integer"/>
        <att name="canonicalName" label="canonicalName" type="string" value="TDP1"/>
        <att name="Cancer_related_shape" label="Cancer_related_shape" type="integer"/>
        <att name="alias" label="alias" type="list"/>
        <att name="Column 3" label="Column 3" type="string"/>
        <att name="node.size" label="node.size" type="string"/>
        <att name="Column 1" label="Column 1" type="string"/>
        <att name="node.label" label="node.label" type="string"/>
        <att name="node.fontSize" label="node.fontSize" type="string"/>
        <graphics w="30.0" h="30.0" width="1" outline="#000000" fill="#66ffff" y="2528.0" x="1404.0" type="ellipse"/>
    </node>
    <node label="SUB1" id="-105">
        <att name="cytoscape.alias.list" label="cytoscape.alias.list" type="list"/>
        <att name="Drugtarget_cancer:1,nocancer:2" label="Drugtarget_cancer:1,nocancer:2" type="integer"/>
        <att name="canonicalName" label="canonicalName" type="string" value="SUB1"/>
        <att name="Cancer_related_shape" label="Cancer_related_shape" type="integer"/>
        <att name="alias" label="alias" type="list"/>
        <att name="Column 3" label="Column 3" type="string"/>
        <att name="node.size" label="node.size" type="string"/>
        <att name="Column 1" label="Column 1" type="string"/>
        <att name="node.label" label="node.label" type="string"/>
        <att name="node.fontSize" label="node.fontSize" type="string"/>
        <graphics w="30.0" h="30.0" width="1" outline="#000000" fill="#66ffff" y="1368.4033203125" x="1341.2784423828125" type="ellipse"/>
    </node>
    <node label="SSU72 ENSP00000334743 NP_001078864.1 ENSP00000334514" id="-104">
        <att name="cytoscape.alias.list" label="cytoscape.alias.list" type="list"/>
        <att name="Drugtarget_cancer:1,nocancer:2" label="Drugtarget_cancer:1,nocancer:2" type="integer"/>
        <att name="canonicalName" label="canonicalName" type="string" value="SSU72 ENSP00000334743 NP_001078864.1 ENSP00000334514"/>
        <att name="Cancer_related_shape" label="Cancer_related_shape" type="integer"/>
        <att name="alias" label="alias" type="list"/>
        <att name="Column 3" label="Column 3" type="string"/>
        <att name="node.size" label="node.size" type="string"/>
        <att name="Column 1" label="Column 1" type="string"/>
        <att name="node.label" label="node.label" type="string"/>
        <att name="node.fontSize" label="node.fontSize" type="string"/>
        <graphics w="30.0" h="30.0" width="1" outline="#000000" fill="#66ffff" y="2062.6376953125" x="827.642578125" type="ellipse"/>
    </node>
    <node label="RFT1" id="-103">
        <att name="cytoscape.alias.list" label="cytoscape.alias.list" type="list"/>
        <att name="Drugtarget_cancer:1,nocancer:2" label="Drugtarget_cancer:1,nocancer:2" type="integer"/>
        <att name="canonicalName" label="canonicalName" type="string" value="RFT1"/>
        <att name="Cancer_related_shape" label="Cancer_related_shape" type="integer"/>
        <att name="alias" label="alias" type="list"/>
        <att name="Column 3" label="Column 3" type="string"/>
        <att name="node.size" label="node.size" type="string"/>
        <att name="Column 1" label="Column 1" type="string"/>
        <att name="node.label" label="node.label" type="string"/>
        <att name="node.fontSize" label="node.fontSize" type="string"/>
        <graphics w="30.0" h="30.0" width="1" outline="#000000" fill="#66ffff" y="1956.44873046875" x="791.2178955078125" type="ellipse"/>
    </node>
    <node label="PFDN5" id="-102">
        <att name="cytoscape.alias.list" label="cytoscape.alias.list" type="list"/>
        <att name="Drugtarget_cancer:1,nocancer:2" label="Drugtarget_cancer:1,nocancer:2" type="integer"/>
        <att name="canonicalName" label="canonicalName" type="string" value="PFDN5"/>
        <att name="Cancer_related_shape" label="Cancer_related_shape" type="integer"/>
        <att name="alias" label="alias" type="list"/>
        <att name="Column 3" label="Column 3" type="string"/>
        <att name="node.size" label="node.size" type="string"/>
        <att name="Column 1" label="Column 1" type="string"/>
        <att name="node.label" label="node.label" type="string"/>
        <att name="node.fontSize" label="node.fontSize" type="string"/>
        <graphics w="30.0" h="30.0" width="1" outline="#000000" fill="#66ffff" y="891.0" x="1037.5" type="ellipse"/>
    </node>
    <node label="SOD1" id="-101">
        <att name="cytoscape.alias.list" label="cytoscape.alias.list" type="list">
            <att type="string" value="SOD1"/>
        </att>
        <att name="Drugtarget_cancer:1,nocancer:2" label="Drugtarget_cancer:1,nocancer:2" type="integer" value="2"/>
        <att name="canonicalName" label="canonicalName" type="string" value="SOD1"/>
        <att name="Cancer_related_shape" label="Cancer_related_shape" type="integer"/>
        <att name="alias" label="alias" type="list"/>
        <att name="Column 3" label="Column 3" type="string"/>
        <att name="node.size" label="node.size" type="string"/>
        <att name="Column 1" label="Column 1" type="string" value="SOD1"/>
        <att name="node.label" label="node.label" type="string"/>
        <att name="node.fontSize" label="node.fontSize" type="string"/>
        <graphics w="30.0" h="30.0" width="1" outline="#000000" fill="#009900" y="1562.0" x="1618.0" type="ellipse"/>
    </node>
    <node label="VPS35" id="-100">
        <att name="cytoscape.alias.list" label="cytoscape.alias.list" type="list"/>
        <att name="Drugtarget_cancer:1,nocancer:2" label="Drugtarget_cancer:1,nocancer:2" type="integer"/>
        <att name="canonicalName" label="canonicalName" type="string" value="VPS35"/>
        <att name="Cancer_related_shape" label="Cancer_related_shape" type="integer"/>
        <att name="alias" label="alias" type="list"/>
        <att name="Column 3" label="Column 3" type="string"/>
        <att name="node.size" label="node.size" type="string"/>
        <att name="Column 1" label="Column 1" type="string"/>
        <att name="node.label" label="node.label" type="string"/>
        <att name="node.fontSize" label="node.fontSize" type="string"/>
        <graphics w="30.0" h="30.0" width="1" outline="#000000" fill="#66ffff" y="544.65576171875" x="1534.8770751953125" type="ellipse"/>
    </node>
    <node label="VPS8" id="-99">
        <att name="cytoscape.alias.list" label="cytoscape.alias.list" type="list"/>
        <att name="Drugtarget_cancer:1,nocancer:2" label="Drugtarget_cancer:1,nocancer:2" type="integer"/>
        <att name="canonicalName" label="canonicalName" type="string" value="VPS8"/>
        <att name="Cancer_related_shape" label="Cancer_related_shape" type="integer"/>
        <att name="alias" label="alias" type="list"/>
        <att name="Column 3" label="Column 3" type="string"/>
        <att name="node.size" label="node.size" type="string"/>
        <att name="Column 1" label="Column 1" type="string"/>
        <att name="node.label" label="node.label" type="string"/>
        <att name="node.fontSize" label="node.fontSize" type="string"/>
        <graphics w="30.0" h="30.0" width="1" outline="#000000" fill="#66ffff" y="1093.0919189453125" x="1513.9013671875" type="ellipse"/>
    </node>
    <node label="NOL5" id="-98">
        <att name="cytoscape.alias.list" label="cytoscape.alias.list" type="list"/>
        <att name="Drugtarget_cancer:1,nocancer:2" label="Drugtarget_cancer:1,nocancer:2" type="integer"/>
        <att name="canonicalName" label="canonicalName" type="string" value="NOL5"/>
        <att name="Cancer_related_shape" label="Cancer_related_shape" type="integer"/>
        <att name="alias" label="alias" type="list"/>
        <att name="Column 3" label="Column 3" type="string"/>
        <att name="node.size" label="node.size" type="string"/>
        <att name="Column 1" label="Column 1" type="string"/>
        <att name="node.label" label="node.label" type="string"/>
        <att name="node.fontSize" label="node.fontSize" type="string"/>
        <graphics w="30.0" h="30.0" width="1" outline="#000000" fill="#66ffff" y="487.5989685058594" x="1868.22705078125" type="ellipse"/>
    </node>
    <node label="PIF1" id="-97">
        <att name="cytoscape.alias.list" label="cytoscape.alias.list" type="list"/>
        <att name="Drugtarget_cancer:1,nocancer:2" label="Drugtarget_cancer:1,nocancer:2" type="integer"/>
        <att name="canonicalName" label="canonicalName" type="string" value="PIF1"/>
        <att name="Cancer_related_shape" label="Cancer_related_shape" type="integer"/>
        <att name="alias" label="alias" type="list"/>
        <att name="Column 3" label="Column 3" type="string"/>
        <att name="node.size" label="node.size" type="string"/>
        <att name="Column 1" label="Column 1" type="string"/>
        <att name="node.label" label="node.label" type="string"/>
        <att name="node.fontSize" label="node.fontSize" type="string"/>
        <graphics w="30.0" h="30.0" width="1" outline="#000000" fill="#66ffff" y="1584.0" x="1343.0" type="ellipse"/>
    </node>
    <node label="TSR2" id="-96">
        <att name="cytoscape.alias.list" label="cytoscape.alias.list" type="list"/>
        <att name="Drugtarget_cancer:1,nocancer:2" label="Drugtarget_cancer:1,nocancer:2" type="integer"/>
        <att name="canonicalName" label="canonicalName" type="string" value="TSR2"/>
        <att name="Cancer_related_shape" label="Cancer_related_shape" type="integer"/>
        <att name="alias" label="alias" type="list"/>
        <att name="Column 3" label="Column 3" type="string"/>
        <att name="node.size" label="node.size" type="string"/>
        <att name="Column 1" label="Column 1" type="string"/>
        <att name="node.label" label="node.label" type="string"/>
        <att name="node.fontSize" label="node.fontSize" type="string"/>
        <graphics w="30.0" h="30.0" width="1" outline="#000000" fill="#66ffff" y="1358.0184326171875" x="710.7367553710938" type="ellipse"/>
    </node>
    <node label="CSNK2A1P" id="-95">
        <att name="cytoscape.alias.list" label="cytoscape.alias.list" type="list"/>
        <att name="Drugtarget_cancer:1,nocancer:2" label="Drugtarget_cancer:1,nocancer:2" type="integer"/>
        <att name="canonicalName" label="canonicalName" type="string" value="CSNK2A1P"/>
        <att name="Cancer_related_shape" label="Cancer_related_shape" type="integer"/>
        <att name="alias" label="alias" type="list"/>
        <att name="Column 3" label="Column 3" type="string"/>
        <att name="node.size" label="node.size" type="string"/>
        <att name="Column 1" label="Column 1" type="string"/>
        <att name="node.label" label="node.label" type="string"/>
        <att name="node.fontSize" label="node.fontSize" type="string"/>
        <graphics w="30.0" h="30.0" width="1" outline="#000000" fill="#66ffff" y="1421.1778564453125" x="911.1036376953125" type="ellipse"/>
    </node>
    <node label="RRM2 RRM2B" id="-94">
        <att name="cytoscape.alias.list" label="cytoscape.alias.list" type="list"/>
        <att name="Drugtarget_cancer:1,nocancer:2" label="Drugtarget_cancer:1,nocancer:2" type="integer"/>
        <att name="canonicalName" label="canonicalName" type="string" value="RRM2 RRM2B"/>
        <att name="Cancer_related_shape" label="Cancer_related_shape" type="integer"/>
        <att name="alias" label="alias" type="list"/>
        <att name="Column 3" label="Column 3" type="string"/>
        <att name="node.size" label="node.size" type="string"/>
        <att name="Column 1" label="Column 1" type="string"/>
        <att name="node.label" label="node.label" type="string"/>
        <att name="node.fontSize" label="node.fontSize" type="string"/>
        <graphics w="30.0" h="30.0" width="1" outline="#000000" fill="#66ffff" y="1695.0" x="1542.0" type="ellipse"/>
    </node>
    <node label="PSMC5" id="-93">
        <att name="cytoscape.alias.list" label="cytoscape.alias.list" type="list"/>
        <att name="Drugtarget_cancer:1,nocancer:2" label="Drugtarget_cancer:1,nocancer:2" type="integer"/>
        <att name="canonicalName" label="canonicalName" type="string" value="PSMC5"/>
        <att name="Cancer_related_shape" label="Cancer_related_shape" type="integer"/>
        <att name="alias" label="alias" type="list"/>
        <att name="Column 3" label="Column 3" type="string"/>
        <att name="node.size" label="node.size" type="string"/>
        <att name="Column 1" label="Column 1" type="string"/>
        <att name="node.label" label="node.label" type="string"/>
        <att name="node.fontSize" label="node.fontSize" type="string"/>
        <graphics w="30.0" h="30.0" width="1" outline="#000000" fill="#66ffff" y="1219.0" x="2845.0" type="ellipse"/>
    </node>
    <node label="HSP90AB1" id="-92">
        <att name="cytoscape.alias.list" label="cytoscape.alias.list" type="list">
            <att type="string" value="HSP90AB1"/>
        </att>
        <att name="Drugtarget_cancer:1,nocancer:2" label="Drugtarget_cancer:1,nocancer:2" type="integer" value="2"/>
        <att name="canonicalName" label="canonicalName" type="string" value="HSP90AB1"/>
        <att name="Cancer_related_shape" label="Cancer_related_shape" type="integer"/>
        <att name="alias" label="alias" type="list"/>
        <att name="Column 3" label="Column 3" type="string"/>
        <att name="node.size" label="node.size" type="string"/>
        <att name="Column 1" label="Column 1" type="string" value="HSP90AB1"/>
        <att name="node.label" label="node.label" type="string"/>
        <att name="node.fontSize" label="node.fontSize" type="string"/>
        <graphics w="30.0" h="30.0" width="1" outline="#000000" fill="#009900" y="1052.5" x="1138.0" type="ellipse"/>
    </node>
    <node label="PIGG" id="-91">
        <att name="cytoscape.alias.list" label="cytoscape.alias.list" type="list"/>
        <att name="Drugtarget_cancer:1,nocancer:2" label="Drugtarget_cancer:1,nocancer:2" type="integer"/>
        <att name="canonicalName" label="canonicalName" type="string" value="PIGG"/>
        <att name="Cancer_related_shape" label="Cancer_related_shape" type="integer"/>
        <att name="alias" label="alias" type="list"/>
        <att name="Column 3" label="Column 3" type="string"/>
        <att name="node.size" label="node.size" type="string"/>
        <att name="Column 1" label="Column 1" type="string"/>
        <att name="node.label" label="node.label" type="string"/>
        <att name="node.fontSize" label="node.fontSize" type="string"/>
        <graphics w="30.0" h="30.0" width="1" outline="#000000" fill="#66ffff" y="1357.982421875" x="886.2340698242188" type="ellipse"/>
    </node>
    <node label="DKC1" id="-90">
        <att name="cytoscape.alias.list" label="cytoscape.alias.list" type="list"/>
        <att name="Drugtarget_cancer:1,nocancer:2" label="Drugtarget_cancer:1,nocancer:2" type="integer"/>
        <att name="canonicalName" label="canonicalName" type="string" value="DKC1"/>
        <att name="Cancer_related_shape" label="Cancer_related_shape" type="integer"/>
        <att name="alias" label="alias" type="list"/>
        <att name="Column 3" label="Column 3" type="string"/>
        <att name="node.size" label="node.size" type="string"/>
        <att name="Column 1" label="Column 1" type="string"/>
        <att name="node.label" label="node.label" type="string"/>
        <att name="node.fontSize" label="node.fontSize" type="string"/>
        <graphics w="30.0" h="30.0" width="1" outline="#000000" fill="#66ffff" y="581.2252807617188" x="1742.990234375" type="ellipse"/>
    </node>
    <node label="Q9HAV2 HSF1" id="-89">
        <att name="cytoscape.alias.list" label="cytoscape.alias.list" type="list"/>
        <att name="Drugtarget_cancer:1,nocancer:2" label="Drugtarget_cancer:1,nocancer:2" type="integer"/>
        <att name="canonicalName" label="canonicalName" type="string" value="Q9HAV2 HSF1"/>
        <att name="Cancer_related_shape" label="Cancer_related_shape" type="integer"/>
        <att name="alias" label="alias" type="list"/>
        <att name="Column 3" label="Column 3" type="string"/>
        <att name="node.size" label="node.size" type="string"/>
        <att name="Column 1" label="Column 1" type="string"/>
        <att name="node.label" label="node.label" type="string"/>
        <att name="node.fontSize" label="node.fontSize" type="string"/>
        <graphics w="30.0" h="30.0" width="1" outline="#000000" fill="#66ffff" y="1402.572509765625" x="707.5486450195312" type="ellipse"/>
    </node>
    <node label="MAD2L1" id="-88">
        <att name="cytoscape.alias.list" label="cytoscape.alias.list" type="list"/>
        <att name="Drugtarget_cancer:1,nocancer:2" label="Drugtarget_cancer:1,nocancer:2" type="integer"/>
        <att name="canonicalName" label="canonicalName" type="string" value="MAD2L1"/>
        <att name="Cancer_related_shape" label="Cancer_related_shape" type="integer"/>
        <att name="alias" label="alias" type="list"/>
        <att name="Column 3" label="Column 3" type="string"/>
        <att name="node.size" label="node.size" type="string"/>
        <att name="Column 1" label="Column 1" type="string"/>
        <att name="node.label" label="node.label" type="string"/>
        <att name="node.fontSize" label="node.fontSize" type="string"/>
        <graphics w="30.0" h="30.0" width="1" outline="#000000" fill="#66ffff" y="1602.0" x="903.5" type="ellipse"/>
    </node>
    <node label="ARFRP1" id="-87">
        <att name="cytoscape.alias.list" label="cytoscape.alias.list" type="list"/>
        <att name="Drugtarget_cancer:1,nocancer:2" label="Drugtarget_cancer:1,nocancer:2" type="integer"/>
        <att name="canonicalName" label="canonicalName" type="string" value="ARFRP1"/>
        <att name="Cancer_related_shape" label="Cancer_related_shape" type="integer"/>
        <att name="alias" label="alias" type="list"/>
        <att name="Column 3" label="Column 3" type="string"/>
        <att name="node.size" label="node.size" type="string"/>
        <att name="Column 1" label="Column 1" type="string"/>
        <att name="node.label" label="node.label" type="string"/>
        <att name="node.fontSize" label="node.fontSize" type="string"/>
        <graphics w="30.0" h="30.0" width="1" outline="#000000" fill="#66ffff" y="1559.0" x="934.0" type="ellipse"/>
    </node>
    <node label="ORC5L" id="-86">
        <att name="cytoscape.alias.list" label="cytoscape.alias.list" type="list"/>
        <att name="Drugtarget_cancer:1,nocancer:2" label="Drugtarget_cancer:1,nocancer:2" type="integer"/>
        <att name="canonicalName" label="canonicalName" type="string" value="ORC5L"/>
        <att name="Cancer_related_shape" label="Cancer_related_shape" type="integer"/>
        <att name="alias" label="alias" type="list"/>
        <att name="Column 3" label="Column 3" type="string"/>
        <att name="node.size" label="node.size" type="string"/>
        <att name="Column 1" label="Column 1" type="string"/>
        <att name="node.label" label="node.label" type="string"/>
        <att name="node.fontSize" label="node.fontSize" type="string"/>
        <graphics w="30.0" h="30.0" width="1" outline="#000000" fill="#66ffff" y="1347.0" x="849.0" type="ellipse"/>
    </node>
    <node label="RAB1C" id="-85">
        <att name="cytoscape.alias.list" label="cytoscape.alias.list" type="list"/>
        <att name="Drugtarget_cancer:1,nocancer:2" label="Drugtarget_cancer:1,nocancer:2" type="integer"/>
        <att name="canonicalName" label="canonicalName" type="string" value="RAB1C"/>
        <att name="Cancer_related_shape" label="Cancer_related_shape" type="integer"/>
        <att name="alias" label="alias" type="list"/>
        <att name="Column 3" label="Column 3" type="string"/>
        <att name="node.size" label="node.size" type="string"/>
        <att name="Column 1" label="Column 1" type="string"/>
        <att name="node.label" label="node.label" type="string"/>
        <att name="node.fontSize" label="node.fontSize" type="string"/>
        <graphics w="30.0" h="30.0" width="1" outline="#000000" fill="#66ffff" y="2236.0" x="800.0" type="ellipse"/>
    </node>
    <node label="PDHA1" id="-84">
        <att name="cytoscape.alias.list" label="cytoscape.alias.list" type="list">
            <att type="string" value="PDHA1"/>
        </att>
        <att name="Drugtarget_cancer:1,nocancer:2" label="Drugtarget_cancer:1,nocancer:2" type="integer" value="2"/>
        <att name="canonicalName" label="canonicalName" type="string" value="PDHA1"/>
        <att name="Cancer_related_shape" label="Cancer_related_shape" type="integer"/>
        <att name="alias" label="alias" type="list"/>
        <att name="Column 3" label="Column 3" type="string"/>
        <att name="node.size" label="node.size" type="string"/>
        <att name="Column 1" label="Column 1" type="string" value="PDHA1"/>
        <att name="node.label" label="node.label" type="string"/>
        <att name="node.fontSize" label="node.fontSize" type="string"/>
        <graphics w="30.0" h="30.0" width="1" outline="#000000" fill="#009900" y="1498.522216796875" x="1921.997314453125" type="ellipse"/>
    </node>
    <node label="HHAT" id="-83">
        <att name="cytoscape.alias.list" label="cytoscape.alias.list" type="list"/>
        <att name="Drugtarget_cancer:1,nocancer:2" label="Drugtarget_cancer:1,nocancer:2" type="integer"/>
        <att name="canonicalName" label="canonicalName" type="string" value="HHAT"/>
        <att name="Cancer_related_shape" label="Cancer_related_shape" type="integer"/>
        <att name="alias" label="alias" type="list"/>
        <att name="Column 3" label="Column 3" type="string"/>
        <att name="node.size" label="node.size" type="string"/>
        <att name="Column 1" label="Column 1" type="string"/>
        <att name="node.label" label="node.label" type="string"/>
        <att name="node.fontSize" label="node.fontSize" type="string"/>
        <graphics w="30.0" h="30.0" width="1" outline="#000000" fill="#66ffff" y="749.809326171875" x="1385.88037109375" type="ellipse"/>
    </node>
    <node label="RCE1" id="-82">
        <att name="cytoscape.alias.list" label="cytoscape.alias.list" type="list"/>
        <att name="Drugtarget_cancer:1,nocancer:2" label="Drugtarget_cancer:1,nocancer:2" type="integer"/>
        <att name="canonicalName" label="canonicalName" type="string" value="RCE1"/>
        <att name="Cancer_related_shape" label="Cancer_related_shape" type="integer"/>
        <att name="alias" label="alias" type="list"/>
        <att name="Column 3" label="Column 3" type="string"/>
        <att name="node.size" label="node.size" type="string"/>
        <att name="Column 1" label="Column 1" type="string"/>
        <att name="node.label" label="node.label" type="string"/>
        <att name="node.fontSize" label="node.fontSize" type="string"/>
        <graphics w="30.0" h="30.0" width="1" outline="#000000" fill="#66ffff" y="922.2954711914062" x="1625.71923828125" type="ellipse"/>
    </node>
    <node label="RAB6C RAB6B" id="-81">
        <att name="cytoscape.alias.list" label="cytoscape.alias.list" type="list"/>
        <att name="Drugtarget_cancer:1,nocancer:2" label="Drugtarget_cancer:1,nocancer:2" type="integer"/>
        <att name="canonicalName" label="canonicalName" type="string" value="RAB6C RAB6B"/>
        <att name="Cancer_related_shape" label="Cancer_related_shape" type="integer"/>
        <att name="alias" label="alias" type="list"/>
        <att name="Column 3" label="Column 3" type="string"/>
        <att name="node.size" label="node.size" type="string"/>
        <att name="Column 1" label="Column 1" type="string"/>
        <att name="node.label" label="node.label" type="string"/>
        <att name="node.fontSize" label="node.fontSize" type="string"/>
        <graphics w="30.0" h="30.0" width="1" outline="#000000" fill="#66ffff" y="1091.0" x="1446.5" type="ellipse"/>
    </node>
    <node label="ALG5" id="-80">
        <att name="cytoscape.alias.list" label="cytoscape.alias.list" type="list"/>
        <att name="Drugtarget_cancer:1,nocancer:2" label="Drugtarget_cancer:1,nocancer:2" type="integer"/>
        <att name="canonicalName" label="canonicalName" type="string" value="ALG5"/>
        <att name="Cancer_related_shape" label="Cancer_related_shape" type="integer"/>
        <att name="alias" label="alias" type="list"/>
        <att name="Column 3" label="Column 3" type="string"/>
        <att name="node.size" label="node.size" type="string"/>
        <att name="Column 1" label="Column 1" type="string"/>
        <att name="node.label" label="node.label" type="string"/>
        <att name="node.fontSize" label="node.fontSize" type="string"/>
        <graphics w="30.0" h="30.0" width="1" outline="#000000" fill="#66ffff" y="2694.0" x="509.5" type="ellipse"/>
    </node>
    <node label="ATP6V1F" id="-79">
        <att name="cytoscape.alias.list" label="cytoscape.alias.list" type="list"/>
        <att name="Drugtarget_cancer:1,nocancer:2" label="Drugtarget_cancer:1,nocancer:2" type="integer"/>
        <att name="canonicalName" label="canonicalName" type="string" value="ATP6V1F"/>
        <att name="Cancer_related_shape" label="Cancer_related_shape" type="integer"/>
        <att name="alias" label="alias" type="list"/>
        <att name="Column 3" label="Column 3" type="string"/>
        <att name="node.size" label="node.size" type="string"/>
        <att name="Column 1" label="Column 1" type="string"/>
        <att name="node.label" label="node.label" type="string"/>
        <att name="node.fontSize" label="node.fontSize" type="string"/>
        <graphics w="30.0" h="30.0" width="1" outline="#000000" fill="#66ffff" y="527.5169677734375" x="1898.938720703125" type="ellipse"/>
    </node>
    <node label="CCS" id="-78">
        <att name="cytoscape.alias.list" label="cytoscape.alias.list" type="list"/>
        <att name="Drugtarget_cancer:1,nocancer:2" label="Drugtarget_cancer:1,nocancer:2" type="integer"/>
        <att name="canonicalName" label="canonicalName" type="string" value="CCS"/>
        <att name="Cancer_related_shape" label="Cancer_related_shape" type="integer"/>
        <att name="alias" label="alias" type="list"/>
        <att name="Column 3" label="Column 3" type="string"/>
        <att name="node.size" label="node.size" type="string"/>
        <att name="Column 1" label="Column 1" type="string"/>
        <att name="node.label" label="node.label" type="string"/>
        <att name="node.fontSize" label="node.fontSize" type="string"/>
        <graphics w="30.0" h="30.0" width="1" outline="#000000" fill="#66ffff" y="1397.0" x="1435.0" type="ellipse"/>
    </node>
    <node label="CDC6" id="-77">
        <att name="cytoscape.alias.list" label="cytoscape.alias.list" type="list"/>
        <att name="Drugtarget_cancer:1,nocancer:2" label="Drugtarget_cancer:1,nocancer:2" type="integer"/>
        <att name="canonicalName" label="canonicalName" type="string" value="CDC6"/>
        <att name="Cancer_related_shape" label="Cancer_related_shape" type="integer"/>
        <att name="alias" label="alias" type="list"/>
        <att name="Column 3" label="Column 3" type="string"/>
        <att name="node.size" label="node.size" type="string"/>
        <att name="Column 1" label="Column 1" type="string"/>
        <att name="node.label" label="node.label" type="string"/>
        <att name="node.fontSize" label="node.fontSize" type="string"/>
        <graphics w="30.0" h="30.0" width="1" outline="#000000" fill="#66ffff" y="1800.0" x="1622.0" type="ellipse"/>
    </node>
    <node label="PAPD5" id="-76">
        <att name="cytoscape.alias.list" label="cytoscape.alias.list" type="list"/>
        <att name="Drugtarget_cancer:1,nocancer:2" label="Drugtarget_cancer:1,nocancer:2" type="integer"/>
        <att name="canonicalName" label="canonicalName" type="string" value="PAPD5"/>
        <att name="Cancer_related_shape" label="Cancer_related_shape" type="integer"/>
        <att name="alias" label="alias" type="list"/>
        <att name="Column 3" label="Column 3" type="string"/>
        <att name="node.size" label="node.size" type="string"/>
        <att name="Column 1" label="Column 1" type="string"/>
        <att name="node.label" label="node.label" type="string"/>
        <att name="node.fontSize" label="node.fontSize" type="string"/>
        <graphics w="30.0" h="30.0" width="1" outline="#000000" fill="#66ffff" y="775.0" x="1445.0" type="ellipse"/>
    </node>
    <node label="EIF2S1" id="-75">
        <att name="cytoscape.alias.list" label="cytoscape.alias.list" type="list"/>
        <att name="Drugtarget_cancer:1,nocancer:2" label="Drugtarget_cancer:1,nocancer:2" type="integer"/>
        <att name="canonicalName" label="canonicalName" type="string" value="EIF2S1"/>
        <att name="Cancer_related_shape" label="Cancer_related_shape" type="integer"/>
        <att name="alias" label="alias" type="list"/>
        <att name="Column 3" label="Column 3" type="string"/>
        <att name="node.size" label="node.size" type="string"/>
        <att name="Column 1" label="Column 1" type="string"/>
        <att name="node.label" label="node.label" type="string"/>
        <att name="node.fontSize" label="node.fontSize" type="string"/>
        <graphics w="30.0" h="30.0" width="1" outline="#000000" fill="#66ffff" y="2165.349365234375" x="1027.0946044921875" type="ellipse"/>
    </node>
    <node label="TMEM30A" id="-74">
        <att name="cytoscape.alias.list" label="cytoscape.alias.list" type="list"/>
        <att name="Drugtarget_cancer:1,nocancer:2" label="Drugtarget_cancer:1,nocancer:2" type="integer"/>
        <att name="canonicalName" label="canonicalName" type="string" value="TMEM30A"/>
        <att name="Cancer_related_shape" label="Cancer_related_shape" type="integer"/>
        <att name="alias" label="alias" type="list"/>
        <att name="Column 3" label="Column 3" type="string"/>
        <att name="node.size" label="node.size" type="string"/>
        <att name="Column 1" label="Column 1" type="string"/>
        <att name="node.label" label="node.label" type="string"/>
        <att name="node.fontSize" label="node.fontSize" type="string"/>
        <graphics w="30.0" h="30.0" width="1" outline="#000000" fill="#66ffff" y="58.0" x="1975.0" type="ellipse"/>
    </node>
    <node label="DCUN1D1" id="-73">
        <att name="cytoscape.alias.list" label="cytoscape.alias.list" type="list"/>
        <att name="Drugtarget_cancer:1,nocancer:2" label="Drugtarget_cancer:1,nocancer:2" type="integer"/>
        <att name="canonicalName" label="canonicalName" type="string" value="DCUN1D1"/>
        <att name="Cancer_related_shape" label="Cancer_related_shape" type="integer"/>
        <att name="alias" label="alias" type="list"/>
        <att name="Column 3" label="Column 3" type="string"/>
        <att name="node.size" label="node.size" type="string"/>
        <att name="Column 1" label="Column 1" type="string"/>
        <att name="node.label" label="node.label" type="string"/>
        <att name="node.fontSize" label="node.fontSize" type="string"/>
        <graphics w="30.0" h="30.0" width="1" outline="#000000" fill="#66ffff" y="2489.0498046875" x="1560.789794921875" type="ellipse"/>
    </node>
    <node label="ATP6V0B" id="-72">
        <att name="cytoscape.alias.list" label="cytoscape.alias.list" type="list"/>
        <att name="Drugtarget_cancer:1,nocancer:2" label="Drugtarget_cancer:1,nocancer:2" type="integer"/>
        <att name="canonicalName" label="canonicalName" type="string" value="ATP6V0B"/>
        <att name="Cancer_related_shape" label="Cancer_related_shape" type="integer"/>
        <att name="alias" label="alias" type="list"/>
        <att name="Column 3" label="Column 3" type="string"/>
        <att name="node.size" label="node.size" type="string"/>
        <att name="Column 1" label="Column 1" type="string"/>
        <att name="node.label" label="node.label" type="string"/>
        <att name="node.fontSize" label="node.fontSize" type="string"/>
        <graphics w="30.0" h="30.0" width="1" outline="#000000" fill="#66ffff" y="488.2729797363281" x="1849.107177734375" type="ellipse"/>
    </node>
    <node label="HSPA5" id="-71">
        <att name="cytoscape.alias.list" label="cytoscape.alias.list" type="list">
            <att type="string" value="HSPA5"/>
        </att>
        <att name="Drugtarget_cancer:1,nocancer:2" label="Drugtarget_cancer:1,nocancer:2" type="integer" value="2"/>
        <att name="canonicalName" label="canonicalName" type="string" value="HSPA5"/>
        <att name="Cancer_related_shape" label="Cancer_related_shape" type="integer"/>
        <att name="alias" label="alias" type="list"/>
        <att name="Column 3" label="Column 3" type="string"/>
        <att name="node.size" label="node.size" type="string"/>
        <att name="Column 1" label="Column 1" type="string" value="HSPA5"/>
        <att name="node.label" label="node.label" type="string"/>
        <att name="node.fontSize" label="node.fontSize" type="string"/>
        <graphics w="30.0" h="30.0" width="1" outline="#000000" fill="#009900" y="2694.0" x="983.5" type="ellipse"/>
    </node>
    <node label="TBP TBPL2" id="-70">
        <att name="cytoscape.alias.list" label="cytoscape.alias.list" type="list"/>
        <att name="Drugtarget_cancer:1,nocancer:2" label="Drugtarget_cancer:1,nocancer:2" type="integer"/>
        <att name="canonicalName" label="canonicalName" type="string" value="TBP TBPL2"/>
        <att name="Cancer_related_shape" label="Cancer_related_shape" type="integer"/>
        <att name="alias" label="alias" type="list"/>
        <att name="Column 3" label="Column 3" type="string"/>
        <att name="node.size" label="node.size" type="string"/>
        <att name="Column 1" label="Column 1" type="string"/>
        <att name="node.label" label="node.label" type="string"/>
        <att name="node.fontSize" label="node.fontSize" type="string"/>
        <graphics w="30.0" h="30.0" width="1" outline="#000000" fill="#66ffff" y="1248.7760009765625" x="949.3948364257812" type="ellipse"/>
    </node>
    <node label="DDX12 ENSP00000339557" id="-69">
        <att name="cytoscape.alias.list" label="cytoscape.alias.list" type="list"/>
        <att name="Drugtarget_cancer:1,nocancer:2" label="Drugtarget_cancer:1,nocancer:2" type="integer"/>
        <att name="canonicalName" label="canonicalName" type="string" value="DDX12 ENSP00000339557"/>
        <att name="Cancer_related_shape" label="Cancer_related_shape" type="integer"/>
        <att name="alias" label="alias" type="list"/>
        <att name="Column 3" label="Column 3" type="string"/>
        <att name="node.size" label="node.size" type="string"/>
        <att name="Column 1" label="Column 1" type="string"/>
        <att name="node.label" label="node.label" type="string"/>
        <att name="node.fontSize" label="node.fontSize" type="string"/>
        <graphics w="30.0" h="30.0" width="1" outline="#000000" fill="#66ffff" y="1106.0" x="880.0" type="ellipse"/>
    </node>
    <node label="ELP4" id="-68">
        <att name="cytoscape.alias.list" label="cytoscape.alias.list" type="list"/>
        <att name="Drugtarget_cancer:1,nocancer:2" label="Drugtarget_cancer:1,nocancer:2" type="integer"/>
        <att name="canonicalName" label="canonicalName" type="string" value="ELP4"/>
        <att name="Cancer_related_shape" label="Cancer_related_shape" type="integer"/>
        <att name="alias" label="alias" type="list"/>
        <att name="Column 3" label="Column 3" type="string"/>
        <att name="node.size" label="node.size" type="string"/>
        <att name="Column 1" label="Column 1" type="string"/>
        <att name="node.label" label="node.label" type="string"/>
        <att name="node.fontSize" label="node.fontSize" type="string"/>
        <graphics w="30.0" h="30.0" width="1" outline="#000000" fill="#66ffff" y="913.0" x="1942.0" type="ellipse"/>
    </node>
    <node label="POLE4" id="-67">
        <att name="cytoscape.alias.list" label="cytoscape.alias.list" type="list"/>
        <att name="Drugtarget_cancer:1,nocancer:2" label="Drugtarget_cancer:1,nocancer:2" type="integer"/>
        <att name="canonicalName" label="canonicalName" type="string" value="POLE4"/>
        <att name="Cancer_related_shape" label="Cancer_related_shape" type="integer"/>
        <att name="alias" label="alias" type="list"/>
        <att name="Column 3" label="Column 3" type="string"/>
        <att name="node.size" label="node.size" type="string"/>
        <att name="Column 1" label="Column 1" type="string"/>
        <att name="node.label" label="node.label" type="string"/>
        <att name="node.fontSize" label="node.fontSize" type="string"/>
        <graphics w="30.0" h="30.0" width="1" outline="#000000" fill="#66ffff" y="1241.0955810546875" x="1214.68115234375" type="ellipse"/>
    </node>
    <node label="VPS33B VPS33A" id="-66">
        <att name="cytoscape.alias.list" label="cytoscape.alias.list" type="list"/>
        <att name="Drugtarget_cancer:1,nocancer:2" label="Drugtarget_cancer:1,nocancer:2" type="integer"/>
        <att name="canonicalName" label="canonicalName" type="string" value="VPS33B VPS33A"/>
        <att name="Cancer_related_shape" label="Cancer_related_shape" type="integer"/>
        <att name="alias" label="alias" type="list"/>
        <att name="Column 3" label="Column 3" type="string"/>
        <att name="node.size" label="node.size" type="string"/>
        <att name="Column 1" label="Column 1" type="string"/>
        <att name="node.label" label="node.label" type="string"/>
        <att name="node.fontSize" label="node.fontSize" type="string"/>
        <graphics w="30.0" h="30.0" width="1" outline="#000000" fill="#66ffff" y="578.0" x="1347.0" type="ellipse"/>
    </node>
    <node label="SQLE" id="-65">
        <att name="cytoscape.alias.list" label="cytoscape.alias.list" type="list">
            <att type="string" value="SQLE"/>
        </att>
        <att name="Drugtarget_cancer:1,nocancer:2" label="Drugtarget_cancer:1,nocancer:2" type="integer" value="2"/>
        <att name="canonicalName" label="canonicalName" type="string" value="SQLE"/>
        <att name="Cancer_related_shape" label="Cancer_related_shape" type="integer"/>
        <att name="alias" label="alias" type="list">
            <att type="string" value="SQLE"/>
        </att>
        <att name="Column 3" label="Column 3" type="string" value="Essential"/>
        <att name="node.size" label="node.size" type="string"/>
        <att name="Column 1" label="Column 1" type="string" value="SQLE"/>
        <att name="node.label" label="node.label" type="string"/>
        <att name="node.fontSize" label="node.fontSize" type="string"/>
        <graphics w="30.0" h="30.0" width="1" outline="#000000" fill="#009900" y="1946.006591796875" x="1245.390380859375" type="ellipse"/>
    </node>
    <node label="HAS3" id="-64">
        <att name="cytoscape.alias.list" label="cytoscape.alias.list" type="list"/>
        <att name="Drugtarget_cancer:1,nocancer:2" label="Drugtarget_cancer:1,nocancer:2" type="integer"/>
        <att name="canonicalName" label="canonicalName" type="string" value="HAS3"/>
        <att name="Cancer_related_shape" label="Cancer_related_shape" type="integer"/>
        <att name="alias" label="alias" type="list"/>
        <att name="Column 3" label="Column 3" type="string"/>
        <att name="node.size" label="node.size" type="string"/>
        <att name="Column 1" label="Column 1" type="string"/>
        <att name="node.label" label="node.label" type="string"/>
        <att name="node.fontSize" label="node.fontSize" type="string"/>
        <graphics w="30.0" h="30.0" width="1" outline="#000000" fill="#66ffff" y="569.0" x="1178.0" type="ellipse"/>
    </node>
    <node label="XRCC3" id="-63">
        <att name="cytoscape.alias.list" label="cytoscape.alias.list" type="list"/>
        <att name="Drugtarget_cancer:1,nocancer:2" label="Drugtarget_cancer:1,nocancer:2" type="integer"/>
        <att name="canonicalName" label="canonicalName" type="string" value="XRCC3"/>
        <att name="Cancer_related_shape" label="Cancer_related_shape" type="integer"/>
        <att name="alias" label="alias" type="list"/>
        <att name="Column 3" label="Column 3" type="string"/>
        <att name="node.size" label="node.size" type="string"/>
        <att name="Column 1" label="Column 1" type="string"/>
        <att name="node.label" label="node.label" type="string"/>
        <att name="node.fontSize" label="node.fontSize" type="string"/>
        <graphics w="30.0" h="30.0" width="1" outline="#000000" fill="#66ffff" y="1696.0" x="1448.0" type="ellipse"/>
    </node>
    <node label="KPNB1" id="-62">
        <att name="cytoscape.alias.list" label="cytoscape.alias.list" type="list"/>
        <att name="Drugtarget_cancer:1,nocancer:2" label="Drugtarget_cancer:1,nocancer:2" type="integer"/>
        <att name="canonicalName" label="canonicalName" type="string" value="KPNB1"/>
        <att name="Cancer_related_shape" label="Cancer_related_shape" type="integer"/>
        <att name="alias" label="alias" type="list"/>
        <att name="Column 3" label="Column 3" type="string"/>
        <att name="node.size" label="node.size" type="string"/>
        <att name="Column 1" label="Column 1" type="string"/>
        <att name="node.label" label="node.label" type="string"/>
        <att name="node.fontSize" label="node.fontSize" type="string"/>
        <graphics w="30.0" h="30.0" width="1" outline="#000000" fill="#66ffff" y="2694.0" x="1773.5" type="ellipse"/>
    </node>
    <node label="GNL2" id="-61">
        <att name="cytoscape.alias.list" label="cytoscape.alias.list" type="list"/>
        <att name="Drugtarget_cancer:1,nocancer:2" label="Drugtarget_cancer:1,nocancer:2" type="integer"/>
        <att name="canonicalName" label="canonicalName" type="string" value="GNL2"/>
        <att name="Cancer_related_shape" label="Cancer_related_shape" type="integer"/>
        <att name="alias" label="alias" type="list"/>
        <att name="Column 3" label="Column 3" type="string"/>
        <att name="node.size" label="node.size" type="string"/>
        <att name="Column 1" label="Column 1" type="string"/>
        <att name="node.label" label="node.label" type="string"/>
        <att name="node.fontSize" label="node.fontSize" type="string"/>
        <graphics w="30.0" h="30.0" width="1" outline="#000000" fill="#66ffff" y="2001.85546875" x="1236.3870849609375" type="ellipse"/>
    </node>
    <node label="DOPEY1 DOPEY2" id="-60">
        <att name="cytoscape.alias.list" label="cytoscape.alias.list" type="list"/>
        <att name="Drugtarget_cancer:1,nocancer:2" label="Drugtarget_cancer:1,nocancer:2" type="integer"/>
        <att name="canonicalName" label="canonicalName" type="string" value="DOPEY1 DOPEY2"/>
        <att name="Cancer_related_shape" label="Cancer_related_shape" type="integer"/>
        <att name="alias" label="alias" type="list"/>
        <att name="Column 3" label="Column 3" type="string"/>
        <att name="node.size" label="node.size" type="string"/>
        <att name="Column 1" label="Column 1" type="string"/>
        <att name="node.label" label="node.label" type="string"/>
        <att name="node.fontSize" label="node.fontSize" type="string"/>
        <graphics w="30.0" h="30.0" width="1" outline="#000000" fill="#66ffff" y="1713.244140625" x="982.5704345703125" type="ellipse"/>
    </node>
    <node label="PAFAH1B1" id="-59">
        <att name="cytoscape.alias.list" label="cytoscape.alias.list" type="list"/>
        <att name="Drugtarget_cancer:1,nocancer:2" label="Drugtarget_cancer:1,nocancer:2" type="integer"/>
        <att name="canonicalName" label="canonicalName" type="string" value="PAFAH1B1"/>
        <att name="Cancer_related_shape" label="Cancer_related_shape" type="integer"/>
        <att name="alias" label="alias" type="list"/>
        <att name="Column 3" label="Column 3" type="string"/>
        <att name="node.size" label="node.size" type="string"/>
        <att name="Column 1" label="Column 1" type="string"/>
        <att name="node.label" label="node.label" type="string"/>
        <att name="node.fontSize" label="node.fontSize" type="string"/>
        <graphics w="30.0" h="30.0" width="1" outline="#000000" fill="#66ffff" y="629.0" x="1107.0" type="ellipse"/>
    </node>
    <node label="CAP1 CAP2" id="-58">
        <att name="cytoscape.alias.list" label="cytoscape.alias.list" type="list"/>
        <att name="Drugtarget_cancer:1,nocancer:2" label="Drugtarget_cancer:1,nocancer:2" type="integer"/>
        <att name="canonicalName" label="canonicalName" type="string" value="CAP1 CAP2"/>
        <att name="Cancer_related_shape" label="Cancer_related_shape" type="integer"/>
        <att name="alias" label="alias" type="list"/>
        <att name="Column 3" label="Column 3" type="string"/>
        <att name="node.size" label="node.size" type="string"/>
        <att name="Column 1" label="Column 1" type="string"/>
        <att name="node.label" label="node.label" type="string"/>
        <att name="node.fontSize" label="node.fontSize" type="string"/>
        <graphics w="30.0" h="30.0" width="1" outline="#000000" fill="#66ffff" y="615.0" x="1490.0" type="ellipse"/>
    </node>
    <node label="VPS24" id="-57">
        <att name="cytoscape.alias.list" label="cytoscape.alias.list" type="list"/>
        <att name="Drugtarget_cancer:1,nocancer:2" label="Drugtarget_cancer:1,nocancer:2" type="integer"/>
        <att name="canonicalName" label="canonicalName" type="string" value="VPS24"/>
        <att name="Cancer_related_shape" label="Cancer_related_shape" type="integer"/>
        <att name="alias" label="alias" type="list"/>
        <att name="Column 3" label="Column 3" type="string"/>
        <att name="node.size" label="node.size" type="string"/>
        <att name="Column 1" label="Column 1" type="string"/>
        <att name="node.label" label="node.label" type="string"/>
        <att name="node.fontSize" label="node.fontSize" type="string"/>
        <graphics w="30.0" h="30.0" width="1" outline="#000000" fill="#66ffff" y="482.0996398925781" x="1785.9791259765625" type="ellipse"/>
    </node>
    <node label="TBCD" id="-56">
        <att name="cytoscape.alias.list" label="cytoscape.alias.list" type="list"/>
        <att name="Drugtarget_cancer:1,nocancer:2" label="Drugtarget_cancer:1,nocancer:2" type="integer"/>
        <att name="canonicalName" label="canonicalName" type="string" value="TBCD"/>
        <att name="Cancer_related_shape" label="Cancer_related_shape" type="integer"/>
        <att name="alias" label="alias" type="list"/>
        <att name="Column 3" label="Column 3" type="string"/>
        <att name="node.size" label="node.size" type="string"/>
        <att name="Column 1" label="Column 1" type="string"/>
        <att name="node.label" label="node.label" type="string"/>
        <att name="node.fontSize" label="node.fontSize" type="string"/>
        <graphics w="30.0" h="30.0" width="1" outline="#000000" fill="#66ffff" y="1022.0" x="850.0" type="ellipse"/>
    </node>
    <node label="EXOSC10" id="-55">
        <att name="cytoscape.alias.list" label="cytoscape.alias.list" type="list"/>
        <att name="Drugtarget_cancer:1,nocancer:2" label="Drugtarget_cancer:1,nocancer:2" type="integer"/>
        <att name="canonicalName" label="canonicalName" type="string" value="EXOSC10"/>
        <att name="Cancer_related_shape" label="Cancer_related_shape" type="integer"/>
        <att name="alias" label="alias" type="list"/>
        <att name="Column 3" label="Column 3" type="string"/>
        <att name="node.size" label="node.size" type="string"/>
        <att name="Column 1" label="Column 1" type="string"/>
        <att name="node.label" label="node.label" type="string"/>
        <att name="node.fontSize" label="node.fontSize" type="string"/>
        <graphics w="30.0" h="30.0" width="1" outline="#000000" fill="#66ffff" y="1416.6458740234375" x="1601.9681396484375" type="ellipse"/>
    </node>
    <node label="EXOC6B EXOC6" id="-54">
        <att name="cytoscape.alias.list" label="cytoscape.alias.list" type="list"/>
        <att name="Drugtarget_cancer:1,nocancer:2" label="Drugtarget_cancer:1,nocancer:2" type="integer"/>
        <att name="canonicalName" label="canonicalName" type="string" value="EXOC6B EXOC6"/>
        <att name="Cancer_related_shape" label="Cancer_related_shape" type="integer"/>
        <att name="alias" label="alias" type="list"/>
        <att name="Column 3" label="Column 3" type="string"/>
        <att name="node.size" label="node.size" type="string"/>
        <att name="Column 1" label="Column 1" type="string"/>
        <att name="node.label" label="node.label" type="string"/>
        <att name="node.fontSize" label="node.fontSize" type="string"/>
        <graphics w="30.0" h="30.0" width="1" outline="#000000" fill="#66ffff" y="1465.0" x="1010.5" type="ellipse"/>
    </node>
    <node label="POLR1E" id="-53">
        <att name="cytoscape.alias.list" label="cytoscape.alias.list" type="list"/>
        <att name="Drugtarget_cancer:1,nocancer:2" label="Drugtarget_cancer:1,nocancer:2" type="integer"/>
        <att name="canonicalName" label="canonicalName" type="string" value="POLR1E"/>
        <att name="Cancer_related_shape" label="Cancer_related_shape" type="integer"/>
        <att name="alias" label="alias" type="list"/>
        <att name="Column 3" label="Column 3" type="string"/>
        <att name="node.size" label="node.size" type="string"/>
        <att name="Column 1" label="Column 1" type="string"/>
        <att name="node.label" label="node.label" type="string"/>
        <att name="node.fontSize" label="node.fontSize" type="string"/>
        <graphics w="30.0" h="30.0" width="1" outline="#000000" fill="#66ffff" y="1728.0" x="760.0" type="ellipse"/>
    </node>
    <node label="SSRP1" id="-52">
        <att name="cytoscape.alias.list" label="cytoscape.alias.list" type="list"/>
        <att name="Drugtarget_cancer:1,nocancer:2" label="Drugtarget_cancer:1,nocancer:2" type="integer"/>
        <att name="canonicalName" label="canonicalName" type="string" value="SSRP1"/>
        <att name="Cancer_related_shape" label="Cancer_related_shape" type="integer"/>
        <att name="alias" label="alias" type="list"/>
        <att name="Column 3" label="Column 3" type="string"/>
        <att name="node.size" label="node.size" type="string"/>
        <att name="Column 1" label="Column 1" type="string"/>
        <att name="node.label" label="node.label" type="string"/>
        <att name="node.fontSize" label="node.fontSize" type="string"/>
        <graphics w="30.0" h="30.0" width="1" outline="#000000" fill="#66ffff" y="1781.0" x="1419.0" type="ellipse"/>
    </node>
    <node label="EXOC4" id="-51">
        <att name="cytoscape.alias.list" label="cytoscape.alias.list" type="list"/>
        <att name="Drugtarget_cancer:1,nocancer:2" label="Drugtarget_cancer:1,nocancer:2" type="integer"/>
        <att name="canonicalName" label="canonicalName" type="string" value="EXOC4"/>
        <att name="Cancer_related_shape" label="Cancer_related_shape" type="integer"/>
        <att name="alias" label="alias" type="list"/>
        <att name="Column 3" label="Column 3" type="string"/>
        <att name="node.size" label="node.size" type="string"/>
        <att name="Column 1" label="Column 1" type="string"/>
        <att name="node.label" label="node.label" type="string"/>
        <att name="node.fontSize" label="node.fontSize" type="string"/>
        <graphics w="30.0" h="30.0" width="1" outline="#000000" fill="#66ffff" y="2255.0" x="673.0" type="ellipse"/>
    </node>
    <node label="SEC22A" id="-50">
        <att name="cytoscape.alias.list" label="cytoscape.alias.list" type="list"/>
        <att name="Drugtarget_cancer:1,nocancer:2" label="Drugtarget_cancer:1,nocancer:2" type="integer"/>
        <att name="canonicalName" label="canonicalName" type="string" value="SEC22A"/>
        <att name="Cancer_related_shape" label="Cancer_related_shape" type="integer"/>
        <att name="alias" label="alias" type="list"/>
        <att name="Column 3" label="Column 3" type="string"/>
        <att name="node.size" label="node.size" type="string"/>
        <att name="Column 1" label="Column 1" type="string"/>
        <att name="node.label" label="node.label" type="string"/>
        <att name="node.fontSize" label="node.fontSize" type="string"/>
        <graphics w="30.0" h="30.0" width="1" outline="#000000" fill="#66ffff" y="798.0" x="1631.0" type="ellipse"/>
    </node>
    <node label="MCM10" id="-49">
        <att name="cytoscape.alias.list" label="cytoscape.alias.list" type="list"/>
        <att name="Drugtarget_cancer:1,nocancer:2" label="Drugtarget_cancer:1,nocancer:2" type="integer"/>
        <att name="canonicalName" label="canonicalName" type="string" value="MCM10"/>
        <att name="Cancer_related_shape" label="Cancer_related_shape" type="integer"/>
        <att name="alias" label="alias" type="list"/>
        <att name="Column 3" label="Column 3" type="string"/>
        <att name="node.size" label="node.size" type="string"/>
        <att name="Column 1" label="Column 1" type="string"/>
        <att name="node.label" label="node.label" type="string"/>
        <att name="node.fontSize" label="node.fontSize" type="string"/>
        <graphics w="30.0" h="30.0" width="1" outline="#000000" fill="#66ffff" y="1317.0" x="1797.0" type="ellipse"/>
    </node>
    <node label="CAPZB" id="-48">
        <att name="cytoscape.alias.list" label="cytoscape.alias.list" type="list"/>
        <att name="Drugtarget_cancer:1,nocancer:2" label="Drugtarget_cancer:1,nocancer:2" type="integer"/>
        <att name="canonicalName" label="canonicalName" type="string" value="CAPZB"/>
        <att name="Cancer_related_shape" label="Cancer_related_shape" type="integer"/>
        <att name="alias" label="alias" type="list"/>
        <att name="Column 3" label="Column 3" type="string"/>
        <att name="node.size" label="node.size" type="string"/>
        <att name="Column 1" label="Column 1" type="string"/>
        <att name="node.label" label="node.label" type="string"/>
        <att name="node.fontSize" label="node.fontSize" type="string"/>
        <graphics w="30.0" h="30.0" width="1" outline="#000000" fill="#66ffff" y="403.0" x="1341.0" type="ellipse"/>
    </node>
    <node label="SENP1 SENP2" id="-47">
        <att name="cytoscape.alias.list" label="cytoscape.alias.list" type="list"/>
        <att name="Drugtarget_cancer:1,nocancer:2" label="Drugtarget_cancer:1,nocancer:2" type="integer"/>
        <att name="canonicalName" label="canonicalName" type="string" value="SENP1 SENP2"/>
        <att name="Cancer_related_shape" label="Cancer_related_shape" type="integer"/>
        <att name="alias" label="alias" type="list"/>
        <att name="Column 3" label="Column 3" type="string"/>
        <att name="node.size" label="node.size" type="string"/>
        <att name="Column 1" label="Column 1" type="string"/>
        <att name="node.label" label="node.label" type="string"/>
        <att name="node.fontSize" label="node.fontSize" type="string"/>
        <graphics w="30.0" h="30.0" width="1" outline="#000000" fill="#66ffff" y="1631.0" x="1673.0" type="ellipse"/>
    </node>
    <node label="ESCO2" id="-46">
        <att name="cytoscape.alias.list" label="cytoscape.alias.list" type="list"/>
        <att name="Drugtarget_cancer:1,nocancer:2" label="Drugtarget_cancer:1,nocancer:2" type="integer"/>
        <att name="canonicalName" label="canonicalName" type="string" value="ESCO2"/>
        <att name="Cancer_related_shape" label="Cancer_related_shape" type="integer"/>
        <att name="alias" label="alias" type="list"/>
        <att name="Column 3" label="Column 3" type="string"/>
        <att name="node.size" label="node.size" type="string"/>
        <att name="Column 1" label="Column 1" type="string"/>
        <att name="node.label" label="node.label" type="string"/>
        <att name="node.fontSize" label="node.fontSize" type="string"/>
        <graphics w="30.0" h="30.0" width="1" outline="#000000" fill="#66ffff" y="1945.0" x="1323.0" type="ellipse"/>
    </node>
    <node label="BUB1" id="-45">
        <att name="cytoscape.alias.list" label="cytoscape.alias.list" type="list"/>
        <att name="Drugtarget_cancer:1,nocancer:2" label="Drugtarget_cancer:1,nocancer:2" type="integer"/>
        <att name="canonicalName" label="canonicalName" type="string" value="BUB1"/>
        <att name="Cancer_related_shape" label="Cancer_related_shape" type="integer"/>
        <att name="alias" label="alias" type="list"/>
        <att name="Column 3" label="Column 3" type="string"/>
        <att name="node.size" label="node.size" type="string"/>
        <att name="Column 1" label="Column 1" type="string"/>
        <att name="node.label" label="node.label" type="string"/>
        <att name="node.fontSize" label="node.fontSize" type="string"/>
        <graphics w="30.0" h="30.0" width="1" outline="#000000" fill="#66ffff" y="1570.0" x="779.0" type="ellipse"/>
    </node>
    <node label="ATP6V0C" id="-44">
        <att name="cytoscape.alias.list" label="cytoscape.alias.list" type="list"/>
        <att name="Drugtarget_cancer:1,nocancer:2" label="Drugtarget_cancer:1,nocancer:2" type="integer"/>
        <att name="canonicalName" label="canonicalName" type="string" value="ATP6V0C"/>
        <att name="Cancer_related_shape" label="Cancer_related_shape" type="integer"/>
        <att name="alias" label="alias" type="list"/>
        <att name="Column 3" label="Column 3" type="string"/>
        <att name="node.size" label="node.size" type="string"/>
        <att name="Column 1" label="Column 1" type="string"/>
        <att name="node.label" label="node.label" type="string"/>
        <att name="node.fontSize" label="node.fontSize" type="string"/>
        <graphics w="30.0" h="30.0" width="1" outline="#000000" fill="#66ffff" y="693.0747680664062" x="1859.209228515625" type="ellipse"/>
    </node>
    <node label="NOC2L" id="-43">
        <att name="cytoscape.alias.list" label="cytoscape.alias.list" type="list"/>
        <att name="Drugtarget_cancer:1,nocancer:2" label="Drugtarget_cancer:1,nocancer:2" type="integer"/>
        <att name="canonicalName" label="canonicalName" type="string" value="NOC2L"/>
        <att name="Cancer_related_shape" label="Cancer_related_shape" type="integer"/>
        <att name="alias" label="alias" type="list"/>
        <att name="Column 3" label="Column 3" type="string"/>
        <att name="node.size" label="node.size" type="string"/>
        <att name="Column 1" label="Column 1" type="string"/>
        <att name="node.label" label="node.label" type="string"/>
        <att name="node.fontSize" label="node.fontSize" type="string"/>
        <graphics w="30.0" h="30.0" width="1" outline="#000000" fill="#66ffff" y="1797.306640625" x="839.1820068359375" type="ellipse"/>
    </node>
    <node label="LY6G5B" id="-42">
        <att name="cytoscape.alias.list" label="cytoscape.alias.list" type="list"/>
        <att name="Drugtarget_cancer:1,nocancer:2" label="Drugtarget_cancer:1,nocancer:2" type="integer"/>
        <att name="canonicalName" label="canonicalName" type="string" value="LY6G5B"/>
        <att name="Cancer_related_shape" label="Cancer_related_shape" type="integer"/>
        <att name="alias" label="alias" type="list"/>
        <att name="Column 3" label="Column 3" type="string"/>
        <att name="node.size" label="node.size" type="string"/>
        <att name="Column 1" label="Column 1" type="string"/>
        <att name="node.label" label="node.label" type="string"/>
        <att name="node.fontSize" label="node.fontSize" type="string"/>
        <graphics w="30.0" h="30.0" width="1" outline="#000000" fill="#66ffff" y="1485.50830078125" x="896.2117309570312" type="ellipse"/>
    </node>
    <node label="ELOVL1" id="-41">
        <att name="cytoscape.alias.list" label="cytoscape.alias.list" type="list"/>
        <att name="Drugtarget_cancer:1,nocancer:2" label="Drugtarget_cancer:1,nocancer:2" type="integer"/>
        <att name="canonicalName" label="canonicalName" type="string" value="ELOVL1"/>
        <att name="Cancer_related_shape" label="Cancer_related_shape" type="integer"/>
        <att name="alias" label="alias" type="list"/>
        <att name="Column 3" label="Column 3" type="string"/>
        <att name="node.size" label="node.size" type="string"/>
        <att name="Column 1" label="Column 1" type="string"/>
        <att name="node.label" label="node.label" type="string"/>
        <att name="node.fontSize" label="node.fontSize" type="string"/>
        <graphics w="30.0" h="30.0" width="1" outline="#000000" fill="#66ffff" y="1321.0682373046875" x="765.4620361328125" type="ellipse"/>
    </node>
    <node label="CNOT4" id="-40">
        <att name="cytoscape.alias.list" label="cytoscape.alias.list" type="list"/>
        <att name="Drugtarget_cancer:1,nocancer:2" label="Drugtarget_cancer:1,nocancer:2" type="integer"/>
        <att name="canonicalName" label="canonicalName" type="string" value="CNOT4"/>
        <att name="Cancer_related_shape" label="Cancer_related_shape" type="integer"/>
        <att name="alias" label="alias" type="list"/>
        <att name="Column 3" label="Column 3" type="string"/>
        <att name="node.size" label="node.size" type="string"/>
        <att name="Column 1" label="Column 1" type="string"/>
        <att name="node.label" label="node.label" type="string"/>
        <att name="node.fontSize" label="node.fontSize" type="string"/>
        <graphics w="30.0" h="30.0" width="1" outline="#000000" fill="#66ffff" y="1346.0" x="1047.0" type="ellipse"/>
    </node>
    <node label="ATP6V0D1 ATP6V0D2" id="-39">
        <att name="cytoscape.alias.list" label="cytoscape.alias.list" type="list"/>
        <att name="Drugtarget_cancer:1,nocancer:2" label="Drugtarget_cancer:1,nocancer:2" type="integer"/>
        <att name="canonicalName" label="canonicalName" type="string" value="ATP6V0D1 ATP6V0D2"/>
        <att name="Cancer_related_shape" label="Cancer_related_shape" type="integer"/>
        <att name="alias" label="alias" type="list"/>
        <att name="Column 3" label="Column 3" type="string"/>
        <att name="node.size" label="node.size" type="string"/>
        <att name="Column 1" label="Column 1" type="string"/>
        <att name="node.label" label="node.label" type="string"/>
        <att name="node.fontSize" label="node.fontSize" type="string"/>
        <graphics w="30.0" h="30.0" width="1" outline="#000000" fill="#66ffff" y="567.6195678710938" x="1697.0155029296875" type="ellipse"/>
    </node>
    <node label="TCEA3" id="-38">
        <att name="cytoscape.alias.list" label="cytoscape.alias.list" type="list"/>
        <att name="Drugtarget_cancer:1,nocancer:2" label="Drugtarget_cancer:1,nocancer:2" type="integer"/>
        <att name="canonicalName" label="canonicalName" type="string" value="TCEA3"/>
        <att name="Cancer_related_shape" label="Cancer_related_shape" type="integer"/>
        <att name="alias" label="alias" type="list"/>
        <att name="Column 3" label="Column 3" type="string"/>
        <att name="node.size" label="node.size" type="string"/>
        <att name="Column 1" label="Column 1" type="string"/>
        <att name="node.label" label="node.label" type="string"/>
        <att name="node.fontSize" label="node.fontSize" type="string"/>
        <graphics w="30.0" h="30.0" width="1" outline="#000000" fill="#66ffff" y="1473.099365234375" x="1986.1982421875" type="ellipse"/>
    </node>
    <node label="CDC40" id="-37">
        <att name="cytoscape.alias.list" label="cytoscape.alias.list" type="list"/>
        <att name="Drugtarget_cancer:1,nocancer:2" label="Drugtarget_cancer:1,nocancer:2" type="integer"/>
        <att name="canonicalName" label="canonicalName" type="string" value="CDC40"/>
        <att name="Cancer_related_shape" label="Cancer_related_shape" type="integer"/>
        <att name="alias" label="alias" type="list"/>
        <att name="Column 3" label="Column 3" type="string"/>
        <att name="node.size" label="node.size" type="string"/>
        <att name="Column 1" label="Column 1" type="string"/>
        <att name="node.label" label="node.label" type="string"/>
        <att name="node.fontSize" label="node.fontSize" type="string"/>
        <graphics w="30.0" h="30.0" width="1" outline="#000000" fill="#66ffff" y="2694.0" x="1299.5" type="ellipse"/>
    </node>
    <node label="ELOF1" id="-36">
        <att name="cytoscape.alias.list" label="cytoscape.alias.list" type="list"/>
        <att name="Drugtarget_cancer:1,nocancer:2" label="Drugtarget_cancer:1,nocancer:2" type="integer"/>
        <att name="canonicalName" label="canonicalName" type="string" value="ELOF1"/>
        <att name="Cancer_related_shape" label="Cancer_related_shape" type="integer"/>
        <att name="alias" label="alias" type="list"/>
        <att name="Column 3" label="Column 3" type="string"/>
        <att name="node.size" label="node.size" type="string"/>
        <att name="Column 1" label="Column 1" type="string"/>
        <att name="node.label" label="node.label" type="string"/>
        <att name="node.fontSize" label="node.fontSize" type="string"/>
        <graphics w="30.0" h="30.0" width="1" outline="#000000" fill="#66ffff" y="1223.0" x="2504.0" type="ellipse"/>
    </node>
    <node label="ARF3" id="-35">
        <att name="cytoscape.alias.list" label="cytoscape.alias.list" type="list"/>
        <att name="Drugtarget_cancer:1,nocancer:2" label="Drugtarget_cancer:1,nocancer:2" type="integer"/>
        <att name="canonicalName" label="canonicalName" type="string" value="ARF3"/>
        <att name="Cancer_related_shape" label="Cancer_related_shape" type="integer"/>
        <att name="alias" label="alias" type="list"/>
        <att name="Column 3" label="Column 3" type="string"/>
        <att name="node.size" label="node.size" type="string"/>
        <att name="Column 1" label="Column 1" type="string"/>
        <att name="node.label" label="node.label" type="string"/>
        <att name="node.fontSize" label="node.fontSize" type="string"/>
        <graphics w="30.0" h="30.0" width="1" outline="#000000" fill="#66ffff" y="20.0" x="1925.0" type="ellipse"/>
    </node>
    <node label="TUBA1A" id="-34">
        <att name="cytoscape.alias.list" label="cytoscape.alias.list" type="list"/>
        <att name="Drugtarget_cancer:1,nocancer:2" label="Drugtarget_cancer:1,nocancer:2" type="integer"/>
        <att name="canonicalName" label="canonicalName" type="string" value="TUBA1A"/>
        <att name="Cancer_related_shape" label="Cancer_related_shape" type="integer"/>
        <att name="alias" label="alias" type="list"/>
        <att name="Column 3" label="Column 3" type="string"/>
        <att name="node.size" label="node.size" type="string"/>
        <att name="Column 1" label="Column 1" type="string"/>
        <att name="node.label" label="node.label" type="string"/>
        <att name="node.fontSize" label="node.fontSize" type="string"/>
        <graphics w="30.0" h="30.0" width="1" outline="#000000" fill="#66ffff" y="1365.0" x="980.0" type="ellipse"/>
    </node>
    <node label="HIRA" id="-33">
        <att name="cytoscape.alias.list" label="cytoscape.alias.list" type="list"/>
        <att name="Drugtarget_cancer:1,nocancer:2" label="Drugtarget_cancer:1,nocancer:2" type="integer"/>
        <att name="canonicalName" label="canonicalName" type="string" value="HIRA"/>
        <att name="Cancer_related_shape" label="Cancer_related_shape" type="integer"/>
        <att name="alias" label="alias" type="list"/>
        <att name="Column 3" label="Column 3" type="string"/>
        <att name="node.size" label="node.size" type="string"/>
        <att name="Column 1" label="Column 1" type="string"/>
        <att name="node.label" label="node.label" type="string"/>
        <att name="node.fontSize" label="node.fontSize" type="string"/>
        <graphics w="30.0" h="30.0" width="1" outline="#000000" fill="#66ffff" y="1121.0" x="1233.0" type="ellipse"/>
    </node>
    <node label="POLE2" id="-32">
        <att name="cytoscape.alias.list" label="cytoscape.alias.list" type="list"/>
        <att name="Drugtarget_cancer:1,nocancer:2" label="Drugtarget_cancer:1,nocancer:2" type="integer"/>
        <att name="canonicalName" label="canonicalName" type="string" value="POLE2"/>
        <att name="Cancer_related_shape" label="Cancer_related_shape" type="integer"/>
        <att name="alias" label="alias" type="list"/>
        <att name="Column 3" label="Column 3" type="string"/>
        <att name="node.size" label="node.size" type="string"/>
        <att name="Column 1" label="Column 1" type="string"/>
        <att name="node.label" label="node.label" type="string"/>
        <att name="node.fontSize" label="node.fontSize" type="string"/>
        <graphics w="30.0" h="30.0" width="1" outline="#000000" fill="#66ffff" y="998.2445678710938" x="1290.43310546875" type="ellipse"/>
    </node>
    <node label="CDC16" id="-31">
        <att name="cytoscape.alias.list" label="cytoscape.alias.list" type="list"/>
        <att name="Drugtarget_cancer:1,nocancer:2" label="Drugtarget_cancer:1,nocancer:2" type="integer"/>
        <att name="canonicalName" label="canonicalName" type="string" value="CDC16"/>
        <att name="Cancer_related_shape" label="Cancer_related_shape" type="integer"/>
        <att name="alias" label="alias" type="list"/>
        <att name="Column 3" label="Column 3" type="string"/>
        <att name="node.size" label="node.size" type="string"/>
        <att name="Column 1" label="Column 1" type="string"/>
        <att name="node.label" label="node.label" type="string"/>
        <att name="node.fontSize" label="node.fontSize" type="string"/>
        <graphics w="30.0" h="30.0" width="1" outline="#000000" fill="#66ffff" y="1327.04248046875" x="617.9990844726562" type="ellipse"/>
    </node>
    <node label="NP_001015000.1 GIYD2" id="-30">
        <att name="cytoscape.alias.list" label="cytoscape.alias.list" type="list"/>
        <att name="Drugtarget_cancer:1,nocancer:2" label="Drugtarget_cancer:1,nocancer:2" type="integer"/>
        <att name="canonicalName" label="canonicalName" type="string" value="NP_001015000.1 GIYD2"/>
        <att name="Cancer_related_shape" label="Cancer_related_shape" type="integer"/>
        <att name="alias" label="alias" type="list"/>
        <att name="Column 3" label="Column 3" type="string"/>
        <att name="node.size" label="node.size" type="string"/>
        <att name="Column 1" label="Column 1" type="string"/>
        <att name="node.label" label="node.label" type="string"/>
        <att name="node.fontSize" label="node.fontSize" type="string"/>
        <graphics w="30.0" h="30.0" width="1" outline="#000000" fill="#66ffff" y="1518.0" x="1217.0" type="ellipse"/>
    </node>
    <node label="BXDC5" id="-29">
        <att name="cytoscape.alias.list" label="cytoscape.alias.list" type="list"/>
        <att name="Drugtarget_cancer:1,nocancer:2" label="Drugtarget_cancer:1,nocancer:2" type="integer"/>
        <att name="canonicalName" label="canonicalName" type="string" value="BXDC5"/>
        <att name="Cancer_related_shape" label="Cancer_related_shape" type="integer"/>
        <att name="alias" label="alias" type="list"/>
        <att name="Column 3" label="Column 3" type="string"/>
        <att name="node.size" label="node.size" type="string"/>
        <att name="Column 1" label="Column 1" type="string"/>
        <att name="node.label" label="node.label" type="string"/>
        <att name="node.fontSize" label="node.fontSize" type="string"/>
        <graphics w="30.0" h="30.0" width="1" outline="#000000" fill="#66ffff" y="2011.824951171875" x="802.7783813476562" type="ellipse"/>
    </node>
    <node label="POLR2B" id="-28">
        <att name="cytoscape.alias.list" label="cytoscape.alias.list" type="list"/>
        <att name="Drugtarget_cancer:1,nocancer:2" label="Drugtarget_cancer:1,nocancer:2" type="integer"/>
        <att name="canonicalName" label="canonicalName" type="string" value="POLR2B"/>
        <att name="Cancer_related_shape" label="Cancer_related_shape" type="integer"/>
        <att name="alias" label="alias" type="list"/>
        <att name="Column 3" label="Column 3" type="string"/>
        <att name="node.size" label="node.size" type="string"/>
        <att name="Column 1" label="Column 1" type="string"/>
        <att name="node.label" label="node.label" type="string"/>
        <att name="node.fontSize" label="node.fontSize" type="string"/>
        <graphics w="30.0" h="30.0" width="1" outline="#000000" fill="#66ffff" y="1786.0" x="795.0" type="ellipse"/>
    </node>
    <node label="SUPT3H" id="-27">
        <att name="cytoscape.alias.list" label="cytoscape.alias.list" type="list"/>
        <att name="Drugtarget_cancer:1,nocancer:2" label="Drugtarget_cancer:1,nocancer:2" type="integer"/>
        <att name="canonicalName" label="canonicalName" type="string" value="SUPT3H"/>
        <att name="Cancer_related_shape" label="Cancer_related_shape" type="integer"/>
        <att name="alias" label="alias" type="list"/>
        <att name="Column 3" label="Column 3" type="string"/>
        <att name="node.size" label="node.size" type="string"/>
        <att name="Column 1" label="Column 1" type="string"/>
        <att name="node.label" label="node.label" type="string"/>
        <att name="node.fontSize" label="node.fontSize" type="string"/>
        <graphics w="30.0" h="30.0" width="1" outline="#000000" fill="#66ffff" y="1052.0" x="2021.0" type="ellipse"/>
    </node>
    <node label="UBE2B" id="-26">
        <att name="cytoscape.alias.list" label="cytoscape.alias.list" type="list"/>
        <att name="Drugtarget_cancer:1,nocancer:2" label="Drugtarget_cancer:1,nocancer:2" type="integer"/>
        <att name="canonicalName" label="canonicalName" type="string" value="UBE2B"/>
        <att name="Cancer_related_shape" label="Cancer_related_shape" type="integer"/>
        <att name="alias" label="alias" type="list"/>
        <att name="Column 3" label="Column 3" type="string"/>
        <att name="node.size" label="node.size" type="string"/>
        <att name="Column 1" label="Column 1" type="string"/>
        <att name="node.label" label="node.label" type="string"/>
        <att name="node.fontSize" label="node.fontSize" type="string"/>
        <graphics w="30.0" h="30.0" width="1" outline="#000000" fill="#66ffff" y="1018.0" x="1328.0" type="ellipse"/>
    </node>
    <node label="NAP1L1" id="-25">
        <att name="cytoscape.alias.list" label="cytoscape.alias.list" type="list"/>
        <att name="Drugtarget_cancer:1,nocancer:2" label="Drugtarget_cancer:1,nocancer:2" type="integer"/>
        <att name="canonicalName" label="canonicalName" type="string" value="NAP1L1"/>
        <att name="Cancer_related_shape" label="Cancer_related_shape" type="integer"/>
        <att name="alias" label="alias" type="list"/>
        <att name="Column 3" label="Column 3" type="string"/>
        <att name="node.size" label="node.size" type="string"/>
        <att name="Column 1" label="Column 1" type="string"/>
        <att name="node.label" label="node.label" type="string"/>
        <att name="node.fontSize" label="node.fontSize" type="string"/>
        <graphics w="30.0" h="30.0" width="1" outline="#000000" fill="#66ffff" y="1275.0401611328125" x="1925.5340576171875" type="ellipse"/>
    </node>
    <node label="CDC14A CDC14C" id="-24">
        <att name="cytoscape.alias.list" label="cytoscape.alias.list" type="list"/>
        <att name="Drugtarget_cancer:1,nocancer:2" label="Drugtarget_cancer:1,nocancer:2" type="integer"/>
        <att name="canonicalName" label="canonicalName" type="string" value="CDC14A CDC14C"/>
        <att name="Cancer_related_shape" label="Cancer_related_shape" type="integer"/>
        <att name="alias" label="alias" type="list"/>
        <att name="Column 3" label="Column 3" type="string"/>
        <att name="node.size" label="node.size" type="string"/>
        <att name="Column 1" label="Column 1" type="string"/>
        <att name="node.label" label="node.label" type="string"/>
        <att name="node.fontSize" label="node.fontSize" type="string"/>
        <graphics w="30.0" h="30.0" width="1" outline="#000000" fill="#66ffff" y="1140.0" x="1115.0" type="ellipse"/>
    </node>
    <node label="THOC2" id="-23">
        <att name="cytoscape.alias.list" label="cytoscape.alias.list" type="list"/>
        <att name="Drugtarget_cancer:1,nocancer:2" label="Drugtarget_cancer:1,nocancer:2" type="integer"/>
        <att name="canonicalName" label="canonicalName" type="string" value="THOC2"/>
        <att name="Cancer_related_shape" label="Cancer_related_shape" type="integer"/>
        <att name="alias" label="alias" type="list"/>
        <att name="Column 3" label="Column 3" type="string"/>
        <att name="node.size" label="node.size" type="string"/>
        <att name="Column 1" label="Column 1" type="string"/>
        <att name="node.label" label="node.label" type="string"/>
        <att name="node.fontSize" label="node.fontSize" type="string"/>
        <graphics w="30.0" h="30.0" width="1" outline="#000000" fill="#66ffff" y="737.9854736328125" x="1609.4671630859375" type="ellipse"/>
    </node>
    <node label="DOHH RSHL3 RSHL1" id="-22">
        <att name="cytoscape.alias.list" label="cytoscape.alias.list" type="list"/>
        <att name="Drugtarget_cancer:1,nocancer:2" label="Drugtarget_cancer:1,nocancer:2" type="integer"/>
        <att name="canonicalName" label="canonicalName" type="string" value="DOHH RSHL3 RSHL1"/>
        <att name="Cancer_related_shape" label="Cancer_related_shape" type="integer"/>
        <att name="alias" label="alias" type="list"/>
        <att name="Column 3" label="Column 3" type="string"/>
        <att name="node.size" label="node.size" type="string"/>
        <att name="Column 1" label="Column 1" type="string"/>
        <att name="node.label" label="node.label" type="string"/>
        <att name="node.fontSize" label="node.fontSize" type="string"/>
        <graphics w="30.0" h="30.0" width="1" outline="#000000" fill="#66ffff" y="1221.0" x="1063.0" type="ellipse"/>
    </node>
    <node label="BRD8" id="-21">
        <att name="cytoscape.alias.list" label="cytoscape.alias.list" type="list"/>
        <att name="Drugtarget_cancer:1,nocancer:2" label="Drugtarget_cancer:1,nocancer:2" type="integer"/>
        <att name="canonicalName" label="canonicalName" type="string" value="BRD8"/>
        <att name="Cancer_related_shape" label="Cancer_related_shape" type="integer"/>
        <att name="alias" label="alias" type="list"/>
        <att name="Column 3" label="Column 3" type="string"/>
        <att name="node.size" label="node.size" type="string"/>
        <att name="Column 1" label="Column 1" type="string"/>
        <att name="node.label" label="node.label" type="string"/>
        <att name="node.fontSize" label="node.fontSize" type="string"/>
        <graphics w="30.0" h="30.0" width="1" outline="#000000" fill="#66ffff" y="1267.600830078125" x="1782.7034912109375" type="ellipse"/>
    </node>
    <node label="SLC25A5 SLC25A4" id="-20">
        <att name="cytoscape.alias.list" label="cytoscape.alias.list" type="list">
            <att type="string" value="SLC25A5 SLC25A4"/>
        </att>
        <att name="Drugtarget_cancer:1,nocancer:2" label="Drugtarget_cancer:1,nocancer:2" type="integer" value="1"/>
        <att name="canonicalName" label="canonicalName" type="string" value="SLC25A5 SLC25A4"/>
        <att name="Cancer_related_shape" label="Cancer_related_shape" type="integer"/>
        <att name="alias" label="alias" type="list"/>
        <att name="Column 3" label="Column 3" type="string"/>
        <att name="node.size" label="node.size" type="string"/>
        <att name="Column 1" label="Column 1" type="string" value="SLC25A5 SLC25A4"/>
        <att name="node.label" label="node.label" type="string" value="SLC25A5_4"/>
        <att name="node.fontSize" label="node.fontSize" type="string"/>
        <graphics w="30.0" h="30.0" width="1" outline="#000000" fill="#ff3333" y="249.0" x="1228.0" type="ellipse"/>
    </node>
    <node label="NP_775269.1" id="-19">
        <att name="cytoscape.alias.list" label="cytoscape.alias.list" type="list"/>
        <att name="Drugtarget_cancer:1,nocancer:2" label="Drugtarget_cancer:1,nocancer:2" type="integer"/>
        <att name="canonicalName" label="canonicalName" type="string" value="NP_775269.1"/>
        <att name="Cancer_related_shape" label="Cancer_related_shape" type="integer"/>
        <att name="alias" label="alias" type="list"/>
        <att name="Column 3" label="Column 3" type="string"/>
        <att name="node.size" label="node.size" type="string"/>
        <att name="Column 1" label="Column 1" type="string"/>
        <att name="node.label" label="node.label" type="string"/>
        <att name="node.fontSize" label="node.fontSize" type="string"/>
        <graphics w="30.0" h="30.0" width="1" outline="#000000" fill="#66ffff" y="1934.0" x="1221.0" type="ellipse"/>
    </node>
    <node label="NP_076999.1" id="-18">
        <att name="cytoscape.alias.list" label="cytoscape.alias.list" type="list"/>
        <att name="Drugtarget_cancer:1,nocancer:2" label="Drugtarget_cancer:1,nocancer:2" type="integer"/>
        <att name="canonicalName" label="canonicalName" type="string" value="NP_076999.1"/>
        <att name="Cancer_related_shape" label="Cancer_related_shape" type="integer"/>
        <att name="alias" label="alias" type="list"/>
        <att name="Column 3" label="Column 3" type="string"/>
        <att name="node.size" label="node.size" type="string"/>
        <att name="Column 1" label="Column 1" type="string"/>
        <att name="node.label" label="node.label" type="string"/>
        <att name="node.fontSize" label="node.fontSize" type="string"/>
        <graphics w="30.0" h="30.0" width="1" outline="#000000" fill="#66ffff" y="1325.0" x="1295.0" type="ellipse"/>
    </node>
    <node label="SUGT1" id="-17">
        <att name="cytoscape.alias.list" label="cytoscape.alias.list" type="list"/>
        <att name="Drugtarget_cancer:1,nocancer:2" label="Drugtarget_cancer:1,nocancer:2" type="integer"/>
        <att name="canonicalName" label="canonicalName" type="string" value="SUGT1"/>
        <att name="Cancer_related_shape" label="Cancer_related_shape" type="integer"/>
        <att name="alias" label="alias" type="list"/>
        <att name="Column 3" label="Column 3" type="string"/>
        <att name="node.size" label="node.size" type="string"/>
        <att name="Column 1" label="Column 1" type="string"/>
        <att name="node.label" label="node.label" type="string"/>
        <att name="node.fontSize" label="node.fontSize" type="string"/>
        <graphics w="30.0" h="30.0" width="1" outline="#000000" fill="#66ffff" y="2619.0" x="1754.0" type="ellipse"/>
    </node>
    <node label="TRMU" id="-16">
        <att name="cytoscape.alias.list" label="cytoscape.alias.list" type="list"/>
        <att name="Drugtarget_cancer:1,nocancer:2" label="Drugtarget_cancer:1,nocancer:2" type="integer"/>
        <att name="canonicalName" label="canonicalName" type="string" value="TRMU"/>
        <att name="Cancer_related_shape" label="Cancer_related_shape" type="integer"/>
        <att name="alias" label="alias" type="list"/>
        <att name="Column 3" label="Column 3" type="string"/>
        <att name="node.size" label="node.size" type="string"/>
        <att name="Column 1" label="Column 1" type="string"/>
        <att name="node.label" label="node.label" type="string"/>
        <att name="node.fontSize" label="node.fontSize" type="string"/>
        <graphics w="30.0" h="30.0" width="1" outline="#000000" fill="#66ffff" y="1000.1948852539062" x="2110.573486328125" type="ellipse"/>
    </node>
    <node label="C20orf77 NP_060640.2" id="-15">
        <att name="cytoscape.alias.list" label="cytoscape.alias.list" type="list"/>
        <att name="Drugtarget_cancer:1,nocancer:2" label="Drugtarget_cancer:1,nocancer:2" type="integer"/>
        <att name="canonicalName" label="canonicalName" type="string" value="C20orf77 NP_060640.2"/>
        <att name="Cancer_related_shape" label="Cancer_related_shape" type="integer"/>
        <att name="alias" label="alias" type="list"/>
        <att name="Column 3" label="Column 3" type="string"/>
        <att name="node.size" label="node.size" type="string"/>
        <att name="Column 1" label="Column 1" type="string"/>
        <att name="node.label" label="node.label" type="string"/>
        <att name="node.fontSize" label="node.fontSize" type="string"/>
        <graphics w="30.0" h="30.0" width="1" outline="#000000" fill="#66ffff" y="1293.0" x="1976.0" type="ellipse"/>
    </node>
    <node label="ERCC1" id="-14">
        <att name="cytoscape.alias.list" label="cytoscape.alias.list" type="list"/>
        <att name="Drugtarget_cancer:1,nocancer:2" label="Drugtarget_cancer:1,nocancer:2" type="integer"/>
        <att name="canonicalName" label="canonicalName" type="string" value="ERCC1"/>
        <att name="Cancer_related_shape" label="Cancer_related_shape" type="integer"/>
        <att name="alias" label="alias" type="list"/>
        <att name="Column 3" label="Column 3" type="string"/>
        <att name="node.size" label="node.size" type="string"/>
        <att name="Column 1" label="Column 1" type="string"/>
        <att name="node.label" label="node.label" type="string"/>
        <att name="node.fontSize" label="node.fontSize" type="string"/>
        <graphics w="30.0" h="30.0" width="1" outline="#000000" fill="#66ffff" y="1979.1072998046875" x="1440.2965087890625" type="ellipse"/>
    </node>
    <node label="APEX2" id="-13">
        <att name="cytoscape.alias.list" label="cytoscape.alias.list" type="list"/>
        <att name="Drugtarget_cancer:1,nocancer:2" label="Drugtarget_cancer:1,nocancer:2" type="integer"/>
        <att name="canonicalName" label="canonicalName" type="string" value="APEX2"/>
        <att name="Cancer_related_shape" label="Cancer_related_shape" type="integer"/>
        <att name="alias" label="alias" type="list"/>
        <att name="Column 3" label="Column 3" type="string"/>
        <att name="node.size" label="node.size" type="string"/>
        <att name="Column 1" label="Column 1" type="string"/>
        <att name="node.label" label="node.label" type="string"/>
        <att name="node.fontSize" label="node.fontSize" type="string"/>
        <graphics w="30.0" h="30.0" width="1" outline="#000000" fill="#66ffff" y="2268.974609375" x="1465.646484375" type="ellipse"/>
    </node>
    <node label="SKP1A" id="-12">
        <att name="cytoscape.alias.list" label="cytoscape.alias.list" type="list"/>
        <att name="Drugtarget_cancer:1,nocancer:2" label="Drugtarget_cancer:1,nocancer:2" type="integer"/>
        <att name="canonicalName" label="canonicalName" type="string" value="SKP1A"/>
        <att name="Cancer_related_shape" label="Cancer_related_shape" type="integer"/>
        <att name="alias" label="alias" type="list"/>
        <att name="Column 3" label="Column 3" type="string"/>
        <att name="node.size" label="node.size" type="string"/>
        <att name="Column 1" label="Column 1" type="string"/>
        <att name="node.label" label="node.label" type="string"/>
        <att name="node.fontSize" label="node.fontSize" type="string"/>
        <graphics w="30.0" h="30.0" width="1" outline="#000000" fill="#66ffff" y="2168.0" x="1188.0" type="ellipse"/>
    </node>
    <node label="LIG1" id="-11">
        <att name="cytoscape.alias.list" label="cytoscape.alias.list" type="list">
            <att type="string" value="LIG1"/>
        </att>
        <att name="Drugtarget_cancer:1,nocancer:2" label="Drugtarget_cancer:1,nocancer:2" type="integer" value="1"/>
        <att name="canonicalName" label="canonicalName" type="string" value="LIG1"/>
        <att name="Cancer_related_shape" label="Cancer_related_shape" type="integer"/>
        <att name="alias" label="alias" type="list">
            <att type="string" value="LIG1"/>
        </att>
        <att name="Column 3" label="Column 3" type="string" value="Essential"/>
        <att name="node.size" label="node.size" type="string"/>
        <att name="Column 1" label="Column 1" type="string" value="LIG1"/>
        <att name="node.label" label="node.label" type="string"/>
        <att name="node.fontSize" label="node.fontSize" type="string"/>
        <graphics w="30.0" h="30.0" width="1" outline="#000000" fill="#ff3333" y="1598.059326171875" x="1433.5736083984375" type="ellipse"/>
    </node>
    <node label="H2AFV" id="-10">
        <att name="cytoscape.alias.list" label="cytoscape.alias.list" type="list"/>
        <att name="Drugtarget_cancer:1,nocancer:2" label="Drugtarget_cancer:1,nocancer:2" type="integer"/>
        <att name="canonicalName" label="canonicalName" type="string" value="H2AFV"/>
        <att name="Cancer_related_shape" label="Cancer_related_shape" type="integer"/>
        <att name="alias" label="alias" type="list"/>
        <att name="Column 3" label="Column 3" type="string"/>
        <att name="node.size" label="node.size" type="string"/>
        <att name="Column 1" label="Column 1" type="string"/>
        <att name="node.label" label="node.label" type="string"/>
        <att name="node.fontSize" label="node.fontSize" type="string"/>
        <graphics w="30.0" h="30.0" width="1" outline="#000000" fill="#66ffff" y="795.0" x="1871.0" type="ellipse"/>
    </node>
    <node label="NP_710154.1" id="-9">
        <att name="cytoscape.alias.list" label="cytoscape.alias.list" type="list"/>
        <att name="Drugtarget_cancer:1,nocancer:2" label="Drugtarget_cancer:1,nocancer:2" type="integer"/>
        <att name="canonicalName" label="canonicalName" type="string" value="NP_710154.1"/>
        <att name="Cancer_related_shape" label="Cancer_related_shape" type="integer"/>
        <att name="alias" label="alias" type="list"/>
        <att name="Column 3" label="Column 3" type="string"/>
        <att name="node.size" label="node.size" type="string"/>
        <att name="Column 1" label="Column 1" type="string"/>
        <att name="node.label" label="node.label" type="string"/>
        <att name="node.fontSize" label="node.fontSize" type="string"/>
        <graphics w="30.0" h="30.0" width="1" outline="#000000" fill="#66ffff" y="871.4769287109375" x="1952.123779296875" type="ellipse"/>
    </node>
    <node label="LSM6" id="-8">
        <att name="cytoscape.alias.list" label="cytoscape.alias.list" type="list"/>
        <att name="Drugtarget_cancer:1,nocancer:2" label="Drugtarget_cancer:1,nocancer:2" type="integer"/>
        <att name="canonicalName" label="canonicalName" type="string" value="LSM6"/>
        <att name="Cancer_related_shape" label="Cancer_related_shape" type="integer"/>
        <att name="alias" label="alias" type="list"/>
        <att name="Column 3" label="Column 3" type="string"/>
        <att name="node.size" label="node.size" type="string"/>
        <att name="Column 1" label="Column 1" type="string"/>
        <att name="node.label" label="node.label" type="string"/>
        <att name="node.fontSize" label="node.fontSize" type="string"/>
        <graphics w="30.0" h="30.0" width="1" outline="#000000" fill="#66ffff" y="1385.5875244140625" x="2092.057373046875" type="ellipse"/>
    </node>
    <node label="PFDN4" id="-7">
        <att name="cytoscape.alias.list" label="cytoscape.alias.list" type="list"/>
        <att name="Drugtarget_cancer:1,nocancer:2" label="Drugtarget_cancer:1,nocancer:2" type="integer"/>
        <att name="canonicalName" label="canonicalName" type="string" value="PFDN4"/>
        <att name="Cancer_related_shape" label="Cancer_related_shape" type="integer"/>
        <att name="alias" label="alias" type="list"/>
        <att name="Column 3" label="Column 3" type="string"/>
        <att name="node.size" label="node.size" type="string"/>
        <att name="Column 1" label="Column 1" type="string"/>
        <att name="node.label" label="node.label" type="string"/>
        <att name="node.fontSize" label="node.fontSize" type="string"/>
        <graphics w="30.0" h="30.0" width="1" outline="#000000" fill="#66ffff" y="876.0" x="1009.0" type="ellipse"/>
    </node>
    <node label="FBL ENSP00000339522" id="-6">
        <att name="cytoscape.alias.list" label="cytoscape.alias.list" type="list"/>
        <att name="Drugtarget_cancer:1,nocancer:2" label="Drugtarget_cancer:1,nocancer:2" type="integer"/>
        <att name="canonicalName" label="canonicalName" type="string" value="FBL ENSP00000339522"/>
        <att name="Cancer_related_shape" label="Cancer_related_shape" type="integer"/>
        <att name="alias" label="alias" type="list"/>
        <att name="Column 3" label="Column 3" type="string"/>
        <att name="node.size" label="node.size" type="string"/>
        <att name="Column 1" label="Column 1" type="string"/>
        <att name="node.label" label="node.label" type="string"/>
        <att name="node.fontSize" label="node.fontSize" type="string"/>
        <graphics w="30.0" h="30.0" width="1" outline="#000000" fill="#66ffff" y="2043.0" x="984.0" type="ellipse"/>
    </node>
    <node label="RAD52" id="-5">
        <att name="cytoscape.alias.list" label="cytoscape.alias.list" type="list"/>
        <att name="Drugtarget_cancer:1,nocancer:2" label="Drugtarget_cancer:1,nocancer:2" type="integer"/>
        <att name="canonicalName" label="canonicalName" type="string" value="RAD52"/>
        <att name="Cancer_related_shape" label="Cancer_related_shape" type="integer"/>
        <att name="alias" label="alias" type="list"/>
        <att name="Column 3" label="Column 3" type="string"/>
        <att name="node.size" label="node.size" type="string"/>
        <att name="Column 1" label="Column 1" type="string"/>
        <att name="node.label" label="node.label" type="string"/>
        <att name="node.fontSize" label="node.fontSize" type="string"/>
        <graphics w="30.0" h="30.0" width="1" outline="#000000" fill="#66ffff" y="1676.0" x="1341.0" type="ellipse"/>
    </node>
    <node label="WDR5 WDR5B" id="-4">
        <att name="cytoscape.alias.list" label="cytoscape.alias.list" type="list"/>
        <att name="Drugtarget_cancer:1,nocancer:2" label="Drugtarget_cancer:1,nocancer:2" type="integer"/>
        <att name="canonicalName" label="canonicalName" type="string" value="WDR5 WDR5B"/>
        <att name="Cancer_related_shape" label="Cancer_related_shape" type="integer"/>
        <att name="alias" label="alias" type="list"/>
        <att name="Column 3" label="Column 3" type="string"/>
        <att name="node.size" label="node.size" type="string"/>
        <att name="Column 1" label="Column 1" type="string"/>
        <att name="node.label" label="node.label" type="string"/>
        <att name="node.fontSize" label="node.fontSize" type="string"/>
        <graphics w="30.0" h="30.0" width="1" outline="#000000" fill="#66ffff" y="1532.0" x="1753.0" type="ellipse"/>
    </node>
    <node label="ORC1L" id="-3">
        <att name="cytoscape.alias.list" label="cytoscape.alias.list" type="list"/>
        <att name="Drugtarget_cancer:1,nocancer:2" label="Drugtarget_cancer:1,nocancer:2" type="integer"/>
        <att name="canonicalName" label="canonicalName" type="string" value="ORC1L"/>
        <att name="Cancer_related_shape" label="Cancer_related_shape" type="integer"/>
        <att name="alias" label="alias" type="list"/>
        <att name="Column 3" label="Column 3" type="string"/>
        <att name="node.size" label="node.size" type="string"/>
        <att name="Column 1" label="Column 1" type="string"/>
        <att name="node.label" label="node.label" type="string"/>
        <att name="node.fontSize" label="node.fontSize" type="string"/>
        <graphics w="30.0" h="30.0" width="1" outline="#000000" fill="#66ffff" y="1307.64794921875" x="1225.878662109375" type="ellipse"/>
    </node>
    <edge target="-377" source="-412" label="PICALM (pp) HIP1" id="PICALM (pp) HIP1">
        <att name="canonicalName" label="canonicalName" type="string" value="PICALM (pp) HIP1"/>
        <att name="interaction" label="interaction" type="string" value="pp"/>
        <att name="XGMML Edge Label" label="XGMML Edge Label" type="string" value="PICALM (pp) HIP1"/>
        <graphics width="1" fill="#000000"/>
    </edge>
    <edge target="-101" source="-411" label="RAD18 (pp) SOD1" id="RAD18 (pp) SOD1">
        <att name="canonicalName" label="canonicalName" type="string" value="RAD18 (pp) SOD1"/>
        <att name="interaction" label="interaction" type="string" value="pp"/>
        <att name="XGMML Edge Label" label="XGMML Edge Label" type="string" value="RAD18 (pp) SOD1"/>
        <graphics width="1" fill="#000000"/>
    </edge>
    <edge target="-94" source="-411" label="RAD18 (pp) RRM2 RRM2B" id="RAD18 (pp) RRM2 RRM2B">
        <att name="canonicalName" label="canonicalName" type="string" value="RAD18 (pp) RRM2 RRM2B"/>
        <att name="interaction" label="interaction" type="string" value="pp"/>
        <att name="XGMML Edge Label" label="XGMML Edge Label" type="string" value="RAD18 (pp) RRM2 RRM2B"/>
        <graphics width="1" fill="#000000"/>
    </edge>
    <edge target="-214" source="-411" label="RAD18 (pp) PRDX2" id="RAD18 (pp) PRDX2">
        <att name="canonicalName" label="canonicalName" type="string" value="RAD18 (pp) PRDX2"/>
        <att name="interaction" label="interaction" type="string" value="pp"/>
        <att name="XGMML Edge Label" label="XGMML Edge Label" type="string" value="RAD18 (pp) PRDX2"/>
        <graphics width="1" fill="#000000"/>
    </edge>
    <edge target="-377" source="-410" label="PICALM SNAP91 (pp) HIP1" id="PICALM SNAP91 (pp) HIP1">
        <att name="canonicalName" label="canonicalName" type="string" value="PICALM SNAP91 (pp) HIP1"/>
        <att name="interaction" label="interaction" type="string" value="pp"/>
        <att name="XGMML Edge Label" label="XGMML Edge Label" type="string" value="PICALM SNAP91 (pp) HIP1"/>
        <graphics width="1" fill="#000000"/>
    </edge>
    <edge target="-326" source="-409" label="PCNA (pp) RAD50" id="PCNA (pp) RAD50">
        <att name="canonicalName" label="canonicalName" type="string" value="PCNA (pp) RAD50"/>
        <att name="interaction" label="interaction" type="string" value="pp"/>
        <att name="XGMML Edge Label" label="XGMML Edge Label" type="string" value="PCNA (pp) RAD50"/>
        <graphics width="1" fill="#000000"/>
    </edge>
    <edge target="-263" source="-409" label="PCNA (pp) WRNIP1" id="PCNA (pp) WRNIP1">
        <att name="canonicalName" label="canonicalName" type="string" value="PCNA (pp) WRNIP1"/>
        <att name="interaction" label="interaction" type="string" value="pp"/>
        <att name="XGMML Edge Label" label="XGMML Edge Label" type="string" value="PCNA (pp) WRNIP1"/>
        <graphics width="1" fill="#000000"/>
    </edge>
    <edge target="-63" source="-409" label="PCNA (pp) XRCC3" id="PCNA (pp) XRCC3">
        <att name="canonicalName" label="canonicalName" type="string" value="PCNA (pp) XRCC3"/>
        <att name="interaction" label="interaction" type="string" value="pp"/>
        <att name="XGMML Edge Label" label="XGMML Edge Label" type="string" value="PCNA (pp) XRCC3"/>
        <graphics width="1" fill="#000000"/>
    </edge>
    <edge target="-411" source="-409" label="PCNA (pp) RAD18" id="PCNA (pp) RAD18">
        <att name="canonicalName" label="canonicalName" type="string" value="PCNA (pp) RAD18"/>
        <att name="interaction" label="interaction" type="string" value="pp"/>
[truncated: 297,488 more chars]
